# Supplementary material for: The single-cell atlas of short-chain fatty acid receptors in human and mice hearts
Source: Front Immunol. 2025 Apr 16;16:1538384. doi: 10.3389/fimmu.2025.1538384 (PMC12040890; doi:10.3389/fimmu.2025.1538384)
Supplement: Supplementary file 2 [file Table1.xlsx]

## Sheet: hca_ffar_deg_ec
Supplemental Table 1
Differential expressed genes of FFAR2+, FFAR3+, FFAR2+/FFAR3+, and FFAR2-/FFAR3- cells in normal human heart.
p_val	avg_log2FC	pct.1	pct.2	p_val_adj	cluster	gene
0.003135	0.845917	0.321	0.153	1	ctrl	KIAA1217
0	1.0681	1	0	0	ffar2	FFAR2
8.38e-07	0.282072	0.25	0.066	0.020011	ffar2	PPP1R9B
1.12e-05	0.480657	0.25	0.076	0.267327	ffar2	S100A9
2.65e-05	0.511734	0.25	0.078	0.632753	ffar2	S100A8
3.39e-05	0.352197	0.705	0.375	0.80915	ffar2	SAT1
3.76e-05	0.785334	0.727	0.45	0.897208	ffar2	HSPA1A
5.2e-05	0.251604	0.523	0.248	1	ffar2	MYL9
7.07e-05	0.600669	0.455	0.224	1	ffar2	DNAJB1
0.000161	0.661399	0.795	0.563	1	ffar2	HSP90AA1
0.000191	0.250062	0.341	0.142	1	ffar2	DPP8
0.000226	0.257488	0.545	0.275	1	ffar2	NAMPT
0.000316	0.276936	0.5	0.259	1	ffar2	UBE2I
0.000447	0.285154	0.5	0.258	1	ffar2	MICOS10
0.001029	0.574173	0.795	0.569	1	ffar2	LGALS1
0.001033	0.386421	0.614	0.378	1	ffar2	ISG15
0.001248	0.479684	0.818	0.719	1	ffar2	EEF1A1
0.001349	0.50933	0.818	0.67	1	ffar2	TPT1
0.001559	0.265622	0.75	0.493	1	ffar2	PPIA
0.001643	0.34888	0.818	0.601	1	ffar2	RPS3A
0.001655	0.331201	0.568	0.346	1	ffar2	HSPE1
0.001973	0.516981	0.477	0.287	1	ffar2	FOS
0.002419	0.272443	0.614	0.381	1	ffar2	RBM3
0.002698	0.519272	0.636	0.454	1	ffar2	JUN
0.003111	0.305126	0.773	0.563	1	ffar2	RPS11
0.003926	0.273559	0.273	0.127	1	ffar2	CXCL1
0.004008	0.494167	0.75	0.608	1	ffar2	RPL30
0.004134	0.493951	0.773	0.628	1	ffar2	RPS23
0.004143	0.431064	0.432	0.24	1	ffar2	MYL2
0.004988	0.357742	0.773	0.624	1	ffar2	RPS9
0.005858	0.252962	0.614	0.42	1	ffar2	ANXA1
0.006291	0.485438	0.727	0.582	1	ffar2	RPL26
0.006298	0.327347	0.591	0.402	1	ffar2	IFI6
0.006569	0.410197	0.705	0.511	1	ffar2	TCIM
0.006884	0.291764	0.455	0.269	1	ffar2	TYMP
0.007109	0.538824	0.523	0.322	1	ffar2	HSPA1B
0.007343	0.290819	0.659	0.459	1	ffar2	RPL23
0.008876	0.291469	0.659	0.439	1	ffar2	SRSF3
0.009057	0.412549	0.773	0.635	1	ffar2	RPS12
0.009089	0.311742	0.318	0.176	1	ffar2	TRIM56
0.009989	0.325806	0.523	0.328	1	ffar2	GADD45B
0	0.742526	1	0	0	ffar3	FFAR3
1.73e-36	0.287107	0.333	0.01	4.12e-32	ffar3	FAM162B
3.74e-35	0.393701	0.267	0.007	8.94e-31	ffar3	GEM
1.27e-33	0.320438	0.4	0.015	3.03e-29	ffar3	KCNJ8
1.79e-31	0.268413	0.333	0.011	4.26e-27	ffar3	EGFLAM
1.09e-27	0.269915	0.333	0.013	2.61e-23	ffar3	SOD3
4.45e-25	0.266178	0.4	0.02	1.06e-20	ffar3	STEAP4
2.33e-22	0.944396	0.533	0.04	5.56e-18	ffar3	AGT
6.66e-22	0.516954	0.467	0.031	1.59e-17	ffar3	CPE
9.81e-19	0.260748	0.4	0.027	2.34e-14	ffar3	BET1L
4.7e-17	0.341996	0.267	0.014	1.12e-12	ffar3	EBF2
8.37e-17	0.324135	0.333	0.021	2e-12	ffar3	ABCC9
1.13e-11	0.457496	0.267	0.02	2.71e-07	ffar3	CD44
2.46e-11	0.391044	0.4	0.044	5.88e-07	ffar3	BGN
4.44e-11	0.671188	0.333	0.032	1.06e-06	ffar3	GUCY1A2
2.33e-10	0.673543	0.6	0.107	5.55e-06	ffar3	EPS8
2.62e-10	0.256693	0.4	0.048	6.27e-06	ffar3	CEBPB
4.8e-10	0.892362	0.533	0.086	1.15e-05	ffar3	NDUFA4L2
1.59e-09	0.456167	0.467	0.071	3.79e-05	ffar3	CYGB
7.18e-09	0.985801	0.6	0.12	0.000171	ffar3	TFPI
2.6e-08	0.395261	0.4	0.059	0.000622	ffar3	GUCY1A1
4.47e-08	1.17532	0.667	0.169	0.001068	ffar3	RGS5
9.66e-08	0.298462	0.467	0.083	0.002308	ffar3	PRXL2A
1.11e-07	0.507529	0.467	0.081	0.00266	ffar3	ARL5B
1.51e-07	0.619723	0.533	0.105	0.003617	ffar3	TAGLN
2.54e-07	0.531854	0.467	0.086	0.006062	ffar3	ADAMTS4
3.92e-07	1.02643	0.467	0.089	0.00936	ffar3	IGFBP5
6.37e-07	0.328728	0.333	0.051	0.015222	ffar3	MYO1B
6.72e-07	0.273117	0.533	0.115	0.016053	ffar3	DEGS1
7.12e-07	0.384466	0.733	0.196	0.017016	ffar3	VMP1
1.88e-06	0.427072	0.333	0.056	0.044825	ffar3	CITED2
3.64e-06	0.260993	0.4	0.079	0.087018	ffar3	TWF1
4.15e-06	0.258197	0.4	0.079	0.099062	ffar3	SLC35F6
4.23e-06	0.341158	0.667	0.181	0.101149	ffar3	ARID5B
4.29e-06	0.388439	0.4	0.078	0.102385	ffar3	MAP1B
5.35e-06	0.372376	0.4	0.079	0.127802	ffar3	RGS16
8.44e-06	0.401349	0.533	0.131	0.201528	ffar3	GJA4
9.32e-06	0.409667	0.467	0.103	0.222625	ffar3	BIRC3
1.17e-05	1.06148	1	0.648	0.279633	ffar3	IGFBP7
1.38e-05	0.446077	0.667	0.19	0.329411	ffar3	MYC
1.84e-05	0.291966	0.467	0.111	0.440068	ffar3	RTL8A
1.95e-05	0.427312	0.267	0.043	0.464709	ffar3	HIGD1B
2.16e-05	0.436366	0.467	0.117	0.515127	ffar3	NR2F2
3.17e-05	0.287018	0.667	0.203	0.75757	ffar3	TCP1
3.77e-05	0.644172	0.733	0.304	0.901052	ffar3	CNN3
5.2e-05	0.359512	0.533	0.151	1	ffar3	TIMP1
5.63e-05	0.314742	0.8	0.275	1	ffar3	EIF5B
6.16e-05	0.256045	0.533	0.146	1	ffar3	ITPRID2
6.19e-05	0.284945	0.533	0.154	1	ffar3	CALM3
0.000105	0.346278	0.267	0.049	1	ffar3	PLA2G5
0.000117	0.517332	0.6	0.202	1	ffar3	WTAP
0.000153	0.297501	0.6	0.197	1	ffar3	PEBP1
0.000193	0.27006	0.533	0.153	1	ffar3	CRYAB
0.000259	0.713477	1	0.719	1	ffar3	EEF1A1
0.000268	0.327581	0.4	0.106	1	ffar3	MANSC1
0.000325	0.521729	0.667	0.287	1	ffar3	SLC25A6
0.000381	0.331552	0.733	0.302	1	ffar3	LAMTOR4
0.000383	0.262518	0.6	0.202	1	ffar3	MIR4435-2HG
0.00054	0.253499	0.6	0.212	1	ffar3	BCLAF1
0.000574	0.296927	0.533	0.184	1	ffar3	RSL24D1
0.000618	0.283479	0.867	0.34	1	ffar3	NUCKS1
0.000684	0.457622	0.933	0.457	1	ffar3	RPSA
0.000793	0.605206	0.667	0.257	1	ffar3	CCL2
0.000802	0.258709	0.4	0.121	1	ffar3	TRAPPC3
0.000828	0.511968	0.6	0.229	1	ffar3	RPS17
0.00084	0.341338	0.8	0.357	1	ffar3	HNRNPU
0.00084	0.449384	0.733	0.326	1	ffar3	RPS10
0.000895	0.359311	0.8	0.341	1	ffar3	EIF4A1
0.001059	0.330637	0.6	0.227	1	ffar3	CDKN1A
0.001096	0.284415	0.867	0.376	1	ffar3	LMNA
0.001102	0.486729	0.933	0.521	1	ffar3	RPL5
0.001271	0.314723	0.733	0.319	1	ffar3	HNRNPC
0.001387	0.313515	0.8	0.365	1	ffar3	COX6B1
0.001481	0.850067	0.933	0.498	1	ffar3	CEBPD
0.001496	0.335055	0.667	0.268	1	ffar3	EIF1AX
0.001593	0.291569	0.4	0.125	1	ffar3	C1R
0.001846	0.255566	0.6	0.231	1	ffar3	NUDC
0.001896	0.321229	0.933	0.443	1	ffar3	CLIC1
0.00191	0.276226	0.267	0.068	1	ffar3	BCL10
0.002153	0.795531	1	0.647	1	ffar3	RPS2
0.002295	0.307612	0.533	0.188	1	ffar3	MRPL17
0.002358	0.276067	0.6	0.248	1	ffar3	MYL9
0.002359	0.26243	0.667	0.278	1	ffar3	PMP22
0.00245	0.442429	0.667	0.297	1	ffar3	HSPA5
0.002535	0.250649	0.467	0.164	1	ffar3	NBEAL1
0.002584	1.01975	0.267	0.072	1	ffar3	SELE
0.002678	0.287005	0.733	0.332	1	ffar3	DNAJB6
0.002806	0.476147	0.933	0.6	1	ffar3	RPL18
0.002844	0.280462	0.6	0.254	1	ffar3	SSBP1
0.002873	0.589553	0.933	0.618	1	ffar3	RPL28
0.00304	0.481516	1	0.595	1	ffar3	VIM
0.003169	0.374419	0.333	0.105	1	ffar3	SLC12A2
0.003207	0.290448	0.933	0.409	1	ffar3	ZFP36L1
0.00324	0.291845	0.733	0.35	1	ffar3	SPCS2
0.003359	0.796193	0.933	0.658	1	ffar3	RPL13A
0.003375	0.382261	0.6	0.25	1	ffar3	PPP1R15A
0.003435	0.260995	0.333	0.098	1	ffar3	IFT43
0.003672	0.269881	0.4	0.137	1	ffar3	FN1
0.003821	0.596136	0.733	0.446	1	ffar3	RPLP0
0.00392	0.654491	0.933	0.65	1	ffar3	RPL19
0.003958	0.378869	0.8	0.418	1	ffar3	SEPTIN7
0.004013	0.26821	0.8	0.366	1	ffar3	NPM1
0.004174	0.494293	0.933	0.624	1	ffar3	RPS9
0.0043	0.306506	0.733	0.36	1	ffar3	ATP5F1B
0.00468	0.545381	0.933	0.655	1	ffar3	RPLP2
0.004811	0.470347	0.6	0.275	1	ffar3	NAMPT
0.004854	0.483658	0.867	0.49	1	ffar3	CALD1
0.005318	0.358893	0.8	0.395	1	ffar3	HNRNPA1
0.005361	0.281252	0.6	0.283	1	ffar3	UQCRH
0.005577	0.575071	0.933	0.663	1	ffar3	RPS6
0.006093	0.260102	0.8	0.381	1	ffar3	EIF3K
0.006352	0.291647	0.4	0.145	1	ffar3	MT1A
0.006485	0.276421	0.467	0.183	1	ffar3	MICOS13
0.006524	0.627193	0.467	0.182	1	ffar3	IL6
0.007289	0.575812	1	0.774	1	ffar3	RPL10
0.007535	0.25319	0.267	0.077	1	ffar3	KDM3B
0.007808	0.259117	0.733	0.367	1	ffar3	PTGES3
0.007935	0.487125	0.933	0.621	1	ffar3	RPS25
0.008312	0.367296	0.333	0.113	1	ffar3	C1orf56
0.008487	0.676405	0.933	0.713	1	ffar3	RPL13
0.008916	0.261097	0.733	0.358	1	ffar3	RAN
0.009621	0.586522	0.933	0.635	1	ffar3	RPS12
0.009637	0.352944	0.867	0.517	1	ffar3	HSP90AB1

## Sheet: hca_ffar_deg_lym
p_val	avg_log2FC	pct.1	pct.2	p_val_adj	cluster	gene
3.34e-12	0.745955	1	1	7.99e-08	ctrl	MALAT1
5.58e-05	0.926881	0.352	0.121	1	ctrl	SKAP1
0.000325	1.01477	0.393	0.207	1	ctrl	SYTL3
0.000395	0.976112	0.4	0.224	1	ctrl	ANKRD44
0.001599	0.80471	0.309	0.138	1	ctrl	PITPNC1
0.00212	0.678123	0.301	0.138	1	ctrl	STAT4
0.003884	0.650474	0.727	0.793	1	ctrl	PTPRC
0.005361	0.454968	0.301	0.155	1	ctrl	PYHIN1
0.005542	0.972053	0.408	0.31	1	ctrl	ARHGAP15
0.005757	0.760568	0.395	0.293	1	ctrl	PIP4K2A
0.00968	0.468399	0.497	0.431	1	ctrl	CCND3
0	0.924249	1	0	0	ffar2	FFAR2
1.02e-85	0.50109	0.417	0.019	2.43e-81	ffar2	FCN1
7.13e-82	0.271005	0.271	0.008	1.7e-77	ffar2	APOBEC3A
9.65e-77	0.392154	0.396	0.019	2.3e-72	ffar2	CYBB
3.17e-76	0.315869	0.271	0.009	7.57e-72	ffar2	LILRA5
1.71e-65	0.356709	0.292	0.012	4.08e-61	ffar2	CD300E
8.7e-62	0.28722	0.333	0.017	2.08e-57	ffar2	SERPINA1
5.15e-54	0.468475	0.333	0.019	1.23e-49	ffar2	MS4A7
5.3e-48	0.322191	0.333	0.021	1.27e-43	ffar2	C5AR1
1.15e-42	1.11069	0.521	0.06	2.75e-38	ffar2	AIF1
1.5e-40	0.303846	0.292	0.019	3.57e-36	ffar2	MARCO
1.82e-39	0.317829	0.333	0.026	4.36e-35	ffar2	CD68
6.93e-38	0.28728	0.375	0.033	1.66e-33	ffar2	CLEC7A
9.1e-37	1.04772	0.521	0.067	2.17e-32	ffar2	LST1
4.46e-36	0.947959	0.458	0.053	1.07e-31	ffar2	LYZ
4.51e-35	0.424768	0.354	0.033	1.08e-30	ffar2	HMOX1
1.22e-31	0.426984	0.354	0.035	2.92e-27	ffar2	CD14
1.78e-30	1.56668	0.646	0.126	4.26e-26	ffar2	S100A9
6.72e-30	0.299875	0.333	0.033	1.6e-25	ffar2	C3AR1
2.27e-29	2.00662	0.646	0.124	5.42e-25	ffar2	S100A8
4.15e-29	0.338937	0.354	0.038	9.91e-25	ffar2	SPI1
1.78e-28	0.404221	0.458	0.062	4.25e-24	ffar2	GRN
1.32e-27	1.01429	0.708	0.146	3.15e-23	ffar2	HLA-DRA
1.92e-27	0.421727	0.396	0.049	4.58e-23	ffar2	MS4A6A
9.49e-27	1.11604	0.354	0.042	2.27e-22	ffar2	C1QA
1.53e-25	0.765464	0.625	0.125	3.65e-21	ffar2	IER5
7.96e-24	0.292833	0.354	0.046	1.9e-19	ffar2	PLAUR
1.68e-23	1.20876	0.646	0.149	4.01e-19	ffar2	CST3
5.15e-22	0.251036	0.271	0.03	1.23e-17	ffar2	SLC11A1
1.4e-21	0.667963	0.583	0.127	3.35e-17	ffar2	NPC2
2.93e-21	0.835447	0.312	0.041	6.99e-17	ffar2	C1QB
4.09e-21	0.419853	0.521	0.101	9.76e-17	ffar2	STXBP2
8.61e-21	0.38692	0.312	0.041	2.06e-16	ffar2	KLF4
4.09e-19	0.379525	0.354	0.055	9.76e-15	ffar2	BCL2A1
7.2e-19	0.783348	0.625	0.161	1.72e-14	ffar2	TIMP1
2.24e-18	0.380388	0.5	0.104	5.35e-14	ffar2	ARL4A
2.36e-18	1.49625	0.583	0.16	5.63e-14	ffar2	IFI27
7.89e-18	0.908675	0.646	0.18	1.88e-13	ffar2	HLA-DRB1
9.16e-18	0.307976	0.396	0.069	2.19e-13	ffar2	HLA-DMA
1.28e-17	0.724157	0.5	0.113	3.05e-13	ffar2	CTSB
1.74e-17	0.693576	0.625	0.173	4.17e-13	ffar2	CTSS
2.01e-17	0.616658	0.458	0.096	4.81e-13	ffar2	STMN1
3.2e-17	0.32748	0.417	0.077	7.63e-13	ffar2	FGL2
3.74e-17	0.721841	0.583	0.15	8.92e-13	ffar2	NAMPT
4.61e-17	0.556777	0.542	0.133	1.1e-12	ffar2	TYMP
1.12e-16	0.32038	0.5	0.11	2.68e-12	ffar2	MXD1
1.36e-16	0.889615	0.667	0.21	3.26e-12	ffar2	COTL1
1.11e-15	0.557445	0.542	0.139	2.65e-11	ffar2	IFI6
1.37e-15	1.01262	0.792	0.301	3.27e-11	ffar2	TYROBP
1.6e-15	0.674717	0.646	0.186	3.83e-11	ffar2	RHOB
3.24e-15	0.2565	0.438	0.093	7.73e-11	ffar2	AP1S2
4.04e-15	0.255325	0.25	0.036	9.65e-11	ffar2	FCGR2A
5.72e-15	0.274814	0.292	0.047	1.37e-10	ffar2	STAB1
4.44e-14	0.257155	0.458	0.106	1.06e-09	ffar2	TIMM8B
8.64e-14	0.447235	0.771	0.255	2.06e-09	ffar2	DAZAP2
9.64e-14	0.553706	0.625	0.198	2.3e-09	ffar2	NR4A1
1.11e-13	0.959122	0.771	0.294	2.65e-09	ffar2	HSPB1
2.48e-13	0.487623	0.542	0.151	5.93e-09	ffar2	AP2S1
2.61e-13	0.728925	0.708	0.26	6.23e-09	ffar2	ZFP36L1
2.87e-13	0.288691	0.417	0.097	6.86e-09	ffar2	NICOL1
4.35e-13	0.456509	0.25	0.041	1.04e-08	ffar2	G0S2
1.06e-12	0.565499	0.646	0.217	2.54e-08	ffar2	FOSB
1.36e-12	0.553487	0.25	0.042	3.24e-08	ffar2	CD163
1.57e-12	0.352372	0.312	0.063	3.76e-08	ffar2	CTSZ
1.7e-12	0.7111	0.75	0.281	4.06e-08	ffar2	RGS2
1.81e-12	1.15953	0.875	0.494	4.32e-08	ffar2	SAT1
2.22e-12	1.14407	0.729	0.308	5.3e-08	ffar2	ISG15
2.22e-12	0.758483	0.604	0.215	5.31e-08	ffar2	IFITM3
5.78e-12	0.311156	0.5	0.136	1.38e-07	ffar2	GPR183
7.03e-12	0.917844	0.896	0.538	1.68e-07	ffar2	ATP5F1E
9.12e-12	0.396887	0.417	0.106	2.18e-07	ffar2	DNAJA4
1.07e-11	0.683158	0.521	0.164	2.56e-07	ffar2	H4C3
1.12e-11	0.762197	0.625	0.241	2.69e-07	ffar2	PSAP
1.64e-11	1.80988	0.896	0.627	3.92e-07	ffar2	FTL
2.53e-11	0.42055	0.438	0.121	6.04e-07	ffar2	INSIG1
2.88e-11	0.553952	0.542	0.168	6.89e-07	ffar2	CKS2
3.08e-11	0.286536	0.438	0.113	7.35e-07	ffar2	LYN
3.46e-11	0.486513	0.521	0.16	8.26e-07	ffar2	ATF3
4.32e-11	0.847589	0.688	0.28	1.03e-06	ffar2	FCER1G
6.48e-11	0.259831	0.479	0.134	1.55e-06	ffar2	ANXA5
7.8e-11	0.417104	0.688	0.248	1.86e-06	ffar2	NDUFB11
8.21e-11	0.279687	0.542	0.162	1.96e-06	ffar2	FABP5
1.16e-10	0.313064	0.292	0.062	2.77e-06	ffar2	CD83
1.39e-10	0.351173	0.583	0.189	3.32e-06	ffar2	WDR1
2.37e-10	1.0338	0.833	0.408	5.67e-06	ffar2	HSPA1A
3.4e-10	0.305564	0.417	0.118	8.13e-06	ffar2	RNASET2
4.16e-10	0.612085	0.75	0.319	9.95e-06	ffar2	MCL1
4.26e-10	0.3325	0.438	0.125	1.02e-05	ffar2	CHMP1B
4.54e-10	0.950404	0.792	0.38	1.08e-05	ffar2	FOS
4.71e-10	0.275698	0.583	0.191	1.12e-05	ffar2	RHOG
4.99e-10	1.07559	0.896	0.642	1.19e-05	ffar2	FTH1
5.15e-10	0.306765	0.625	0.214	1.23e-05	ffar2	CBX3
8.22e-10	0.87462	0.917	0.658	1.96e-05	ffar2	TMSB10
8.49e-10	0.383887	0.625	0.23	2.03e-05	ffar2	NDUFB1
8.82e-10	0.619039	0.646	0.268	2.11e-05	ffar2	HSPH1
1.22e-09	0.267805	0.458	0.135	2.91e-05	ffar2	GSN
1.36e-09	0.421719	0.688	0.261	3.24e-05	ffar2	POLR2L
1.7e-09	0.250425	0.312	0.076	4.06e-05	ffar2	BLVRB
1.8e-09	0.767968	0.771	0.465	4.29e-05	ffar2	H3-3A
1.86e-09	0.722935	0.688	0.287	4.44e-05	ffar2	TUBA1B
1.93e-09	0.933627	0.708	0.343	4.6e-05	ffar2	JUND
4.31e-09	0.413433	0.625	0.249	0.000103	ffar2	RBX1
4.74e-09	0.279357	0.375	0.107	0.000113	ffar2	YWHAH
5.36e-09	0.358447	0.5	0.177	0.000128	ffar2	FKBP1A
5.5e-09	0.295508	0.25	0.055	0.000131	ffar2	CXCL2
5.5e-09	0.360665	0.479	0.154	0.000131	ffar2	IDS
6.22e-09	0.913132	0.333	0.089	0.000149	ffar2	RNASE1
6.44e-09	0.309413	0.438	0.133	0.000154	ffar2	FGR
9.32e-09	0.285451	0.604	0.226	0.000223	ffar2	GNG5
1.02e-08	0.41064	0.438	0.146	0.000244	ffar2	GLUL
1.15e-08	0.712428	0.729	0.363	0.000275	ffar2	VIM
1.31e-08	0.30328	0.5	0.173	0.000314	ffar2	IFI27L2
1.34e-08	0.449198	0.729	0.32	0.000321	ffar2	ATP5ME
1.37e-08	0.688205	0.833	0.496	0.000328	ffar2	RPL38
1.65e-08	0.537595	0.75	0.346	0.000395	ffar2	ELOB
2.02e-08	0.291097	0.604	0.221	0.000483	ffar2	RAC1
2.48e-08	0.284208	0.5	0.177	0.000593	ffar2	JPT1
2.72e-08	0.385642	0.729	0.311	0.000649	ffar2	HSPD1
2.87e-08	0.266117	0.521	0.185	0.000686	ffar2	PET100
3.5e-08	0.616946	0.792	0.38	0.000837	ffar2	RPL36A
3.69e-08	0.304051	0.604	0.233	0.000882	ffar2	EIF4G2
3.95e-08	0.466333	0.562	0.231	0.000943	ffar2	NR4A2
4.58e-08	0.294767	0.542	0.197	0.001095	ffar2	MICOS10
5.49e-08	0.697593	0.812	0.476	0.001311	ffar2	OAZ1
5.63e-08	0.715609	0.688	0.341	0.001344	ffar2	S100A11
6.09e-08	0.725259	0.729	0.363	0.001455	ffar2	HSPA1B
6.19e-08	0.480407	0.729	0.343	0.001478	ffar2	UQCR11
6.29e-08	0.441395	0.729	0.32	0.001502	ffar2	DYNLL1
6.43e-08	0.768984	0.917	0.615	0.001537	ffar2	RPS28
7.85e-08	0.630091	0.75	0.394	0.001875	ffar2	LGALS1
8.7e-08	0.46885	0.583	0.224	0.002079	ffar2	HSPA6
1.09e-07	0.471671	0.75	0.367	0.002601	ffar2	LY6E
1.2e-07	0.499713	0.521	0.213	0.00286	ffar2	CTSD
1.21e-07	0.865886	0.896	0.584	0.002886	ffar2	RPL39
1.46e-07	0.982284	0.729	0.39	0.003495	ffar2	CD74
1.48e-07	0.597953	0.75	0.398	0.003525	ffar2	S100A10
1.75e-07	0.394036	0.812	0.376	0.004174	ffar2	DNAJA1
2.7e-07	0.379634	0.625	0.289	0.006449	ffar2	PPDPF
2.74e-07	0.650307	0.917	0.527	0.006544	ffar2	UBC
3.15e-07	0.851552	0.958	0.685	0.007535	ffar2	NEAT1
3.17e-07	0.442149	0.75	0.385	0.007579	ffar2	ATP5MC2
3.64e-07	0.680304	0.875	0.62	0.008705	ffar2	RPLP2
4.05e-07	0.546721	0.792	0.453	0.009685	ffar2	RPL23
4.21e-07	0.397309	0.604	0.265	0.010056	ffar2	SDCBP
4.93e-07	0.519452	0.562	0.239	0.011774	ffar2	HLA-DPB1
4.93e-07	0.407487	0.562	0.245	0.011776	ffar2	HMGN2
5.29e-07	0.402979	0.688	0.313	0.012623	ffar2	ATP5MJ
6.24e-07	0.469147	0.708	0.335	0.014906	ffar2	SELENOK
6.42e-07	0.43172	0.729	0.37	0.015338	ffar2	UBL5
7.14e-07	0.282154	0.333	0.103	0.017059	ffar2	HLA-DQB1
7.43e-07	0.310889	0.542	0.217	0.017749	ffar2	ATP1B3
9.6e-07	0.658274	0.833	0.556	0.022925	ffar2	RPS24
9.85e-07	0.301218	0.458	0.176	0.02352	ffar2	ROMO1
1.01e-06	0.325333	0.521	0.214	0.024196	ffar2	COPS9
1.11e-06	0.270128	0.5	0.204	0.026479	ffar2	NDUFA11
1.13e-06	0.468344	0.833	0.472	0.027014	ffar2	RPL22
1.29e-06	0.397354	0.604	0.292	0.030922	ffar2	TAGLN2
1.33e-06	0.599095	0.854	0.559	0.031879	ffar2	RPL37A
1.45e-06	0.26884	0.417	0.152	0.034527	ffar2	LMNA
1.47e-06	0.323117	0.583	0.257	0.035083	ffar2	NAP1L1
1.48e-06	0.577624	0.812	0.526	0.035464	ffar2	RPS11
1.72e-06	0.280698	0.667	0.301	0.041002	ffar2	TRA2B
2.01e-06	0.31299	0.396	0.145	0.04801	ffar2	CCL4L2
2.21e-06	0.511208	0.792	0.454	0.052886	ffar2	DUSP1
2.22e-06	0.467448	0.812	0.455	0.053045	ffar2	IFITM2
2.3e-06	0.437966	0.771	0.416	0.054956	ffar2	HSPE1
2.3e-06	0.300094	0.625	0.287	0.055029	ffar2	ATP5MK
2.42e-06	0.282199	0.417	0.154	0.057781	ffar2	COX14
2.46e-06	0.280622	0.396	0.146	0.058753	ffar2	DNAJB4
2.56e-06	0.630449	0.688	0.361	0.061096	ffar2	RPS17
2.69e-06	0.620649	0.854	0.57	0.06429	ffar2	HSP90AA1
2.74e-06	0.926922	0.792	0.53	0.065408	ffar2	S100A6
3.44e-06	0.500891	0.771	0.428	0.082053	ffar2	RPS10
3.78e-06	0.656527	0.854	0.57	0.090216	ffar2	S100A4
4.96e-06	0.31801	0.604	0.279	0.118432	ffar2	UCP2
5.17e-06	0.369504	0.833	0.456	0.123459	ffar2	HSP90AB1
5.4e-06	0.341583	0.604	0.291	0.128922	ffar2	VAMP8
5.55e-06	0.423458	0.604	0.285	0.13263	ffar2	COX8A
6.4e-06	0.532148	0.458	0.195	0.152828	ffar2	HLA-DPA1
6.64e-06	0.3217	0.646	0.284	0.158534	ffar2	PPP1R15A
6.74e-06	0.301099	0.583	0.263	0.160977	ffar2	GADD45B
7.32e-06	0.398792	0.438	0.177	0.174823	ffar2	CEBPD
8.71e-06	0.512471	0.854	0.563	0.208021	ffar2	RPS16
1.06e-05	0.438206	0.375	0.15	0.253766	ffar2	ZFAND2A
1.09e-05	0.560641	0.833	0.558	0.259931	ffar2	RPS20
1.11e-05	0.521552	0.875	0.586	0.264608	ffar2	MYL6
1.12e-05	0.485435	0.854	0.526	0.267511	ffar2	UBA52
1.32e-05	0.380837	0.562	0.271	0.31471	ffar2	PCBP1
1.36e-05	0.328957	0.562	0.258	0.324236	ffar2	SEC61G
1.64e-05	0.581722	0.896	0.617	0.391259	ffar2	RPL28
1.73e-05	0.582059	0.729	0.425	0.413611	ffar2	DNAJB1
2.3e-05	0.533851	0.854	0.575	0.549584	ffar2	RPL36
2.42e-05	0.522303	0.854	0.57	0.577793	ffar2	TPT1
2.5e-05	0.557923	0.875	0.564	0.596571	ffar2	RPL26
2.68e-05	0.389562	0.708	0.379	0.640007	ffar2	CALM2
3e-05	0.322788	0.438	0.19	0.716676	ffar2	TUBB
3.11e-05	0.608757	0.875	0.616	0.742587	ffar2	RPS29
3.62e-05	0.506176	0.812	0.528	0.863714	ffar2	GAPDH
3.68e-05	0.488318	0.917	0.663	0.879305	ffar2	PTMA
3.75e-05	0.295341	0.604	0.29	0.895596	ffar2	CCNL1
4.22e-05	0.356508	0.729	0.415	1	ffar2	YBX1
4.49e-05	0.366318	0.708	0.399	1	ffar2	TOMM7
5.08e-05	0.254204	0.5	0.228	1	ffar2	FLNA
5.08e-05	0.48385	0.854	0.64	1	ffar2	ND2
5.4e-05	0.270145	0.833	0.457	1	ffar2	KLF6
5.83e-05	0.606499	0.875	0.676	1	ffar2	ND3
5.92e-05	0.391862	0.729	0.449	1	ffar2	COX7C
6.1e-05	0.255141	0.729	0.404	1	ffar2	LCP1
6.57e-05	0.277725	0.771	0.427	1	ffar2	ZFP36
6.93e-05	0.446539	0.854	0.543	1	ffar2	RPL27
8.61e-05	0.278305	0.729	0.385	1	ffar2	RPS26
8.7e-05	0.337904	0.625	0.325	1	ffar2	CD48
8.96e-05	0.291224	0.25	0.088	1	ffar2	YBX3
9.52e-05	0.338151	0.896	0.652	1	ffar2	H3-3B
0.000102	0.52928	0.854	0.623	1	ffar2	ND1
0.000106	0.424643	0.729	0.443	1	ffar2	PPIA
0.000108	0.250857	0.646	0.325	1	ffar2	ENO1
0.000128	0.324108	0.875	0.539	1	ffar2	SH3BGRL3
0.00013	0.279971	0.75	0.4	1	ffar2	JUN
0.000133	0.264031	0.646	0.345	1	ffar2	CD63
0.000138	0.276693	0.688	0.36	1	ffar2	SRSF3
0.000154	0.499031	0.938	0.716	1	ffar2	TMSB4X
0.000157	0.294077	0.917	0.739	1	ffar2	ATP6
0.00016	0.28059	0.583	0.3	1	ffar2	ARPC5
0.00016	0.447672	0.854	0.543	1	ffar2	RPL9
0.000173	0.42772	0.896	0.602	1	ffar2	RPS9
0.000195	0.500131	0.875	0.604	1	ffar2	RPS15A
0.000201	0.589302	0.583	0.335	1	ffar2	MT2A
0.000201	0.253305	0.438	0.205	1	ffar2	TXN
0.000212	0.445281	0.833	0.543	1	ffar2	RPL37
0.000214	0.284829	0.625	0.33	1	ffar2	COX5B
0.000215	0.454254	0.875	0.63	1	ffar2	RPS15
0.000234	0.352475	0.854	0.587	1	ffar2	SERF2
0.000237	0.466846	0.896	0.688	1	ffar2	ACTB
0.000265	0.404147	0.917	0.589	1	ffar2	RPL35A
0.00028	0.504957	0.875	0.586	1	ffar2	RPS8
0.000285	0.322178	0.708	0.387	1	ffar2	COX7A2
0.000298	0.354291	0.812	0.499	1	ffar2	RPS21
0.000307	0.398993	0.812	0.582	1	ffar2	RPL35
0.000309	0.446282	0.854	0.588	1	ffar2	RPS23
0.000324	0.282052	0.646	0.365	1	ffar2	YWHAZ
0.000348	0.35382	0.708	0.447	1	ffar2	EMP3
0.00036	0.300352	0.792	0.475	1	ffar2	ATP5MG
0.000462	0.304909	0.917	0.713	1	ffar2	ND4
0.000597	0.443397	0.917	0.781	1	ffar2	COX2
0.000605	0.259534	0.917	0.632	1	ffar2	SRGN
0.000629	0.255406	0.75	0.434	1	ffar2	MYL12B
0.000693	0.428255	0.938	0.645	1	ffar2	RPL13A
0.00079	0.4414	0.917	0.685	1	ffar2	RPL41
0.000827	0.270325	0.271	0.115	1	ffar2	THEMIS2
0.00088	0.401964	0.917	0.665	1	ffar2	RPLP1
0.000924	0.384721	0.875	0.64	1	ffar2	EEF1A1
0.001003	0.399011	0.875	0.582	1	ffar2	RPS25
0.00116	0.254513	0.667	0.379	1	ffar2	COX6C
0.001244	0.469898	0.812	0.573	1	ffar2	ACTG1
0.001251	0.330745	0.854	0.584	1	ffar2	FAU
0.001299	0.576861	0.875	0.628	1	ffar2	RPL34
0.001304	0.404243	0.917	0.857	1	ffar2	COX1
0.001555	0.329356	0.875	0.616	1	ffar2	RPL32
0.00167	0.315521	0.854	0.582	1	ffar2	RPL30
0.001714	0.262753	0.396	0.198	1	ffar2	TUBA1A
0.00185	0.263729	0.854	0.545	1	ffar2	EEF1D
0.001854	0.280799	0.521	0.284	1	ffar2	ZEB2
0.001855	0.30444	0.896	0.635	1	ffar2	RPL21
0.001946	0.339538	0.854	0.599	1	ffar2	RPS12
0.0023	0.34095	0.521	0.315	1	ffar2	H2AZ1
0.002591	0.370794	0.833	0.601	1	ffar2	RPL27A
0.003072	0.257495	0.771	0.475	1	ffar2	RPL36AL
0.003072	0.340544	0.833	0.583	1	ffar2	RPL12
0.005244	0.34927	0.396	0.214	1	ffar2	LTB
0.005931	0.279795	0.875	0.593	1	ffar2	RPL18A
0.007337	0.28798	0.708	0.473	1	ffar2	ANXA1
0.008019	0.25074	0.875	0.648	1	ffar2	EIF1
0.00852	0.258307	0.854	0.586	1	ffar2	RPS13
0.008542	0.259613	0.875	0.563	1	ffar2	RPL10A
0	0.849925	1	0	0	ffar3	FFAR3
5.76e-22	0.258843	0.3	0.009	1.37e-17	ffar3	FXYD6
9.6e-18	0.396399	0.4	0.02	2.29e-13	ffar3	CYBB
5.55e-16	0.432877	0.4	0.022	1.33e-11	ffar3	C5AR1
1.59e-14	0.527866	0.4	0.024	3.81e-10	ffar3	CD93
3.1e-12	0.39627	0.3	0.017	7.39e-08	ffar3	KIF1C
1.27e-11	0.492101	0.4	0.03	3.03e-07	ffar3	DAB2
1.48e-11	0.351454	0.4	0.03	3.55e-07	ffar3	TIMP2
2.78e-11	0.30958	0.7	0.084	6.65e-07	ffar3	MRPS15
2.94e-11	0.596418	0.3	0.019	7.02e-07	ffar3	TK1
1.09e-10	0.340887	0.4	0.032	2.61e-06	ffar3	SPRED1
3.36e-10	0.482087	0.3	0.02	8.02e-06	ffar3	MARCO
4.4e-10	0.279853	0.5	0.052	1.05e-05	ffar3	EMG1
6.02e-10	0.257943	0.4	0.035	1.44e-05	ffar3	SHMT2
6.18e-10	0.330783	0.3	0.021	1.48e-05	ffar3	PCLAF
7.93e-10	0.254801	0.3	0.021	1.89e-05	ffar3	MAD2L1
7.16e-09	0.297704	0.5	0.058	0.000171	ffar3	AIDA
8.99e-09	0.306801	0.3	0.023	0.000215	ffar3	SLC22A18
1.01e-08	0.754129	0.4	0.042	0.000242	ffar3	KLF4
1.24e-08	0.259204	0.3	0.024	0.000296	ffar3	SMCO4
2.38e-08	0.400121	0.4	0.042	0.000569	ffar3	IGFBP4
2.5e-08	0.336412	0.3	0.024	0.000597	ffar3	TLR2
2.81e-08	0.394426	0.6	0.088	0.000671	ffar3	MED30
3.66e-08	0.458012	0.4	0.042	0.000875	ffar3	CD163
5.48e-08	0.47456	0.3	0.026	0.001309	ffar3	PLTP
6.67e-08	0.461345	0.5	0.068	0.001594	ffar3	LST1
7.05e-08	0.457822	0.3	0.027	0.001685	ffar3	CD68
7.74e-08	0.408298	0.3	0.027	0.001849	ffar3	MS4A4A
8.54e-08	0.322304	0.3	0.027	0.002039	ffar3	MARCKS
9.07e-08	0.412007	0.4	0.046	0.002167	ffar3	PLAUR
9.37e-08	0.271741	0.5	0.067	0.002238	ffar3	SQOR
2.9e-07	0.339435	0.4	0.047	0.006931	ffar3	STAB1
2.97e-07	0.672141	0.6	0.099	0.0071	ffar3	SMC4
4.67e-07	0.776149	0.9	0.231	0.011165	ffar3	CEBPB
4.68e-07	0.491628	0.3	0.03	0.011183	ffar3	VSIG4
5.32e-07	0.461076	0.6	0.103	0.0127	ffar3	CAMLG
6.14e-07	1.26901	0.3	0.031	0.014676	ffar3	C1QC
6.48e-07	0.32421	0.3	0.03	0.01547	ffar3	MAFB
8.86e-07	0.328143	0.5	0.078	0.021168	ffar3	NENF
1.32e-06	0.250543	0.3	0.031	0.031434	ffar3	RP2
1.37e-06	0.374929	0.3	0.031	0.03265	ffar3	LYVE1
1.46e-06	0.535291	0.4	0.054	0.034786	ffar3	LYZ
1.52e-06	0.506751	0.7	0.141	0.036246	ffar3	HIF1A
1.57e-06	0.48636	0.5	0.084	0.037575	ffar3	BRI3
2.23e-06	0.331702	0.4	0.053	0.053204	ffar3	RBM47
2.37e-06	0.410114	0.3	0.033	0.056542	ffar3	FHOD1
2.41e-06	2.06536	0.6	0.128	0.057456	ffar3	S100A9
2.81e-06	1.04904	0.4	0.061	0.06703	ffar3	AIF1
3.08e-06	0.300148	0.4	0.056	0.073648	ffar3	PARL
4.41e-06	0.352254	0.8	0.182	0.105422	ffar3	VPS28
6.96e-06	0.404971	0.6	0.117	0.16632	ffar3	BTG3
7.22e-06	0.576381	0.3	0.036	0.172389	ffar3	CD14
7.74e-06	0.375066	0.3	0.036	0.184792	ffar3	CTSL
8.68e-06	0.63641	0.4	0.064	0.207218	ffar3	CTSZ
9.89e-06	0.291719	0.3	0.037	0.236307	ffar3	IMPDH1
1.02e-05	0.272018	0.3	0.036	0.242476	ffar3	FCGR2A
1.1e-05	0.302048	0.5	0.09	0.262654	ffar3	ZNF655
1.53e-05	0.598373	0.3	0.038	0.364921	ffar3	SLC25A32
1.68e-05	0.261411	0.6	0.12	0.400993	ffar3	METRNL
1.9e-05	1.74404	0.3	0.041	0.453409	ffar3	C1QB
1.94e-05	0.273152	0.4	0.064	0.462384	ffar3	NUDT1
1.96e-05	0.292271	0.3	0.039	0.467744	ffar3	SPI1
2.16e-05	0.297857	0.5	0.094	0.516816	ffar3	TPP1
2.57e-05	0.251665	0.3	0.04	0.613473	ffar3	DDX39B
2.93e-05	0.29667	0.7	0.162	0.700384	ffar3	AP2M1
3.05e-05	0.588775	0.8	0.227	0.728978	ffar3	GNG5
3.12e-05	0.436164	0.3	0.041	0.745004	ffar3	LY96
3.12e-05	1.91754	0.3	0.043	0.745777	ffar3	C1QA
3.73e-05	0.29991	0.3	0.041	0.891959	ffar3	TGFBI
5.12e-05	0.556895	0.7	0.2	1	ffar3	PSMD8
5.34e-05	0.617768	0.8	0.231	1	ffar3	MAP1LC3B
5.67e-05	0.550632	0.7	0.196	1	ffar3	PGAM1
5.74e-05	0.266271	0.5	0.1	1	ffar3	WBP11
5.8e-05	0.28353	0.6	0.135	1	ffar3	RAB5C
6.07e-05	1.00421	0.6	0.151	1	ffar3	NAMPT
6.37e-05	0.357536	0.5	0.101	1	ffar3	MYL7
6.59e-05	0.901261	0.5	0.113	1	ffar3	CTSB
6.97e-05	0.343106	0.6	0.134	1	ffar3	HADHA
8.46e-05	0.326629	0.5	0.105	1	ffar3	SRP72
8.53e-05	0.298047	0.5	0.106	1	ffar3	KDELR2
9.04e-05	0.280008	0.4	0.072	1	ffar3	MRPS11
0.000106	0.41584	0.9	0.277	1	ffar3	SLC25A5
0.000111	0.604912	0.4	0.074	1	ffar3	TTF1
0.000123	0.311398	0.6	0.141	1	ffar3	PLIN2
0.00015	0.337792	0.6	0.15	1	ffar3	CMTM6
0.000159	0.278022	0.3	0.045	1	ffar3	THBS1
0.00016	0.331505	0.4	0.079	1	ffar3	PCNA
0.000169	0.260666	0.4	0.074	1	ffar3	GALNT1
0.000177	0.25342	0.5	0.109	1	ffar3	HSBP1
0.000183	0.297582	0.4	0.078	1	ffar3	PSMB5
0.000235	0.331273	0.4	0.077	1	ffar3	CPEB4
0.000239	1.1098	0.3	0.05	1	ffar3	SELENOP
0.000249	0.663005	0.7	0.233	1	ffar3	TSPO
0.000258	0.42711	0.5	0.119	1	ffar3	BHLHE40
0.000271	0.284183	0.3	0.05	1	ffar3	TMEM14C
0.000281	0.266358	0.4	0.081	1	ffar3	CYB5R3
0.000284	0.253553	0.6	0.15	1	ffar3	LAPTM4A
0.000286	0.524324	0.8	0.286	1	ffar3	COX8A
0.000289	0.644763	0.5	0.135	1	ffar3	ANXA5
0.000291	0.597796	0.6	0.174	1	ffar3	CTSS
0.000302	0.310098	0.3	0.049	1	ffar3	PTOV1
0.000302	0.281091	0.6	0.156	1	ffar3	PA2G4
0.000306	0.303032	0.4	0.083	1	ffar3	ZNHIT3
0.000308	0.314242	0.3	0.049	1	ffar3	NPTN
0.000311	0.305411	0.4	0.079	1	ffar3	APPL1
0.000323	0.365073	0.3	0.05	1	ffar3	MS4A6A
0.000323	0.346318	0.5	0.12	1	ffar3	MAT2A
0.000338	0.346837	0.6	0.163	1	ffar3	RNF7
0.0004	0.53521	0.7	0.218	1	ffar3	ATP1B3
0.000433	0.886795	0.6	0.214	1	ffar3	CTSD
0.000478	0.50995	0.8	0.292	1	ffar3	VAMP8
0.000497	0.317124	0.7	0.206	1	ffar3	TXN
0.000527	0.503873	0.5	0.136	1	ffar3	ZFAND5
0.000559	0.304313	0.5	0.126	1	ffar3	CHMP1B
0.000561	0.253551	0.4	0.083	1	ffar3	MGP
0.000674	0.382003	0.6	0.17	1	ffar3	UBE2N
0.000698	0.270428	0.3	0.053	1	ffar3	BMP2K
0.000701	0.258788	0.3	0.055	1	ffar3	SMIM29
0.000702	0.303473	0.3	0.054	1	ffar3	RGS5
0.000718	0.394771	0.7	0.23	1	ffar3	BST2
0.000739	0.749685	0.6	0.181	1	ffar3	HLA-DRB1
0.000759	0.260394	0.6	0.166	1	ffar3	GNB2
0.000764	0.26648	0.6	0.164	1	ffar3	ATP1A1
0.000774	0.34891	0.6	0.177	1	ffar3	FKBP1A
0.000777	0.391851	0.3	0.054	1	ffar3	F13A1
0.0008	0.752847	0.8	0.302	1	ffar3	TYROBP
0.000827	0.469669	0.9	0.336	1	ffar3	YWHAB
0.000875	0.294658	0.5	0.132	1	ffar3	HAX1
0.000884	0.340597	0.4	0.096	1	ffar3	CDKN1A
0.000884	0.272029	0.6	0.167	1	ffar3	MGST3
0.000995	0.727655	0.5	0.146	1	ffar3	GLUL
0.001042	1.69801	0.9	0.643	1	ffar3	FTH1
0.001092	0.319311	0.6	0.178	1	ffar3	CEBPD
0.001099	0.333096	0.7	0.225	1	ffar3	SNX3
0.001114	0.561626	0.7	0.27	1	ffar3	GYPC
0.001117	0.298966	0.4	0.095	1	ffar3	APLP2
0.001119	0.952322	0.9	0.633	1	ffar3	SRGN
0.001119	0.381138	0.3	0.058	1	ffar3	PLXND1
0.001218	0.273183	0.8	0.257	1	ffar3	NOP10
0.00122	0.540791	0.5	0.151	1	ffar3	AP2S1
0.001226	0.380591	0.7	0.227	1	ffar3	SH3BGRL
0.001229	0.277531	0.4	0.091	1	ffar3	SHPRH
0.001248	0.307472	0.5	0.134	1	ffar3	GABARAPL1
0.001285	0.655268	0.5	0.152	1	ffar3	LMNA
0.001373	0.254047	0.4	0.091	1	ffar3	KPNA1
0.001398	0.517628	0.5	0.134	1	ffar3	QKI
0.001456	0.277937	0.4	0.092	1	ffar3	YTHDC2
0.001714	0.349977	0.6	0.187	1	ffar3	RHOB
0.00172	0.428245	0.7	0.233	1	ffar3	PPP1CB
0.001779	0.308582	0.5	0.135	1	ffar3	LSM5
0.00182	1.40576	1	0.677	1	ffar3	ND3
0.001832	0.404886	0.3	0.063	1	ffar3	GRN
0.001926	0.359067	0.6	0.195	1	ffar3	GNAI2
0.001968	0.469381	0.8	0.311	1	ffar3	CCNI
0.002048	0.850966	0.9	0.473	1	ffar3	RPL22
0.002084	0.266693	0.4	0.096	1	ffar3	DPP8
0.00209	1.20083	1	0.714	1	ffar3	ND4
0.002102	0.469142	0.9	0.361	1	ffar3	PSMA7
0.002189	0.305466	0.9	0.315	1	ffar3	SNRPD2
0.002224	0.481124	0.5	0.15	1	ffar3	TOB1
0.00223	0.388032	1	0.408	1	ffar3	UBE2D3
0.002616	0.262977	0.3	0.063	1	ffar3	TRIM4
0.002661	0.611627	1	0.445	1	ffar3	ARPC3
0.002687	0.469077	0.6	0.208	1	ffar3	ERP29
0.002687	0.301222	0.5	0.151	1	ffar3	GLRX
0.002877	0.345141	0.4	0.108	1	ffar3	ATOX1
0.00289	0.328666	0.5	0.147	1	ffar3	WAS
0.002918	0.356651	0.4	0.108	1	ffar3	MAF
0.003038	0.267294	0.7	0.233	1	ffar3	CSNK1A1
0.003059	0.585274	1	0.522	1	ffar3	PFDN5
0.003059	0.294074	0.8	0.288	1	ffar3	LDHB
0.003101	0.27167	0.3	0.064	1	ffar3	TIMP3
0.003163	0.296635	0.3	0.065	1	ffar3	PTDSS1
0.00331	0.293884	0.6	0.192	1	ffar3	RHOG
0.003559	0.300884	0.4	0.111	1	ffar3	MXD1
0.003727	0.646983	0.4	0.121	1	ffar3	INSIG1
0.003737	0.510806	0.7	0.271	1	ffar3	HMGB2
0.003808	0.445854	0.6	0.193	1	ffar3	TPM1
0.00382	0.299097	0.5	0.148	1	ffar3	ATP6AP2
0.00389	0.314932	0.3	0.07	1	ffar3	HLA-DMA
0.003896	0.582531	0.7	0.298	1	ffar3	HERPUD1
0.003913	0.326683	0.5	0.158	1	ffar3	SLIRP
0.003985	0.318726	0.6	0.212	1	ffar3	NUCKS1
0.004558	0.37339	0.7	0.273	1	ffar3	UQCR10
0.004739	0.380227	0.8	0.326	1	ffar3	ENO1
0.004789	0.331745	0.4	0.11	1	ffar3	CAPNS1
0.00492	0.473021	0.5	0.159	1	ffar3	EIF4A3
0.005028	1.91411	0.4	0.126	1	ffar3	S100A8
0.005062	0.334714	0.8	0.313	1	ffar3	ATP5MJ
0.005098	0.252403	0.8	0.296	1	ffar3	PCBP2
0.005232	0.563203	0.3	0.072	1	ffar3	JAML
0.005369	0.347412	0.5	0.159	1	ffar3	OPTN
0.005413	0.332864	0.3	0.071	1	ffar3	VCL
0.005566	0.432464	0.5	0.162	1	ffar3	HNRNPH3
0.00562	0.658849	0.7	0.342	1	ffar3	S100A11
0.005728	0.984327	0.7	0.344	1	ffar3	JUND
0.005755	0.640518	0.3	0.075	1	ffar3	CD36
0.005849	0.31636	0.4	0.11	1	ffar3	MRPL34
0.006051	0.338637	0.7	0.261	1	ffar3	EIF5
0.006054	1.98304	0.9	0.628	1	ffar3	FTL
0.006359	0.440557	0.3	0.076	1	ffar3	BLVRB
0.006364	0.37564	0.7	0.283	1	ffar3	HSP90B1
0.006397	0.262037	0.3	0.071	1	ffar3	ARHGAP5
0.006459	0.349951	0.5	0.167	1	ffar3	TMEM230
0.006465	0.540301	0.6	0.245	1	ffar3	HMGN2
0.006501	0.308728	0.6	0.22	1	ffar3	BBLN
0.006503	0.463446	0.3	0.071	1	ffar3	DNAAF9
0.006538	0.288141	0.5	0.159	1	ffar3	DNAJC7
0.006798	0.284914	0.6	0.214	1	ffar3	ATP5F1A
0.006855	0.518354	0.5	0.178	1	ffar3	ATP6V0B
0.007104	0.274629	0.5	0.162	1	ffar3	EIF3I
0.007152	0.31355	0.5	0.163	1	ffar3	NDUFS7
0.00727	0.829711	0.8	0.465	1	ffar3	ND5
0.007523	0.326992	0.4	0.126	1	ffar3	DUT
0.007579	0.799729	0.7	0.364	1	ffar3	TMBIM6
0.008209	0.318578	0.4	0.119	1	ffar3	H2AJ
0.008262	0.25085	0.4	0.114	1	ffar3	FABP4
0.008286	1.13976	1	0.739	1	ffar3	ATP6
0.008587	0.338197	0.6	0.225	1	ffar3	CSTB
0.008667	0.343175	0.4	0.123	1	ffar3	SLC25A4
0.009021	0.881024	0.8	0.39	1	ffar3	CREM
0.009023	0.28147	0.3	0.076	1	ffar3	SKA2
0.009402	0.324206	0.5	0.186	1	ffar3	PET100
0.009497	1.14163	0.9	0.641	1	ffar3	ND2
0.009545	0.271877	0.6	0.226	1	ffar3	PSMA4
0.00958	0.339915	0.6	0.24	1	ffar3	GPX4
0.009589	0.331996	0.8	0.33	1	ffar3	EIF3K
0.009671	0.263287	0.5	0.177	1	ffar3	ANP32B
0.00972	0.274947	0.4	0.119	1	ffar3	GSDMD
0.009973	0.327136	0.3	0.079	1	ffar3	CDK5RAP2

## Sheet: hca_ffar_deg_mye
p_val	avg_log2FC	pct.1	pct.2	p_val_adj	cluster	gene
1.41e-122	1.31896	0.997	0.998	3.38e-118	ctrl	MALAT1
9.88e-90	1.38933	0.472	0.128	2.36e-85	ctrl	LRMDA
1.49e-73	1.84205	0.53	0.26	3.56e-69	ctrl	F13A1
7.95e-73	1.29756	0.484	0.21	1.9e-68	ctrl	FRMD4B
1.44e-63	1.13828	0.439	0.168	3.45e-59	ctrl	MRC1
2.35e-63	1.13757	0.378	0.105	5.61e-59	ctrl	FMN1
5.58e-63	1.1184	0.383	0.112	1.33e-58	ctrl	SLC9A9
3.21e-61	1.90236	0.604	0.468	7.66e-57	ctrl	RBPJ
8.38e-54	0.94651	0.38	0.146	2e-49	ctrl	ELMO1
1.27e-53	1.08811	0.433	0.213	3.02e-49	ctrl	PLXDC2
2.1e-53	0.94362	0.319	0.074	5.01e-49	ctrl	STARD13
1.26e-50	0.81384	0.311	0.076	3.01e-46	ctrl	FRMD4A
2.11e-50	0.840607	0.358	0.128	5.04e-46	ctrl	FTX
3.21e-50	0.780183	0.357	0.124	7.67e-46	ctrl	SLCO2B1
1.98e-49	0.927601	0.349	0.123	4.74e-45	ctrl	MAML2
1.75e-48	1.02833	0.449	0.25	4.17e-44	ctrl	DPYD
1.96e-47	0.941087	0.355	0.136	4.67e-43	ctrl	FCHSD2
4.87e-47	0.891798	0.315	0.092	1.16e-42	ctrl	COLEC12
1.22e-46	0.930989	0.404	0.196	2.91e-42	ctrl	ARHGAP26
6.37e-45	0.962962	0.384	0.182	1.52e-40	ctrl	LDLRAD4
3.27e-44	0.765528	0.338	0.134	7.8e-40	ctrl	MYO5A
4.08e-44	0.96948	0.447	0.278	9.74e-40	ctrl	FOXP1
7.36e-44	0.835639	0.346	0.141	1.76e-39	ctrl	ATG7
2.84e-43	0.725963	0.344	0.139	6.79e-39	ctrl	TCF12
5.92e-43	0.736874	0.339	0.131	1.41e-38	ctrl	EIF4G3
1.1e-42	0.659675	0.313	0.103	2.62e-38	ctrl	SNX29
2.29e-42	0.891262	0.377	0.183	5.47e-38	ctrl	TRPS1
1.17e-41	0.802691	0.343	0.137	2.8e-37	ctrl	NRP1
6e-41	0.692531	0.271	0.07	1.43e-36	ctrl	TTN
4.86e-40	0.740363	0.405	0.228	1.16e-35	ctrl	ARHGAP18
5.64e-40	0.638798	0.281	0.082	1.35e-35	ctrl	DNAAF9
5.85e-40	0.705082	0.277	0.081	1.4e-35	ctrl	ARHGAP24
1.25e-39	0.769026	0.309	0.108	2.98e-35	ctrl	DOCK4
1.73e-38	0.722061	0.315	0.124	4.12e-34	ctrl	SPIDR
3.03e-38	0.801277	0.462	0.312	7.23e-34	ctrl	GNAQ
1.88e-37	0.612512	0.271	0.082	4.5e-33	ctrl	ATP8B4
3.96e-37	0.835233	0.352	0.176	9.47e-33	ctrl	ZBTB20
7.53e-37	0.599237	0.256	0.072	1.8e-32	ctrl	ARL15
2.47e-36	0.756076	0.399	0.235	5.91e-32	ctrl	LPP
3.09e-36	0.619718	0.364	0.159	7.39e-32	ctrl	LYVE1
4.66e-36	0.740776	0.382	0.215	1.11e-31	ctrl	ZFAND3
4.82e-36	0.599758	0.285	0.105	1.15e-31	ctrl	STAG1
1.71e-34	0.644416	0.3	0.124	4.08e-30	ctrl	TBC1D5
3.84e-34	0.76069	0.284	0.108	9.17e-30	ctrl	DLEU2
5.54e-34	0.650879	0.321	0.146	1.32e-29	ctrl	TBC1D14
1.56e-33	0.669157	0.316	0.146	3.72e-29	ctrl	AFF1
1.14e-32	0.713653	0.352	0.191	2.73e-28	ctrl	SBF2
4.06e-32	0.671014	0.307	0.139	9.69e-28	ctrl	ITSN1
1.05e-31	0.798736	0.405	0.268	2.52e-27	ctrl	FOXN3
1.37e-31	0.639274	0.262	0.096	3.26e-27	ctrl	MAML3
2.11e-31	0.612908	0.273	0.105	5.03e-27	ctrl	TNS3
4.9e-31	0.868672	0.385	0.243	1.17e-26	ctrl	SLC8A1
9.13e-31	0.73174	0.605	0.538	2.18e-26	ctrl	CD163
1.4e-30	1.04197	0.482	0.388	3.34e-26	ctrl	RBM47
1.51e-30	0.592643	0.29	0.13	3.61e-26	ctrl	EXOC4
2.87e-30	0.909466	0.531	0.479	6.84e-26	ctrl	AKAP13
8.34e-30	0.539737	0.282	0.123	1.99e-25	ctrl	RERE
1.08e-29	0.741079	0.38	0.235	2.57e-25	ctrl	RUNX1
1.65e-29	0.628303	0.314	0.162	3.95e-25	ctrl	BMP2K
1.15e-28	0.626485	0.312	0.162	2.74e-24	ctrl	ITPR2
2.72e-28	0.497283	0.25	0.096	6.49e-24	ctrl	TRIO
1.01e-27	0.688342	0.309	0.161	2.42e-23	ctrl	WDFY3
2.51e-27	0.666632	0.336	0.194	5.99e-23	ctrl	CHST11
5.83e-27	0.721534	0.341	0.205	1.39e-22	ctrl	CPM
6.18e-27	0.645696	0.25	0.1	1.48e-22	ctrl	HDAC9
6.41e-27	0.680538	0.367	0.239	1.53e-22	ctrl	MEF2A
7.51e-27	0.598093	0.329	0.19	1.79e-22	ctrl	MED13L
1.45e-26	0.548664	0.298	0.153	3.46e-22	ctrl	ZFHX3
3.32e-25	0.542379	0.267	0.123	7.94e-21	ctrl	SPRED1
5.72e-25	0.670194	0.29	0.157	1.37e-20	ctrl	ARHGAP15
6.58e-25	0.579658	0.274	0.133	1.57e-20	ctrl	CAMK1D
1.47e-24	0.683982	0.363	0.246	3.52e-20	ctrl	ETV6
1.58e-24	0.490818	0.349	0.183	3.76e-20	ctrl	SELENOP
1.61e-24	0.588704	0.329	0.203	3.85e-20	ctrl	ARID1B
1.81e-24	0.523206	0.309	0.151	4.33e-20	ctrl	PLTP
2.31e-24	0.494773	0.267	0.128	5.51e-20	ctrl	DENND1A
2.52e-24	0.638176	0.338	0.213	6.02e-20	ctrl	GAS7
4.5e-24	0.612664	0.403	0.275	1.07e-19	ctrl	MSR1
5.75e-24	0.685581	0.396	0.289	1.37e-19	ctrl	IQGAP2
7.38e-24	0.467108	0.265	0.124	1.76e-19	ctrl	TBC1D22A
9.43e-24	0.716739	0.318	0.189	2.25e-19	ctrl	MERTK
1.16e-23	0.706062	0.359	0.243	2.78e-19	ctrl	ZSWIM6
2.5e-23	0.478585	0.259	0.124	5.96e-19	ctrl	CCDC91
2.55e-23	0.554713	0.299	0.168	6.09e-19	ctrl	MCTP1
4.84e-23	0.545759	0.297	0.168	1.16e-18	ctrl	AP2A2
7.6e-23	1.04246	0.516	0.479	1.82e-18	ctrl	FKBP5
1.52e-22	0.771542	0.332	0.213	3.63e-18	ctrl	MAN1A1
3.85e-22	0.60559	0.311	0.19	9.21e-18	ctrl	UBE2E2
7.79e-22	0.699515	0.33	0.213	1.86e-17	ctrl	RGL1
2.61e-21	0.72469	0.298	0.174	6.23e-17	ctrl	SLC1A3
4.35e-21	0.77904	0.653	0.706	1.04e-16	ctrl	ZEB2
6.19e-21	0.554056	0.284	0.165	1.48e-16	ctrl	DIAPH2
4.6e-20	0.507867	0.326	0.214	1.1e-15	ctrl	MACF1
6.82e-20	0.556926	0.303	0.191	1.63e-15	ctrl	ATXN1
1.24e-19	0.416693	0.256	0.139	2.95e-15	ctrl	USP34
1.33e-19	0.498349	0.256	0.14	3.18e-15	ctrl	GAB2
1.55e-19	0.502743	0.299	0.188	3.7e-15	ctrl	CHD9
1.67e-19	0.724331	0.475	0.43	3.98e-15	ctrl	MEF2C
1.96e-19	0.511801	0.304	0.198	4.69e-15	ctrl	BIRC6
2.84e-19	0.62312	0.403	0.321	6.77e-15	ctrl	NAIP
3.28e-19	0.839793	0.31	0.203	7.84e-15	ctrl	SIPA1L1
1.41e-18	0.505834	0.398	0.281	3.37e-14	ctrl	VSIG4
3.29e-18	0.441326	0.292	0.182	7.85e-14	ctrl	ASH1L
5.85e-18	0.580069	0.448	0.378	1.4e-13	ctrl	STAB1
2.87e-17	0.605914	0.278	0.174	6.86e-13	ctrl	FMNL2
3.84e-17	0.592649	0.444	0.403	9.17e-13	ctrl	N4BP2L2
4.31e-17	0.554812	0.335	0.245	1.03e-12	ctrl	ASAP1
4.44e-17	0.457385	0.265	0.161	1.06e-12	ctrl	NCOA1
5.5e-17	0.482295	0.299	0.198	1.31e-12	ctrl	PPP3CA
8.09e-17	0.703981	0.496	0.49	1.93e-12	ctrl	CELF2
1.98e-16	0.502899	0.324	0.234	4.74e-12	ctrl	GOLGA4
1e-15	0.633854	0.495	0.493	2.39e-11	ctrl	QKI
9.64e-15	0.448415	0.273	0.188	2.3e-10	ctrl	TENT2
1.78e-14	0.455158	0.276	0.19	4.24e-10	ctrl	KANSL1
2.23e-14	0.49814	0.322	0.244	5.33e-10	ctrl	EPS15
5.09e-14	0.504878	0.292	0.214	1.22e-09	ctrl	SRGAP2
6.4e-14	0.404003	0.254	0.166	1.53e-09	ctrl	FBXO11
8.74e-14	0.574506	0.303	0.228	2.09e-09	ctrl	ANKRD44
9.79e-14	0.441473	0.312	0.234	2.34e-09	ctrl	PIAS1
1.65e-13	0.430614	0.252	0.167	3.94e-09	ctrl	WDFY2
1.73e-13	0.479184	0.34	0.27	4.13e-09	ctrl	SYK
4.48e-13	0.411016	0.251	0.171	1.07e-08	ctrl	COP1
5.04e-13	0.438363	0.298	0.217	1.2e-08	ctrl	FNDC3B
6.39e-13	0.383758	0.271	0.189	1.53e-08	ctrl	BAZ2B
1.09e-12	0.416684	0.296	0.22	2.6e-08	ctrl	AAK1
1.69e-12	0.655964	0.38	0.345	4.04e-08	ctrl	SSH2
6.04e-12	0.445081	0.29	0.221	1.44e-07	ctrl	RBM6
7.23e-12	0.513678	0.289	0.22	1.73e-07	ctrl	ABCA1
7.75e-12	0.612321	0.403	0.366	1.85e-07	ctrl	AGFG1
1e-11	0.422219	0.277	0.2	2.39e-07	ctrl	TCF4
1.78e-11	0.41844	0.251	0.174	4.26e-07	ctrl	RASA2
2.1e-11	0.456569	0.319	0.264	5.03e-07	ctrl	KMT2C
3.07e-11	0.403176	0.254	0.18	7.32e-07	ctrl	COMMD10
4.81e-11	0.486558	0.408	0.375	1.15e-06	ctrl	JMJD1C
1.2e-10	0.455432	0.289	0.225	2.86e-06	ctrl	FOXO3
1.24e-10	0.606766	0.502	0.544	2.97e-06	ctrl	MBNL1
1.84e-10	0.441271	0.291	0.231	4.39e-06	ctrl	TNRC6B
6.52e-10	0.441902	0.261	0.201	1.56e-05	ctrl	RABGAP1L
1.78e-09	0.37464	0.252	0.18	4.24e-05	ctrl	EMP1
3.13e-09	0.469839	0.336	0.295	7.47e-05	ctrl	CMIP
5.9e-09	0.369918	0.33	0.263	0.000141	ctrl	LGMN
2.28e-08	0.420552	0.308	0.268	0.000545	ctrl	ALOX5
4.59e-08	0.498755	0.385	0.372	0.001097	ctrl	MARCHF1
5.35e-08	0.352674	0.253	0.201	0.001277	ctrl	NCOA3
7.18e-08	0.420537	0.277	0.231	0.001716	ctrl	PRKAG2
1.56e-07	0.443072	0.367	0.357	0.003715	ctrl	DOCK2
2.1e-07	0.442846	0.288	0.251	0.005012	ctrl	ELF2
2.11e-07	0.416566	0.281	0.238	0.005051	ctrl	CUX1
2.42e-07	0.411808	0.307	0.27	0.005783	ctrl	JARID2
3.13e-07	0.548019	0.36	0.343	0.007479	ctrl	EPB41L3
3.86e-07	0.52215	0.412	0.425	0.009217	ctrl	PICALM
5.18e-07	0.424075	0.298	0.266	0.012363	ctrl	RIN2
5.28e-07	0.400696	0.29	0.258	0.012614	ctrl	FLI1
6.59e-07	0.530832	0.288	0.259	0.015742	ctrl	PTPRJ
1.4e-06	0.556668	0.41	0.43	0.033468	ctrl	RBMS1
1.71e-06	0.358315	0.273	0.239	0.040947	ctrl	TGFBR2
2.66e-06	0.313338	0.342	0.314	0.063649	ctrl	GSN
2.88e-06	0.47008	0.25	0.208	0.068725	ctrl	CEMIP2
2.88e-06	0.392641	0.594	0.685	0.068888	ctrl	MS4A6A
3.38e-06	0.477046	0.357	0.351	0.080785	ctrl	DOCK8
3.4e-06	0.406171	0.336	0.323	0.081144	ctrl	RB1
6.79e-06	0.385286	0.311	0.286	0.162211	ctrl	ADAP2
9.01e-06	0.525418	0.41	0.443	0.215267	ctrl	TBXAS1
1.06e-05	0.312548	0.286	0.257	0.25397	ctrl	VPS13C
1.1e-05	0.29757	0.306	0.275	0.263159	ctrl	LRP1
1.39e-05	0.33155	0.279	0.251	0.331131	ctrl	ANKRD11
1.4e-05	0.370112	0.301	0.286	0.335057	ctrl	ITSN2
2.45e-05	0.422371	0.339	0.33	0.586026	ctrl	FGD4
2.53e-05	0.407828	0.354	0.357	0.605442	ctrl	USP15
8.99e-05	0.354033	0.291	0.278	1	ctrl	NIPBL
0.000147	0.338046	0.308	0.302	1	ctrl	CELF1
0.000213	0.440276	0.507	0.603	1	ctrl	CYRIB
0.000215	0.548682	0.518	0.611	1	ctrl	RNF149
0.000242	0.310739	0.252	0.232	1	ctrl	PBRM1
0.000251	0.317247	0.289	0.276	1	ctrl	MKNK1
0.000292	0.384473	0.349	0.362	1	ctrl	ANKRD12
0.000568	0.367407	0.382	0.407	1	ctrl	TGFBI
0.000785	0.379901	0.393	0.372	1	ctrl	RNASE1
0.001207	0.280977	0.251	0.238	1	ctrl	MYCBP2
0.001817	0.280093	0.258	0.362	1	ctrl	AOAH
0.004369	0.658283	0.402	0.465	1	ctrl	MTSS1
0.004958	0.319343	0.311	0.323	1	ctrl	NUMB
0.00508	0.469002	0.347	0.381	1	ctrl	BACH1
0.006371	0.260349	0.296	0.404	1	ctrl	RASGEF1B
0.006476	0.357457	0.491	0.593	1	ctrl	RNF130
0.006593	0.285329	0.285	0.287	1	ctrl	LUC7L3
0.006689	0.348295	0.287	0.293	1	ctrl	PIP4K2A
0.007512	0.388714	0.345	0.381	1	ctrl	ACAP2
0	0.857113	1	0.002	0	ffar2	FFAR2
2.57e-178	0.631636	0.527	0.119	6.15e-174	ffar2	APOBEC3A
9.07e-173	0.666511	0.658	0.184	2.17e-168	ffar2	BCL2A1
1.78e-159	0.896725	0.735	0.241	4.24e-155	ffar2	FCN1
1.36e-156	0.679436	0.76	0.26	3.25e-152	ffar2	SERPINA1
1.4e-150	0.62544	0.538	0.138	3.33e-146	ffar2	PLAC8
4.99e-146	1.00373	0.885	0.429	1.19e-141	ffar2	COTL1
3.54e-143	0.396338	0.559	0.153	8.44e-139	ffar2	CFP
1.76e-141	0.435183	0.602	0.177	4.2e-137	ffar2	CD48
3.73e-139	1.15092	0.609	0.185	8.91e-135	ffar2	G0S2
4.14e-138	1.54227	0.636	0.219	9.88e-134	ffar2	ISG15
2.09e-137	1.09735	0.858	0.407	4.98e-133	ffar2	LST1
3.6e-135	0.384241	0.538	0.146	8.59e-131	ffar2	LILRA5
7.91e-131	0.427164	0.452	0.113	1.89e-126	ffar2	HES4
5.73e-129	0.678245	0.615	0.201	1.37e-124	ffar2	LY6E
2.09e-127	0.642899	0.579	0.176	4.99e-123	ffar2	IFI6
3.78e-127	0.697062	0.72	0.267	9.02e-123	ffar2	STXBP2
3.37e-126	0.884622	0.676	0.238	8.05e-122	ffar2	CD52
3.61e-125	1.03509	0.885	0.485	8.62e-121	ffar2	RPL28
1.44e-123	1.32107	0.916	0.445	3.45e-119	ffar2	S100A9
5.61e-123	0.998341	0.842	0.388	1.34e-118	ffar2	IFITM2
2.95e-122	0.913568	0.907	0.46	7.05e-118	ffar2	H3-3A
1.1e-121	0.85953	0.876	0.433	2.62e-117	ffar2	HLA-A
1.28e-119	0.997717	0.914	0.524	3.05e-115	ffar2	HLA-B
1.6e-118	1.00142	0.882	0.44	3.83e-114	ffar2	TIMP1
2.45e-118	1.21533	0.896	0.48	5.85e-114	ffar2	HSP90AA1
2.2e-115	0.368878	0.559	0.175	5.25e-111	ffar2	CARD16
3.27e-115	0.953662	0.728	0.296	7.81e-111	ffar2	DNAJB1
1.01e-111	0.453626	0.504	0.153	2.4e-107	ffar2	IFI30
1.24e-111	1.14473	0.823	0.389	2.97e-107	ffar2	HSPA1A
5.62e-111	0.855047	0.858	0.425	1.34e-106	ffar2	RPL37
7.81e-111	0.958299	0.76	0.317	1.87e-106	ffar2	HSPA1B
9.99e-111	0.426898	0.697	0.262	2.39e-106	ffar2	PRELID1
2.07e-109	0.837022	0.896	0.441	4.94e-105	ffar2	OAZ1
4.4e-109	0.920671	0.884	0.462	1.05e-104	ffar2	RPS12
1.91e-108	0.914308	0.891	0.448	4.56e-104	ffar2	RPL39
4.43e-108	0.741036	0.59	0.202	1.06e-103	ffar2	IER5
4.31e-107	0.990158	0.849	0.383	1.03e-102	ffar2	S100A8
1.75e-105	0.556355	0.385	0.097	4.18e-101	ffar2	IL1B
4.67e-104	0.399815	0.552	0.178	1.11e-99	ffar2	CD300E
1.36e-103	1.42886	0.563	0.208	3.26e-99	ffar2	IFI27
3.39e-103	0.737167	0.806	0.358	8.11e-99	ffar2	JUND
3.65e-102	0.756917	0.873	0.444	8.72e-98	ffar2	UBA52
1.1e-101	0.770385	0.875	0.486	2.63e-97	ffar2	CTSS
1.86e-101	0.653328	0.805	0.371	4.44e-97	ffar2	RPS21
2.09e-100	0.804111	0.866	0.44	5e-96	ffar2	RPS15A
3.27e-100	0.717796	0.866	0.439	7.82e-96	ffar2	RPS11
1.04e-99	0.361171	0.656	0.251	2.49e-95	ffar2	RHOG
2.67e-98	0.335157	0.482	0.15	6.37e-94	ffar2	WARS1
1.35e-97	0.772767	0.871	0.456	3.22e-93	ffar2	RPL37A
2.33e-97	0.784333	0.677	0.302	5.56e-93	ffar2	FCGR3A
2.56e-97	1.03306	0.91	0.55	6.1e-93	ffar2	TMSB10
7.53e-97	0.748009	0.867	0.424	1.8e-92	ffar2	RPL26
7.71e-97	0.682193	0.842	0.407	1.84e-92	ffar2	RPL38
1.78e-96	0.907741	0.805	0.415	4.26e-92	ffar2	IFITM3
5.63e-96	0.412724	0.733	0.3	1.34e-91	ffar2	CORO1A
8.22e-96	0.632824	0.677	0.277	1.96e-91	ffar2	RPL36A
1.9e-95	0.852468	0.873	0.46	4.53e-91	ffar2	RPS29
3.01e-95	0.577153	0.738	0.317	7.2e-91	ffar2	DNAJA1
6.17e-95	0.480646	0.627	0.243	1.47e-90	ffar2	NR4A1
2.38e-94	0.529194	0.71	0.298	5.69e-90	ffar2	RPS10
2.45e-94	0.678831	0.659	0.268	5.85e-90	ffar2	HSPH1
3.12e-94	0.2937	0.509	0.165	7.45e-90	ffar2	RPL17
3.72e-94	0.613055	0.744	0.324	8.9e-90	ffar2	HSPA8
4.36e-94	0.896105	0.914	0.536	1.04e-89	ffar2	TYROBP
7.92e-94	0.776196	0.898	0.474	1.89e-89	ffar2	ATP5F1E
1.06e-93	0.53881	0.679	0.269	2.52e-89	ffar2	KLF2
1.8e-93	0.906937	0.9	0.512	4.3e-89	ffar2	RPS19
1.46e-92	0.875742	0.889	0.477	3.48e-88	ffar2	RPS27
3.05e-92	0.804507	0.884	0.477	7.3e-88	ffar2	RPS28
4.41e-92	0.342694	0.452	0.139	1.05e-87	ffar2	PELATON
5.04e-92	0.94927	0.932	0.584	1.2e-87	ffar2	ND3
8e-92	0.882733	0.898	0.511	1.91e-87	ffar2	EEF1A1
8.75e-92	0.657279	0.858	0.443	2.09e-87	ffar2	HLA-C
1.78e-91	0.717832	0.858	0.448	4.26e-87	ffar2	RPL30
6.31e-91	0.43578	0.692	0.278	1.51e-86	ffar2	CYBB
1.02e-90	0.647626	0.749	0.328	2.45e-86	ffar2	RHOB
2.86e-90	0.348362	0.638	0.243	6.83e-86	ffar2	VSIR
2.93e-90	0.798109	0.846	0.408	7e-86	ffar2	LYZ
4.97e-90	0.716947	0.864	0.46	1.19e-85	ffar2	RPS16
9.44e-90	0.635998	0.83	0.412	2.26e-85	ffar2	NACA
1.75e-89	0.761614	0.909	0.555	4.19e-85	ffar2	RPS9
3.38e-89	0.661553	0.692	0.301	8.07e-85	ffar2	HSPE1
3.58e-89	0.729578	0.889	0.462	8.54e-85	ffar2	SH3BGRL3
7.1e-89	0.777683	0.875	0.482	1.7e-84	ffar2	RPS24
3.28e-88	0.763704	0.93	0.567	7.83e-84	ffar2	FCER1G
1.1e-87	0.419235	0.742	0.319	2.63e-83	ffar2	TOMM7
2.33e-87	0.778245	0.909	0.551	5.56e-83	ffar2	PSAP
5.88e-87	0.786487	0.891	0.492	1.41e-82	ffar2	RPLP2
6.55e-87	0.735401	0.885	0.472	1.57e-82	ffar2	S100A11
2.29e-86	0.408319	0.738	0.319	5.46e-82	ffar2	PCBP1
2.64e-86	0.787333	0.919	0.504	6.3e-82	ffar2	TPT1
5.98e-86	0.914227	0.961	0.645	1.43e-81	ffar2	FTL
8.42e-86	0.573352	0.839	0.409	2.01e-81	ffar2	RPL23
1.65e-85	0.803583	0.914	0.541	3.93e-81	ffar2	DUSP1
3e-85	0.333543	0.606	0.234	7.16e-81	ffar2	PSME2
4.98e-85	0.372808	0.545	0.197	1.19e-80	ffar2	NFKBIZ
6.45e-85	0.3165	0.62	0.241	1.54e-80	ffar2	PTP4A2
7.47e-85	0.737235	0.867	0.46	1.79e-80	ffar2	AIF1
3.18e-84	0.405276	0.706	0.304	7.58e-80	ffar2	COX8A
7.58e-84	0.36109	0.561	0.213	1.81e-79	ffar2	LILRB2
1.42e-83	0.437622	0.439	0.141	3.38e-79	ffar2	BAG3
1.91e-83	0.681543	0.853	0.426	4.56e-79	ffar2	RPL9
2.22e-83	0.255562	0.604	0.228	5.31e-79	ffar2	GPSM3
2.36e-83	0.321936	0.384	0.111	5.64e-79	ffar2	NKG7
6.69e-83	0.533555	0.681	0.294	1.6e-78	ffar2	MS4A7
8.42e-83	0.381516	0.613	0.244	2.01e-78	ffar2	NAP1L1
1.24e-82	0.602017	0.855	0.425	2.97e-78	ffar2	RPL27
1.85e-82	0.277969	0.525	0.188	4.41e-78	ffar2	PTPN6
2.41e-82	0.863735	0.944	0.656	5.76e-78	ffar2	B2M
2.53e-82	0.345753	0.434	0.139	6.05e-78	ffar2	DUSP2
3.38e-82	0.314392	0.62	0.247	8.07e-78	ffar2	PSME1
5.75e-82	0.622019	0.867	0.456	1.37e-77	ffar2	FAU
5.85e-82	0.308809	0.563	0.209	1.4e-77	ffar2	CSTA
7.97e-82	0.878487	0.941	0.607	1.9e-77	ffar2	ACTB
8.78e-82	0.859479	0.97	0.683	2.1e-77	ffar2	FTH1
1.09e-81	0.808109	0.921	0.555	2.61e-77	ffar2	RPL41
1.56e-81	0.643213	0.878	0.47	3.73e-77	ffar2	CFL1
1.89e-81	0.349037	0.627	0.251	4.53e-77	ffar2	SOCS3
2.37e-81	0.731369	0.878	0.491	5.67e-77	ffar2	UBC
1.03e-80	0.54597	0.616	0.249	2.46e-76	ffar2	CXCR4
1.11e-80	0.532767	0.609	0.244	2.64e-76	ffar2	FOSB
1.29e-80	0.32874	0.661	0.271	3.08e-76	ffar2	BLOC1S1
1.78e-80	0.555419	0.444	0.146	4.25e-76	ffar2	ZFAND2A
2.36e-80	0.362568	0.638	0.262	5.63e-76	ffar2	UCP2
3.02e-80	0.404842	0.591	0.229	7.21e-76	ffar2	MXD1
5.1e-80	0.663655	0.921	0.545	1.22e-75	ffar2	EIF1
5.51e-80	0.293053	0.595	0.232	1.32e-75	ffar2	TKT
7.41e-80	0.680989	0.871	0.461	1.77e-75	ffar2	RPL27A
8.02e-80	0.901097	0.731	0.354	1.92e-75	ffar2	MT2A
1.36e-79	0.670946	0.869	0.47	3.24e-75	ffar2	RPS8
1.78e-79	0.78609	0.907	0.511	4.25e-75	ffar2	S100A4
2.97e-79	0.548803	0.81	0.402	7.09e-75	ffar2	RPL24
5.53e-79	0.265663	0.581	0.221	1.32e-74	ffar2	ARPC4
3.6e-78	0.270983	0.473	0.164	8.6e-74	ffar2	PSMB9
1.3e-77	0.681966	0.855	0.463	3.1e-73	ffar2	RPL19
1.34e-77	0.5958	0.867	0.458	3.21e-73	ffar2	RPS25
3.71e-77	0.816006	0.903	0.53	8.87e-73	ffar2	S100A6
5.27e-77	0.269427	0.509	0.181	1.26e-72	ffar2	LSP1
5.39e-77	0.810438	0.941	0.616	1.29e-72	ffar2	SRGN
5.84e-77	0.374559	0.737	0.335	1.4e-72	ffar2	GNG5
8.98e-77	0.274832	0.575	0.224	2.14e-72	ffar2	ABRACL
2.18e-76	0.803864	0.961	0.762	5.2e-72	ffar2	SAT1
2.73e-76	0.571178	0.864	0.483	6.51e-72	ffar2	TYMP
4.89e-76	0.568382	0.765	0.374	1.17e-71	ffar2	HSP90AB1
5.04e-76	0.873104	0.968	0.745	1.2e-71	ffar2	COX1
8.27e-76	0.621428	0.862	0.461	1.97e-71	ffar2	RPL36
8.44e-76	0.346693	0.717	0.315	2.02e-71	ffar2	FKBP1A
1.51e-75	0.346518	0.548	0.211	3.61e-71	ffar2	PPP1R15A
1.77e-75	0.4518	0.806	0.391	4.24e-71	ffar2	COX7C
2.84e-75	0.666712	0.867	0.443	6.77e-71	ffar2	RPL18A
3.2e-75	0.330837	0.504	0.184	7.65e-71	ffar2	CHMP1B
3.43e-75	0.261595	0.522	0.196	8.2e-71	ffar2	MTPN
4.38e-75	0.43901	0.792	0.352	1.05e-70	ffar2	CTSD
4.63e-75	0.833538	0.944	0.648	1.11e-70	ffar2	COX2
7.93e-75	0.629548	0.867	0.465	1.9e-70	ffar2	RPS23
2.43e-74	0.473771	0.595	0.25	5.8e-70	ffar2	RPS17
4.92e-74	0.465208	0.692	0.307	1.17e-69	ffar2	PNRC1
1.39e-73	0.589841	0.864	0.452	3.31e-69	ffar2	RPL35A
1.57e-73	0.599923	0.846	0.44	3.74e-69	ffar2	RPS20
2.24e-73	0.492122	0.812	0.396	5.35e-69	ffar2	RPL22
3.75e-73	0.70605	0.909	0.56	8.95e-69	ffar2	H3-3B
3.83e-73	0.272816	0.606	0.243	9.16e-69	ffar2	CALM3
4.09e-73	0.261923	0.473	0.171	9.78e-69	ffar2	JPT1
5.97e-73	0.554496	0.892	0.488	1.43e-68	ffar2	PFDN5
7.2e-73	0.333348	0.677	0.299	1.72e-68	ffar2	ZFAS1
1.01e-72	0.722272	0.919	0.538	2.42e-68	ffar2	ND2
1.25e-72	0.79306	0.935	0.582	2.99e-68	ffar2	ND4
1.28e-72	0.776717	0.91	0.542	3.05e-68	ffar2	ND1
1.32e-72	0.291636	0.584	0.234	3.16e-68	ffar2	NICOL1
2.06e-72	0.602795	0.867	0.461	4.93e-68	ffar2	RPS13
2.11e-72	0.368865	0.744	0.352	5.03e-68	ffar2	SERP1
2.53e-72	0.307337	0.471	0.17	6.04e-68	ffar2	ARL4A
4.07e-72	0.526334	0.781	0.381	9.73e-68	ffar2	UBB
4.11e-72	0.409838	0.799	0.377	9.83e-68	ffar2	ELOB
6.69e-72	0.383878	0.729	0.338	1.6e-67	ffar2	UBL5
2.21e-71	0.350956	0.642	0.271	5.27e-67	ffar2	SELENOK
3.2e-71	0.441612	0.803	0.39	7.64e-67	ffar2	TSPO
3.31e-71	0.294263	0.686	0.294	7.9e-67	ffar2	NOP10
6.97e-71	0.65955	0.887	0.503	1.67e-66	ffar2	RPL13A
1.12e-70	0.461244	0.853	0.456	2.67e-66	ffar2	HLA-E
1.67e-70	0.696083	0.849	0.456	3.98e-66	ffar2	LGALS1
2.11e-70	0.678649	0.871	0.476	5.04e-66	ffar2	RPL32
2.16e-70	0.652461	0.864	0.491	5.15e-66	ffar2	RPL11
2.21e-70	0.273505	0.577	0.231	5.27e-66	ffar2	TNFSF13B
3.95e-70	0.386968	0.554	0.223	9.43e-66	ffar2	MARCKS
4.15e-70	0.327603	0.392	0.127	9.9e-66	ffar2	DNAJA4
4.21e-70	0.565498	0.849	0.449	1.01e-65	ffar2	RPL23A
1.02e-69	0.857052	0.86	0.492	2.45e-65	ffar2	FOS
1.23e-69	0.709632	0.896	0.539	2.95e-65	ffar2	RPLP1
4.5e-69	0.300077	0.618	0.265	1.07e-64	ffar2	EFHD2
8.82e-69	0.796683	0.939	0.61	2.11e-64	ffar2	ATP6
9.38e-69	0.394849	0.609	0.26	2.24e-64	ffar2	KLF4
9.57e-69	0.551125	0.833	0.443	2.29e-64	ffar2	RPL18
1.29e-68	0.321479	0.667	0.295	3.08e-64	ffar2	PYCARD
1.6e-68	0.675432	0.362	0.116	3.82e-64	ffar2	CCL3
2.14e-68	0.53533	0.814	0.421	5.12e-64	ffar2	EMP3
3.41e-68	0.649231	0.884	0.496	8.15e-64	ffar2	RPS15
3.94e-68	0.331393	0.647	0.282	9.4e-64	ffar2	FGL2
7.24e-68	0.514656	0.81	0.418	1.73e-63	ffar2	RPL7A
1.25e-67	0.560424	0.783	0.392	2.99e-63	ffar2	RGS2
2.07e-67	0.58117	0.935	0.568	4.94e-63	ffar2	CYBA
2.73e-67	0.813756	0.955	0.693	6.53e-63	ffar2	COX3
4.26e-67	0.549484	0.83	0.434	1.02e-62	ffar2	RPL29
5.36e-67	0.399526	0.532	0.217	1.28e-62	ffar2	ATF3
6.77e-67	0.583401	0.873	0.488	1.62e-62	ffar2	ACTG1
1.04e-66	0.398336	0.849	0.426	2.5e-62	ffar2	EEF1D
2.23e-66	0.30674	0.573	0.24	5.31e-62	ffar2	RNASET2
2.52e-66	0.577636	0.876	0.464	6.02e-62	ffar2	RPL12
2.52e-66	0.521375	0.871	0.464	6.02e-62	ffar2	JUNB
2.97e-66	0.296125	0.756	0.345	7.1e-62	ffar2	LAMTOR4
5.43e-66	0.321956	0.593	0.253	1.3e-61	ffar2	ZFAND5
7.79e-66	0.575823	0.824	0.442	1.86e-61	ffar2	HLA-DRA
8.74e-66	0.678563	0.894	0.535	2.09e-61	ffar2	RPL13
1.06e-65	0.333062	0.756	0.358	2.52e-61	ffar2	MYL12B
1.2e-65	0.49898	0.837	0.439	2.86e-61	ffar2	RPS7
1.56e-65	0.531826	0.864	0.458	3.71e-61	ffar2	RPS3
2.22e-65	0.407089	0.505	0.203	5.29e-61	ffar2	TUBA1A
2.81e-65	0.567184	0.885	0.485	6.71e-61	ffar2	RPS27A
3.28e-65	0.562852	0.884	0.488	7.82e-61	ffar2	RPL34
8.82e-65	0.569198	0.912	0.526	2.11e-60	ffar2	MYL6
9.88e-65	0.341968	0.747	0.358	2.36e-60	ffar2	CHCHD2
1.12e-64	0.354697	0.789	0.385	2.68e-60	ffar2	ATP5MC2
1.51e-64	0.474246	0.604	0.274	3.61e-60	ffar2	HSPD1
2.18e-64	0.621623	0.907	0.53	5.2e-60	ffar2	PTMA
2.29e-64	0.736445	0.943	0.638	5.47e-60	ffar2	TMSB4X
2.87e-64	0.287528	0.703	0.319	6.85e-60	ffar2	RPS26
2.94e-63	0.314358	0.754	0.359	7.02e-59	ffar2	ATP5MJ
3.02e-63	0.549972	0.869	0.469	7.21e-59	ffar2	RPL8
5.97e-63	0.376846	0.758	0.374	1.43e-58	ffar2	COX6B1
6.65e-63	0.53471	0.903	0.489	1.59e-58	ffar2	RPL21
7.42e-63	0.309439	0.658	0.302	1.77e-58	ffar2	CMTM6
9.64e-63	0.527678	0.86	0.466	2.3e-58	ffar2	RPL35
1.47e-62	0.38669	0.713	0.344	3.51e-58	ffar2	CSTB
1.51e-62	0.496999	0.885	0.49	3.61e-58	ffar2	PFN1
1.53e-62	0.472462	0.665	0.306	3.65e-58	ffar2	JUN
3.1e-62	0.259631	0.656	0.288	7.41e-58	ffar2	C4orf3
4.34e-62	0.359636	0.559	0.233	1.04e-57	ffar2	NR4A2
5.18e-62	0.591403	0.894	0.526	1.24e-57	ffar2	CST3
7.42e-62	0.347147	0.742	0.356	1.77e-57	ffar2	GSTP1
8.02e-62	0.274857	0.652	0.297	1.92e-57	ffar2	ATP5F1D
1.45e-61	0.255339	0.618	0.274	3.46e-57	ffar2	PRR13
2.13e-61	0.265147	0.5	0.201	5.09e-57	ffar2	PET100
3.52e-61	0.494275	0.846	0.436	8.41e-57	ffar2	RPS4X
4.47e-61	0.284985	0.699	0.322	1.07e-56	ffar2	OST4
7.76e-61	0.351388	0.751	0.374	1.85e-56	ffar2	TMA7
8.78e-61	0.575181	0.878	0.496	2.1e-56	ffar2	GAPDH
9.47e-61	0.44642	0.817	0.411	2.26e-56	ffar2	ND5
1.41e-60	0.437633	0.828	0.427	3.38e-56	ffar2	RPL14
2.12e-60	0.256619	0.538	0.225	5.05e-56	ffar2	UPP1
2.13e-60	0.410585	0.823	0.453	5.1e-56	ffar2	RHOA
3.41e-60	0.540722	0.867	0.45	8.15e-56	ffar2	RPS3A
4.6e-60	0.306617	0.722	0.346	1.1e-55	ffar2	COX7A2
5.49e-60	0.463424	0.762	0.388	1.31e-55	ffar2	BTG1
1.95e-59	0.271632	0.643	0.286	4.66e-55	ffar2	POLR2L
2.79e-59	0.263947	0.326	0.104	6.66e-55	ffar2	POLR1F
3.16e-59	0.305461	0.412	0.152	7.54e-55	ffar2	CKS2
4.28e-59	0.335086	0.699	0.33	1.02e-54	ffar2	UQCR11
5.31e-59	0.628306	0.905	0.587	1.27e-54	ffar2	RPL10
8.21e-59	0.287485	0.681	0.324	1.96e-54	ffar2	EIF3K
1.03e-58	0.524434	0.735	0.375	2.45e-54	ffar2	NFKBIA
1.06e-58	0.560027	0.765	0.409	2.52e-54	ffar2	HLA-DRB1
1.06e-58	0.411274	0.704	0.341	2.54e-54	ffar2	PLAUR
1.65e-58	0.431878	0.835	0.435	3.95e-54	ffar2	RPL6
1.88e-58	0.308813	0.683	0.33	4.48e-54	ffar2	YWHAB
3.5e-58	0.315082	0.724	0.347	8.37e-54	ffar2	RPL4
4.36e-58	0.428721	0.694	0.33	1.04e-53	ffar2	HLA-DPA1
2.28e-57	0.367238	0.711	0.349	5.43e-53	ffar2	SLC25A6
3.67e-57	0.279808	0.654	0.301	8.77e-53	ffar2	PRDX1
4.6e-57	0.282316	0.629	0.286	1.1e-52	ffar2	CYCS
5.67e-57	0.559837	0.875	0.505	1.35e-52	ffar2	RPS2
8.86e-57	0.686323	0.312	0.101	2.12e-52	ffar2	CCL4
1.12e-56	0.368447	0.803	0.396	2.67e-52	ffar2	RPS5
1.72e-56	0.269599	0.514	0.215	4.1e-52	ffar2	EIF4A3
2.39e-56	0.36957	0.754	0.378	5.72e-52	ffar2	RPSA
3.12e-56	0.269906	0.688	0.326	7.46e-52	ffar2	ATP5MK
3.59e-56	0.418168	0.797	0.42	8.58e-52	ffar2	RPL10A
4.98e-56	0.30491	0.796	0.392	1.19e-51	ffar2	CALM2
1.22e-55	0.346952	0.794	0.406	2.91e-51	ffar2	UQCRB
1.22e-55	0.286147	0.715	0.35	2.92e-51	ffar2	GNAI2
1.96e-55	0.253736	0.688	0.329	4.67e-51	ffar2	SUB1
2.67e-55	0.26622	0.557	0.243	6.38e-51	ffar2	FOSL2
3.12e-55	0.49785	0.885	0.49	7.45e-51	ffar2	RPS14
4.88e-55	0.261611	0.281	0.086	1.17e-50	ffar2	C15orf48
6.65e-55	0.280518	0.679	0.329	1.59e-50	ffar2	RBM3
6.71e-55	0.292477	0.722	0.35	1.6e-50	ffar2	BTF3
6.71e-55	0.516482	0.885	0.485	1.6e-50	ffar2	RPS18
7.59e-55	0.433724	0.824	0.432	1.81e-50	ffar2	S100A10
8.19e-55	0.278836	0.704	0.34	1.96e-50	ffar2	RPL36AL
1.09e-54	0.277207	0.72	0.35	2.59e-50	ffar2	PSMA7
1.11e-54	0.483106	0.853	0.469	2.65e-50	ffar2	RPS6
3.24e-54	0.300093	0.692	0.346	7.74e-50	ffar2	ARPC1B
1.45e-53	0.412397	0.796	0.427	3.45e-49	ffar2	RACK1
1.84e-53	0.307742	0.746	0.382	4.39e-49	ffar2	GMFG
2.6e-53	0.587599	0.866	0.497	6.22e-49	ffar2	NAMPT
3.52e-53	0.377469	0.789	0.426	8.4e-49	ffar2	LCP1
5.53e-53	0.384159	0.769	0.405	1.32e-48	ffar2	PPIA
6.94e-53	0.485306	0.885	0.525	1.66e-48	ffar2	SERF2
7.63e-53	0.325248	0.72	0.37	1.82e-48	ffar2	BRI3
1.18e-52	0.416067	0.801	0.431	2.82e-48	ffar2	RPL31
1.22e-52	0.627748	0.935	0.63	2.91e-48	ffar2	CYTB
1.58e-52	0.41418	0.853	0.479	3.78e-48	ffar2	LAPTM5
2.55e-52	0.33893	0.59	0.275	6.1e-48	ffar2	HMOX1
4.88e-52	0.291377	0.631	0.297	1.17e-47	ffar2	HCST
5.2e-52	0.480283	0.828	0.492	1.24e-47	ffar2	CEBPB
8.39e-52	0.316826	0.405	0.154	2e-47	ffar2	EREG
8.44e-52	0.31453	0.735	0.367	2.02e-47	ffar2	CD68
1.54e-51	0.255169	0.613	0.284	3.68e-47	ffar2	ATP5MF
2.08e-51	0.380634	0.862	0.462	4.97e-47	ffar2	RPL7
2.15e-51	0.258709	0.674	0.329	5.13e-47	ffar2	ITGB2
3.76e-51	0.622852	0.661	0.342	8.99e-47	ffar2	HSPB1
5.83e-51	0.32407	0.808	0.422	1.39e-46	ffar2	ATP5MG
6.22e-51	0.28386	0.711	0.358	1.49e-46	ffar2	TNFRSF1B
8.47e-51	0.255454	0.747	0.372	2.02e-46	ffar2	COX5B
1.02e-50	0.305799	0.783	0.407	2.43e-46	ffar2	ARHGDIB
2.99e-50	0.264897	0.681	0.338	7.14e-46	ffar2	COX7B
3.53e-50	0.422508	0.864	0.471	8.44e-46	ffar2	RPL15
1.49e-49	0.407322	0.76	0.409	3.56e-45	ffar2	MCL1
2.28e-49	0.351466	0.726	0.394	5.44e-45	ffar2	SPI1
2.3e-49	0.292376	0.737	0.382	5.5e-45	ffar2	CAP1
8.54e-49	0.337401	0.654	0.322	2.04e-44	ffar2	MNDA
8.75e-49	0.378336	0.703	0.368	2.09e-44	ffar2	C5AR1
1.25e-48	0.288791	0.762	0.409	2.99e-44	ffar2	CDC42
1.52e-48	0.315211	0.749	0.382	3.62e-44	ffar2	CLIC1
1.62e-48	0.48909	0.731	0.401	3.87e-44	ffar2	KLF6
2.58e-48	0.276352	0.651	0.314	6.16e-44	ffar2	EEF1B2
9.94e-48	0.335242	0.805	0.423	2.37e-43	ffar2	YBX1
1.32e-47	0.261545	0.717	0.359	3.16e-43	ffar2	TPI1
3.57e-47	0.258581	0.676	0.341	8.54e-43	ffar2	HNRNPA1
5.07e-47	0.583618	0.513	0.243	1.21e-42	ffar2	HSPA6
7.66e-47	0.371809	0.869	0.517	1.83e-42	ffar2	ARPC2
9.72e-47	0.271403	0.722	0.368	2.32e-42	ffar2	CALM1
1.25e-46	0.381179	0.839	0.493	2.99e-42	ffar2	ARPC3
3.96e-46	0.25589	0.715	0.367	9.46e-42	ffar2	AP2S1
9.25e-46	0.256083	0.645	0.316	2.21e-41	ffar2	LDHA
2.48e-45	0.666523	0.366	0.143	5.93e-41	ffar2	S100A12
3.88e-45	0.260274	0.573	0.277	9.27e-41	ffar2	NDUFB1
1.22e-44	0.331897	0.613	0.31	2.91e-40	ffar2	SERPINB1
2.23e-44	0.312692	0.74	0.391	5.34e-40	ffar2	RPL5
5.59e-44	0.338366	0.833	0.449	1.34e-39	ffar2	RPL3
6.89e-44	0.259862	0.674	0.337	1.65e-39	ffar2	HLA-DPB1
1.58e-43	0.281231	0.767	0.428	3.76e-39	ffar2	TPM3
2.28e-43	0.330652	0.83	0.467	5.45e-39	ffar2	MYL12A
2.65e-43	0.316801	0.805	0.443	6.34e-39	ffar2	COX4I1
5.95e-43	0.316054	0.746	0.417	1.42e-38	ffar2	ARPC5
1.29e-42	0.250838	0.495	0.225	3.07e-38	ffar2	INSIG1
1.22e-41	0.252158	0.643	0.324	2.92e-37	ffar2	GPX4
2.69e-41	0.31116	0.785	0.437	6.43e-37	ffar2	SDCBP
4.27e-41	0.414371	0.864	0.52	1.02e-36	ffar2	VIM
6e-41	0.300792	0.686	0.365	1.43e-36	ffar2	LITAF
3.01e-40	0.331066	0.833	0.477	7.2e-36	ffar2	ITM2B
3.25e-39	0.321187	0.552	0.27	7.76e-35	ffar2	PLIN2
7.07e-39	0.277164	0.857	0.534	1.69e-34	ffar2	CD74
3.54e-38	0.262153	0.731	0.408	8.46e-34	ffar2	ASAH1
2.24e-36	0.357629	0.419	0.193	5.36e-32	ffar2	TNFAIP3
2.38e-35	0.449407	0.45	0.215	5.69e-31	ffar2	AREG
1.55e-33	0.278977	0.794	0.474	3.7e-29	ffar2	GLUL
3e-33	0.299055	0.86	0.545	7.16e-29	ffar2	PABPC1
6.01e-33	0.333534	0.59	0.325	1.44e-28	ffar2	CD55
8.66e-33	0.309823	0.815	0.511	2.07e-28	ffar2	ZFP36
4.64e-30	0.313671	0.423	0.21	1.11e-25	ffar2	BASP1
2.06e-26	0.306788	0.799	0.53	4.91e-22	ffar2	ZFP36L1
4.83e-26	0.26685	0.629	0.373	1.15e-21	ffar2	SLC2A3
3.38e-24	0.306743	0.254	0.112	8.06e-20	ffar2	CXCL8
3.06e-22	0.307405	0.522	0.305	7.3e-18	ffar2	VCAN
1.91e-19	0.270256	0.733	0.48	4.57e-15	ffar2	TXNIP
0	0.836252	1	0.002	0	ffar3	FFAR3
0	0.283348	0.354	0.005	0	ffar3	GPR42
8.68e-87	1.30397	0.861	0.301	2.07e-82	ffar3	DNAJB1
3.56e-83	0.86856	0.87	0.298	8.51e-79	ffar3	MS4A7
1.44e-80	0.707621	0.731	0.206	3.43e-76	ffar3	IER5
8.55e-80	1.24189	0.879	0.322	2.04e-75	ffar3	HSPA1B
3.91e-79	1.43288	0.96	0.394	9.34e-75	ffar3	HSPA1A
4.33e-78	1.476	0.987	0.485	1.03e-73	ffar3	HSP90AA1
1.24e-77	0.871201	0.897	0.322	2.95e-73	ffar3	DNAJA1
1.4e-77	0.989759	0.874	0.305	3.35e-73	ffar3	HSPE1
2.38e-77	0.854189	0.83	0.272	5.69e-73	ffar3	HSPH1
4.2e-76	0.588539	0.583	0.142	1e-71	ffar3	DUSP2
4.46e-76	0.606749	0.686	0.191	1.06e-71	ffar3	BCL2A1
6.5e-74	0.759292	0.583	0.144	1.55e-69	ffar3	BAG3
5.38e-73	0.43531	0.516	0.117	1.29e-68	ffar3	HES4
1.84e-70	0.505706	0.632	0.173	4.4e-66	ffar3	ARL4A
7.02e-69	0.359141	0.664	0.18	1.68e-64	ffar3	CARD16
2.01e-68	1.31374	0.722	0.224	4.81e-64	ffar3	ISG15
4.56e-68	0.910538	0.794	0.274	1.09e-63	ffar3	KLF2
9.16e-68	0.381465	0.601	0.158	2.19e-63	ffar3	CFP
3.67e-67	0.500469	0.78	0.247	8.77e-63	ffar3	NR4A1
4.16e-67	1.11046	0.973	0.496	9.94e-63	ffar3	UBC
3.26e-66	0.841327	0.879	0.333	7.78e-62	ffar3	RHOB
4.17e-65	0.946116	0.928	0.396	9.96e-61	ffar3	RGS2
4.34e-65	0.4146	0.587	0.157	1.04e-60	ffar3	IFI30
4.7e-65	0.848935	0.955	0.417	1.12e-60	ffar3	NACA
5.74e-65	0.747415	0.767	0.253	1.37e-60	ffar3	CXCR4
1.57e-64	0.961043	0.991	0.55	3.75e-60	ffar3	EIF1
1.57e-64	0.864878	0.843	0.329	3.76e-60	ffar3	HSPA8
3.41e-64	0.642298	0.776	0.263	8.15e-60	ffar3	KLF4
2.85e-63	0.625857	0.758	0.248	6.81e-59	ffar3	FOSB
3.67e-63	0.526401	0.444	0.101	8.77e-59	ffar3	BIRC3
1.47e-62	1.13299	0.991	0.515	3.52e-58	ffar3	EEF1A1
2.77e-62	0.961017	0.982	0.465	6.61e-58	ffar3	AIF1
5.05e-62	0.898325	0.919	0.386	1.21e-57	ffar3	UBB
1.37e-61	0.833101	0.955	0.438	3.26e-57	ffar3	RPL29
2.13e-61	0.794773	0.807	0.306	5.08e-57	ffar3	FCGR3A
2.18e-61	0.893698	0.987	0.429	5.21e-57	ffar3	RPL26
4.14e-61	0.506646	0.682	0.215	9.89e-57	ffar3	PPP1R15A
5.31e-61	0.836036	0.74	0.244	1.27e-56	ffar3	CD52
6.21e-61	0.446529	0.744	0.243	1.48e-56	ffar3	RNASET2
7.11e-61	0.979244	0.987	0.467	1.7e-56	ffar3	RPS12
9.5e-61	0.808678	0.543	0.149	2.27e-56	ffar3	ZFAND2A
1.09e-60	0.91937	0.848	0.334	2.61e-56	ffar3	HLA-DPA1
1.85e-60	0.640378	0.776	0.278	4.42e-56	ffar3	HSPD1
4.41e-60	0.942891	0.991	0.559	1.05e-55	ffar3	RPS9
7.36e-60	0.563937	0.758	0.267	1.76e-55	ffar3	SERPINA1
1.73e-59	1.15305	1	0.687	4.14e-55	ffar3	FTH1
5.49e-59	0.991771	0.812	0.31	1.31e-54	ffar3	JUN
7.89e-59	0.367175	0.709	0.23	1.88e-54	ffar3	HIGD2A
1.38e-58	0.494061	0.807	0.286	3.3e-54	ffar3	FGL2
1.63e-58	1.11234	1	0.66	3.88e-54	ffar3	B2M
1.94e-58	0.347976	0.377	0.079	4.62e-54	ffar3	PMAIP1
2.76e-58	0.996385	0.901	0.413	6.58e-54	ffar3	LST1
2.9e-58	0.901629	0.991	0.448	6.92e-54	ffar3	RPL18A
3.05e-58	1.11905	0.933	0.447	7.29e-54	ffar3	HLA-DRA
4.82e-58	1.21012	1	0.649	1.15e-53	ffar3	FTL
1.26e-57	0.753461	0.865	0.34	3.01e-53	ffar3	HLA-DPB1
1.92e-57	0.839836	0.96	0.441	4.58e-53	ffar3	RPS4X
2.06e-57	0.987151	0.991	0.482	4.91e-53	ffar3	RPS27
3.08e-57	0.376529	0.592	0.173	7.36e-53	ffar3	CACYBP
3.74e-57	0.791347	0.888	0.379	8.94e-53	ffar3	HSP90AB1
3.75e-57	0.887762	0.982	0.495	8.96e-53	ffar3	RPL11
4.45e-57	0.971237	0.987	0.489	1.06e-52	ffar3	RPL28
6.87e-57	0.977596	0.991	0.59	1.64e-52	ffar3	RPL10
8.5e-57	0.856632	0.955	0.453	2.03e-52	ffar3	RPL30
1.32e-56	1.02202	0.996	0.509	3.16e-52	ffar3	TPT1
1.72e-56	1.35316	0.821	0.345	4.12e-52	ffar3	HSPB1
4.81e-56	0.586298	0.767	0.275	1.15e-51	ffar3	SELENOK
6.35e-56	0.350983	0.614	0.184	1.52e-51	ffar3	CD48
7.27e-56	0.997869	1	0.516	1.74e-51	ffar3	RPS19
7.31e-56	0.787071	0.987	0.461	1.75e-51	ffar3	FAU
1.46e-55	0.794942	0.982	0.449	3.48e-51	ffar3	UBA52
1.86e-55	0.341709	0.543	0.152	4.44e-51	ffar3	LILRA5
2.34e-55	0.363482	0.695	0.228	5.59e-51	ffar3	ABRACL
3.34e-55	0.55576	0.87	0.353	7.97e-51	ffar3	SLC25A6
3.65e-55	0.424003	0.713	0.239	8.71e-51	ffar3	PSME2
6.48e-55	0.676488	0.731	0.248	1.55e-50	ffar3	FCN1
6.7e-55	0.830874	0.973	0.468	1.6e-50	ffar3	RPL19
6.97e-55	0.817517	0.955	0.431	1.66e-50	ffar3	RPL37
1.5e-54	0.940343	0.987	0.529	3.58e-50	ffar3	HLA-B
1.71e-54	1.07348	0.601	0.192	4.08e-50	ffar3	G0S2
3.57e-54	0.569411	0.776	0.29	8.53e-50	ffar3	CYCS
3.92e-54	0.806515	0.973	0.47	9.36e-50	ffar3	RPS23
5.63e-54	0.821544	0.982	0.474	1.35e-49	ffar3	RPS8
8.95e-54	0.692455	0.919	0.394	2.14e-49	ffar3	IFITM2
1.74e-53	0.794621	0.978	0.474	4.15e-49	ffar3	RPL8
3.3e-53	0.493835	0.668	0.22	7.89e-49	ffar3	ATF3
3.93e-53	0.929586	0.937	0.47	9.39e-49	ffar3	JUNB
4.67e-53	0.779652	0.964	0.491	1.11e-48	ffar3	CTSS
4.72e-53	0.382422	0.691	0.23	1.13e-48	ffar3	NINJ1
8.28e-53	0.831068	0.969	0.446	1.98e-48	ffar3	RPS15A
1.33e-52	0.906189	0.888	0.436	3.18e-48	ffar3	COTL1
1.66e-52	0.66378	0.937	0.407	3.98e-48	ffar3	RPL24
1.73e-52	0.876324	0.973	0.487	4.13e-48	ffar3	RPS24
2.7e-52	0.833898	0.96	0.466	6.46e-48	ffar3	H3-3A
3.29e-52	0.792589	0.928	0.439	7.87e-48	ffar3	HLA-A
3.53e-52	0.534545	0.592	0.188	8.42e-48	ffar3	CHMP1B
5.12e-52	0.57082	0.466	0.126	1.22e-47	ffar3	APOBEC3A
5.18e-52	0.70623	0.919	0.448	1.24e-47	ffar3	HLA-C
8.93e-52	0.853771	0.991	0.509	2.13e-47	ffar3	RPS2
9.91e-52	0.861941	0.991	0.571	2.37e-47	ffar3	FCER1G
1.07e-51	1.04044	0.906	0.446	2.56e-47	ffar3	TIMP1
1.07e-51	0.76708	0.969	0.431	2.57e-47	ffar3	RPL9
1.1e-51	0.939453	0.982	0.546	2.64e-47	ffar3	DUSP1
1.7e-51	0.806798	0.973	0.455	4.06e-47	ffar3	RPS3A
3.62e-51	0.757039	0.969	0.463	8.65e-47	ffar3	RPS3
3.85e-51	0.811145	0.978	0.447	9.2e-47	ffar3	OAZ1
4.55e-51	0.646664	0.964	0.432	1.09e-46	ffar3	RPL14
9.16e-51	0.770569	0.408	0.101	2.19e-46	ffar3	IL1B
1.27e-50	0.616654	0.946	0.414	3.03e-46	ffar3	RPL23
1.51e-50	0.307124	0.686	0.232	3.62e-46	ffar3	GPSM3
2.23e-50	0.423172	0.516	0.144	5.33e-46	ffar3	PLAC8
2.4e-50	0.76194	0.906	0.419	5.74e-46	ffar3	IFITM3
3.48e-50	0.521806	0.807	0.303	8.3e-46	ffar3	RPS10
4.56e-50	0.448309	0.7	0.257	1.09e-45	ffar3	ZFAND5
5.07e-50	0.275506	0.511	0.143	1.21e-45	ffar3	PELATON
6.86e-50	0.532871	0.673	0.237	1.64e-45	ffar3	NR4A2
7.56e-50	0.716605	0.973	0.463	1.8e-45	ffar3	RPS25
7.88e-50	0.690442	0.973	0.447	1.88e-45	ffar3	RPL18
1.05e-49	0.730209	0.982	0.457	2.51e-45	ffar3	RPL35A
1.11e-49	0.76124	0.978	0.473	2.66e-45	ffar3	RPS6
1.3e-49	0.677192	0.928	0.422	3.12e-45	ffar3	RPL7A
1.34e-49	0.68224	0.955	0.444	3.21e-45	ffar3	RPS7
1.43e-49	0.746181	0.973	0.476	3.41e-45	ffar3	RPL15
1.48e-49	0.499233	0.744	0.273	3.53e-45	ffar3	STXBP2
1.74e-49	0.347878	0.843	0.319	4.16e-45	ffar3	SUMO2
1.84e-49	0.490406	0.874	0.363	4.38e-45	ffar3	MYL12B
2.65e-49	0.833069	0.996	0.494	6.34e-45	ffar3	RPL21
3.01e-49	0.715819	0.969	0.454	7.19e-45	ffar3	RPL23A
3.81e-49	0.793213	0.991	0.469	9.1e-45	ffar3	RPL12
4.32e-49	0.762309	0.973	0.466	1.03e-44	ffar3	RPS13
6.49e-49	0.371735	0.735	0.268	1.55e-44	ffar3	PRELID1
8.7e-49	0.64037	0.753	0.287	2.08e-44	ffar3	DDIT4
8.78e-49	0.807416	0.987	0.454	2.1e-44	ffar3	RPL39
9.71e-49	0.63088	0.933	0.431	2.32e-44	ffar3	RACK1
9.95e-49	0.346609	0.475	0.13	2.38e-44	ffar3	DNAJA4
1.08e-48	0.364146	0.789	0.295	2.57e-44	ffar3	EEF2
1.64e-48	0.398133	0.417	0.106	3.93e-44	ffar3	POLR1F
1.84e-48	0.814972	0.978	0.465	4.39e-44	ffar3	RPS29
2.14e-48	0.356346	0.807	0.299	5.12e-44	ffar3	COX6A1
2.51e-48	0.842891	0.987	0.48	6e-44	ffar3	RPL32
2.52e-48	0.567128	0.619	0.207	6.02e-44	ffar3	LY6E
2.73e-48	0.801305	0.991	0.482	6.52e-44	ffar3	RPS28
4.98e-48	0.736414	0.937	0.444	1.19e-43	ffar3	RPS11
5.9e-48	0.327143	0.578	0.18	1.41e-43	ffar3	CD83
6.54e-48	0.701036	0.964	0.453	1.56e-43	ffar3	RPL3
9.35e-48	0.799108	0.991	0.495	2.23e-43	ffar3	RPS14
9.38e-48	0.85694	0.996	0.541	2.24e-43	ffar3	TYROBP
1.34e-47	0.387002	0.686	0.249	3.2e-43	ffar3	NAP1L1
1.7e-47	0.883808	0.982	0.531	4.06e-43	ffar3	CST3
1.94e-47	0.816942	0.978	0.507	4.64e-43	ffar3	RPL13A
2.02e-47	0.422789	0.704	0.256	4.82e-43	ffar3	SOCS3
2.35e-47	0.553724	0.942	0.401	5.61e-43	ffar3	RPL22
3.55e-47	0.271654	0.547	0.168	8.48e-43	ffar3	PSMB9
3.82e-47	0.537278	0.758	0.282	9.13e-43	ffar3	RPL36A
6.39e-47	0.838289	0.991	0.54	1.53e-42	ffar3	RPL13
7.34e-47	0.286421	0.565	0.175	1.75e-42	ffar3	HBEGF
7.48e-47	0.729854	0.973	0.461	1.79e-42	ffar3	RPL37A
1.32e-46	0.800961	0.982	0.49	3.16e-42	ffar3	RPS18
1.42e-46	0.598564	0.937	0.461	3.38e-42	ffar3	HLA-E
2.35e-46	0.602622	0.933	0.424	5.61e-42	ffar3	RPL10A
4.23e-46	0.723727	0.96	0.465	1.01e-41	ffar3	RPS16
1.5e-45	0.561088	0.919	0.401	3.57e-41	ffar3	RPS5
2.8e-45	0.443886	0.852	0.351	6.68e-41	ffar3	RPL4
3.23e-45	0.428378	0.511	0.155	7.71e-41	ffar3	CKS2
3.7e-45	0.624726	0.96	0.431	8.84e-41	ffar3	RPL27
4.41e-45	0.515772	0.848	0.355	1.05e-40	ffar3	BTF3
5.77e-45	0.371342	0.614	0.218	1.38e-40	ffar3	LILRB2
6.32e-45	0.439761	0.816	0.32	1.51e-40	ffar3	FKBP1A
8.79e-45	0.40841	0.848	0.357	2.1e-40	ffar3	SERP1
1.24e-44	0.744919	0.996	0.493	2.96e-40	ffar3	RPL34
1.35e-44	0.768088	0.991	0.535	3.23e-40	ffar3	PTMA
2.37e-44	0.268623	0.408	0.106	5.67e-40	ffar3	DNAJB4
2.39e-44	0.363476	0.726	0.273	5.71e-40	ffar3	SLC25A5
3.03e-44	0.38539	0.825	0.324	7.23e-40	ffar3	TOMM7
3.98e-44	0.894528	0.991	0.62	9.5e-40	ffar3	SRGN
5.04e-44	0.339768	0.789	0.299	1.2e-39	ffar3	PYCARD
5.49e-44	0.720039	0.96	0.466	1.31e-39	ffar3	RPL27A
7.77e-44	0.308038	0.812	0.308	1.86e-39	ffar3	SARAF
8.71e-44	0.695574	0.973	0.477	2.08e-39	ffar3	S100A11
9.59e-44	0.847909	0.996	0.56	2.29e-39	ffar3	RPL41
1.2e-43	0.573498	0.848	0.364	2.87e-39	ffar3	JUND
1.8e-43	0.72763	0.991	0.564	4.3e-39	ffar3	H3-3B
2.29e-43	1.07477	0.78	0.359	5.48e-39	ffar3	MT2A
2.57e-43	0.590897	0.879	0.393	6.13e-39	ffar3	BTG1
4.33e-43	0.324339	0.686	0.256	1.03e-38	ffar3	RHOG
4.51e-43	0.267317	0.596	0.198	1.08e-38	ffar3	CXCL16
5.3e-43	0.663057	0.982	0.466	1.27e-38	ffar3	RPL36
5.31e-43	0.744059	0.619	0.216	1.27e-38	ffar3	AREG
5.34e-43	0.51234	0.816	0.345	1.28e-38	ffar3	PLAUR
5.45e-43	0.529851	0.879	0.376	1.3e-38	ffar3	RPS21
5.71e-43	0.279543	0.664	0.235	1.36e-38	ffar3	DRAP1
7.59e-43	0.297256	0.691	0.252	1.81e-38	ffar3	PSME1
1e-42	0.320616	0.7	0.256	2.39e-38	ffar3	ATP5PO
1.14e-42	0.278524	0.547	0.178	2.72e-38	ffar3	CYTIP
1.36e-42	0.778143	0.865	0.413	3.24e-38	ffar3	HLA-DRB1
1.54e-42	0.621548	0.964	0.445	3.67e-38	ffar3	RPS20
1.83e-42	0.337103	0.65	0.236	4.37e-38	ffar3	TKT
2.22e-42	0.305981	0.596	0.201	5.3e-38	ffar3	NFKBIZ
2.44e-42	0.757892	0.91	0.413	5.83e-38	ffar3	LYZ
2.91e-42	0.645299	0.987	0.467	6.96e-38	ffar3	RPL7
3.91e-42	0.339074	0.664	0.236	9.33e-38	ffar3	HLA-DMA
4.48e-42	0.29573	0.713	0.266	1.07e-37	ffar3	CD37
5.24e-42	0.668251	0.843	0.379	1.25e-37	ffar3	NFKBIA
5.36e-42	0.662382	0.978	0.475	1.28e-37	ffar3	CFL1
5.42e-42	0.782107	0.96	0.538	1.3e-37	ffar3	CD74
6.48e-42	0.701737	0.991	0.494	1.55e-37	ffar3	PFN1
1.32e-41	0.735928	0.991	0.497	3.16e-37	ffar3	RPLP2
1.36e-41	0.385212	0.785	0.309	3.25e-37	ffar3	COX8A
1.9e-41	0.879256	1	0.554	4.54e-37	ffar3	TMSB10
2.6e-41	0.723776	0.987	0.501	6.21e-37	ffar3	RPS15
3.06e-41	0.539266	0.865	0.395	7.31e-37	ffar3	RPL5
3.66e-41	0.696739	0.969	0.49	8.73e-37	ffar3	RPS27A
4.32e-41	0.454002	0.915	0.397	1.03e-36	ffar3	CALM2
4.53e-41	0.597249	0.61	0.218	1.08e-36	ffar3	EIF4A3
5.33e-41	0.672779	0.973	0.467	1.27e-36	ffar3	SH3BGRL3
6.23e-41	0.338888	0.65	0.246	1.49e-36	ffar3	PTP4A2
7.35e-41	0.57306	0.928	0.44	1.76e-36	ffar3	RPL6
9.67e-41	0.31346	0.717	0.269	2.31e-36	ffar3	NPM1
1.08e-40	0.437923	0.879	0.391	2.57e-36	ffar3	ATP5MC2
1.13e-40	0.781282	0.996	0.543	2.69e-36	ffar3	RPLP1
1.22e-40	0.559177	0.951	0.481	2.91e-36	ffar3	ITM2B
1.8e-40	0.489597	0.928	0.431	4.3e-36	ffar3	EEF1D
1.82e-40	0.354516	0.7	0.267	4.34e-36	ffar3	UCP2
2.15e-40	0.826756	0.964	0.497	5.14e-36	ffar3	FOS
2.54e-40	0.591888	0.96	0.493	6.06e-36	ffar3	PFDN5
2.76e-40	0.390079	0.614	0.229	6.59e-36	ffar3	CLEC2B
2.93e-40	0.921753	1	0.642	7e-36	ffar3	TMSB4X
3.46e-40	0.337791	0.825	0.342	8.26e-36	ffar3	COX7B
4.17e-40	0.338875	0.547	0.184	9.95e-36	ffar3	CD300E
5.3e-40	0.67254	0.978	0.556	1.26e-35	ffar3	PSAP
8.16e-40	0.587947	0.906	0.427	1.95e-35	ffar3	YBX1
8.24e-40	0.610255	0.987	0.47	1.97e-35	ffar3	RPL35
9.09e-40	0.347237	0.614	0.229	2.17e-35	ffar3	UPP1
9.66e-40	0.354178	0.475	0.155	2.31e-35	ffar3	WARS1
9.74e-40	0.301383	0.556	0.188	2.33e-35	ffar3	YPEL5
1.53e-39	0.338269	0.601	0.215	3.65e-35	ffar3	VAMP5
1.58e-39	0.352005	0.794	0.323	3.78e-35	ffar3	RPS26
1.71e-39	0.3288	0.744	0.291	4.09e-35	ffar3	NEDD8
1.75e-39	0.320254	0.753	0.305	4.18e-35	ffar3	ATP6V1G1
1.89e-39	0.618364	0.713	0.284	4.52e-35	ffar3	HSPA5
2.08e-39	0.805786	0.991	0.764	4.97e-35	ffar3	SAT1
2.91e-39	0.285943	0.489	0.158	6.95e-35	ffar3	MRPL18
4.04e-39	0.375022	0.735	0.304	9.64e-35	ffar3	ZFAS1
4.96e-39	0.273976	0.717	0.274	1.19e-34	ffar3	SAP18
6.66e-39	0.398916	0.91	0.393	1.59e-34	ffar3	SRP14
7.71e-39	0.367815	0.807	0.327	1.84e-34	ffar3	GPX4
9.65e-39	0.354139	0.87	0.363	2.3e-34	ffar3	TPI1
1.77e-38	0.296442	0.516	0.17	4.23e-34	ffar3	RPL17
2.34e-38	0.454361	0.744	0.312	5.59e-34	ffar3	PNRC1
3.05e-38	0.467282	0.839	0.371	7.28e-34	ffar3	CD68
3.33e-38	0.35942	0.798	0.333	7.96e-34	ffar3	RBM3
6.25e-38	0.608014	0.906	0.435	1.49e-33	ffar3	RPL31
6.65e-38	0.538538	0.933	0.497	1.59e-33	ffar3	ARPC3
8.34e-38	0.410731	0.861	0.378	1.99e-33	ffar3	TMA7
9.64e-38	0.358831	0.812	0.344	2.3e-33	ffar3	HNRNPA1
9.84e-38	0.600184	0.987	0.479	2.35e-33	ffar3	ATP5F1E
1.51e-37	0.447324	0.901	0.41	3.62e-33	ffar3	UQCRB
1.64e-37	0.275418	0.704	0.278	3.93e-33	ffar3	HMOX1
2.09e-37	0.313087	0.646	0.249	4.98e-33	ffar3	VSIR
2.44e-37	0.344898	0.87	0.357	5.82e-33	ffar3	CTSD
2.45e-37	0.431523	0.883	0.397	5.86e-33	ffar3	COX7C
2.83e-37	0.470139	0.919	0.452	6.76e-33	ffar3	S100A9
3.21e-37	0.406673	0.821	0.348	7.67e-33	ffar3	CSTB
3.55e-37	0.419222	0.915	0.409	8.47e-33	ffar3	PPIA
3.9e-37	0.868636	0.996	0.748	9.32e-33	ffar3	COX1
4.04e-37	0.637438	0.372	0.104	9.64e-33	ffar3	CCL4
5.56e-37	0.433863	0.857	0.383	1.33e-32	ffar3	RPSA
6.35e-37	0.322817	0.78	0.329	1.52e-32	ffar3	EIF3K
6.48e-37	0.596016	0.879	0.413	1.55e-32	ffar3	RPL38
6.92e-37	0.253748	0.641	0.234	1.65e-32	ffar3	MXD1
1.09e-36	0.31293	0.744	0.304	2.6e-32	ffar3	ATP5MC3
1.28e-36	0.42482	0.816	0.361	3.07e-32	ffar3	GSTP1
1.38e-36	0.424475	0.87	0.386	3.3e-32	ffar3	CLIC1
1.68e-36	0.29071	0.726	0.293	4.01e-32	ffar3	HSBP1
3.23e-36	0.522461	0.794	0.372	7.71e-32	ffar3	C5AR1
3.4e-36	0.349218	0.78	0.331	8.13e-32	ffar3	GSTO1
4.48e-36	0.556663	0.942	0.466	1.07e-31	ffar3	NPC2
5.7e-36	0.448408	0.87	0.412	1.36e-31	ffar3	ARHGDIB
6.19e-36	0.574225	0.919	0.478	1.48e-31	ffar3	GLUL
7.06e-36	0.261972	0.807	0.326	1.69e-31	ffar3	DYNLL1
7.85e-36	0.786386	0.982	0.547	1.87e-31	ffar3	ND1
9.49e-36	0.798801	0.996	0.612	2.27e-31	ffar3	ACTB
9.71e-36	0.354798	0.834	0.362	2.32e-31	ffar3	CHCHD2
1.08e-35	0.312432	0.722	0.288	2.57e-31	ffar3	ATP5MF
1.18e-35	0.326594	0.444	0.145	2.83e-31	ffar3	BCAS2
1.34e-35	0.277945	0.601	0.218	3.21e-31	ffar3	HLA-DQB1
1.71e-35	0.525092	0.928	0.484	4.08e-31	ffar3	LAPTM5
1.9e-35	0.958824	0.395	0.119	4.55e-31	ffar3	CCL3
3.79e-35	0.298525	0.758	0.309	9.05e-31	ffar3	ATP6V1F
4.4e-35	0.413881	0.915	0.427	1.05e-30	ffar3	ATP5MG
5.97e-35	0.297986	0.785	0.326	1.42e-30	ffar3	OST4
7.5e-35	0.296588	0.704	0.281	1.79e-30	ffar3	H2AZ1
8.46e-35	0.255687	0.726	0.293	2.02e-30	ffar3	C4orf3
8.63e-35	0.276798	0.717	0.284	2.06e-30	ffar3	CYBB
9.71e-35	0.758467	0.991	0.587	2.32e-30	ffar3	ND4
1.41e-34	0.342481	0.794	0.334	3.36e-30	ffar3	UQCR11
2.26e-34	0.394532	0.852	0.379	5.39e-30	ffar3	COX6B1
2.68e-34	0.274889	0.61	0.236	6.4e-30	ffar3	TNFSF13B
5.43e-34	0.843589	0.987	0.614	1.3e-29	ffar3	ATP6
6.43e-34	0.263442	0.578	0.214	1.53e-29	ffar3	CSTA
8.53e-34	0.619699	0.987	0.516	2.04e-29	ffar3	S100A4
1.34e-33	0.270716	0.587	0.224	3.2e-29	ffar3	XBP1
1.52e-33	0.273892	0.744	0.309	3.64e-29	ffar3	LGALS3
1.62e-33	0.458344	0.91	0.426	3.86e-29	ffar3	EMP3
1.82e-33	0.742992	1	0.652	4.35e-29	ffar3	COX2
1.87e-33	0.325467	0.794	0.345	4.47e-29	ffar3	RPL36AL
1.88e-33	0.37648	0.78	0.35	4.48e-29	ffar3	ARPC1B
1.91e-33	0.364175	0.735	0.318	4.57e-29	ffar3	EEF1B2
2.14e-33	0.259087	0.74	0.302	5.12e-29	ffar3	UQCR10
2.16e-33	0.409017	0.883	0.413	5.15e-29	ffar3	RPLP0
3.23e-33	0.358183	0.605	0.234	7.71e-29	ffar3	IER2
3.66e-33	0.581504	0.982	0.573	8.74e-29	ffar3	CYBA
4.28e-33	0.43634	0.928	0.447	1.02e-28	ffar3	COX4I1
6.33e-33	0.282556	0.798	0.34	1.51e-28	ffar3	GNG5
6.77e-33	0.575822	0.978	0.529	1.62e-28	ffar3	SERF2
8.5e-33	0.326434	0.789	0.355	2.03e-28	ffar3	GNAI2
9.92e-33	0.311336	0.691	0.295	2.37e-28	ffar3	PTGES3
1.38e-32	0.485971	0.924	0.471	3.29e-28	ffar3	MYL12A
1.96e-32	0.397853	0.462	0.157	4.67e-28	ffar3	EREG
2.16e-32	0.303962	0.798	0.354	5.17e-28	ffar3	COX6C
2.49e-32	0.313852	0.664	0.277	5.96e-28	ffar3	BLOC1S1
2.58e-32	0.290308	0.744	0.312	6.16e-28	ffar3	NDUFA1
3.03e-32	0.264093	0.713	0.296	7.24e-28	ffar3	GUK1
3.34e-32	0.302449	0.861	0.372	7.97e-28	ffar3	CALM1
3.96e-32	0.257018	0.776	0.333	9.46e-28	ffar3	SUB1
4.16e-32	0.638188	0.978	0.543	9.93e-28	ffar3	ND2
5.44e-32	0.552945	0.946	0.493	1.3e-27	ffar3	ACTG1
5.77e-32	0.328084	0.749	0.32	1.38e-27	ffar3	LDHA
6.48e-32	0.341132	0.839	0.381	1.55e-27	ffar3	POMP
8.12e-32	0.307494	0.753	0.325	1.94e-27	ffar3	PCBP1
8.61e-32	0.257412	0.7	0.288	2.06e-27	ffar3	ATP5F1B
1.29e-31	0.272502	0.865	0.377	3.08e-27	ffar3	COX5B
2.89e-31	0.281281	0.803	0.351	6.9e-27	ffar3	COX7A2
3.01e-31	0.388913	0.879	0.408	7.19e-27	ffar3	VAMP8
3.41e-31	0.351139	0.834	0.398	8.14e-27	ffar3	SPI1
4.2e-31	0.258231	0.771	0.335	1e-26	ffar3	UQCRH
6.54e-31	0.343824	0.453	0.159	1.56e-26	ffar3	HLA-DQA1
7.06e-31	0.288114	0.717	0.306	1.69e-26	ffar3	CORO1A
7.49e-31	0.532799	0.996	0.531	1.79e-26	ffar3	MYL6
1.8e-30	0.276955	0.865	0.383	4.31e-26	ffar3	ELOB
2.21e-30	0.30955	0.574	0.228	5.27e-26	ffar3	MARCKS
2.54e-30	0.753596	0.996	0.696	6.07e-26	ffar3	COX3
2.89e-30	0.351263	0.762	0.343	6.9e-26	ffar3	UBL5
3.3e-30	0.552136	0.946	0.501	7.88e-26	ffar3	GAPDH
3.45e-30	0.278985	0.561	0.22	8.23e-26	ffar3	DOK2
3.83e-30	0.742996	0.982	0.634	9.14e-26	ffar3	CYTB
4.75e-30	0.326621	0.852	0.388	1.14e-25	ffar3	NDUFA4
4.87e-30	0.276457	0.816	0.365	1.16e-25	ffar3	ATP6V0B
4.95e-30	0.7598	0.928	0.589	1.18e-25	ffar3	ND3
1.16e-29	1.17275	0.516	0.213	2.77e-25	ffar3	IFI27
2.4e-29	0.268395	0.547	0.209	5.73e-25	ffar3	IER3
2.94e-29	0.448062	0.946	0.461	7.02e-25	ffar3	LGALS1
3.27e-29	0.330976	0.794	0.375	7.82e-25	ffar3	BRI3
6.21e-29	0.399304	0.861	0.416	1.48e-24	ffar3	ND5
7.06e-29	0.283837	0.83	0.386	1.69e-24	ffar3	GMFG
7.97e-29	0.354046	0.848	0.412	1.9e-24	ffar3	ANXA5
8.38e-29	0.411476	0.596	0.255	2e-24	ffar3	RPS17
8.62e-29	0.251745	0.395	0.131	2.06e-24	ffar3	PPIF
9.77e-29	0.547762	0.794	0.405	2.33e-24	ffar3	KLF6
9.97e-29	0.290553	0.771	0.351	2.38e-24	ffar3	LAMTOR4
1.23e-28	0.500196	0.906	0.496	2.93e-24	ffar3	CEBPB
1.82e-28	0.570997	0.825	0.441	4.34e-24	ffar3	CEBPD
2.04e-28	0.272837	0.78	0.355	4.88e-24	ffar3	PSMA7
2.25e-28	0.305423	0.749	0.349	5.37e-24	ffar3	ATP1B3
3.49e-28	0.27699	0.74	0.331	8.34e-24	ffar3	ATP5MK
3.93e-28	0.384867	0.493	0.187	9.38e-24	ffar3	CXCL2
4.47e-28	0.370038	0.484	0.182	1.07e-23	ffar3	IFI6
5.03e-28	0.430844	0.78	0.384	1.2e-23	ffar3	TSC22D3
5.11e-28	0.448997	0.955	0.477	1.22e-23	ffar3	CD63
9.44e-28	0.511717	0.906	0.514	2.26e-23	ffar3	ZFP36
1.34e-27	0.277999	0.839	0.387	3.2e-23	ffar3	TMBIM6
1.55e-27	0.370234	0.883	0.457	3.71e-23	ffar3	RHOA
1.58e-27	0.379723	0.87	0.441	3.77e-23	ffar3	SDCBP
2.1e-27	0.460345	0.794	0.389	5.02e-23	ffar3	HERPUD1
2.34e-27	0.563942	0.614	0.273	5.59e-23	ffar3	PLIN2
9.17e-27	0.341635	0.794	0.376	2.19e-22	ffar3	TUBA1B
1.05e-26	0.305628	0.816	0.39	2.51e-22	ffar3	C1orf162
1.18e-26	0.374446	0.816	0.412	2.83e-22	ffar3	ASAH1
1.56e-26	0.425885	0.892	0.488	3.72e-22	ffar3	TYMP
1.59e-26	0.408159	0.682	0.317	3.79e-22	ffar3	GADD45B
1.87e-26	0.349216	0.565	0.241	4.46e-22	ffar3	ID2
1.88e-26	0.324373	0.789	0.377	4.5e-22	ffar3	GRN
3.09e-26	0.35672	0.493	0.196	7.39e-22	ffar3	TNFAIP3
4.47e-26	0.31935	0.525	0.218	1.07e-21	ffar3	ZNF331
7.77e-26	0.295229	0.556	0.228	1.86e-21	ffar3	INSIG1
8.13e-26	0.260313	0.587	0.258	1.94e-21	ffar3	YBX3
9.66e-26	0.588739	0.48	0.192	2.31e-21	ffar3	RGS1
1.08e-25	0.382763	0.937	0.521	2.58e-21	ffar3	ARPC2
2.63e-25	0.303643	0.843	0.421	6.29e-21	ffar3	ARPC5
3.79e-25	0.457505	0.973	0.534	9.06e-21	ffar3	S100A6
1.59e-24	0.25916	0.794	0.371	3.8e-20	ffar3	AP2S1
4.89e-24	0.30394	0.489	0.203	1.17e-19	ffar3	SERPINB9
6.71e-24	0.838303	0.525	0.247	1.6e-19	ffar3	HSPA6
2.51e-23	0.376376	0.646	0.314	5.99e-19	ffar3	SERPINB1
2.82e-23	0.250021	0.507	0.212	6.73e-19	ffar3	BASP1
1.62e-22	0.306224	0.812	0.414	3.87e-18	ffar3	MCL1
1.8e-22	0.265912	0.821	0.396	4.31e-18	ffar3	TSPO
1.21e-21	0.321455	0.318	0.112	2.9e-17	ffar3	IL10
1.69e-21	0.252814	0.874	0.437	4.04e-17	ffar3	S100A10
4.46e-21	0.286528	0.874	0.454	1.06e-16	ffar3	RAC1
8.6e-21	0.277792	0.731	0.37	2.05e-16	ffar3	LITAF
1.78e-20	0.383132	0.874	0.503	4.24e-16	ffar3	NAMPT
7.3e-19	0.377438	0.507	0.243	1.74e-14	ffar3	HLA-DRB5
9.38e-18	0.262631	0.659	0.338	2.24e-13	ffar3	ZFP36L2
4.86e-17	0.258932	0.924	0.524	1.16e-12	ffar3	VIM
3.55e-16	0.682165	0.614	0.35	8.48e-12	ffar3	C1QA
6.16e-16	0.290615	0.336	0.139	1.47e-11	ffar3	ID3
8.86e-15	0.263378	0.888	0.549	2.12e-10	ffar3	PABPC1
1.21e-14	0.293785	0.516	0.266	2.89e-10	ffar3	GPR183
1.37e-10	0.648922	0.538	0.344	3.27e-06	ffar3	C1QB
1.28e-07	0.401197	0.493	0.315	0.003065	ffar3	C1QC
4.2e-05	0.283618	0.448	0.303	1	ffar3	THBS1
0	0.650909	1	0.01	0	ffar	FFAR3
0	0.593367	1	0.024	0	ffar	FFAR2
2.28e-275	0.446606	0.446	0.008	5.45e-271	ffar	GPR42
1.15e-52	0.934941	0.714	0.103	2.75e-48	ffar	BIRC3
3.75e-52	1.1115	0.714	0.102	8.95e-48	ffar	IL1B
5.28e-47	0.30448	0.554	0.066	1.26e-42	ffar	LILRA1
3.57e-42	0.735588	0.875	0.186	8.53e-38	ffar	CD48
9.78e-41	0.283545	0.482	0.057	2.34e-36	ffar	ADA
1.24e-39	0.791548	0.679	0.12	2.96e-35	ffar	HES4
3.29e-39	0.500084	0.554	0.08	7.86e-35	ffar	FPR2
4.4e-39	0.406626	0.661	0.107	1.05e-34	ffar	ABI3
1.09e-38	0.575019	0.786	0.154	2.6e-34	ffar	LILRA5
1.43e-38	0.856722	0.857	0.194	3.4e-34	ffar	BCL2A1
1.21e-37	0.695564	0.714	0.128	2.9e-33	ffar	APOBEC3A
3.74e-35	0.361733	0.679	0.122	8.93e-31	ffar	STX11
1.81e-33	0.583306	0.75	0.161	4.32e-29	ffar	CFP
3.02e-32	0.253009	0.536	0.084	7.2e-28	ffar	SNX18
5.67e-32	0.498796	0.714	0.146	1.35e-27	ffar	PELATON
1.17e-31	0.357382	0.607	0.11	2.79e-27	ffar	LIMD2
1.68e-31	1.17171	0.929	0.31	4.01e-27	ffar	FCGR3A
2.16e-31	0.509473	0.75	0.16	5.16e-27	ffar	IFI30
2.47e-31	0.342723	0.5	0.078	5.91e-27	ffar	GBP1
3.16e-31	0.311895	0.518	0.081	7.54e-27	ffar	PMAIP1
4.32e-31	0.989814	0.946	0.251	1.03e-26	ffar	FCN1
2.57e-30	0.738569	0.821	0.22	6.15e-26	ffar	LILRB2
1.8e-29	0.547823	0.589	0.108	4.31e-25	ffar	POLR1F
2.06e-29	0.608603	0.696	0.157	4.92e-25	ffar	WARS1
4.29e-29	0.668538	0.875	0.251	1.02e-24	ffar	NAP1L1
9.66e-29	0.311885	0.732	0.156	2.31e-24	ffar	LRRC25
1.53e-28	0.539829	0.75	0.18	3.65e-24	ffar	CYTIP
2.23e-28	0.427599	0.75	0.17	5.33e-24	ffar	PSMB9
2.56e-28	0.560831	0.946	0.271	6.1e-24	ffar	PRELID1
6.33e-28	0.65914	0.857	0.223	1.51e-23	ffar	ATF3
6.77e-28	0.712301	0.929	0.27	1.62e-23	ffar	SERPINA1
1.17e-27	0.393429	0.75	0.177	2.81e-23	ffar	JPT1
1.37e-27	0.830954	0.804	0.21	3.26e-23	ffar	IER5
2.97e-27	0.29588	0.607	0.122	7.09e-23	ffar	HLA-F
4.02e-27	0.297965	0.536	0.096	9.61e-23	ffar	ISG20
4.75e-27	1.2528	0.946	0.305	1.13e-22	ffar	DNAJB1
6.44e-27	0.331615	0.554	0.106	1.54e-22	ffar	RASSF5
6.89e-27	1.25397	1	0.439	1.65e-22	ffar	COTL1
7.56e-27	1.03418	0.875	0.302	1.81e-22	ffar	MS4A7
1.62e-26	1.71206	1	0.398	3.88e-22	ffar	HSPA1A
2.46e-26	0.97251	0.946	0.326	5.88e-22	ffar	DNAJA1
2.56e-26	0.508266	0.679	0.147	6.11e-22	ffar	PLAC8
3.33e-26	1.51218	1	0.519	7.95e-22	ffar	EEF1A1
3.51e-26	0.381191	0.732	0.172	8.38e-22	ffar	LTA4H
3.55e-26	0.574593	0.643	0.145	8.48e-22	ffar	DUSP2
8.57e-26	0.929885	0.911	0.277	2.05e-21	ffar	KLF2
1.71e-25	1.30612	1	0.449	4.07e-21	ffar	TIMP1
2.83e-25	1.15045	0.946	0.337	6.76e-21	ffar	HLA-DPA1
8.28e-25	0.944973	0.75	0.197	1.98e-20	ffar	TNFAIP3
9.22e-25	0.481774	0.875	0.246	2.2e-20	ffar	RNASET2
1.09e-24	0.984303	0.839	0.257	2.6e-20	ffar	CXCR4
1.19e-24	1.03388	0.75	0.194	2.84e-20	ffar	G0S2
1.21e-24	1.03245	1	0.421	2.9e-20	ffar	NACA
1.6e-24	1.79462	1	0.489	3.83e-20	ffar	HSP90AA1
3.02e-24	0.92374	0.857	0.248	7.21e-20	ffar	CD52
5.68e-24	0.505871	0.839	0.242	1.36e-19	ffar	PSME2
5.86e-24	0.407381	0.857	0.239	1.4e-19	ffar	TKT
2.04e-23	0.386081	0.732	0.183	4.87e-19	ffar	CARD16
2.47e-23	0.818182	0.893	0.276	5.91e-19	ffar	HSPH1
2.79e-23	1.40887	0.929	0.362	6.66e-19	ffar	MT2A
2.88e-23	0.420237	0.875	0.251	6.87e-19	ffar	VSIR
2.94e-23	1.09483	0.982	0.416	7.02e-19	ffar	LST1
3.32e-23	0.533134	0.679	0.176	7.92e-19	ffar	ARL4A
1.79e-22	0.322657	0.768	0.202	4.29e-18	ffar	GHITM
1.81e-22	0.892885	0.893	0.309	4.32e-18	ffar	HSPE1
2.84e-22	0.257422	0.643	0.15	6.78e-18	ffar	CASP1
3.48e-22	0.3426	0.786	0.218	8.32e-18	ffar	GRINA
4.09e-22	1.24678	1	0.45	9.76e-18	ffar	HLA-DRA
4.31e-22	1.19308	0.786	0.228	1.03e-17	ffar	ISG15
5.11e-22	0.296358	0.536	0.116	1.22e-17	ffar	FBP1
6.83e-22	1.038	0.893	0.333	1.63e-17	ffar	HSPA8
1.06e-21	0.507213	0.875	0.252	2.54e-17	ffar	FOSB
1.2e-21	0.550381	0.768	0.218	2.88e-17	ffar	PPP1R15A
1.45e-21	0.469694	0.732	0.205	3.46e-17	ffar	SERPINB9
1.53e-21	0.343748	0.786	0.218	3.66e-17	ffar	VAMP5
2.58e-21	0.419886	0.964	0.306	6.16e-17	ffar	ZFAS1
2.9e-21	0.575959	0.286	0.039	6.93e-17	ffar	CCL20
3.03e-21	0.953478	0.964	0.452	7.23e-17	ffar	HLA-C
3.99e-21	0.961437	1	0.495	9.52e-17	ffar	CTSS
5.67e-21	1.00157	1	0.444	1.35e-16	ffar	RPS4X
9.36e-21	0.546858	0.875	0.29	2.24e-16	ffar	FGL2
9.42e-21	0.962203	1	0.477	2.25e-16	ffar	RPL8
9.54e-21	0.852887	1	0.426	2.28e-16	ffar	RPL7A
1.07e-20	1.0384	1	0.553	2.56e-16	ffar	EIF1
1.16e-20	0.527772	0.839	0.26	2.76e-16	ffar	ZFAND5
1.2e-20	0.294138	0.75	0.2	2.87e-16	ffar	CXCL16
1.43e-20	0.540329	0.679	0.186	3.42e-16	ffar	CD300E
1.47e-20	0.252287	0.554	0.126	3.5e-16	ffar	RIPK2
1.58e-20	1.12458	1	0.593	3.77e-16	ffar	RPL10
1.82e-20	0.33257	0.732	0.203	4.34e-16	ffar	MTPN
2.84e-20	0.998776	1	0.47	6.78e-16	ffar	H3-3A
3.05e-20	0.366563	0.786	0.236	7.28e-16	ffar	GPSM3
3.56e-20	0.985902	1	0.456	8.51e-16	ffar	RPL30
4.49e-20	0.280186	0.643	0.163	1.07e-15	ffar	RAC2
4.64e-20	0.5648	0.589	0.148	1.11e-15	ffar	BAG3
6.02e-20	1.0054	1	0.563	1.44e-15	ffar	RPS9
7.16e-20	0.809156	0.982	0.411	1.71e-15	ffar	RPL24
7.22e-20	0.32659	0.696	0.193	1.72e-15	ffar	NOP53
7.7e-20	1.07926	1	0.493	1.84e-15	ffar	RPL28
8.06e-20	0.457365	0.857	0.276	1.93e-15	ffar	SLC25A5
8.59e-20	0.479858	0.768	0.249	2.05e-15	ffar	PTP4A2
8.6e-20	0.538639	0.982	0.36	2.06e-15	ffar	SERP1
8.98e-20	0.557083	0.804	0.251	2.14e-15	ffar	NR4A1
9.1e-20	0.798494	0.929	0.344	2.17e-15	ffar	HLA-DPB1
9.17e-20	1.14996	1	0.52	2.19e-15	ffar	RPS19
1.06e-19	0.601933	0.964	0.357	2.54e-15	ffar	SLC25A6
1.1e-19	0.412907	0.625	0.161	2.62e-15	ffar	HLA-DQA1
1.24e-19	1.04722	0.875	0.326	2.96e-15	ffar	HSPA1B
1.65e-19	0.288048	0.661	0.175	3.94e-15	ffar	CACYBP
1.76e-19	0.39076	0.768	0.231	4.2e-15	ffar	ABRACL
1.8e-19	0.618059	0.929	0.355	4.31e-15	ffar	RPL4
2.37e-19	1.02388	1	0.49	5.66e-15	ffar	RPS24
3.15e-19	0.320956	0.839	0.255	7.52e-15	ffar	PSME1
3.26e-19	0.32837	0.786	0.233	7.8e-15	ffar	HIGD2A
3.57e-19	0.533397	0.857	0.276	8.52e-15	ffar	STXBP2
3.94e-19	0.976657	1	0.499	9.41e-15	ffar	RPL11
7.22e-19	1.13057	0.464	0.106	1.73e-14	ffar	CCL4
7.96e-19	0.748888	1	0.428	1.9e-14	ffar	RPL10A
8.72e-19	1.06291	1	0.766	2.08e-14	ffar	SAT1
9.27e-19	0.653462	0.875	0.315	2.21e-14	ffar	PNRC1
1.12e-18	0.279557	0.714	0.199	2.68e-14	ffar	RILPL2
1.23e-18	1.00232	0.964	0.423	2.94e-14	ffar	IFITM3
1.25e-18	0.91474	1	0.474	2.97e-14	ffar	RPS23
1.26e-18	1.20948	1	0.663	3.01e-14	ffar	B2M
1.38e-18	0.289649	0.518	0.118	3.29e-14	ffar	IRF7
1.44e-18	0.364799	0.536	0.129	3.45e-14	ffar	AQP9
1.51e-18	1.04817	1	0.47	3.6e-14	ffar	RPS12
1.88e-18	0.799876	1	0.464	4.49e-14	ffar	HLA-E
1.94e-18	0.506745	0.786	0.259	4.64e-14	ffar	SOCS3
2.05e-18	0.593378	0.875	0.321	4.9e-14	ffar	EEF1B2
2.25e-18	0.702354	0.964	0.382	5.36e-14	ffar	HSP90AB1
2.36e-18	0.86153	1	0.451	5.63e-14	ffar	RPL18
2.57e-18	0.779358	0.911	0.337	6.14e-14	ffar	RHOB
3.34e-18	0.698505	0.964	0.398	7.97e-14	ffar	IFITM2
4.01e-18	1.19695	1	0.689	9.59e-14	ffar	FTH1
4.41e-18	0.934047	0.982	0.458	1.05e-13	ffar	RPS3A
5.48e-18	0.937628	1	0.452	1.31e-13	ffar	RPL18A
5.85e-18	0.878391	0.964	0.442	1.4e-13	ffar	RPL29
6.76e-18	0.251094	0.607	0.159	1.61e-13	ffar	PSMB8
6.93e-18	1.29235	1	0.75	1.65e-13	ffar	COX1
7.46e-18	1.16751	1	0.513	1.78e-13	ffar	TPT1
8.89e-18	0.784249	1	0.442	2.12e-13	ffar	HLA-A
1.05e-17	0.775757	0.964	0.436	2.51e-13	ffar	RPL14
1.21e-17	1.02013	1	0.468	2.89e-13	ffar	AIF1
1.26e-17	0.303156	0.786	0.238	3.02e-13	ffar	DRAP1
1.28e-17	0.857768	1	0.458	3.05e-13	ffar	RPL23A
1.45e-17	0.392209	0.929	0.309	3.47e-13	ffar	CORO1A
1.53e-17	0.275963	0.679	0.195	3.65e-13	ffar	EVI2B
1.8e-17	0.268199	0.607	0.165	4.29e-13	ffar	BID
1.98e-17	0.950989	1	0.532	4.73e-13	ffar	HLA-B
2.44e-17	0.644674	0.964	0.398	5.84e-13	ffar	RPL5
2.59e-17	1.10176	0.982	0.499	6.18e-13	ffar	UBC
2.94e-17	0.35078	0.786	0.249	7.01e-13	ffar	HMGN2
3.2e-17	0.420314	0.768	0.237	7.65e-13	ffar	MXD1
3.6e-17	0.834927	1	0.469	8.61e-13	ffar	RPS16
3.66e-17	0.457501	0.875	0.323	8.74e-13	ffar	SUMO2
4.12e-17	0.649995	1	0.405	9.83e-13	ffar	RPL22
4.97e-17	0.407963	0.929	0.312	1.19e-12	ffar	COX8A
6.34e-17	0.931432	1	0.513	1.51e-12	ffar	RPS2
7.26e-17	0.734449	0.982	0.419	1.73e-12	ffar	ND5
8.44e-17	0.467955	0.821	0.29	2.02e-12	ffar	DDIT4
8.5e-17	0.731531	0.964	0.416	2.03e-12	ffar	HLA-DRB1
8.7e-17	0.662747	1	0.418	2.08e-12	ffar	RPL23
1.01e-16	0.511104	0.911	0.358	2.4e-12	ffar	GNAI2
1.05e-16	0.464698	0.268	0.043	2.52e-12	ffar	CCL4L2
1.19e-16	0.403251	0.661	0.191	2.84e-12	ffar	CHMP1B
1.23e-16	0.819555	1	0.433	2.95e-12	ffar	RPL26
1.33e-16	0.692303	0.893	0.368	3.17e-12	ffar	JUND
1.37e-16	0.312577	0.75	0.233	3.26e-12	ffar	NINJ1
1.46e-16	0.710108	1	0.443	3.48e-12	ffar	RPL6
1.63e-16	0.321127	0.643	0.182	3.9e-12	ffar	CD83
1.91e-16	0.311086	0.75	0.238	4.56e-12	ffar	TNFSF13B
2.12e-16	0.424229	0.821	0.279	5.07e-12	ffar	SELENOK
2.77e-16	1.17643	1	0.654	6.63e-12	ffar	COX2
2.8e-16	0.69726	0.964	0.435	6.69e-12	ffar	RACK1
3.08e-16	0.818525	0.964	0.435	7.35e-12	ffar	RPL9
3.16e-16	0.819451	1	0.479	7.54e-12	ffar	RPL15
3.19e-16	0.523557	0.679	0.21	7.63e-12	ffar	LY6E
3.21e-16	0.332442	0.857	0.287	7.66e-12	ffar	CYBB
4.08e-16	0.577305	0.768	0.267	9.75e-12	ffar	KLF4
4.74e-16	0.261294	0.696	0.213	1.13e-11	ffar	ADGRE5
4.84e-16	1.2843	0.964	0.55	1.16e-11	ffar	ND1
5.23e-16	0.358164	0.875	0.299	1.25e-11	ffar	EEF2
5.69e-16	0.431311	0.946	0.348	1.36e-11	ffar	RPL36AL
6.64e-16	0.757765	0.982	0.448	1.59e-11	ffar	RPS11
7.73e-16	0.796479	1	0.466	1.85e-11	ffar	RPS3
8.21e-16	0.702844	0.982	0.448	1.96e-11	ffar	RPS7
8.4e-16	0.635295	0.786	0.281	2.01e-11	ffar	HSPD1
1.06e-15	0.265864	0.732	0.23	2.54e-11	ffar	CTSH
1.1e-15	0.525415	0.679	0.23	2.62e-11	ffar	MARCKS
1.1e-15	0.317464	0.821	0.276	2.64e-11	ffar	FXYD5
1.16e-15	0.610767	0.964	0.415	2.76e-11	ffar	ASAH1
1.16e-15	0.791973	1	0.478	2.78e-11	ffar	RPS8
1.29e-15	0.818879	1	0.472	3.07e-11	ffar	RPL19
1.3e-15	0.286727	0.5	0.129	3.12e-11	ffar	NFIL3
1.34e-15	0.322588	0.732	0.232	3.19e-11	ffar	UPP1
1.36e-15	0.709131	1	0.487	3.25e-11	ffar	LAPTM5
1.63e-15	0.807201	0.982	0.435	3.9e-11	ffar	RPL37
1.73e-15	0.604849	0.964	0.396	4.13e-11	ffar	BTG1
1.75e-15	0.274928	0.821	0.269	4.17e-11	ffar	CD37
1.77e-15	1.34057	1	0.617	4.22e-11	ffar	ATP6
1.82e-15	0.341308	0.875	0.312	4.35e-11	ffar	SARAF
2.17e-15	0.668078	0.982	0.485	5.19e-11	ffar	ITM2B
2.49e-15	0.256293	0.732	0.226	5.94e-11	ffar	TMBIM4
2.56e-15	0.806411	0.982	0.45	6.11e-11	ffar	RPS15A
3.5e-15	0.440822	0.839	0.293	8.36e-11	ffar	CYCS
3.57e-15	0.448941	0.946	0.358	8.53e-11	ffar	BTF3
3.84e-15	1.11248	1	0.59	9.16e-11	ffar	ND4
4.28e-15	0.32802	0.821	0.284	1.02e-10	ffar	H2AZ1
4.64e-15	0.351036	0.857	0.308	1.11e-10	ffar	ATP6V1G1
5.31e-15	0.437341	0.911	0.348	1.27e-10	ffar	HNRNPA1
6.9e-15	0.728748	1	0.457	1.65e-10	ffar	RPL3
7.36e-15	0.809197	1	0.451	1.76e-10	ffar	OAZ1
8.12e-15	0.36346	0.732	0.259	1.94e-10	ffar	RHOG
8.35e-15	0.437303	0.929	0.366	1.99e-10	ffar	CHCHD2
8.83e-15	0.368814	0.679	0.221	2.11e-10	ffar	HLA-DQB1
1.05e-14	0.765431	1	0.477	2.51e-10	ffar	RPS6
1.05e-14	0.458545	0.929	0.366	2.52e-10	ffar	MYL12B
1.29e-14	0.725782	1	0.467	3.09e-10	ffar	RPS25
1.4e-14	1.17488	1	0.698	3.35e-10	ffar	COX3
1.57e-14	0.892749	1	0.623	3.76e-10	ffar	SRGN
1.57e-14	0.597278	0.964	0.389	3.76e-10	ffar	UBB
1.59e-14	0.291336	0.786	0.273	3.8e-10	ffar	EFHD2
1.81e-14	0.272349	0.875	0.302	4.33e-10	ffar	COX6A1
1.88e-14	0.263372	0.625	0.194	4.48e-10	ffar	SOD1
2.13e-14	0.45244	0.857	0.336	5.08e-10	ffar	RBM3
2.15e-14	1.10658	1	0.636	5.15e-10	ffar	CYTB
2.54e-14	0.766356	1	0.494	6.08e-10	ffar	RPS27A
2.57e-14	0.478117	0.946	0.39	6.14e-10	ffar	CLIC1
2.66e-14	0.770112	1	0.559	6.35e-10	ffar	PSAP
2.79e-14	0.708852	1	0.465	6.67e-10	ffar	FAU
2.97e-14	0.29175	0.696	0.232	7.09e-10	ffar	CLEC2B
3.07e-14	0.327542	0.607	0.186	7.32e-10	ffar	IGSF6
3.17e-14	0.737295	0.982	0.453	7.58e-10	ffar	UBA52
4.31e-14	0.390699	0.893	0.343	1.03e-09	ffar	GNG5
4.61e-14	0.908262	0.857	0.383	1.1e-09	ffar	NFKBIA
5.48e-14	0.255587	0.714	0.236	1.31e-09	ffar	FGR
5.77e-14	0.394004	0.482	0.133	1.38e-09	ffar	DNAJA4
6.53e-14	0.868262	1	0.493	1.56e-09	ffar	RPS18
6.83e-14	0.844321	1	0.574	1.63e-09	ffar	FCER1G
7.1e-14	0.579995	1	0.431	1.7e-09	ffar	YBX1
7.18e-14	0.746569	1	0.471	1.72e-09	ffar	SH3BGRL3
7.26e-14	0.297848	0.696	0.244	1.73e-09	ffar	VASP
7.41e-14	0.456019	0.607	0.204	1.77e-09	ffar	NFKBIZ
8.55e-14	0.316461	0.875	0.306	2.04e-09	ffar	RPS10
8.9e-14	0.438225	0.679	0.24	2.13e-09	ffar	NR4A2
1.03e-13	0.47189	0.964	0.38	2.47e-09	ffar	RPS21
1.23e-13	0.355082	0.929	0.368	2.93e-09	ffar	PGK1
1.52e-13	0.691951	0.982	0.461	3.62e-09	ffar	RPL35A
1.57e-13	0.725971	1	0.48	3.74e-09	ffar	S100A11
1.63e-13	0.735573	0.875	0.348	3.9e-09	ffar	HSPB1
1.64e-13	0.890542	1	0.546	3.92e-09	ffar	ND2
1.67e-13	0.796824	1	0.549	3.98e-09	ffar	DUSP1
1.88e-13	0.828161	1	0.486	4.5e-09	ffar	RPS27
2.18e-13	0.547032	0.518	0.152	5.21e-09	ffar	ZFAND2A
2.37e-13	0.823024	1	0.484	5.66e-09	ffar	RPL32
3.06e-13	0.292615	0.893	0.336	7.3e-09	ffar	SUB1
3.96e-13	0.505412	0.768	0.316	9.45e-09	ffar	SERPINB1
4.41e-13	0.349704	0.768	0.298	1.05e-08	ffar	PTGES3
4.62e-13	0.919982	1	0.591	1.1e-08	ffar	ND3
5.21e-13	0.561592	0.982	0.491	1.24e-08	ffar	TYMP
5.37e-13	0.377876	0.571	0.195	1.28e-08	ffar	ATP1A1
5.64e-13	0.587323	0.839	0.375	1.35e-08	ffar	C5AR1
5.82e-13	0.537425	0.964	0.405	1.39e-08	ffar	RPS5
5.9e-13	0.310105	0.768	0.291	1.41e-08	ffar	ATP5F1B
6.15e-13	0.321763	0.804	0.31	1.47e-08	ffar	CMTM6
6.48e-13	0.471132	0.964	0.413	1.55e-08	ffar	PPIA
6.84e-13	0.26667	0.804	0.296	1.63e-08	ffar	HSBP1
7.41e-13	0.651663	1	0.496	1.77e-08	ffar	ACTG1
7.44e-13	0.651678	0.911	0.407	1.78e-08	ffar	KLF6
8.35e-13	0.609258	1	0.449	1.99e-08	ffar	RPS20
8.41e-13	0.825996	1	0.543	2.01e-08	ffar	RPL13
8.49e-13	0.585828	0.982	0.5	2.03e-08	ffar	ARPC3
8.7e-13	0.703486	1	0.469	2.08e-08	ffar	RPS13
1.07e-12	0.577226	0.982	0.473	2.56e-08	ffar	JUNB
1.12e-12	0.307039	0.875	0.336	2.69e-08	ffar	ITGB2
1.13e-12	0.679531	0.946	0.499	2.7e-08	ffar	CEBPB
1.18e-12	0.433	0.875	0.349	2.82e-08	ffar	PLAUR
1.19e-12	0.334936	0.518	0.157	2.84e-08	ffar	CKS2
1.23e-12	0.557799	0.661	0.244	2.95e-08	ffar	HLA-DRB5
1.38e-12	0.438502	0.875	0.377	3.29e-08	ffar	BRI3
1.38e-12	0.538677	0.982	0.416	3.3e-08	ffar	RPL38
1.4e-12	0.399732	0.875	0.378	3.34e-08	ffar	RAP1B
1.47e-12	0.293706	0.768	0.28	3.52e-08	ffar	BLOC1S1
1.68e-12	0.639665	0.982	0.505	4.02e-08	ffar	NAMPT
1.84e-12	0.251517	0.893	0.328	4.39e-08	ffar	PCBP1
2.05e-12	0.385877	0.911	0.364	4.91e-08	ffar	GSTP1
2.14e-12	0.605357	1	0.497	5.12e-08	ffar	PFDN5
2.17e-12	0.441331	0.964	0.414	5.19e-08	ffar	UQCRB
2.18e-12	0.722773	1	0.499	5.21e-08	ffar	RPS14
2.35e-12	0.36456	0.821	0.332	5.6e-08	ffar	EIF3K
2.48e-12	0.274584	0.786	0.295	5.93e-08	ffar	PLEK
2.68e-12	0.299706	0.75	0.275	6.39e-08	ffar	CLK1
2.84e-12	0.350467	0.875	0.345	6.79e-08	ffar	COX7B
3.17e-12	0.253382	0.786	0.294	7.56e-08	ffar	EIF4G2
3.26e-12	0.440679	0.964	0.417	7.8e-08	ffar	RPLP0
3.63e-12	0.914916	1	0.652	8.67e-08	ffar	FTL
4.04e-12	0.493656	0.893	0.386	9.66e-08	ffar	RPSA
4.16e-12	0.429235	0.982	0.435	9.93e-08	ffar	EEF1D
4.42e-12	0.298582	0.946	0.384	1.06e-07	ffar	POMP
4.89e-12	0.708095	1	0.457	1.17e-07	ffar	RPL39
4.9e-12	0.409005	0.875	0.372	1.17e-07	ffar	LITAF
5.16e-12	0.260549	0.429	0.117	1.23e-07	ffar	NKG7
6.68e-12	0.285443	0.679	0.237	1.6e-07	ffar	IER2
7.52e-12	0.539679	0.982	0.434	1.8e-07	ffar	RPL27
8.41e-12	0.410269	0.929	0.423	2.01e-07	ffar	ARPC5
8.53e-12	0.259717	0.679	0.238	2.04e-07	ffar	PAG1
1.01e-11	0.370826	0.911	0.401	2.42e-07	ffar	SPI1
1.04e-11	0.292591	0.946	0.375	2.49e-07	ffar	CD68
1.06e-11	0.696232	1	0.538	2.54e-07	ffar	PTMA
1.25e-11	0.292945	0.804	0.303	2.99e-07	ffar	PYCARD
1.39e-11	0.476722	0.982	0.451	3.32e-07	ffar	COX4I1
1.39e-11	0.65299	0.982	0.567	3.33e-07	ffar	H3-3B
1.66e-11	0.675128	0.768	0.313	3.96e-07	ffar	JUN
1.67e-11	0.315962	0.786	0.306	3.98e-07	ffar	DDX3X
1.85e-11	0.61959	1	0.47	4.42e-07	ffar	RPL27A
1.97e-11	0.292697	0.839	0.334	4.69e-07	ffar	GSTO1
2.05e-11	0.356644	0.964	0.416	4.89e-07	ffar	CDC42
2.28e-11	0.512687	0.554	0.184	5.44e-07	ffar	IFI6
2.38e-11	0.44014	1	0.541	5.69e-07	ffar	CD74
2.86e-11	0.26687	0.946	0.377	6.83e-07	ffar	ENO1
3.14e-11	0.355989	0.839	0.352	7.49e-07	ffar	ATP1B3
3.61e-11	0.483859	0.982	0.474	8.61e-07	ffar	MYL12A
3.71e-11	0.369766	0.5	0.159	8.86e-07	ffar	EREG
4.1e-11	0.684921	1	0.511	9.8e-07	ffar	RPL13A
4.18e-11	0.670629	1	0.486	9.99e-07	ffar	RPS28
4.5e-11	0.529003	0.804	0.386	1.08e-06	ffar	TSC22D3
7.09e-11	0.35069	0.911	0.392	1.69e-06	ffar	NDUFA4
7.49e-11	0.423394	0.946	0.415	1.79e-06	ffar	ARHGDIB
7.91e-11	0.651929	1	0.534	1.89e-06	ffar	CST3
7.93e-11	0.469756	1	0.455	1.89e-06	ffar	S100A9
8.87e-11	0.732255	1	0.544	2.12e-06	ffar	TYROBP
8.87e-11	0.264338	0.839	0.356	2.12e-06	ffar	CCNI
9.26e-11	0.621291	1	0.473	2.21e-06	ffar	RPL12
9.99e-11	0.611744	1	0.468	2.39e-06	ffar	RPS29
1.02e-10	0.271075	0.786	0.318	2.44e-06	ffar	SLC25A3
1.16e-10	0.431154	0.732	0.286	2.76e-06	ffar	RPL36A
1.24e-10	0.56616	1	0.465	2.96e-06	ffar	RPL37A
1.29e-10	0.314032	0.643	0.244	3.08e-06	ffar	ID2
1.33e-10	0.336445	0.679	0.26	3.17e-06	ffar	YBX3
1.39e-10	0.396603	0.911	0.4	3.31e-06	ffar	COX7C
1.83e-10	0.644878	1	0.504	4.38e-06	ffar	RPS15
2.53e-10	0.256112	0.768	0.307	6.04e-06	ffar	ATP5MC3
2.86e-10	0.290139	0.857	0.354	6.84e-06	ffar	COX7A2
2.97e-10	0.604734	1	0.576	7.08e-06	ffar	CYBA
3.54e-10	0.375674	0.768	0.328	8.45e-06	ffar	REL
3.72e-10	0.257753	0.857	0.346	8.88e-06	ffar	UBL5
4.05e-10	0.412497	0.75	0.331	9.67e-06	ffar	CD55
4.23e-10	0.407504	0.946	0.43	1.01e-05	ffar	EMP3
5.22e-10	0.334311	0.929	0.415	1.25e-05	ffar	ANXA5
6.02e-10	0.854309	0.393	0.121	1.44e-05	ffar	CCL3
6.21e-10	0.708386	1	0.547	1.48e-05	ffar	RPLP1
8.56e-10	0.477697	0.911	0.443	2.04e-05	ffar	CEBPD
8.98e-10	0.446171	1	0.471	2.15e-05	ffar	RPL7
1.02e-09	0.305982	0.929	0.416	2.44e-05	ffar	MCL1
1.17e-09	0.255767	0.804	0.323	2.79e-05	ffar	FKBP1A
1.17e-09	0.521328	0.982	0.47	2.8e-05	ffar	RPL36
1.26e-09	0.275053	0.946	0.401	3e-05	ffar	CALM2
1.43e-09	0.553886	1	0.5	3.41e-05	ffar	RPLP2
1.52e-09	0.462268	0.964	0.517	3.63e-05	ffar	ZFP36
1.64e-09	0.264102	0.482	0.166	3.91e-05	ffar	ICAM1
1.7e-09	0.546474	1	0.498	4.06e-05	ffar	RPL21
1.95e-09	0.548854	1	0.504	4.67e-05	ffar	GAPDH
1.98e-09	0.448164	0.875	0.4	4.74e-05	ffar	RGS2
2.01e-09	0.34175	0.857	0.382	4.8e-05	ffar	COX6B1
2.03e-09	0.492378	1	0.479	4.85e-05	ffar	CFL1
2.25e-09	0.67868	1	0.563	5.37e-05	ffar	RPL41
2.35e-09	0.533938	0.982	0.497	5.61e-05	ffar	RPL34
2.41e-09	0.741368	1	0.615	5.76e-05	ffar	ACTB
4.41e-09	0.349201	0.768	0.331	0.000105	ffar	GPX4
4.59e-09	0.764437	1	0.558	0.00011	ffar	TMSB10
4.66e-09	0.29937	0.696	0.296	0.000111	ffar	SQSTM1
6.91e-09	0.432651	0.946	0.552	0.000165	ffar	PABPC1
7.23e-09	0.282479	0.768	0.338	0.000173	ffar	YWHAB
7.66e-09	0.288992	0.875	0.394	0.000183	ffar	ATP5MC2
9.43e-09	0.502151	1	0.498	0.000225	ffar	PFN1
1.13e-08	0.315758	1	0.47	0.00027	ffar	NPC2
1.21e-08	0.740266	1	0.644	0.000288	ffar	TMSB4X
2.16e-08	0.424829	0.982	0.474	0.000516	ffar	RPL35
2.22e-08	0.396728	0.964	0.524	0.00053	ffar	ARPC2
2.33e-08	0.315809	0.893	0.399	0.000557	ffar	TSPO
6.13e-08	0.421157	0.643	0.276	0.001464	ffar	PLIN2
6.57e-08	0.322062	0.518	0.212	0.00157	ffar	IER3
7.82e-08	0.418739	1	0.535	0.001869	ffar	MYL6
1.1e-07	0.250788	0.768	0.354	0.002625	ffar	ARPC1B
1.31e-07	0.902907	0.536	0.249	0.003118	ffar	HSPA6
1.36e-07	0.304482	0.929	0.46	0.003246	ffar	RHOA
1.5e-07	0.382139	1	0.483	0.003583	ffar	ATP5F1E
1.61e-07	0.318995	0.732	0.361	0.003853	ffar	CTSC
2.88e-07	0.271582	0.911	0.43	0.006879	ffar	ATP5MG
3.15e-07	0.457543	0.929	0.5	0.007525	ffar	FOS
3.35e-07	0.302	0.964	0.481	0.008003	ffar	CD63
1.15e-06	0.29188	1	0.519	0.027397	ffar	S100A4
1.55e-06	0.283016	0.929	0.464	0.037037	ffar	LGALS1
1.58e-06	0.295739	0.929	0.532	0.037778	ffar	PTPRC
1.86e-06	0.394758	0.5	0.22	0.044358	ffar	AREG
1.98e-06	0.396276	0.982	0.532	0.047217	ffar	SERF2
2.56e-06	0.272007	0.893	0.439	0.061044	ffar	RPL31
1.63e-05	0.296493	0.982	0.538	0.389981	ffar	S100A6
6.42e-05	0.251748	0.268	0.101	1	ffar	CD69
0.000184	0.334786	0.839	0.486	1	ffar	TXNIP
0.000966	1.19911	0.375	0.216	1	ffar	IFI27
0.001527	0.365896	0.5	0.303	1	ffar	THBS1

## Sheet: hca_ffar_deg_pc
p_val	avg_log2FC	pct.1	pct.2	p_val_adj	cluster	gene
7.22e-43	0.715862	0.995	0.996	1.72e-38	ctrl	MALAT1
3.4e-41	1.28718	0.884	0.782	8.12e-37	ctrl	DLC1
5.76e-41	1.2861	0.756	0.421	1.38e-36	ctrl	PRKG1
1.95e-35	1.2289	0.605	0.259	4.65e-31	ctrl	CACNA1C
1.47e-34	1.3419	0.638	0.331	3.52e-30	ctrl	PDZD2
4.02e-29	1.03042	0.725	0.571	9.61e-25	ctrl	LPP
8.32e-28	0.999526	0.583	0.271	1.99e-23	ctrl	PDE1C
1.15e-27	0.967318	0.577	0.252	2.75e-23	ctrl	NR2F2-AS1
3.94e-26	0.914744	0.56	0.222	9.42e-22	ctrl	SOX5
8.75e-24	1.00804	0.54	0.286	2.09e-19	ctrl	ARHGAP10
1.04e-23	0.914337	0.596	0.372	2.49e-19	ctrl	EBF1
3.35e-23	1.10406	0.716	0.598	8.01e-19	ctrl	PLA2G5
3.77e-23	0.999143	0.663	0.485	9e-19	ctrl	FRMD3
6.07e-23	0.863492	0.565	0.308	1.45e-18	ctrl	PARD3
2.29e-22	0.861121	0.468	0.18	5.46e-18	ctrl	PDE3A
3.64e-22	0.896797	0.604	0.353	8.69e-18	ctrl	PTPRG
6.38e-22	0.837387	0.525	0.237	1.52e-17	ctrl	MAML2
1.52e-21	0.870257	0.505	0.263	3.64e-17	ctrl	APBB2
4.03e-21	0.857467	0.557	0.316	9.62e-17	ctrl	FTX
1.36e-20	0.804918	0.457	0.192	3.24e-16	ctrl	DIAPH2
1.42e-19	1.04493	0.364	0.09	3.38e-15	ctrl	RYR2
4.41e-19	0.757921	0.559	0.35	1.05e-14	ctrl	JMJD1C
1.22e-18	0.831809	0.658	0.564	2.9e-14	ctrl	ZBTB20
9.51e-18	0.731228	0.337	0.094	2.27e-13	ctrl	CACNB2
1.01e-17	0.797476	0.473	0.256	2.42e-13	ctrl	RIPOR3
1.09e-17	0.708055	0.444	0.192	2.61e-13	ctrl	GPHN
1.14e-17	0.646107	0.411	0.165	2.72e-13	ctrl	ZFAND3
4.21e-17	0.804187	0.458	0.237	1.01e-12	ctrl	ARHGAP26
5.01e-17	0.662948	0.4	0.154	1.2e-12	ctrl	AUTS2
1.12e-16	0.726032	0.742	0.722	2.67e-12	ctrl	EPS8
4.77e-16	0.690043	0.449	0.214	1.14e-11	ctrl	ADGRB3
1.02e-15	0.697254	0.41	0.203	2.44e-11	ctrl	AKT3
1.48e-15	0.790325	0.589	0.462	3.54e-11	ctrl	PTEN
3.49e-15	0.642644	0.375	0.162	8.34e-11	ctrl	VPS13D
5.88e-15	0.699372	0.472	0.282	1.41e-10	ctrl	RASAL2
6.16e-15	0.787145	0.561	0.421	1.47e-10	ctrl	GRK5
6.89e-15	0.604087	0.383	0.158	1.65e-10	ctrl	ZFPM2
2.87e-14	0.678295	0.445	0.248	6.86e-10	ctrl	PBX1
2.94e-14	0.96669	0.261	0.06	7.03e-10	ctrl	LAMA2
3.67e-14	0.828333	0.56	0.436	8.77e-10	ctrl	GUCY1A2
4.31e-14	0.773065	0.346	0.132	1.03e-09	ctrl	RAD51B
4.95e-14	0.637627	0.491	0.301	1.18e-09	ctrl	EBF2
6.2e-14	0.659008	0.425	0.233	1.48e-09	ctrl	SH3RF1
6.34e-14	0.575468	0.331	0.109	1.52e-09	ctrl	RBMS3-AS2
8.33e-14	0.726788	0.427	0.207	1.99e-09	ctrl	PDE7B-AS1
9.21e-14	0.619093	0.354	0.15	2.2e-09	ctrl	DENND2A
1.15e-13	0.563775	0.274	0.071	2.74e-09	ctrl	LRP4
2.47e-13	0.588876	0.389	0.195	5.91e-09	ctrl	FRY
3.82e-13	0.59259	0.383	0.192	9.12e-09	ctrl	ARHGAP42
4.27e-13	0.72993	0.437	0.278	1.02e-08	ctrl	PLCB4
5.65e-13	0.769448	0.561	0.459	1.35e-08	ctrl	EGFLAM
9.97e-13	0.605788	0.549	0.429	2.38e-08	ctrl	CHD9
1.03e-12	0.554396	0.303	0.113	2.47e-08	ctrl	TTC28
1.16e-12	0.678261	0.379	0.195	2.78e-08	ctrl	RORA
1.35e-12	0.517498	0.264	0.071	3.23e-08	ctrl	NR3C2
1.39e-12	0.644239	0.438	0.248	3.33e-08	ctrl	PLCL1
2.39e-12	0.560196	0.337	0.147	5.71e-08	ctrl	ADAMTSL3
2.97e-12	0.562929	0.353	0.165	7.09e-08	ctrl	MSC-AS1
4.2e-12	0.434379	0.251	0.064	1e-07	ctrl	LINC00486
6.88e-12	0.528759	0.294	0.105	1.64e-07	ctrl	PRKN
7.08e-12	0.647716	0.529	0.421	1.69e-07	ctrl	CDC42BPA
7.53e-12	0.589064	0.383	0.192	1.8e-07	ctrl	BCAS3
9.19e-12	0.642396	0.423	0.252	2.19e-07	ctrl	ARHGAP6
1.08e-11	0.521008	0.412	0.226	2.57e-07	ctrl	STAG1
1.12e-11	0.65438	0.471	0.316	2.67e-07	ctrl	ZEB1
1.31e-11	0.503675	0.362	0.177	3.12e-07	ctrl	TCF12
1.76e-11	0.500391	0.37	0.18	4.2e-07	ctrl	SBF2
1.84e-11	0.605292	0.471	0.305	4.4e-07	ctrl	IMMP2L
1.95e-11	0.802042	0.359	0.192	4.66e-07	ctrl	TTN
2.39e-11	0.500427	0.305	0.124	5.72e-07	ctrl	FIGN
2.94e-11	0.659573	0.352	0.195	7.02e-07	ctrl	RNF152
2.95e-11	0.578744	0.537	0.417	7.04e-07	ctrl	UTRN
3.65e-11	0.613218	0.423	0.263	8.71e-07	ctrl	INPP4B
7.45e-11	0.709053	0.442	0.305	1.78e-06	ctrl	ZFHX3
9.31e-11	0.482678	0.253	0.086	2.22e-06	ctrl	SLC39A11
9.49e-11	0.511703	0.335	0.162	2.27e-06	ctrl	KALRN
1.08e-10	0.534636	0.387	0.226	2.59e-06	ctrl	PTPRK
1.13e-10	0.558628	0.44	0.289	2.7e-06	ctrl	PDE8A
1.36e-10	0.521269	0.36	0.199	3.25e-06	ctrl	RAPGEF2
2.18e-10	0.435353	0.269	0.105	5.22e-06	ctrl	FAF1
2.6e-10	0.638391	0.48	0.365	6.21e-06	ctrl	DMD
2.77e-10	0.503348	0.271	0.113	6.62e-06	ctrl	ANKS1A
3.62e-10	0.524686	0.363	0.207	8.64e-06	ctrl	FNDC3B
4.44e-10	0.56685	0.475	0.346	1.06e-05	ctrl	REV3L
6.54e-10	0.446373	0.292	0.128	1.56e-05	ctrl	SETBP1
8.71e-10	0.595923	0.339	0.192	2.08e-05	ctrl	HIP1
1.05e-09	0.61482	0.492	0.395	2.51e-05	ctrl	NBEAL1
1.48e-09	0.45481	0.288	0.128	3.54e-05	ctrl	DACH1
1.52e-09	0.471403	0.347	0.188	3.63e-05	ctrl	CACNA2D1
1.55e-09	0.461167	0.322	0.162	3.71e-05	ctrl	SEMA5A
2.02e-09	0.573882	0.323	0.162	4.84e-05	ctrl	SLC8A1
2.99e-09	0.45588	0.299	0.147	7.14e-05	ctrl	PSD3
3.81e-09	0.472496	0.272	0.113	9.1e-05	ctrl	WWOX
3.84e-09	0.611737	0.419	0.297	9.18e-05	ctrl	PDE7B
4.01e-09	0.537822	0.468	0.353	9.57e-05	ctrl	MKLN1
6.08e-09	0.498003	0.411	0.271	0.000145	ctrl	RAPH1
8.35e-09	0.551061	0.339	0.203	0.000199	ctrl	SLC16A12
8.58e-09	0.424369	0.263	0.113	0.000205	ctrl	UNC5C
1.2e-08	0.497483	0.321	0.184	0.000286	ctrl	DPYD
1.53e-08	0.46027	0.343	0.199	0.000366	ctrl	STK39
1.61e-08	0.385647	0.276	0.128	0.000385	ctrl	EXOC4
1.96e-08	0.562115	0.54	0.477	0.000469	ctrl	RBPMS
1.98e-08	0.40649	0.279	0.128	0.000474	ctrl	AGAP1
2.41e-08	0.501508	0.337	0.211	0.000577	ctrl	NCOA1
2.49e-08	0.515337	0.342	0.211	0.000594	ctrl	UBE2E2
2.64e-08	0.415815	0.257	0.117	0.00063	ctrl	KANK1
3.16e-08	0.370851	0.265	0.113	0.000755	ctrl	BTBD9
4.37e-08	0.546493	0.367	0.256	0.001045	ctrl	MAP4K4
4.87e-08	0.492622	0.416	0.289	0.001162	ctrl	ASAP1
8.29e-08	0.492224	0.38	0.267	0.00198	ctrl	CAMK2D
9.14e-08	0.445095	0.32	0.195	0.002182	ctrl	RB1
1.19e-07	0.442217	0.768	0.801	0.002844	ctrl	PDGFRB
1.31e-07	0.44442	0.295	0.173	0.003138	ctrl	TRAK1
1.5e-07	0.421851	0.315	0.188	0.003577	ctrl	ERC1
1.61e-07	0.420765	0.28	0.147	0.003835	ctrl	SSH2
1.69e-07	0.371398	0.32	0.188	0.004031	ctrl	TNRC6A
1.78e-07	0.408967	0.27	0.147	0.004257	ctrl	PDXDC1
2.01e-07	0.341013	0.879	0.932	0.004805	ctrl	CALD1
2.51e-07	0.498141	0.452	0.35	0.005984	ctrl	NGF
2.87e-07	0.445085	0.421	0.316	0.006862	ctrl	AKAP13
3.2e-07	0.381346	0.286	0.165	0.007641	ctrl	KMT2C
3.93e-07	0.343414	0.252	0.124	0.009388	ctrl	TBC1D5
3.96e-07	0.40638	0.279	0.158	0.009468	ctrl	PAN3
4.21e-07	0.388491	0.293	0.169	0.010047	ctrl	CERS6
4.31e-07	0.408704	0.308	0.192	0.010283	ctrl	GPATCH8
4.5e-07	0.360304	0.258	0.132	0.010757	ctrl	MRTFA
5.04e-07	0.513437	0.542	0.504	0.012041	ctrl	NFIB
5.47e-07	0.462858	0.426	0.335	0.013073	ctrl	PTK2
6.07e-07	0.64275	0.38	0.289	0.014491	ctrl	KCNAB1
7.13e-07	0.487165	0.394	0.301	0.017024	ctrl	NFIA
7.28e-07	0.410162	0.268	0.135	0.017399	ctrl	NLGN1
7.93e-07	0.47529	0.413	0.331	0.018933	ctrl	CLMN
8.41e-07	0.527606	0.457	0.38	0.020087	ctrl	ZEB2
1.23e-06	0.346044	0.294	0.169	0.029475	ctrl	CBLB
2.16e-06	0.404568	0.283	0.18	0.051701	ctrl	MSRB3
2.19e-06	0.404358	0.306	0.203	0.052226	ctrl	SETD5
2.21e-06	0.520224	0.485	0.432	0.052787	ctrl	GUCY1A1
2.57e-06	0.428321	0.292	0.188	0.061394	ctrl	RAPGEF5
3.14e-06	0.392013	0.297	0.188	0.075025	ctrl	SSBP2
3.34e-06	0.458066	0.45	0.383	0.079831	ctrl	MBNL1
3.74e-06	0.47802	0.338	0.241	0.089306	ctrl	TMTC1
3.91e-06	0.47304	0.295	0.199	0.09336	ctrl	RCAN2
4.08e-06	0.29508	0.268	0.154	0.097409	ctrl	MBD5
4.39e-06	0.433784	0.358	0.263	0.104843	ctrl	DAAM2
4.99e-06	0.395438	0.364	0.267	0.11924	ctrl	ASH1L
5.38e-06	0.351457	0.269	0.158	0.128449	ctrl	ADAMTS12
5.91e-06	0.440186	0.413	0.342	0.141182	ctrl	ARID1B
7.05e-06	0.403153	0.3	0.207	0.168482	ctrl	RERE
7.42e-06	0.348857	0.327	0.218	0.177124	ctrl	NF1
8e-06	0.405554	0.309	0.218	0.191113	ctrl	TNRC6B
8.22e-06	0.480365	0.439	0.368	0.196439	ctrl	RBMS3
9.3e-06	0.357712	0.277	0.177	0.222214	ctrl	AOPEP
1.13e-05	0.4501	0.468	0.387	0.270958	ctrl	MIR4435-2HG
1.4e-05	0.471948	0.76	0.865	0.335443	ctrl	LHFPL6
1.41e-05	0.353118	0.262	0.162	0.337143	ctrl	MRTFB
1.51e-05	0.415397	0.307	0.222	0.360488	ctrl	BIRC6
1.98e-05	0.429908	0.392	0.331	0.472938	ctrl	PACSIN2
1.99e-05	0.36208	0.33	0.241	0.475979	ctrl	RBM6
2.58e-05	0.510428	0.301	0.203	0.61591	ctrl	PDE10A
2.77e-05	0.374383	0.387	0.308	0.661044	ctrl	ZNF638
2.83e-05	0.450994	0.288	0.199	0.674779	ctrl	FHL2
3.24e-05	0.306303	0.25	0.154	0.774366	ctrl	NCOA2
3.73e-05	0.357808	0.272	0.18	0.891192	ctrl	ITPR1
4.25e-05	0.367001	0.313	0.229	1	ctrl	USP34
4.69e-05	0.356981	0.264	0.177	1	ctrl	FNBP1L
5.63e-05	0.366574	0.299	0.222	1	ctrl	SDHAP2
6.47e-05	0.502606	0.385	0.335	1	ctrl	ZBTB16
6.72e-05	0.476124	0.438	0.395	1	ctrl	HIPK2
8.06e-05	0.365219	0.323	0.241	1	ctrl	KANSL1
9.74e-05	0.422378	0.289	0.214	1	ctrl	LDB3
0.000123	0.370224	0.261	0.184	1	ctrl	UGGT2
0.000127	0.401762	0.565	0.553	1	ctrl	MEF2C
0.000128	0.435155	0.356	0.293	1	ctrl	ARHGAP15
0.000146	0.378644	0.54	0.553	1	ctrl	N4BP2L2
0.00015	0.34636	0.275	0.195	1	ctrl	EDNRA
0.000158	0.446399	0.311	0.241	1	ctrl	CD38
0.00022	0.284915	0.272	0.188	1	ctrl	EIF4G3
0.000231	0.332969	0.274	0.199	1	ctrl	PLCE1
0.000284	0.363371	0.285	0.218	1	ctrl	BAZ2B
0.00052	0.359281	0.49	0.474	1	ctrl	SPTBN1
0.000742	0.428688	0.318	0.263	1	ctrl	BMP5
0.000767	0.371082	0.342	0.289	1	ctrl	ARHGEF7
0.000809	0.364824	0.446	0.436	1	ctrl	RBMS1
0.000847	0.310098	0.294	0.229	1	ctrl	MEF2A
0.000931	0.293709	0.3	0.229	1	ctrl	STK3
0.000978	0.431112	0.418	0.376	1	ctrl	CPM
0.000986	0.311036	0.304	0.237	1	ctrl	MED13L
0.00106	0.312213	0.261	0.199	1	ctrl	HERC1
0.001069	0.3745	0.348	0.301	1	ctrl	TJP1
0.001223	0.323956	0.261	0.203	1	ctrl	EVA1C
0.001302	0.272723	0.255	0.188	1	ctrl	ANKRD17
0.001309	0.320625	0.36	0.312	1	ctrl	MAP4
0.001583	0.301981	0.251	0.188	1	ctrl	ELF2
0.001642	0.350154	0.28	0.226	1	ctrl	CYTH3
0.001885	0.371646	0.374	0.342	1	ctrl	PTH1R
0.001947	0.470857	0.534	0.53	1	ctrl	ADAMTS9
0.002166	0.322065	0.343	0.301	1	ctrl	TNS1
0.00219	0.391574	0.331	0.289	1	ctrl	PDE1A
0.002415	0.31739	0.254	0.199	1	ctrl	MAST4
0.00294	0.317259	0.297	0.248	1	ctrl	SPRED1
0.003171	0.440475	0.555	0.598	1	ctrl	NRP1
0.003293	0.296458	0.251	0.199	1	ctrl	YAF2
0.003342	0.297618	0.311	0.263	1	ctrl	MACF1
0.0039	0.2874	0.25	0.199	1	ctrl	PTPRA
0.00427	0.338557	0.334	0.305	1	ctrl	DST
0.004476	0.303949	0.319	0.278	1	ctrl	EPB41L2
0.004666	0.267023	0.258	0.203	1	ctrl	JPX
0.004837	0.326131	0.284	0.241	1	ctrl	RGL3
0.005145	0.362058	0.271	0.229	1	ctrl	PDLIM5
0.006194	0.25552	0.268	0.214	1	ctrl	AFF1
0.007545	0.379301	0.284	0.248	1	ctrl	FKBP5
0.008021	0.309445	0.315	0.282	1	ctrl	SPECC1
0.00811	0.318392	0.294	0.256	1	ctrl	FILIP1
0.008153	0.250122	0.276	0.226	1	ctrl	TTC17
0.008475	0.396998	0.357	0.335	1	ctrl	SCN7A
0.009891	0.376016	0.54	0.575	1	ctrl	TACC1
0	1.09373	1	0	0	ffar2	FFAR2
9.8e-29	1.24493	0.51	0.138	2.34e-24	ffar2	MT1A
2.45e-28	0.633314	0.615	0.194	5.86e-24	ffar2	CLIC1
2.39e-27	0.875541	0.702	0.255	5.7e-23	ffar2	RPS16
1.13e-26	1.04036	0.788	0.331	2.7e-22	ffar2	RPL13
2.89e-26	1.14149	0.76	0.309	6.89e-22	ffar2	LGALS1
6.51e-26	0.870011	0.731	0.273	1.55e-21	ffar2	HLA-B
8.16e-26	0.903621	0.625	0.208	1.95e-21	ffar2	RPL39
8.54e-26	1.3012	0.779	0.36	2.04e-21	ffar2	IFITM3
9.45e-26	0.51553	0.587	0.186	2.26e-21	ffar2	SOD1
9.72e-26	0.679465	0.663	0.232	2.32e-21	ffar2	BTF3
1.81e-25	0.807178	0.702	0.258	4.33e-21	ffar2	RPL35
3.28e-25	1.04976	0.827	0.37	7.84e-21	ffar2	FABP4
3.49e-25	0.762396	0.683	0.246	8.35e-21	ffar2	RPS5
4.61e-25	0.869342	0.769	0.32	1.1e-20	ffar2	RPS7
5.07e-25	1.03647	0.731	0.286	1.21e-20	ffar2	FTL
5.75e-25	1.05971	0.817	0.364	1.37e-20	ffar2	NDUFA4L2
6.52e-25	0.8294	0.683	0.252	1.56e-20	ffar2	RPS4X
6.78e-25	0.292648	0.365	0.084	1.62e-20	ffar2	SELENOH
8.13e-25	0.500735	0.49	0.144	1.94e-20	ffar2	PPDPF
8.62e-25	0.9176	0.673	0.258	2.06e-20	ffar2	RPL7A
9.82e-25	0.265488	0.385	0.089	2.34e-20	ffar2	COLEC11
1.03e-24	0.797502	0.683	0.25	2.45e-20	ffar2	RPL28
1.5e-24	0.87844	0.75	0.295	3.58e-20	ffar2	RPLP2
1.56e-24	0.967594	0.615	0.216	3.72e-20	ffar2	RPL9
1.87e-24	0.797086	0.702	0.268	4.47e-20	ffar2	FAU
2.04e-24	0.816304	0.702	0.262	4.87e-20	ffar2	IFITM2
2.47e-24	0.891128	0.731	0.284	5.91e-20	ffar2	RPS27A
3.64e-24	0.875084	0.712	0.274	8.7e-20	ffar2	RPL19
4.95e-24	0.362451	0.5	0.145	1.18e-19	ffar2	PCBP1
5.1e-24	0.737148	0.683	0.266	1.22e-19	ffar2	RPL5
9.63e-24	1.49232	0.808	0.408	2.3e-19	ffar2	MT2A
9.77e-24	0.84705	0.663	0.254	2.33e-19	ffar2	RPS24
1e-23	0.999835	0.702	0.3	2.4e-19	ffar2	RPS8
1.07e-23	0.732093	0.692	0.265	2.56e-19	ffar2	RPL14
1.28e-23	0.86479	0.644	0.221	3.05e-19	ffar2	RPL18A
1.49e-23	0.536298	0.625	0.215	3.56e-19	ffar2	PSMB1
1.63e-23	0.797718	0.692	0.266	3.89e-19	ffar2	RPL18
1.72e-23	0.584744	0.538	0.175	4.11e-19	ffar2	HSPA8
1.83e-23	0.587492	0.673	0.246	4.37e-19	ffar2	LAPTM4A
2.08e-23	0.70347	0.635	0.227	4.97e-19	ffar2	RPL27
2.89e-23	1.07888	0.625	0.24	6.89e-19	ffar2	C11orf96
2.97e-23	0.600285	0.548	0.178	7.1e-19	ffar2	OAZ1
3.07e-23	0.808387	0.712	0.295	7.33e-19	ffar2	HLA-C
3.17e-23	0.389346	0.558	0.172	7.56e-19	ffar2	CAVIN1
3.84e-23	0.933666	0.731	0.299	9.17e-19	ffar2	RPL13A
4.39e-23	0.72667	0.683	0.253	1.05e-18	ffar2	RPL29
5.47e-23	0.342877	0.471	0.134	1.31e-18	ffar2	NDUFB8
5.51e-23	0.969669	0.712	0.292	1.32e-18	ffar2	RPS2
5.92e-23	0.431363	0.519	0.161	1.41e-18	ffar2	CCDC85B
6.35e-23	0.592641	0.615	0.212	1.52e-18	ffar2	S100A11
6.87e-23	0.899641	0.769	0.351	1.64e-18	ffar2	GAPDH
8.69e-23	0.834554	0.673	0.262	2.08e-18	ffar2	RPL35A
1.13e-22	0.621536	0.548	0.179	2.7e-18	ffar2	MT1E
1.36e-22	0.963186	0.837	0.44	3.24e-18	ffar2	H3-3B
1.71e-22	1.03875	0.663	0.271	4.07e-18	ffar2	TPT1
1.82e-22	0.697564	0.644	0.233	4.36e-18	ffar2	RPL36
2.06e-22	0.767764	0.577	0.196	4.93e-18	ffar2	RPL26
2.19e-22	0.832601	0.788	0.349	5.24e-18	ffar2	CD63
2.21e-22	0.652442	0.654	0.251	5.27e-18	ffar2	PPIA
2.4e-22	1.02239	0.808	0.392	5.72e-18	ffar2	B2M
2.49e-22	0.836477	0.654	0.244	5.96e-18	ffar2	RPS12
3.02e-22	0.505839	0.587	0.197	7.21e-18	ffar2	SLC25A5
3.95e-22	0.815917	0.606	0.224	9.43e-18	ffar2	RPS15A
4.01e-22	0.797654	0.731	0.295	9.57e-18	ffar2	RPS19
4.4e-22	0.782423	0.692	0.278	1.05e-17	ffar2	RPS9
5.05e-22	0.656145	0.625	0.235	1.21e-17	ffar2	HSP90AB1
5.68e-22	1.11771	0.692	0.308	1.36e-17	ffar2	EEF1A1
7.54e-22	1.03163	0.837	0.436	1.8e-17	ffar2	ACTB
7.8e-22	0.779723	0.702	0.274	1.86e-17	ffar2	RPS6
9.43e-22	1.37912	0.846	0.474	2.25e-17	ffar2	COX2
9.75e-22	0.776873	0.721	0.296	2.33e-17	ffar2	RPL15
1.14e-21	0.667729	0.615	0.224	2.72e-17	ffar2	CYGB
1.15e-21	0.812568	0.663	0.272	2.75e-17	ffar2	RPL6
1.35e-21	0.726341	0.615	0.229	3.21e-17	ffar2	HLA-A
1.68e-21	0.690427	0.615	0.212	4.01e-17	ffar2	CALM2
2.1e-21	0.776145	0.663	0.254	5.01e-17	ffar2	RPS13
2.24e-21	0.458963	0.529	0.172	5.35e-17	ffar2	C12orf57
2.27e-21	0.361192	0.452	0.135	5.41e-17	ffar2	MRFAP1
2.4e-21	1.59548	0.808	0.427	5.74e-17	ffar2	ATP6
2.66e-21	0.883657	0.779	0.341	6.36e-17	ffar2	PTMA
2.82e-21	0.663658	0.683	0.26	6.73e-17	ffar2	RPS3
3.47e-21	0.707414	0.625	0.238	8.29e-17	ffar2	RPL24
3.5e-21	0.873434	0.788	0.38	8.35e-17	ffar2	ADIRF
3.91e-21	0.737833	0.74	0.315	9.34e-17	ffar2	RPL11
4.3e-21	0.656339	0.596	0.215	1.03e-16	ffar2	UBA52
5.98e-21	0.530945	0.692	0.261	1.43e-16	ffar2	SKP1
6.28e-21	0.650902	0.587	0.214	1.5e-16	ffar2	RPL37
6.46e-21	0.977886	0.788	0.373	1.54e-16	ffar2	RPL41
6.76e-21	0.603388	0.587	0.208	1.61e-16	ffar2	H3-3A
9.27e-21	0.928345	0.779	0.369	2.21e-16	ffar2	FTH1
1.08e-20	1.22161	0.692	0.326	2.57e-16	ffar2	ND2
1.54e-20	0.683741	0.663	0.268	3.69e-16	ffar2	RACK1
1.56e-20	0.285437	0.462	0.137	3.73e-16	ffar2	SSR4
1.61e-20	0.920535	0.663	0.268	3.84e-16	ffar2	RPS27
1.61e-20	0.80609	0.683	0.268	3.86e-16	ffar2	RPL32
1.67e-20	0.852475	0.654	0.288	3.99e-16	ffar2	TUBA1B
1.68e-20	0.452538	0.567	0.193	4.01e-16	ffar2	ELOB
1.92e-20	0.662432	0.615	0.224	4.6e-16	ffar2	ND5
2.19e-20	0.464849	0.413	0.122	5.23e-16	ffar2	RPS10
2.39e-20	0.843633	0.644	0.26	5.71e-16	ffar2	RPS28
2.4e-20	0.752317	0.635	0.243	5.74e-16	ffar2	RPS3A
2.62e-20	1.24139	0.5	0.172	6.25e-16	ffar2	MT1M
2.64e-20	0.841631	0.702	0.287	6.31e-16	ffar2	RPL21
2.91e-20	1.32651	0.5	0.173	6.94e-16	ffar2	CCL2
2.91e-20	0.437979	0.615	0.225	6.95e-16	ffar2	ATP5MC2
2.94e-20	0.788845	0.702	0.292	7.01e-16	ffar2	RPS15
3.19e-20	0.903162	0.683	0.281	7.62e-16	ffar2	RPS18
3.26e-20	0.570255	0.635	0.241	7.78e-16	ffar2	RPSA
3.69e-20	0.373747	0.538	0.177	8.82e-16	ffar2	RAN
4.17e-20	0.358695	0.375	0.104	9.95e-16	ffar2	CTSD
4.56e-20	1.38056	0.827	0.465	1.09e-15	ffar2	CYTB
5.63e-20	0.784206	0.663	0.27	1.35e-15	ffar2	RPL27A
5.98e-20	0.574217	0.692	0.283	1.43e-15	ffar2	COX4I2
7.99e-20	0.784534	0.798	0.392	1.91e-15	ffar2	ACTG1
9.96e-20	0.738829	0.654	0.264	2.38e-15	ffar2	RPS23
1e-19	0.448083	0.442	0.137	2.4e-15	ffar2	HSPE1
1.02e-19	0.326379	0.385	0.109	2.43e-15	ffar2	ATP5MF
1.07e-19	0.759171	0.673	0.273	2.57e-15	ffar2	RPL23A
1.24e-19	0.578605	0.577	0.213	2.96e-15	ffar2	RHOC
1.31e-19	0.297369	0.462	0.142	3.12e-15	ffar2	ATP5PO
1.32e-19	0.364504	0.558	0.191	3.16e-15	ffar2	ARF1
1.61e-19	0.499817	0.635	0.23	3.84e-15	ffar2	RPS11
2.05e-19	0.57894	0.683	0.269	4.89e-15	ffar2	TPI1
2.18e-19	0.405892	0.471	0.153	5.21e-15	ffar2	TNFRSF1A
2.26e-19	0.329643	0.538	0.177	5.4e-15	ffar2	GUK1
2.33e-19	0.683523	0.654	0.261	5.58e-15	ffar2	RPL30
2.47e-19	0.926918	0.625	0.235	5.89e-15	ffar2	TMSB10
2.61e-19	0.471677	0.529	0.18	6.24e-15	ffar2	COX6A1
2.78e-19	0.902747	0.76	0.38	6.64e-15	ffar2	CST3
3.03e-19	0.285264	0.452	0.139	7.24e-15	ffar2	PFDN2
3.47e-19	0.330563	0.442	0.135	8.29e-15	ffar2	NEDD8
3.6e-19	1.38117	0.692	0.337	8.6e-15	ffar2	ND1
3.7e-19	0.436796	0.49	0.163	8.85e-15	ffar2	RPS21
3.73e-19	0.577618	0.702	0.287	8.91e-15	ffar2	UBC
3.9e-19	0.783505	0.798	0.378	9.31e-15	ffar2	TMSB4X
4.63e-19	0.848105	0.663	0.314	1.11e-14	ffar2	VIM
4.75e-19	0.259009	0.404	0.114	1.14e-14	ffar2	ITM2C
5.65e-19	0.642396	0.433	0.135	1.35e-14	ffar2	SOCS3
5.72e-19	1.06918	0.673	0.294	1.37e-14	ffar2	JUNB
5.78e-19	0.638089	0.673	0.289	1.38e-14	ffar2	RPLP0
5.99e-19	0.384336	0.519	0.178	1.43e-14	ffar2	ENO1
6.99e-19	0.724782	0.673	0.274	1.67e-14	ffar2	RPL3
7.44e-19	0.406997	0.471	0.15	1.78e-14	ffar2	PDLIM1
7.68e-19	1.39373	0.721	0.386	1.83e-14	ffar2	ND4
7.89e-19	0.433014	0.673	0.255	1.89e-14	ffar2	GSTP1
1.02e-18	0.342337	0.452	0.141	2.43e-14	ffar2	PHLDA1
1.15e-18	0.291033	0.423	0.128	2.75e-14	ffar2	COPE
1.28e-18	0.875302	0.567	0.224	3.05e-14	ffar2	ZFP36
1.61e-18	0.663037	0.596	0.229	3.84e-14	ffar2	RPS29
1.91e-18	0.476611	0.635	0.238	4.56e-14	ffar2	PFN1
1.93e-18	0.394974	0.413	0.126	4.61e-14	ffar2	FXYD6
2.18e-18	0.53696	0.423	0.132	5.21e-14	ffar2	MYC
2.21e-18	0.380644	0.558	0.201	5.27e-14	ffar2	PARK7
2.31e-18	0.900403	0.74	0.364	5.51e-14	ffar2	RPLP1
2.55e-18	0.319312	0.385	0.113	6.1e-14	ffar2	SNRPD3
2.77e-18	0.251514	0.365	0.103	6.63e-14	ffar2	EIF4A3
2.9e-18	0.312799	0.471	0.153	6.92e-14	ffar2	SELENOP
2.9e-18	0.502332	0.587	0.215	6.92e-14	ffar2	RPS20
3.12e-18	1.03887	0.981	0.782	7.45e-14	ffar2	IGFBP7
3.15e-18	0.452908	0.606	0.235	7.52e-14	ffar2	EPHX1
3.44e-18	1.46994	0.837	0.552	8.23e-14	ffar2	COX3
3.78e-18	0.503782	0.308	0.081	9.04e-14	ffar2	IFI6
4.08e-18	0.434901	0.596	0.218	9.75e-14	ffar2	YBX1
4.13e-18	0.477228	0.538	0.193	9.86e-14	ffar2	RPL38
4.43e-18	0.666264	0.837	0.412	1.06e-13	ffar2	MYL6
4.56e-18	0.380789	0.365	0.106	1.09e-13	ffar2	RPL36A
5.15e-18	0.701483	0.683	0.287	1.23e-13	ffar2	RPS14
5.36e-18	0.581373	0.635	0.262	1.28e-13	ffar2	ATP5F1B
5.72e-18	0.295668	0.481	0.157	1.37e-13	ffar2	ATF4
5.77e-18	0.276752	0.25	0.056	1.38e-13	ffar2	NME1
7.85e-18	0.504515	0.385	0.116	1.87e-13	ffar2	ISG15
9.15e-18	0.761163	0.76	0.356	2.18e-13	ffar2	CEBPD
9.17e-18	0.399212	0.519	0.184	2.19e-13	ffar2	SUB1
1.01e-17	0.624102	0.596	0.232	2.42e-13	ffar2	RPL12
1.04e-17	0.648769	0.615	0.26	2.47e-13	ffar2	CFL1
1.17e-17	0.546316	0.596	0.24	2.79e-13	ffar2	SLC25A6
1.38e-17	0.997821	0.779	0.457	3.29e-13	ffar2	RPL10
1.39e-17	0.9891	0.625	0.293	3.32e-13	ffar2	HSP90AA1
1.45e-17	1.22359	0.721	0.398	3.46e-13	ffar2	ND3
1.79e-17	0.763165	0.74	0.385	4.27e-13	ffar2	EIF1
1.79e-17	0.52772	0.548	0.2	4.27e-13	ffar2	CD59
2.1e-17	0.396629	0.471	0.164	5.01e-13	ffar2	TOMM7
2.35e-17	0.724773	0.615	0.25	5.62e-13	ffar2	UBB
2.45e-17	0.389412	0.442	0.146	5.86e-13	ffar2	COX8A
2.54e-17	0.695406	0.644	0.274	6.06e-13	ffar2	RPS25
2.56e-17	0.34143	0.365	0.105	6.11e-13	ffar2	PCOLCE
4.1e-17	0.737927	0.683	0.298	9.78e-13	ffar2	RPL8
4.44e-17	0.758585	0.673	0.288	1.06e-12	ffar2	GJA4
4.56e-17	0.429285	0.529	0.199	1.09e-12	ffar2	CYC1
5.1e-17	0.363396	0.471	0.162	1.22e-12	ffar2	POLR2L
5.3e-17	0.261536	0.404	0.125	1.27e-12	ffar2	VAMP2
5.3e-17	0.664211	0.635	0.264	1.27e-12	ffar2	RPL37A
5.98e-17	0.704338	0.635	0.262	1.43e-12	ffar2	RPL34
6.01e-17	0.631965	0.5	0.184	1.44e-12	ffar2	CD81
6.96e-17	0.35642	0.365	0.11	1.66e-12	ffar2	LY6E
8.2e-17	0.696837	0.635	0.267	1.96e-12	ffar2	FABP5
8.71e-17	0.354817	0.5	0.177	2.08e-12	ffar2	NDUFB7
8.85e-17	0.393965	0.587	0.225	2.11e-12	ffar2	LDHB
9.48e-17	0.455486	0.365	0.109	2.26e-12	ffar2	ATF3
1.02e-16	0.51304	0.529	0.203	2.42e-12	ffar2	CD151
1.03e-16	0.452964	0.615	0.242	2.46e-12	ffar2	COX7A2
1.1e-16	0.464426	0.587	0.237	2.63e-12	ffar2	EEF1D
1.44e-16	0.340354	0.471	0.161	3.43e-12	ffar2	NDUFB10
1.48e-16	1.29455	0.856	0.618	3.54e-12	ffar2	COX1
1.59e-16	0.270402	0.394	0.124	3.8e-12	ffar2	CHMP2A
2e-16	0.498999	0.596	0.246	4.77e-12	ffar2	SLC25A3
2.06e-16	0.409969	0.548	0.204	4.93e-12	ffar2	PRDX1
2.07e-16	0.523897	0.529	0.206	4.95e-12	ffar2	EIF4A1
2.39e-16	0.503555	0.346	0.105	5.71e-12	ffar2	RPS17
2.64e-16	0.282651	0.365	0.112	6.31e-12	ffar2	NDUFA11
2.67e-16	0.310393	0.462	0.157	6.38e-12	ffar2	TRMT112
2.8e-16	0.298496	0.346	0.103	6.7e-12	ffar2	NHP2
3.59e-16	0.444063	0.548	0.215	8.58e-12	ffar2	COX6B1
3.65e-16	0.351364	0.577	0.222	8.71e-12	ffar2	EID1
4.11e-16	0.76361	0.788	0.467	9.82e-12	ffar2	MYL9
4.2e-16	0.269327	0.404	0.129	1e-11	ffar2	VDAC1
4.43e-16	0.369907	0.452	0.16	1.06e-11	ffar2	PSMB6
4.47e-16	0.472447	0.577	0.239	1.07e-11	ffar2	PRXL2A
4.48e-16	0.631022	0.433	0.147	1.07e-11	ffar2	RASD1
5.06e-16	0.472137	0.606	0.246	1.21e-11	ffar2	CHCHD2
5.25e-16	0.278452	0.404	0.129	1.25e-11	ffar2	APRT
9.33e-16	0.615224	0.577	0.248	2.23e-11	ffar2	NACA
9.88e-16	0.489301	0.51	0.195	2.36e-11	ffar2	RPL22
1.28e-15	0.534684	0.558	0.222	3.05e-11	ffar2	GPAT2
1.36e-15	0.465256	0.615	0.252	3.25e-11	ffar2	COX7C
1.44e-15	0.359847	0.596	0.24	3.45e-11	ffar2	ARHGDIB
1.46e-15	0.403802	0.558	0.213	3.48e-11	ffar2	DYNLL1
1.47e-15	0.281369	0.385	0.123	3.51e-11	ffar2	EMP3
1.58e-15	0.300455	0.51	0.188	3.77e-11	ffar2	EIF3E
1.63e-15	0.603561	0.635	0.288	3.9e-11	ffar2	RPL10A
1.91e-15	0.291033	0.433	0.143	4.56e-11	ffar2	TXN
1.93e-15	0.506294	0.635	0.265	4.62e-11	ffar2	RPL7
2.26e-15	0.518333	0.76	0.367	5.39e-11	ffar2	HMGB1
2.27e-15	0.302571	0.49	0.173	5.43e-11	ffar2	NPM1
2.32e-15	0.271259	0.288	0.079	5.55e-11	ffar2	NDN
2.6e-15	0.257612	0.365	0.115	6.2e-11	ffar2	LEPROT
2.93e-15	0.445328	0.49	0.185	7e-11	ffar2	SNCG
2.96e-15	0.519526	0.548	0.222	7.07e-11	ffar2	CYCS
3.08e-15	0.290507	0.365	0.115	7.35e-11	ffar2	MZT2B
3.57e-15	0.294942	0.548	0.209	8.53e-11	ffar2	ARL6IP4
3.67e-15	0.329166	0.356	0.111	8.77e-11	ffar2	IFITM1
4.29e-15	0.434734	0.548	0.229	1.02e-10	ffar2	RHOA
4.66e-15	0.566593	0.558	0.237	1.11e-10	ffar2	ATP5MC3
5.3e-15	0.445197	0.587	0.244	1.26e-10	ffar2	COX7B
5.35e-15	0.501474	0.529	0.215	1.28e-10	ffar2	LDHA
7.89e-15	0.485775	0.529	0.213	1.88e-10	ffar2	OAZ2
8.38e-15	0.40763	0.577	0.229	2e-10	ffar2	SELENOM
8.71e-15	0.269163	0.471	0.169	2.08e-10	ffar2	VPS28
1.09e-14	0.753894	0.452	0.165	2.61e-10	ffar2	FOS
1.09e-14	0.395601	0.452	0.168	2.61e-10	ffar2	EEF1B2
1.1e-14	0.289801	0.462	0.164	2.63e-10	ffar2	OST4
1.23e-14	0.457161	0.375	0.123	2.93e-10	ffar2	IER2
1.42e-14	0.366868	0.529	0.211	3.38e-10	ffar2	ATP5F1D
1.84e-14	0.599291	0.721	0.374	4.4e-10	ffar2	ITM2B
2.14e-14	0.391006	0.587	0.248	5.11e-10	ffar2	LMNA
2.34e-14	0.337297	0.442	0.159	5.59e-10	ffar2	VASP
2.39e-14	0.338454	0.5	0.19	5.7e-10	ffar2	RPS26
2.42e-14	0.366214	0.558	0.229	5.77e-10	ffar2	EIF3K
3.54e-14	0.289845	0.5	0.189	8.45e-10	ffar2	PPIB
3.87e-14	0.563886	0.481	0.199	9.25e-10	ffar2	TUBA1A
4.02e-14	0.796544	0.413	0.149	9.6e-10	ffar2	IFI27
4.99e-14	0.362679	0.558	0.229	1.19e-09	ffar2	RBM3
5.05e-14	0.377582	0.471	0.178	1.21e-09	ffar2	TUBB
5.2e-14	0.48185	0.558	0.228	1.24e-09	ffar2	ATP5F1E
5.36e-14	0.279483	0.413	0.145	1.28e-09	ffar2	FIS1
5.67e-14	0.270939	0.452	0.166	1.35e-09	ffar2	NDUFS5
7.08e-14	0.253207	0.365	0.12	1.69e-09	ffar2	SELENOT
7.5e-14	0.473369	0.615	0.289	1.79e-09	ffar2	TIMP1
7.97e-14	0.373891	0.49	0.189	1.9e-09	ffar2	RPL23
8.28e-14	0.414304	0.481	0.189	1.98e-09	ffar2	JUND
8.62e-14	0.315609	0.394	0.135	2.06e-09	ffar2	FKBP1A
9.53e-14	0.465759	0.529	0.222	2.28e-09	ffar2	CALM1
9.54e-14	0.289906	0.365	0.122	2.28e-09	ffar2	SH3BGRL3
9.7e-14	0.497928	0.625	0.287	2.32e-09	ffar2	TPM2
1.06e-13	0.476798	0.577	0.249	2.53e-09	ffar2	PLAC9
1.09e-13	0.365399	0.519	0.21	2.6e-09	ffar2	RPS27L
1.22e-13	0.406113	0.577	0.24	2.91e-09	ffar2	YBX3
1.27e-13	0.375524	0.375	0.129	3.03e-09	ffar2	BST2
1.46e-13	0.333278	0.385	0.134	3.49e-09	ffar2	DNAJA1
1.54e-13	0.45921	0.577	0.261	3.67e-09	ffar2	COX4I1
1.61e-13	0.318655	0.548	0.218	3.84e-09	ffar2	UQCRB
1.63e-13	0.532463	0.462	0.181	3.9e-09	ffar2	HLA-E
1.69e-13	0.410193	0.548	0.236	4.04e-09	ffar2	PNRC1
1.78e-13	0.385114	0.596	0.254	4.24e-09	ffar2	ATP5MG
1.92e-13	0.681311	0.837	0.529	4.58e-09	ffar2	MFGE8
1.98e-13	0.837998	0.712	0.399	4.72e-09	ffar2	AGT
2.29e-13	0.439564	0.5	0.204	5.47e-09	ffar2	C1R
2.35e-13	0.323355	0.49	0.191	5.62e-09	ffar2	EEF2
3.31e-13	0.898973	0.413	0.158	7.9e-09	ffar2	HSPA1A
3.32e-13	0.369735	0.51	0.204	7.92e-09	ffar2	ANXA2
4.39e-13	0.324275	0.423	0.156	1.05e-08	ffar2	H2AZ1
4.51e-13	0.297682	0.51	0.205	1.08e-08	ffar2	COX7A1
4.57e-13	0.32326	0.49	0.192	1.09e-08	ffar2	TAGLN2
4.91e-13	0.342239	0.548	0.226	1.17e-08	ffar2	COX6C
5.78e-13	0.397385	0.471	0.187	1.38e-08	ffar2	LGALS3
6.02e-13	0.284923	0.413	0.15	1.44e-08	ffar2	PSME1
7.23e-13	0.552066	0.413	0.152	1.73e-08	ffar2	MT1X
8.3e-13	0.300053	0.385	0.138	1.98e-08	ffar2	CYBA
1.11e-12	0.266668	0.462	0.179	2.66e-08	ffar2	DAD1
1.12e-12	0.281352	0.558	0.231	2.69e-08	ffar2	ARPC2
1.15e-12	0.367913	0.481	0.193	2.75e-08	ffar2	SUMO2
1.15e-12	0.543612	0.558	0.246	2.75e-08	ffar2	ADAMTS4
1.26e-12	0.446597	0.644	0.296	3.01e-08	ffar2	SERF2
1.31e-12	0.259842	0.5	0.203	3.14e-08	ffar2	ATP5F1C
1.32e-12	0.635692	0.837	0.537	3.16e-08	ffar2	SPARC
1.67e-12	0.338818	0.442	0.173	3.98e-08	ffar2	ADISSP
1.89e-12	0.26831	0.423	0.159	4.52e-08	ffar2	CAVIN3
1.98e-12	0.475116	0.606	0.288	4.74e-08	ffar2	COX5B
2.47e-12	0.331038	0.548	0.236	5.9e-08	ffar2	ANXA5
3.03e-12	0.322469	0.481	0.197	7.23e-08	ffar2	RABAC1
3.14e-12	0.443769	0.577	0.261	7.51e-08	ffar2	PPP1R14A
3.17e-12	0.317701	0.346	0.12	7.58e-08	ffar2	PPP1R15A
4.25e-12	0.327795	0.471	0.194	1.01e-07	ffar2	PSAP
5.15e-12	0.282384	0.471	0.191	1.23e-07	ffar2	TMA7
5.54e-12	0.350599	0.288	0.092	1.32e-07	ffar2	IL32
5.68e-12	0.327863	0.481	0.201	1.36e-07	ffar2	YWHAB
5.84e-12	0.256508	0.327	0.112	1.4e-07	ffar2	NDUFA13
6.75e-12	0.278763	0.375	0.14	1.61e-07	ffar2	PSMA4
6.93e-12	0.338237	0.538	0.226	1.65e-07	ffar2	MYL12B
7.46e-12	0.344692	0.577	0.254	1.78e-07	ffar2	RAC1
8e-12	0.272986	0.404	0.156	1.91e-07	ffar2	NDUFAB1
9.55e-12	0.338053	0.558	0.242	2.28e-07	ffar2	POMP
9.57e-12	0.369988	0.462	0.192	2.29e-07	ffar2	RPL4
1.01e-11	0.256519	0.394	0.15	2.4e-07	ffar2	ATP5PB
1.13e-11	0.299407	0.548	0.238	2.7e-07	ffar2	PTMS
1.22e-11	0.307665	0.288	0.094	2.92e-07	ffar2	EGR1
1.31e-11	0.298621	0.471	0.198	3.13e-07	ffar2	ATP5MJ
1.65e-11	0.371445	0.683	0.332	3.95e-07	ffar2	MYL12A
2.11e-11	0.25155	0.413	0.16	5.04e-07	ffar2	TGFB1I1
2.25e-11	0.335282	0.452	0.186	5.39e-07	ffar2	CEBPB
2.54e-11	0.280462	0.433	0.176	6.06e-07	ffar2	NDUFB4
3.01e-11	0.497277	0.548	0.255	7.2e-07	ffar2	ADAMTS1
3.09e-11	0.429979	0.308	0.108	7.39e-07	ffar2	HSPA1B
3.46e-11	0.323071	0.317	0.11	8.27e-07	ffar2	TPPP3
4.59e-11	0.349715	0.365	0.141	1.1e-06	ffar2	UQCR11
5.5e-11	0.271921	0.394	0.156	1.31e-06	ffar2	P4HB
5.66e-11	0.434564	0.558	0.26	1.35e-06	ffar2	SRP14
6.41e-11	0.277708	0.462	0.197	1.53e-06	ffar2	RNH1
6.66e-11	0.281785	0.385	0.15	1.59e-06	ffar2	ND4L
7.54e-11	0.556258	0.269	0.087	1.8e-06	ffar2	CXCL2
7.58e-11	0.261106	0.413	0.167	1.81e-06	ffar2	PSMD8
7.7e-11	0.275577	0.462	0.19	1.84e-06	ffar2	ZFP36L1
9.26e-11	0.265454	0.404	0.163	2.21e-06	ffar2	SERBP1
1.11e-10	0.468301	0.779	0.451	2.66e-06	ffar2	ITGB1
1.16e-10	0.265575	0.529	0.234	2.77e-06	ffar2	TMBIM6
1.22e-10	0.347623	0.385	0.154	2.93e-06	ffar2	TCIM
1.24e-10	0.270123	0.481	0.207	2.96e-06	ffar2	IFI16
1.34e-10	0.263176	0.413	0.164	3.2e-06	ffar2	EIF5A
1.35e-10	0.265902	0.404	0.163	3.23e-06	ffar2	CALR
1.54e-10	0.358354	0.51	0.232	3.68e-06	ffar2	PFDN5
1.69e-10	0.263872	0.394	0.159	4.04e-06	ffar2	DDX3X
1.77e-10	0.614154	0.462	0.203	4.23e-06	ffar2	S100A6
1.98e-10	0.444757	0.538	0.254	4.73e-06	ffar2	RHOB
2.15e-10	0.324203	0.385	0.155	5.14e-06	ffar2	SOD3
2.36e-10	0.284954	0.442	0.191	5.64e-06	ffar2	PEBP1
2.47e-10	0.370243	0.442	0.19	5.9e-06	ffar2	GNG11
2.86e-10	0.444755	0.462	0.21	6.83e-06	ffar2	BGN
2.87e-10	0.474766	0.548	0.267	6.86e-06	ffar2	IGFBP4
3.91e-10	0.261211	0.394	0.162	9.34e-06	ffar2	SNU13
3.93e-10	0.350874	0.404	0.164	9.39e-06	ffar2	DUSP1
4.43e-10	0.288775	0.481	0.215	1.06e-05	ffar2	EDF1
5.17e-10	0.254953	0.365	0.142	1.24e-05	ffar2	CAVIN2
5.37e-10	0.323195	0.673	0.341	1.28e-05	ffar2	CD9
5.43e-10	0.334275	0.577	0.282	1.3e-05	ffar2	ASAH1
5.61e-10	0.355265	0.558	0.275	1.34e-05	ffar2	SRSF3
9.04e-10	0.269472	0.442	0.188	2.16e-05	ffar2	ATP5MK
1.03e-09	0.673827	0.529	0.259	2.47e-05	ffar2	HSPB1
1.08e-09	0.299306	0.567	0.269	2.59e-05	ffar2	DSTN
1.2e-09	0.252323	0.346	0.137	2.86e-05	ffar2	CCT3
1.31e-09	0.418155	0.462	0.213	3.14e-05	ffar2	GADD45B
2.25e-09	0.28679	0.538	0.258	5.38e-05	ffar2	MORF4L1
2.41e-09	0.312527	0.279	0.103	5.75e-05	ffar2	LAP3
2.69e-09	0.43325	0.269	0.098	6.42e-05	ffar2	RGS16
3e-09	0.26689	0.462	0.206	7.16e-05	ffar2	BCAM
5.4e-09	0.251601	0.442	0.199	0.000129	ffar2	HSP90B1
5.78e-09	0.268411	0.49	0.231	0.000138	ffar2	PSMA7
6.38e-09	0.320332	0.317	0.122	0.000152	ffar2	SRGN
1.48e-08	0.324772	0.442	0.213	0.000352	ffar2	CHCHD10
1.56e-08	0.363873	0.596	0.328	0.000373	ffar2	MGST3
1.66e-08	0.262044	0.577	0.293	0.000396	ffar2	SRSF2
2.1e-08	0.445232	0.692	0.43	0.000501	ffar2	CPE
2.27e-08	0.335764	0.673	0.367	0.000543	ffar2	A2M
2.36e-08	0.451894	0.433	0.205	0.000564	ffar2	NFKBIA
3.25e-08	0.32887	0.481	0.237	0.000777	ffar2	STOM
7.74e-08	0.296404	0.644	0.354	0.001849	ffar2	CIRBP
8.09e-08	0.5976	0.394	0.192	0.001932	ffar2	JUN
8.71e-08	0.384426	0.712	0.461	0.002081	ffar2	GSN
1.06e-07	0.464307	0.413	0.206	0.002543	ffar2	SAT1
1.84e-07	0.326797	0.519	0.277	0.004395	ffar2	SRSF7
2.03e-07	0.394743	0.865	0.687	0.004859	ffar2	RGS5
2.57e-07	0.290799	0.25	0.098	0.006144	ffar2	KLF2
2.63e-07	0.322251	0.625	0.357	0.006288	ffar2	TINAGL1
3.25e-07	0.310243	0.558	0.304	0.007765	ffar2	KCNJ8
3.33e-07	0.350095	0.548	0.303	0.00796	ffar2	CAV1
4.96e-07	0.262077	0.471	0.239	0.011846	ffar2	COL3A1
6.45e-07	0.324914	0.433	0.223	0.015415	ffar2	RPL31
1.2e-06	0.399791	0.702	0.456	0.028748	ffar2	ACTA2
1.75e-06	0.264844	0.404	0.208	0.041749	ffar2	APOLD1
2.1e-06	0.280119	0.673	0.422	0.050142	ffar2	HNRNPA2B1
3.04e-06	0.265235	0.5	0.278	0.072502	ffar2	GNAS
5.34e-06	0.308691	0.644	0.4	0.127501	ffar2	HES4
5.74e-06	0.350054	0.308	0.145	0.137139	ffar2	TM4SF1
1.14e-05	0.384198	0.49	0.289	0.272594	ffar2	THBS4
2.48e-05	0.266247	0.904	0.768	0.592581	ffar2	SPARCL1
3.08e-05	0.257487	0.606	0.377	0.736735	ffar2	BTG1
9.25e-05	0.322223	0.442	0.268	1	ffar2	TAGLN
0	0.993031	1	0	0	ffar3	FFAR3
6.04e-91	1.93338	0.673	0.137	1.44e-86	ffar3	MT1A
1.02e-84	1.07741	0.66	0.134	2.43e-80	ffar3	SOCS3
1.72e-65	1.04629	0.885	0.274	4.12e-61	ffar3	RPL19
2.26e-63	1.84812	0.647	0.171	5.4e-59	ffar3	MT1M
7.96e-62	1.08249	0.756	0.215	1.9e-57	ffar3	RPL9
2e-61	1.03229	0.808	0.253	4.78e-57	ffar3	RPL29
2.15e-61	2.05402	0.904	0.408	5.13e-57	ffar3	MT2A
2.03e-60	0.756901	0.788	0.232	4.86e-56	ffar3	BTF3
1.03e-59	1.31723	0.795	0.271	2.47e-55	ffar3	TPT1
2.51e-59	1.03661	0.795	0.258	5.98e-55	ffar3	RPL7A
1.74e-58	0.713202	0.686	0.177	4.15e-54	ffar3	OAZ1
2.29e-58	1.78756	0.731	0.24	5.47e-54	ffar3	C11orf96
1.33e-57	0.86488	0.551	0.131	3.18e-53	ffar3	MYC
2.35e-57	0.985547	0.801	0.252	5.61e-53	ffar3	RPS4X
5.16e-57	0.783484	0.673	0.184	1.23e-52	ffar3	CD81
5.17e-57	1.26147	0.923	0.359	1.23e-52	ffar3	IFITM3
1.07e-56	0.999342	0.788	0.255	2.55e-52	ffar3	RPS16
1.55e-56	1.02072	0.782	0.261	3.7e-52	ffar3	RPL30
1.99e-56	1.31514	0.84	0.308	4.76e-52	ffar3	EEF1A1
7.62e-56	1.18643	0.724	0.224	1.82e-51	ffar3	ZFP36
9.63e-56	1.15674	0.885	0.331	2.3e-51	ffar3	RPL13
1.46e-55	0.583609	0.699	0.19	3.49e-51	ffar3	EEF2
1.12e-54	1.06594	0.865	0.299	2.68e-50	ffar3	RPL13A
1.65e-54	0.807501	0.763	0.234	3.94e-50	ffar3	HSP90AB1
1.66e-54	1.0538	0.827	0.283	3.96e-50	ffar3	RPS27A
2.64e-54	0.696213	0.776	0.229	6.31e-50	ffar3	SELENOM
6.37e-54	0.796252	0.782	0.247	1.52e-49	ffar3	NACA
1.32e-53	1.02433	0.756	0.244	3.16e-49	ffar3	RPS12
1.64e-53	1.42566	0.897	0.399	3.92e-49	ffar3	AGT
3.28e-53	0.537481	0.564	0.136	7.84e-49	ffar3	HSPE1
3.54e-53	1.43008	0.91	0.37	8.46e-49	ffar3	FABP4
6.14e-53	1.08259	0.827	0.292	1.47e-48	ffar3	RPS2
9.53e-53	1.79857	0.821	0.337	2.28e-48	ffar3	ND1
1.62e-52	0.957435	0.788	0.264	3.87e-48	ffar3	RPS23
1.71e-52	1.10945	0.821	0.298	4.08e-48	ffar3	RPL8
2.11e-52	0.500879	0.532	0.125	5.04e-48	ffar3	FXYD6
4.28e-52	0.92079	0.724	0.224	1.02e-47	ffar3	ND5
4.28e-52	0.372513	0.481	0.103	1.02e-47	ffar3	CTSD
7.51e-52	1.03686	0.814	0.274	1.79e-47	ffar3	RPL3
8.45e-52	1.25063	0.897	0.439	2.02e-47	ffar3	H3-3B
8.9e-52	0.603748	0.686	0.194	2.12e-47	ffar3	CLIC1
1.07e-51	0.936979	0.814	0.278	2.55e-47	ffar3	RPS9
2.04e-51	0.783236	0.699	0.196	4.86e-47	ffar3	RPL26
2.08e-51	0.963057	0.808	0.273	4.98e-47	ffar3	RPS6
2.83e-51	0.976791	0.75	0.221	6.77e-47	ffar3	RPL18A
5.03e-51	0.77663	0.744	0.23	1.2e-46	ffar3	RPS11
5.73e-51	1.18323	0.808	0.281	1.37e-46	ffar3	RPS18
6.52e-51	0.83412	0.795	0.26	1.56e-46	ffar3	RPS3
7.13e-51	0.710418	0.654	0.186	1.7e-46	ffar3	CEBPB
1.02e-50	0.872658	0.635	0.178	2.44e-46	ffar3	MT1E
1.52e-50	0.881416	0.756	0.245	3.64e-46	ffar3	RPS5
2.31e-50	0.745972	0.699	0.208	5.52e-46	ffar3	H3-3A
2.42e-50	0.577817	0.506	0.116	5.79e-46	ffar3	ISG15
3.67e-50	0.870647	0.795	0.266	8.76e-46	ffar3	RPL18
4.86e-50	0.630359	0.679	0.197	1.16e-45	ffar3	SLC25A5
5.37e-50	0.848415	0.769	0.266	1.28e-45	ffar3	IGFBP4
1.09e-49	0.69161	0.821	0.259	2.59e-45	ffar3	CFL1
1.25e-49	0.907028	0.846	0.292	2.99e-45	ffar3	RPS15
1.39e-49	1.23611	0.628	0.173	3.32e-45	ffar3	CCL2
1.42e-49	0.777655	0.737	0.224	3.39e-45	ffar3	RPS15A
1.87e-49	1.45361	0.808	0.325	4.47e-45	ffar3	ND2
4.07e-49	1.02613	0.788	0.287	9.73e-45	ffar3	GJA4
4.46e-49	0.777833	0.814	0.262	1.07e-44	ffar3	IFITM2
8.74e-49	0.483928	0.622	0.167	2.09e-44	ffar3	EEF1B2
9.6e-49	0.601066	0.679	0.195	2.29e-44	ffar3	RPL22
1.22e-48	0.757367	0.744	0.226	2.91e-44	ffar3	RPL27
1.44e-48	0.973732	0.878	0.35	3.44e-44	ffar3	GAPDH
2.12e-48	0.703788	0.692	0.215	5.06e-44	ffar3	LDHA
2.23e-48	0.835861	0.718	0.212	5.32e-44	ffar3	CALM2
3.99e-48	0.851649	0.763	0.264	9.54e-44	ffar3	RPL14
4.3e-48	1.82923	0.827	0.386	1.03e-43	ffar3	ND4
6.38e-48	0.909712	0.846	0.314	1.52e-43	ffar3	RPL11
9.71e-48	0.994866	0.814	0.285	2.32e-43	ffar3	FTL
1.29e-47	1.32233	0.814	0.355	3.08e-43	ffar3	CEBPD
1.76e-47	0.997341	0.814	0.299	4.2e-43	ffar3	RPS8
1.86e-47	0.786762	0.763	0.266	4.45e-43	ffar3	RPL5
1.9e-47	0.791542	0.705	0.208	4.53e-43	ffar3	RPL39
1.9e-47	0.908993	0.827	0.296	4.54e-43	ffar3	RPL15
2.17e-47	1.19669	0.788	0.293	5.18e-43	ffar3	JUNB
2.42e-47	0.798442	0.801	0.268	5.78e-43	ffar3	FAU
2.58e-47	1.16964	0.872	0.368	6.16e-43	ffar3	FTH1
4.94e-47	0.448436	0.596	0.159	1.18e-42	ffar3	HSPA5
6.01e-47	1.60646	0.551	0.152	1.43e-42	ffar3	MT1X
6.22e-47	0.992113	0.872	0.385	1.49e-42	ffar3	EIF1
6.23e-47	0.783533	0.718	0.228	1.49e-42	ffar3	HLA-A
8.16e-47	1.26739	0.904	0.457	1.95e-42	ffar3	RPL10
9.24e-47	0.863261	0.75	0.254	2.21e-42	ffar3	RPS24
1.68e-46	0.457049	0.692	0.201	4e-42	ffar3	PARK7
1.81e-46	1.00792	0.801	0.32	4.31e-42	ffar3	RPS7
1.97e-46	0.880223	0.782	0.287	4.7e-42	ffar3	UBC
2.36e-46	0.915514	0.731	0.243	5.64e-42	ffar3	RPS3A
3.55e-46	0.654004	0.468	0.107	8.47e-42	ffar3	HSPA1B
3.65e-46	0.837974	0.705	0.238	8.71e-42	ffar3	RPL24
3.67e-46	0.932775	0.782	0.267	8.76e-42	ffar3	RPL32
6.13e-46	0.903692	0.801	0.295	1.46e-41	ffar3	HLA-C
9.44e-46	0.927752	0.776	0.272	2.26e-41	ffar3	RPL23A
9.62e-46	0.647588	0.705	0.214	2.3e-41	ffar3	UBA52
1.39e-45	1.12214	0.878	0.364	3.32e-41	ffar3	NDUFA4L2
1.9e-45	0.608364	0.692	0.213	4.54e-41	ffar3	RHOC
1.92e-45	0.5974	0.609	0.175	4.59e-41	ffar3	HSPA8
2.9e-45	0.645734	0.782	0.262	6.92e-41	ffar3	ATP5F1B
3.18e-45	0.658782	0.75	0.233	7.6e-41	ffar3	RPL36
3.47e-45	0.76946	0.731	0.231	8.28e-41	ffar3	RPL12
3.85e-45	0.785422	0.782	0.262	9.2e-41	ffar3	RPL35A
4.23e-45	0.820101	0.763	0.254	1.01e-40	ffar3	RPS13
4.59e-45	1.00869	0.897	0.373	1.1e-40	ffar3	RPL41
4.97e-45	0.959692	0.853	0.349	1.19e-40	ffar3	CD63
5.14e-45	0.748974	0.769	0.261	1.23e-40	ffar3	PPP1R14A
6.61e-45	0.701465	0.788	0.269	1.58e-40	ffar3	TPI1
7.24e-45	0.401514	0.558	0.146	1.73e-40	ffar3	COX8A
8.41e-45	0.663984	0.731	0.241	2.01e-40	ffar3	RPSA
8.83e-45	0.371196	0.532	0.135	2.11e-40	ffar3	SELENOK
1.06e-44	0.843206	0.801	0.268	2.54e-40	ffar3	RPS27
1.36e-44	0.980506	0.878	0.364	3.24e-40	ffar3	RPLP1
2.72e-44	2.11301	0.827	0.427	6.49e-40	ffar3	ATP6
3.3e-44	0.674907	0.692	0.213	7.89e-40	ffar3	RPL37
3.98e-44	0.426745	0.564	0.149	9.51e-40	ffar3	ND4L
5.05e-44	0.754945	0.763	0.267	1.21e-39	ffar3	RACK1
8.06e-44	0.805977	0.737	0.25	1.92e-39	ffar3	RPL28
1.1e-43	1.68149	0.865	0.474	2.63e-39	ffar3	COX2
1.68e-43	0.733437	0.551	0.153	4.02e-39	ffar3	TCIM
1.78e-43	0.522955	0.679	0.203	4.24e-39	ffar3	C1R
2.29e-43	0.408178	0.577	0.156	5.48e-39	ffar3	H2AZ1
2.39e-43	0.318992	0.5	0.124	5.7e-39	ffar3	CHMP2A
2.52e-43	0.58207	0.654	0.206	6.02e-39	ffar3	EIF4A1
2.9e-43	1.11065	0.558	0.157	6.94e-39	ffar3	HSPA1A
3.61e-43	0.702908	0.763	0.274	8.63e-39	ffar3	SRSF3
8.62e-43	0.640431	0.724	0.239	2.06e-38	ffar3	SLC25A6
1.01e-42	0.741044	0.782	0.273	2.42e-38	ffar3	RPS25
1.21e-42	0.525988	0.276	0.046	2.89e-38	ffar3	IL1RL1
1.29e-42	0.657988	0.769	0.249	3.09e-38	ffar3	UBB
2.42e-42	0.830218	0.763	0.269	5.78e-38	ffar3	RPL27A
2.65e-42	0.923651	0.801	0.295	6.32e-38	ffar3	RPS19
3.23e-42	0.586597	0.731	0.245	7.72e-38	ffar3	SLC25A3
4.04e-42	0.366065	0.494	0.122	9.65e-38	ffar3	RPS10
4.22e-42	0.558443	0.699	0.218	1.01e-37	ffar3	YBX1
4.41e-42	0.773112	0.756	0.257	1.05e-37	ffar3	RPL35
6.44e-42	0.74787	0.788	0.288	1.54e-37	ffar3	RPLP0
7.32e-42	0.448989	0.571	0.161	1.75e-37	ffar3	CCDC85B
8.26e-42	0.975294	0.846	0.341	1.97e-37	ffar3	PTMA
8.8e-42	0.397423	0.532	0.141	2.1e-37	ffar3	ATP5PO
9.5e-42	0.454406	0.641	0.191	2.27e-37	ffar3	RPL4
5.17e-41	0.557321	0.744	0.246	1.23e-36	ffar3	CHCHD2
5.82e-41	0.774237	0.776	0.288	1.39e-36	ffar3	RPL10A
7.64e-41	0.468104	0.596	0.176	1.82e-36	ffar3	RAN
8.05e-41	0.468792	0.686	0.215	1.92e-36	ffar3	PSMB1
8.35e-41	0.37809	0.455	0.111	1.99e-36	ffar3	IFITM1
9.93e-41	0.921487	0.872	0.38	2.37e-36	ffar3	CST3
1.66e-40	0.49954	0.519	0.14	3.96e-36	ffar3	PHLDA1
1.66e-40	0.716713	0.756	0.271	3.96e-36	ffar3	RPL6
2e-40	0.319971	0.564	0.154	4.77e-36	ffar3	ARHGDIA
2.54e-40	0.331002	0.519	0.139	6.07e-36	ffar3	PFDN2
2.62e-40	0.825731	0.788	0.286	6.26e-36	ffar3	RPS14
2.77e-40	1.08359	0.744	0.293	6.62e-36	ffar3	HSP90AA1
2.97e-40	1.01939	0.885	0.391	7.1e-36	ffar3	B2M
2.99e-40	1.44869	0.821	0.398	7.14e-36	ffar3	ND3
3.76e-40	0.481728	0.66	0.204	8.99e-36	ffar3	PRDX1
3.84e-40	0.628331	0.647	0.199	9.17e-36	ffar3	CD59
4.57e-40	1.69859	0.853	0.465	1.09e-35	ffar3	CYTB
6.06e-40	0.501296	0.692	0.228	1.45e-35	ffar3	RBM3
6.46e-40	0.774787	0.75	0.264	1.54e-35	ffar3	RPL37A
7.66e-40	0.391968	0.577	0.164	1.83e-35	ffar3	EIF5A
1.29e-39	0.876822	0.814	0.308	3.07e-35	ffar3	LGALS1
1.36e-39	0.97747	0.872	0.378	3.24e-35	ffar3	TMSB4X
1.51e-39	0.828119	0.788	0.287	3.61e-35	ffar3	RPL21
2.73e-39	0.507832	0.699	0.229	6.53e-35	ffar3	EIF3K
3.18e-39	1.77083	0.872	0.552	7.59e-35	ffar3	COX3
6.89e-39	0.467708	0.577	0.172	1.64e-34	ffar3	NPM1
7.81e-39	0.555063	0.353	0.076	1.87e-34	ffar3	FOSB
8.38e-39	0.811115	0.519	0.147	2e-34	ffar3	RASD1
9.67e-39	0.585847	0.731	0.25	2.31e-34	ffar3	PPIA
1.03e-38	0.545828	0.712	0.228	2.45e-34	ffar3	RPS29
1.14e-38	0.626926	0.692	0.239	2.71e-34	ffar3	YBX3
1.17e-38	0.783044	0.872	0.374	2.79e-34	ffar3	ITM2B
1.67e-38	0.471189	0.628	0.193	3.99e-34	ffar3	SUMO2
1.96e-38	0.395613	0.583	0.171	4.67e-34	ffar3	C12orf57
2.25e-38	0.360245	0.577	0.166	5.38e-34	ffar3	PSMB3
2.44e-38	0.954079	0.679	0.245	5.82e-34	ffar3	ADAMTS4
2.66e-38	0.263175	0.429	0.104	6.36e-34	ffar3	SDHD
2.88e-38	0.497873	0.615	0.189	6.88e-34	ffar3	RPS26
3.85e-38	0.7369	0.705	0.253	9.2e-34	ffar3	RHOB
4.05e-38	0.427245	0.609	0.179	9.68e-34	ffar3	COX6A1
4.25e-38	0.609758	0.679	0.222	1.02e-33	ffar3	CYCS
4.4e-38	0.399682	0.538	0.153	1.05e-33	ffar3	TNFRSF1A
4.97e-38	0.84005	0.769	0.294	1.19e-33	ffar3	RPLP2
5.32e-38	0.499679	0.654	0.213	1.27e-33	ffar3	DYNLL1
6.77e-38	0.571432	0.603	0.187	1.62e-33	ffar3	LGALS3
8.33e-38	0.328523	0.5	0.133	1.99e-33	ffar3	NDUFB8
8.47e-38	0.82741	0.583	0.188	2.02e-33	ffar3	JUND
1.17e-37	0.314543	0.513	0.141	2.79e-33	ffar3	SNRPB
1.18e-37	0.56225	0.429	0.109	2.82e-33	ffar3	ATF3
1.95e-37	0.514874	0.679	0.23	4.66e-33	ffar3	PSMA7
2.68e-37	0.362789	0.391	0.09	6.4e-33	ffar3	FSTL3
3.46e-37	0.789409	0.769	0.314	8.27e-33	ffar3	VIM
4.22e-37	0.282191	0.526	0.144	1.01e-32	ffar3	UBXN1
4.41e-37	0.313228	0.558	0.16	1.05e-32	ffar3	PSMB6
5.6e-37	1.62878	0.885	0.618	1.34e-32	ffar3	COX1
8.08e-37	0.266023	0.397	0.094	1.93e-32	ffar3	SLC39A1
1.46e-36	0.522026	0.679	0.226	3.49e-32	ffar3	MYL12B
1.51e-36	0.690605	0.744	0.264	3.6e-32	ffar3	RPL7
1.65e-36	0.827589	0.897	0.411	3.93e-32	ffar3	MYL6
1.73e-36	0.452627	0.622	0.196	4.13e-32	ffar3	RABAC1
1.78e-36	0.493604	0.692	0.236	4.26e-32	ffar3	ATP5MC3
1.84e-36	0.559339	0.654	0.215	4.39e-32	ffar3	RPS20
1.88e-36	0.549803	0.66	0.212	4.49e-32	ffar3	S100A11
2.02e-36	0.831058	0.724	0.266	4.82e-32	ffar3	FABP5
4.72e-36	0.743681	0.731	0.262	1.13e-31	ffar3	RPL34
5.25e-36	0.311374	0.564	0.163	1.25e-31	ffar3	TOMM7
7.26e-36	0.272736	0.481	0.13	1.73e-31	ffar3	GNB2
8.61e-36	0.512234	0.712	0.242	2.06e-31	ffar3	POMP
9.04e-36	0.748668	0.718	0.26	2.16e-31	ffar3	RPS28
9.98e-36	0.846647	0.846	0.379	2.38e-31	ffar3	ADIRF
1.15e-35	0.497286	0.686	0.235	2.74e-31	ffar3	EPHX1
1.58e-35	0.320221	0.545	0.16	3.78e-31	ffar3	NDUFB10
1.6e-35	0.323346	0.551	0.161	3.83e-31	ffar3	SNU13
1.71e-35	0.364783	0.59	0.182	4.1e-31	ffar3	ATP6V1G1
2.33e-35	0.795331	0.686	0.235	5.57e-31	ffar3	TMSB10
2.58e-35	0.397369	0.628	0.2	6.17e-31	ffar3	HNRNPA1
2.65e-35	0.335539	0.513	0.147	6.34e-31	ffar3	RBM8A
2.99e-35	0.306959	0.462	0.124	7.14e-31	ffar3	VAMP2
4.91e-35	0.262877	0.5	0.138	1.17e-30	ffar3	NBL1
5.06e-35	0.489548	0.712	0.245	1.21e-30	ffar3	LAPTM4A
5.09e-35	0.255383	0.423	0.108	1.22e-30	ffar3	TMBIM4
5.4e-35	0.340357	0.481	0.134	1.29e-30	ffar3	MRFAP1
5.55e-35	0.78429	0.673	0.254	1.33e-30	ffar3	ADAMTS1
7.66e-35	0.280495	0.295	0.059	1.83e-30	ffar3	NFIL3
8.72e-35	0.32441	0.551	0.162	2.08e-30	ffar3	POLR2L
9.23e-35	0.4334	0.603	0.189	2.2e-30	ffar3	PPIB
1.01e-34	0.375354	0.423	0.111	2.41e-30	ffar3	SSTR2
1.1e-34	0.30979	0.436	0.114	2.62e-30	ffar3	LEPROT
1.55e-34	0.697294	0.737	0.273	3.69e-30	ffar3	HLA-B
1.59e-34	0.271859	0.423	0.109	3.81e-30	ffar3	ATP5MF
1.97e-34	0.514814	0.744	0.26	4.71e-30	ffar3	SRP14
2.35e-34	0.3323	0.5	0.14	5.61e-30	ffar3	UQCR11
2.7e-34	0.541549	0.494	0.144	6.44e-30	ffar3	NAMPT
3.49e-34	0.41354	0.532	0.162	8.33e-30	ffar3	CALR
3.73e-34	0.256625	0.423	0.109	8.92e-30	ffar3	PRDX2
4.75e-34	0.275357	0.487	0.134	1.14e-29	ffar3	NUPR1
5.95e-34	0.280474	0.494	0.139	1.42e-29	ffar3	PRDX6
8.65e-34	0.284283	0.436	0.113	2.06e-29	ffar3	ITM2C
1.28e-33	0.394174	0.558	0.173	3.05e-29	ffar3	CDC42EP4
2.16e-33	0.464628	0.705	0.242	5.17e-29	ffar3	COX7A2
2.23e-33	0.38608	0.609	0.197	5.33e-29	ffar3	RNH1
2.55e-33	0.281672	0.481	0.136	6.09e-29	ffar3	SSR2
2.57e-33	0.888211	0.897	0.436	6.15e-29	ffar3	ACTB
2.6e-33	0.283971	0.462	0.128	6.21e-29	ffar3	TCEAL9
3.3e-33	0.390214	0.417	0.109	7.87e-29	ffar3	LY6E
4.32e-33	0.564654	0.635	0.222	1.03e-28	ffar3	CALM1
4.57e-33	1.211	0.506	0.164	1.09e-28	ffar3	FOS
5.23e-33	0.993851	0.955	0.782	1.25e-28	ffar3	IGFBP7
5.83e-33	0.287638	0.474	0.134	1.39e-28	ffar3	PRDX5
7.6e-33	0.448728	0.654	0.225	1.82e-28	ffar3	ATP5MC2
7.81e-33	0.27216	0.423	0.112	1.86e-28	ffar3	NDUFA11
1.05e-32	0.536946	0.705	0.261	2.51e-28	ffar3	SKP1
1.14e-32	0.604591	0.558	0.181	2.73e-28	ffar3	HLA-E
1.32e-32	0.456002	0.66	0.235	3.15e-28	ffar3	ANXA5
1.33e-32	0.412194	0.654	0.221	3.18e-28	ffar3	SERPING1
1.34e-32	0.295141	0.532	0.161	3.2e-28	ffar3	AP2M1
1.83e-32	0.448276	0.462	0.134	4.37e-28	ffar3	DNAJA1
2.7e-32	0.472726	0.59	0.19	6.45e-28	ffar3	GNG11
2.75e-32	0.293425	0.506	0.149	6.58e-28	ffar3	MDH2
2.9e-32	0.366441	0.686	0.228	6.93e-28	ffar3	ATP5F1E
3.65e-32	0.279115	0.429	0.118	8.71e-28	ffar3	PSMA1
4.36e-32	0.457942	0.667	0.232	1.04e-27	ffar3	PFDN5
6.11e-32	0.253605	0.391	0.099	1.46e-27	ffar3	INAFM1
6.17e-32	0.317416	0.468	0.135	1.47e-27	ffar3	NEDD8
8.92e-32	0.514369	0.692	0.255	2.13e-27	ffar3	GSTP1
9.91e-32	0.299813	0.513	0.154	2.37e-27	ffar3	GPX4
1.06e-31	0.301968	0.365	0.09	2.53e-27	ffar3	ADRA2B
1.55e-31	0.360134	0.532	0.162	3.7e-27	ffar3	RPS21
1.63e-31	0.425543	0.679	0.243	3.88e-27	ffar3	COX7B
1.88e-31	0.26209	0.519	0.156	4.49e-27	ffar3	NDUFAB1
2.04e-31	0.424536	0.571	0.185	4.86e-27	ffar3	SNCG
2.44e-31	0.394766	0.468	0.135	5.83e-27	ffar3	FKBP1A
3.07e-31	0.338725	0.545	0.169	7.32e-27	ffar3	RPL36AL
6.09e-31	0.325188	0.513	0.158	1.46e-26	ffar3	HSPD1
7.5e-31	0.29142	0.487	0.145	1.79e-26	ffar3	PCBP1
1.01e-30	0.539365	0.737	0.288	2.42e-26	ffar3	COX5B
1.65e-30	0.355138	0.596	0.2	3.93e-26	ffar3	YWHAB
1.74e-30	0.332779	0.417	0.116	4.16e-26	ffar3	GNAI2
1.81e-30	0.255744	0.487	0.144	4.32e-26	ffar3	FIS1
1.92e-30	0.522253	0.359	0.093	4.59e-26	ffar3	EGR1
2.32e-30	0.421175	0.571	0.189	5.55e-26	ffar3	RPL23
3.3e-30	0.393179	0.641	0.222	7.89e-26	ffar3	EID1
4.54e-30	0.291778	0.577	0.186	1.08e-25	ffar3	SOD1
6.22e-30	0.267291	0.519	0.161	1.49e-25	ffar3	PGAM1
8.19e-30	0.638864	0.782	0.341	1.96e-25	ffar3	CD9
1.06e-29	0.326721	0.494	0.153	2.53e-25	ffar3	NCL
1.07e-29	0.417048	0.372	0.098	2.54e-25	ffar3	RGS16
1.24e-29	0.341598	0.494	0.151	2.97e-25	ffar3	NR4A1
1.35e-29	0.293534	0.519	0.164	3.22e-25	ffar3	EIF1AX
1.4e-29	0.377109	0.577	0.192	3.34e-25	ffar3	ELOB
1.51e-29	0.385492	0.583	0.193	3.62e-25	ffar3	RPL38
1.54e-29	0.739035	0.827	0.392	3.67e-25	ffar3	ACTG1
2e-29	0.59836	0.776	0.331	4.77e-25	ffar3	MYL12A
2.49e-29	0.360441	0.609	0.211	5.94e-25	ffar3	ATP5F1D
2.74e-29	0.320884	0.5	0.155	6.54e-25	ffar3	SOD3
2.93e-29	0.30461	0.487	0.149	6.99e-25	ffar3	PSME1
3.1e-29	0.465036	0.346	0.088	7.4e-25	ffar3	DNAJB1
4.38e-29	0.315212	0.545	0.179	1.05e-24	ffar3	VDAC2
5.32e-29	0.360053	0.66	0.238	1.27e-24	ffar3	PRXL2A
5.47e-29	0.535887	0.635	0.236	1.31e-24	ffar3	STOM
6.04e-29	0.429993	0.647	0.238	1.44e-24	ffar3	PTMS
7.2e-29	0.471489	0.641	0.237	1.72e-24	ffar3	EEF1D
9.9e-29	0.301019	0.5	0.158	2.37e-24	ffar3	NDUFS6
1.35e-28	0.489392	0.647	0.24	3.23e-24	ffar3	ARHGDIB
1.49e-28	0.347142	0.564	0.19	3.56e-24	ffar3	CYB5R3
1.49e-28	0.274528	0.391	0.108	3.56e-24	ffar3	MICOS10
1.99e-28	0.431725	0.699	0.261	4.76e-24	ffar3	COX4I1
2e-28	0.368345	0.609	0.215	4.78e-24	ffar3	EDF1
2.55e-28	0.306625	0.564	0.19	6.1e-24	ffar3	ARF1
2.98e-28	0.549839	0.744	0.296	7.12e-24	ffar3	SERF2
3.35e-28	0.356145	0.647	0.234	8e-24	ffar3	TMBIM6
4.49e-28	0.716012	0.571	0.213	1.07e-23	ffar3	GADD45B
5.05e-28	0.294995	0.558	0.188	1.21e-23	ffar3	EIF3E
6.14e-28	0.319215	0.551	0.185	1.47e-23	ffar3	NDUFB9
7.82e-28	0.322728	0.526	0.171	1.87e-23	ffar3	CAVIN1
8.02e-28	0.270577	0.526	0.172	1.91e-23	ffar3	EIF1B
9.2e-28	0.281249	0.474	0.149	2.2e-23	ffar3	CIAO2B
1.1e-27	0.471455	0.641	0.245	2.63e-23	ffar3	EDNRB
1.1e-27	0.982354	0.526	0.191	2.63e-23	ffar3	JUN
1.33e-27	0.373047	0.564	0.192	3.18e-23	ffar3	TAGLN2
1.38e-27	0.585251	0.712	0.288	3.29e-23	ffar3	TUBA1B
1.4e-27	0.285104	0.513	0.167	3.34e-23	ffar3	PSMD8
2.35e-27	0.325665	0.526	0.172	5.61e-23	ffar3	ADISSP
3.69e-27	0.345333	0.526	0.178	8.82e-23	ffar3	ENO1
3.73e-27	0.252917	0.462	0.142	8.92e-23	ffar3	TXN
4.66e-27	0.358694	0.615	0.218	1.11e-22	ffar3	UQCRB
6.06e-27	0.43189	0.609	0.224	1.45e-22	ffar3	CYGB
7.11e-27	0.304025	0.506	0.164	1.7e-22	ffar3	OST4
8.6e-27	0.447707	0.41	0.123	2.05e-22	ffar3	IER2
1.13e-26	0.546957	0.558	0.208	2.71e-22	ffar3	APOLD1
1.4e-26	0.360351	0.353	0.097	3.35e-22	ffar3	CDKN1A
1.75e-26	0.268174	0.5	0.165	4.18e-22	ffar3	HNRNPF
2.58e-26	0.388203	0.647	0.248	6.16e-22	ffar3	LMNA
2.69e-26	0.430878	0.66	0.252	6.41e-22	ffar3	COX7C
3.25e-26	0.318753	0.506	0.169	7.77e-22	ffar3	SAP18
3.46e-26	0.275702	0.487	0.159	8.26e-22	ffar3	TLE5
4.49e-26	0.318623	0.571	0.2	1.07e-21	ffar3	TMEM50A
6.13e-26	0.561656	0.686	0.282	1.46e-21	ffar3	COX4I2
1.04e-25	0.680739	0.891	0.466	2.47e-21	ffar3	MYL9
1.05e-25	0.275692	0.494	0.161	2.51e-21	ffar3	C4orf3
1.11e-25	0.541945	0.455	0.156	2.66e-21	ffar3	CXCL12
1.3e-25	0.263813	0.404	0.122	3.11e-21	ffar3	NDUFAF3
1.56e-25	0.278567	0.564	0.197	3.74e-21	ffar3	HINT1
2.02e-25	0.378901	0.647	0.238	4.82e-21	ffar3	PFN1
2.48e-25	0.272689	0.449	0.144	5.92e-21	ffar3	PPDPF
2.63e-25	0.456304	0.449	0.15	6.29e-21	ffar3	PDLIM1
2.65e-25	0.375977	0.615	0.232	6.34e-21	ffar3	CNN3
2.71e-25	0.274127	0.551	0.191	6.48e-21	ffar3	TMA7
2.73e-25	0.265192	0.545	0.188	6.51e-21	ffar3	SNX3
3.37e-25	0.260397	0.481	0.157	8.05e-21	ffar3	TRMT112
3.82e-25	0.28574	0.359	0.101	9.12e-21	ffar3	IER5L
3.86e-25	0.287541	0.519	0.177	9.23e-21	ffar3	EHD2
3.91e-25	0.273597	0.5	0.167	9.35e-21	ffar3	TUBB4B
4.73e-25	0.395212	0.615	0.226	1.13e-20	ffar3	COX6C
6.6e-25	0.658165	0.455	0.149	1.58e-20	ffar3	IFI27
6.61e-25	0.356767	0.5	0.172	1.58e-20	ffar3	UBL5
8.01e-25	0.340136	0.449	0.147	1.91e-20	ffar3	CAMK2N1
8.67e-25	0.529738	0.718	0.302	2.07e-20	ffar3	CAV1
1.01e-24	0.330301	0.551	0.198	2.4e-20	ffar3	HSP90B1
1.91e-24	0.523664	0.763	0.356	4.55e-20	ffar3	TINAGL1
2.08e-24	0.359245	0.551	0.201	4.96e-20	ffar3	GAS6
2.09e-24	0.354256	0.628	0.239	5e-20	ffar3	HNRNPK
2.46e-24	0.49574	0.359	0.107	5.89e-20	ffar3	BTG2
3.22e-24	0.300167	0.538	0.19	7.69e-20	ffar3	PEBP1
3.48e-24	0.313259	0.365	0.106	8.32e-20	ffar3	S100A10
3.92e-24	0.26188	0.513	0.179	9.37e-20	ffar3	ARPC3
4.01e-24	0.647124	0.897	0.537	9.58e-20	ffar3	SPARC
4.19e-24	0.272267	0.474	0.159	1e-19	ffar3	SDCBP
4.38e-24	0.288958	0.506	0.176	1.05e-19	ffar3	NDUFB4
4.48e-24	0.259363	0.385	0.114	1.07e-19	ffar3	CTSC
4.71e-24	0.251411	0.378	0.112	1.13e-19	ffar3	NDUFA13
4.8e-24	0.264292	0.462	0.153	1.15e-19	ffar3	SELENOP
5.27e-24	0.274397	0.519	0.178	1.26e-19	ffar3	ATP5F1A
5.86e-24	0.270699	0.397	0.122	1.4e-19	ffar3	SH3BGRL3
8.1e-24	0.270416	0.391	0.12	1.93e-19	ffar3	GADD45GIP1
8.95e-24	0.738267	0.936	0.687	2.14e-19	ffar3	RGS5
9.52e-24	0.261238	0.391	0.121	2.27e-19	ffar3	PPA1
1.46e-23	0.30101	0.596	0.228	3.48e-19	ffar3	PTGES3
1.94e-23	0.274079	0.513	0.177	4.63e-19	ffar3	GUK1
2.6e-23	0.333516	0.641	0.252	6.2e-19	ffar3	CNBP
3.15e-23	0.369308	0.647	0.254	7.52e-19	ffar3	ATP5MG
3.34e-23	0.408281	0.391	0.122	7.98e-19	ffar3	SRGN
3.62e-23	0.278384	0.429	0.141	8.65e-19	ffar3	MAGED2
5.34e-23	0.295676	0.5	0.177	1.28e-18	ffar3	NDUFB7
6.09e-23	0.490502	0.641	0.278	1.46e-18	ffar3	GNAS
6.14e-23	0.327845	0.603	0.231	1.47e-18	ffar3	TMEM59
6.8e-23	0.313646	0.404	0.129	1.62e-18	ffar3	BST2
1.09e-22	0.500441	0.583	0.236	2.59e-18	ffar3	PNRC1
1.45e-22	0.407032	0.5	0.186	3.45e-18	ffar3	KLF9
1.49e-22	0.325904	0.635	0.251	3.56e-18	ffar3	NUCKS1
2.12e-22	0.266416	0.603	0.229	5.06e-18	ffar3	RHOA
2.82e-22	0.300542	0.532	0.194	6.73e-18	ffar3	PSAP
3.53e-22	0.726909	0.942	0.767	8.43e-18	ffar3	SPARCL1
3.66e-22	0.468064	0.782	0.367	8.74e-18	ffar3	HMGB1
3.79e-22	0.366694	0.551	0.209	9.06e-18	ffar3	BGN
4.07e-22	0.371783	0.551	0.215	9.72e-18	ffar3	COX6B1
4.12e-22	0.601286	0.84	0.43	9.84e-18	ffar3	CPE
6.62e-22	0.33579	0.487	0.177	1.58e-17	ffar3	TUBB
1.75e-21	0.251687	0.526	0.191	4.18e-17	ffar3	NDUFB2
3.66e-21	0.373585	0.679	0.287	8.74e-17	ffar3	TPM2
5.22e-21	0.261825	0.506	0.188	1.25e-16	ffar3	SEC61B
5.45e-21	0.25291	0.583	0.221	1.3e-16	ffar3	ATP5PF
8.63e-21	0.278673	0.5	0.188	2.06e-16	ffar3	EIF4G2
1.51e-20	0.375829	0.571	0.232	3.6e-16	ffar3	CRIP2
1.64e-20	0.283002	0.526	0.203	3.92e-16	ffar3	ATP5F1C
1.67e-20	0.428428	0.564	0.223	4e-16	ffar3	RPL31
1.87e-20	0.28232	0.538	0.207	4.48e-16	ffar3	IFI16
2.54e-20	0.309071	0.583	0.237	6.06e-16	ffar3	EIF4A2
5.47e-20	0.410905	0.635	0.282	1.31e-15	ffar3	ASAH1
8.35e-20	0.354105	0.333	0.105	1.99e-15	ffar3	RPS17
9.02e-20	0.524726	0.814	0.461	2.15e-15	ffar3	GSN
1.03e-19	0.298073	0.628	0.257	2.47e-15	ffar3	MORF4L1
1.1e-19	0.412688	0.442	0.163	2.62e-15	ffar3	IGFBP2
1.2e-19	0.531919	0.295	0.087	2.86e-15	ffar3	CXCL2
1.53e-19	0.258961	0.532	0.206	3.66e-15	ffar3	BCAM
1.55e-19	0.613525	0.885	0.529	3.71e-15	ffar3	MFGE8
2.29e-19	0.358474	0.314	0.098	5.47e-15	ffar3	KLF2
2.91e-19	0.442844	0.359	0.12	6.96e-15	ffar3	PPP1R15A
3.7e-19	0.252913	0.5	0.19	8.83e-15	ffar3	REEP5
3.74e-19	0.268623	0.494	0.191	8.92e-15	ffar3	PKM
4.38e-19	0.502448	0.641	0.289	1.05e-14	ffar3	MGP
5.31e-19	0.463788	0.609	0.268	1.27e-14	ffar3	TAGLN
8.5e-19	0.641172	0.603	0.259	2.03e-14	ffar3	HSPB1
1.31e-18	0.321555	0.622	0.272	3.14e-14	ffar3	MTHFD2
1.4e-18	0.252501	0.494	0.188	3.35e-14	ffar3	ATP5MK
6.77e-18	0.251277	0.346	0.117	1.62e-13	ffar3	TGFBI
8.85e-18	0.30456	0.596	0.26	2.11e-13	ffar3	HNRNPA3
9.69e-18	0.536238	0.487	0.205	2.32e-13	ffar3	NFKBIA
9.86e-18	0.262946	0.545	0.225	2.35e-13	ffar3	LDHB
1.32e-17	0.295817	0.506	0.204	3.15e-13	ffar3	ANXA2
1.43e-17	0.43191	0.532	0.222	3.42e-13	ffar3	GPAT2
1.71e-17	0.379632	0.692	0.328	4.09e-13	ffar3	MGST3
1.76e-17	0.303493	0.641	0.285	4.2e-13	ffar3	RTN4
4.04e-17	0.288932	0.654	0.299	9.65e-13	ffar3	MGLL
4.46e-17	0.352209	0.654	0.302	1.06e-12	ffar3	GGT5
5.46e-17	0.292387	0.474	0.19	1.3e-12	ffar3	ZFP36L1
7.82e-17	0.420996	0.583	0.266	1.87e-12	ffar3	VMP1
8.17e-17	0.347445	0.397	0.145	1.95e-12	ffar3	TM4SF1
9.17e-17	0.267829	0.263	0.081	2.19e-12	ffar3	IFI6
1.62e-16	0.322621	0.571	0.254	3.88e-12	ffar3	RAC1
3.23e-16	0.252348	0.679	0.302	7.71e-12	ffar3	NDRG2
3.54e-16	0.379911	0.564	0.258	8.46e-12	ffar3	LPL
2.5e-15	0.2633	0.481	0.203	5.96e-11	ffar3	CD151
6.12e-15	0.325917	0.538	0.243	1.46e-10	ffar3	SLC2A3
6.22e-15	0.402468	0.679	0.367	1.49e-10	ffar3	A2M
7.68e-15	0.296662	0.603	0.28	1.84e-10	ffar3	ISYNA1
2.08e-14	0.337625	0.583	0.282	4.96e-10	ffar3	ATP1B3
5.75e-14	0.301362	0.571	0.277	1.37e-09	ffar3	SRSF7
7.02e-14	0.294015	0.558	0.264	1.68e-09	ffar3	SLC25A4
2.79e-13	0.263689	0.481	0.213	6.67e-09	ffar3	OAZ2
2.85e-13	0.351657	0.744	0.422	6.82e-09	ffar3	HNRNPA2B1
4.88e-13	0.26365	0.314	0.118	1.17e-08	ffar3	NHERF2
7.87e-13	0.266698	0.378	0.158	1.88e-08	ffar3	C1S
7.87e-13	0.265972	0.397	0.164	1.88e-08	ffar3	DUSP1
1.25e-12	0.297575	0.737	0.4	3e-08	ffar3	HES4
1.33e-12	0.26972	0.468	0.213	3.19e-08	ffar3	TSC22D1
1.76e-12	0.250267	0.346	0.142	4.21e-08	ffar3	CAVIN2
1.9e-12	0.416266	0.263	0.097	4.55e-08	ffar3	VWF
2.36e-12	0.328759	0.596	0.304	5.64e-08	ffar3	KCNJ8
2.48e-12	0.334419	0.782	0.451	5.93e-08	ffar3	ITGB1
7.8e-12	0.270843	0.513	0.249	1.86e-07	ffar3	PLAC9
2.39e-11	0.270823	0.429	0.199	5.71e-07	ffar3	TUBA1A
5.85e-11	0.295305	0.654	0.349	1.4e-06	ffar3	IGFBP5
2.73e-10	0.341325	0.429	0.203	6.51e-06	ffar3	S100A6
3.82e-09	0.335901	0.641	0.376	9.13e-05	ffar3	BTG1
3.99e-09	0.291319	0.814	0.509	9.53e-05	ffar3	SEPTIN7
1.71e-08	0.463152	0.692	0.456	0.000408	ffar3	ACTA2
1.98e-08	0.293481	0.712	0.439	0.000472	ffar3	ID3
4.09e-08	0.312955	0.731	0.466	0.000977	ffar3	STEAP4
4.74e-08	0.670395	0.378	0.191	0.001132	ffar3	APOD
8.47e-08	0.321999	0.718	0.459	0.002023	ffar3	TXNIP
0.000145	0.270957	0.327	0.198	1	ffar3	HES1
0	0.952651	1	0.001	0	ffar	FFAR2
0	0.951975	1	0.002	0	ffar	FFAR3
3.99e-134	0.37717	0.333	0.001	9.53e-130	ffar	GPR42
1.66e-17	0.275332	0.5	0.019	3.95e-13	ffar	MPZ
2.75e-17	0.689232	0.833	0.053	6.56e-13	ffar	AOC3
4.22e-17	0.731038	0.667	0.035	1.01e-12	ffar	CNP
2.88e-15	0.638938	0.667	0.039	6.87e-11	ffar	ACP2
2.6e-14	0.294726	0.5	0.023	6.21e-10	ffar	DDX20
1.03e-13	1.08292	0.833	0.07	2.45e-09	ffar	GRINA
2.48e-13	0.59231	0.833	0.069	5.92e-09	ffar	ISOC2
6.45e-13	0.302171	0.5	0.027	1.54e-08	ffar	SURF2
1.04e-12	0.256089	0.5	0.027	2.48e-08	ffar	MUL1
1.23e-12	0.276227	0.333	0.012	2.93e-08	ffar	GALE
2.68e-12	0.281684	0.333	0.013	6.39e-08	ffar	PCDHB16
6.04e-12	0.296527	0.5	0.029	1.44e-07	ffar	UBE2Q1
1.13e-11	0.270692	0.5	0.029	2.69e-07	ffar	SELENON
7.57e-11	0.366248	0.333	0.015	1.81e-06	ffar	GBGT1
2.13e-10	0.729523	0.833	0.089	5.1e-06	ffar	STING1
3.44e-10	0.956398	1	0.134	8.21e-06	ffar	NUPR1
4.24e-10	0.602583	0.333	0.016	1.01e-05	ffar	SPATC1L
4.68e-10	0.250421	0.5	0.033	1.12e-05	ffar	GUCD1
4.96e-10	0.301844	0.5	0.035	1.18e-05	ffar	CTDNEP1
5.41e-10	0.533586	0.667	0.061	1.29e-05	ffar	EVA1B
7.43e-10	0.935184	1	0.138	1.77e-05	ffar	CYBA
1.03e-09	0.250645	0.5	0.035	2.46e-05	ffar	MVD
1.11e-09	0.454485	0.333	0.016	2.66e-05	ffar	CALHM5
1.89e-09	0.502392	0.667	0.064	4.52e-05	ffar	ARFRP1
2.98e-09	1.01235	0.833	0.106	7.12e-05	ffar	RPS17
5.39e-09	0.497047	0.667	0.068	0.000129	ffar	DNAJA2
6.49e-09	0.359199	0.667	0.065	0.000155	ffar	UBA1
7.49e-09	0.613617	0.833	0.105	0.000179	ffar	NOP53
7.56e-09	0.409047	0.333	0.018	0.000181	ffar	HOPX
9.37e-09	0.362643	0.5	0.04	0.000224	ffar	RIC8A
9.46e-09	0.490106	0.667	0.069	0.000226	ffar	EMC6
2.02e-08	0.277344	0.5	0.041	0.000482	ffar	KIAA1143
2.42e-08	0.383602	0.5	0.042	0.000578	ffar	LSM10
2.42e-08	0.879412	0.667	0.08	0.000579	ffar	PGRMC1
2.82e-08	0.619752	0.833	0.114	0.000674	ffar	EIF3I
3.21e-08	1.15628	0.833	0.126	0.000766	ffar	FXYD6
3.48e-08	1.27863	1	0.192	0.000831	ffar	NDUFA1
4.09e-08	0.384088	0.667	0.073	0.000978	ffar	POLR2A
4.16e-08	0.276004	0.5	0.043	0.000993	ffar	SEMA4C
4.37e-08	0.263071	0.333	0.02	0.001043	ffar	B3GALT4
4.9e-08	0.305835	0.5	0.043	0.00117	ffar	TMEM222
5.23e-08	0.755547	0.833	0.12	0.001249	ffar	SRSF9
5.83e-08	0.333767	0.667	0.074	0.001393	ffar	STOML2
6.38e-08	0.801119	0.667	0.08	0.001524	ffar	ECM1
7.59e-08	1.3189	1	0.164	0.001814	ffar	TOMM7
8.05e-08	0.264092	0.333	0.021	0.001923	ffar	EXOSC2
8.63e-08	0.412518	0.5	0.045	0.002061	ffar	MRPL9
9.95e-08	0.525725	0.333	0.021	0.002377	ffar	TMEM218
1.04e-07	0.689797	0.667	0.081	0.002477	ffar	C14orf119
1.14e-07	0.493708	0.5	0.045	0.002712	ffar	RBM4
1.59e-07	0.271502	0.5	0.046	0.003798	ffar	ARL8A
1.86e-07	0.534807	0.667	0.084	0.004437	ffar	CHURC1
2.18e-07	0.827226	0.833	0.134	0.00521	ffar	ATP6AP2
2.59e-07	0.826065	0.833	0.137	0.006176	ffar	SSR2
2.66e-07	0.312112	0.333	0.022	0.006359	ffar	CRYZ
2.85e-07	0.508172	0.5	0.048	0.006817	ffar	ZDHHC5
3.1e-07	0.636505	0.5	0.049	0.007416	ffar	PSENEN
3.79e-07	0.308577	0.667	0.081	0.009055	ffar	BLVRB
3.84e-07	0.40564	0.5	0.049	0.009165	ffar	MID1IP1
4.03e-07	0.688899	0.833	0.126	0.009629	ffar	EMILIN1
4.24e-07	0.319789	0.5	0.049	0.010136	ffar	TBC1D10A
5.05e-07	0.445783	0.333	0.023	0.012071	ffar	SMPD1
5.39e-07	0.308244	0.667	0.082	0.012885	ffar	PSMD3
5.5e-07	0.654025	0.833	0.135	0.013133	ffar	MRFAP1
5.8e-07	0.521677	0.333	0.024	0.013865	ffar	PPOX
5.99e-07	0.576833	0.833	0.132	0.014316	ffar	DRAP1
6.25e-07	0.652811	0.833	0.131	0.014917	ffar	SARS1
6.4e-07	0.313928	0.333	0.024	0.015289	ffar	TBL3
6.41e-07	0.6794	0.667	0.09	0.015314	ffar	HNRNPH2
6.76e-07	0.695857	0.667	0.093	0.016145	ffar	GRN
7.05e-07	0.773502	0.667	0.089	0.016848	ffar	COLEC11
7.68e-07	0.465146	0.667	0.088	0.018336	ffar	GLRX5
9e-07	0.2631	0.5	0.051	0.021508	ffar	KDM6B
9.29e-07	0.595626	0.833	0.135	0.022182	ffar	TMEM258
1.12e-06	0.56836	0.667	0.09	0.026636	ffar	TIMM13
1.17e-06	0.677875	0.833	0.138	0.027971	ffar	GDI2
1.19e-06	0.979664	1	0.21	0.028389	ffar	BSG
1.34e-06	0.578022	0.667	0.093	0.031945	ffar	PPP1CA
1.49e-06	0.772855	0.667	0.096	0.035472	ffar	LAMB2
1.7e-06	0.458335	0.5	0.053	0.040666	ffar	LOXL2
1.78e-06	0.842066	0.833	0.154	0.042513	ffar	ARHGDIA
1.84e-06	0.332528	0.333	0.025	0.043855	ffar	EFS
1.87e-06	0.413755	0.333	0.026	0.04462	ffar	GOSR2
1.88e-06	1.2015	1	0.235	0.044887	ffar	HSP90AB1
1.95e-06	0.543417	0.833	0.139	0.046688	ffar	NBL1
2.11e-06	0.403461	0.667	0.092	0.050353	ffar	GLO1
2.2e-06	0.696823	0.833	0.142	0.052595	ffar	HMGN2
2.29e-06	0.484298	0.667	0.096	0.054601	ffar	CAPNS1
2.41e-06	0.668384	0.833	0.146	0.057663	ffar	COX8A
2.48e-06	0.393371	0.5	0.056	0.059177	ffar	BOLA3
2.51e-06	0.399088	0.5	0.056	0.059897	ffar	NME1
2.63e-06	1.22835	0.833	0.156	0.062826	ffar	CXCL12
2.66e-06	0.397317	0.5	0.056	0.063617	ffar	MVB12A
2.67e-06	0.295423	0.333	0.026	0.063717	ffar	PHKG1
2.84e-06	0.476563	0.667	0.09	0.067945	ffar	INPP5B
2.94e-06	0.638024	1	0.191	0.070328	ffar	ARF1
3.88e-06	0.859141	1	0.213	0.092715	ffar	CHCHD10
4.12e-06	1.17404	0.667	0.106	0.09833	ffar	PCOLCE
4.13e-06	0.933188	1	0.216	0.098529	ffar	RPS20
4.32e-06	0.611662	0.667	0.102	0.103175	ffar	PSMC4
4.39e-06	0.931877	0.833	0.16	0.104773	ffar	HSPA5
4.6e-06	1.37302	0.333	0.028	0.109803	ffar	CH25H
4.98e-06	0.910339	0.833	0.165	0.118976	ffar	PGK1
5.07e-06	0.935136	0.667	0.104	0.121072	ffar	CTSD
5.11e-06	0.304855	0.5	0.058	0.122066	ffar	HDAC1
5.42e-06	0.428596	0.333	0.028	0.129555	ffar	ZNF701
5.51e-06	1.27434	1	0.246	0.13156	ffar	LAPTM4A
5.6e-06	0.48392	0.5	0.059	0.133786	ffar	ADA
5.73e-06	0.321099	0.333	0.027	0.136758	ffar	SMPX
5.9e-06	1.32942	1	0.256	0.140838	ffar	RPS16
6.2e-06	0.318122	0.333	0.028	0.148146	ffar	VAT1
6.68e-06	0.809411	1	0.214	0.159441	ffar	RHOC
6.89e-06	0.535957	0.667	0.107	0.164677	ffar	ZNHIT1
7.55e-06	0.487567	0.667	0.105	0.180359	ffar	SDHD
7.68e-06	0.852527	0.833	0.165	0.183418	ffar	OST4
8.31e-06	0.513207	0.667	0.102	0.198569	ffar	TYMP
8.36e-06	1.01276	1	0.227	0.199614	ffar	RPL27
8.79e-06	0.397829	0.667	0.102	0.209898	ffar	PIN1
9.36e-06	0.328012	0.667	0.102	0.223549	ffar	RNF7
9.9e-06	0.798378	0.5	0.064	0.236558	ffar	PROS1
1.03e-05	0.699027	0.833	0.161	0.246636	ffar	SGCE
1.08e-05	0.348964	0.333	0.03	0.258999	ffar	MRPS28
1.23e-05	1.63314	1	0.274	0.293857	ffar	HLA-B
1.26e-05	0.301787	0.333	0.03	0.300382	ffar	FTSJ1
1.31e-05	0.555991	0.667	0.111	0.312262	ffar	TOMM20
1.34e-05	1.14767	1	0.283	0.319862	ffar	COX4I2
1.37e-05	0.520225	0.333	0.031	0.327314	ffar	SCAF1
1.37e-05	0.513658	0.5	0.064	0.327701	ffar	SLC39A7
1.39e-05	0.631062	0.333	0.031	0.331588	ffar	MBD3
1.39e-05	0.320873	0.5	0.063	0.332197	ffar	ARPC5L
1.44e-05	1.40494	0.833	0.179	0.34361	ffar	MT1E
1.46e-05	0.564786	0.667	0.112	0.348859	ffar	NDUFA11
1.51e-05	0.988101	0.833	0.174	0.359665	ffar	SMTN
1.53e-05	0.575877	0.667	0.11	0.366609	ffar	EMC3
1.54e-05	0.591374	0.833	0.16	0.367387	ffar	VASP
1.62e-05	0.520033	0.667	0.11	0.387479	ffar	C1orf54
1.63e-05	0.255346	0.5	0.064	0.389392	ffar	MRPL54
1.65e-05	0.462337	0.667	0.109	0.393449	ffar	ATP5MF
1.71e-05	1.17606	0.667	0.129	0.409562	ffar	BEX3
1.81e-05	0.40293	0.5	0.065	0.431853	ffar	CHP1
1.81e-05	0.381661	0.5	0.065	0.433328	ffar	WBP2
1.83e-05	0.642351	0.667	0.116	0.43814	ffar	MZT2B
2.07e-05	0.435762	0.667	0.11	0.494732	ffar	ARL2
2.1e-05	1.14227	1	0.236	0.500735	ffar	TMSB10
2.13e-05	0.40275	0.667	0.109	0.509515	ffar	NDUFA2
2.25e-05	1.70271	1	0.309	0.536394	ffar	LGALS1
2.53e-05	0.933271	0.833	0.191	0.605245	ffar	PKM
2.62e-05	0.319816	0.5	0.068	0.626288	ffar	ALKBH7
2.64e-05	0.252684	0.5	0.066	0.630704	ffar	NAXE
2.64e-05	0.700575	0.667	0.122	0.631723	ffar	NDUFAF3
2.76e-05	0.559375	0.667	0.115	0.65991	ffar	FAM177A1
2.85e-05	0.352831	0.333	0.032	0.680109	ffar	GPC1
2.95e-05	0.722157	0.667	0.126	0.703729	ffar	GSTO1
3.09e-05	0.630432	0.333	0.034	0.737184	ffar	BRMS1
3.09e-05	0.672072	0.833	0.177	0.738786	ffar	XRCC6
3.25e-05	1.53415	0.833	0.224	0.775751	ffar	CYGB
3.48e-05	0.28956	0.333	0.032	0.831546	ffar	TJAP1
4.03e-05	0.66831	0.667	0.125	0.963063	ffar	SSU72
4.14e-05	0.649892	0.667	0.123	0.989784	ffar	CCT5
4.17e-05	0.820558	0.833	0.186	0.99712	ffar	SNCG
4.27e-05	0.652399	0.667	0.124	1	ffar	SET
4.31e-05	0.970453	1	0.262	1	ffar	SKP1
4.31e-05	0.83782	0.833	0.185	1	ffar	CD81
4.39e-05	0.738951	0.667	0.125	1	ffar	VAMP2
4.44e-05	0.528588	0.667	0.124	1	ffar	LAMTOR1
4.59e-05	0.313457	0.333	0.034	1	ffar	SDHAF2
4.79e-05	0.337265	0.5	0.071	1	ffar	NSA2
4.9e-05	0.444447	0.667	0.118	1	ffar	NDUFC2
5e-05	0.97777	0.833	0.215	1	ffar	COX6B1
5.27e-05	0.327095	0.667	0.116	1	ffar	CCT4
5.29e-05	0.288346	0.333	0.034	1	ffar	FAM217B
5.37e-05	0.405862	0.667	0.117	1	ffar	PRDX4
5.54e-05	0.293411	0.5	0.07	1	ffar	SRPRA
5.82e-05	1.11024	1	0.315	1	ffar	VIM
6.09e-05	0.472718	0.333	0.035	1	ffar	SMIM15
6.13e-05	0.392978	0.5	0.072	1	ffar	HPRT1
6.15e-05	0.36042	0.5	0.072	1	ffar	MRPL55
6.22e-05	0.499563	0.667	0.123	1	ffar	EMP3
6.24e-05	1.10557	0.833	0.21	1	ffar	BGN
6.33e-05	0.743128	0.833	0.2	1	ffar	CYC1
6.64e-05	1.27634	1	0.3	1	ffar	RPL13A
6.87e-05	0.341714	0.5	0.072	1	ffar	MIEN1
6.92e-05	0.89138	0.667	0.135	1	ffar	FKBP1A
7.01e-05	0.525	0.5	0.075	1	ffar	AHSA1
7.38e-05	1.90812	1	0.365	1	ffar	NDUFA4L2
7.46e-05	0.988454	1	0.262	1	ffar	RPL30
7.47e-05	0.376889	0.5	0.074	1	ffar	DYNLT3
7.76e-05	0.371726	0.333	0.036	1	ffar	NIBAN2
7.78e-05	0.56229	0.5	0.076	1	ffar	SNRNP200
8.12e-05	0.785784	0.833	0.195	1	ffar	PSAP
8.3e-05	0.57501	0.833	0.188	1	ffar	EIF3E
8.41e-05	1.10137	1	0.296	1	ffar	HLA-C
8.45e-05	0.652543	0.333	0.036	1	ffar	NQO1
8.66e-05	1.00474	1	0.265	1	ffar	RPS23
8.93e-05	0.960008	0.833	0.231	1	ffar	PSMA7
9.04e-05	0.397311	0.5	0.075	1	ffar	CTSA
9.52e-05	0.479453	0.5	0.075	1	ffar	OTUB1
9.68e-05	0.815113	0.833	0.204	1	ffar	PRDX1
0.000101	0.712338	0.833	0.198	1	ffar	SLC25A5
0.000107	0.621289	0.5	0.078	1	ffar	CDKN1B
0.00011	0.478014	0.5	0.076	1	ffar	PKN1
0.000112	0.615959	1	0.225	1	ffar	RPS15A
0.000113	0.353613	0.5	0.076	1	ffar	DDOST
0.000116	0.484596	0.333	0.037	1	ffar	ELP1
0.000117	0.757047	0.833	0.194	1	ffar	RPL38
0.00012	0.351167	0.5	0.077	1	ffar	MRPL14
0.000127	0.300351	0.5	0.077	1	ffar	CAMLG
0.000129	0.302669	0.5	0.078	1	ffar	C5orf24
0.000131	0.84217	0.667	0.148	1	ffar	RBM8A
0.000132	1.27307	1	0.267	1	ffar	FABP5
0.000135	0.401821	0.5	0.077	1	ffar	CLSTN1
0.000139	0.727992	0.833	0.193	1	ffar	TAGLN2
0.000139	0.251422	0.333	0.038	1	ffar	RFK
0.000139	1.43992	1	0.399	1	ffar	AGT
0.000147	1.03981	1	0.295	1	ffar	RPLP2
0.000154	0.421593	0.667	0.131	1	ffar	TMEM230
0.000157	0.603315	0.667	0.137	1	ffar	CCT3
0.000158	0.341774	0.5	0.077	1	ffar	CLK4
0.000162	0.517762	0.667	0.134	1	ffar	TMEM204
0.000167	0.378141	0.333	0.039	1	ffar	CD302
0.000171	0.873552	1	0.269	1	ffar	FAU
0.000181	0.406942	0.5	0.083	1	ffar	EIF6
0.000183	0.376385	0.5	0.081	1	ffar	MPC2
0.000189	0.499805	0.667	0.133	1	ffar	PSMD4
0.000191	0.370505	0.5	0.08	1	ffar	CBX6
0.000204	0.700296	1	0.246	1	ffar	RPS5
0.000207	0.39901	0.5	0.082	1	ffar	OSTM1
0.000208	0.467545	0.833	0.181	1	ffar	HLA-E
0.000209	0.361526	0.667	0.13	1	ffar	CD164
0.000213	0.409832	0.667	0.134	1	ffar	TUFM
0.000218	1.95003	1	0.409	1	ffar	MT2A
0.000218	0.638135	0.667	0.146	1	ffar	PSMB5
0.00022	0.398634	0.333	0.041	1	ffar	ALDOA
0.00022	0.771606	0.833	0.213	1	ffar	S100A11
0.000222	0.411006	0.333	0.039	1	ffar	MTHFD1
0.000249	0.565546	0.833	0.21	1	ffar	ARL6IP4
0.00025	1.24311	1	0.351	1	ffar	GAPDH
0.000252	0.397731	0.5	0.085	1	ffar	HIGD2A
0.000255	0.690678	0.667	0.149	1	ffar	CIAO2B
0.000267	1.14829	1	0.381	1	ffar	CST3
0.00027	0.722125	0.833	0.225	1	ffar	LDHB
0.000278	1.4095	1	0.53	1	ffar	MFGE8
0.000296	0.4482	0.833	0.191	1	ffar	TMA7
0.000307	1.20034	1	0.309	1	ffar	EEF1A1
0.000307	0.389061	0.333	0.042	1	ffar	TMEM183A
0.000312	0.537868	0.5	0.084	1	ffar	ATL3
0.000314	0.486501	0.667	0.139	1	ffar	MICOS13
0.000318	1.02938	0.833	0.263	1	ffar	ATP5F1B
0.000327	0.432392	0.5	0.085	1	ffar	A4GALT
0.000329	0.327072	0.333	0.042	1	ffar	CHID1
0.000332	0.529447	0.333	0.041	1	ffar	MBIP
0.000333	0.322194	0.5	0.084	1	ffar	TMEM219
0.00034	0.677407	0.833	0.223	1	ffar	CYCS
0.000341	0.558084	0.5	0.088	1	ffar	SKIC8
0.000343	0.393135	0.333	0.043	1	ffar	CNPY2
0.000354	0.461706	0.667	0.142	1	ffar	ATP5PO
0.000363	0.845073	0.833	0.243	1	ffar	COX7A2
0.000366	0.367183	0.5	0.088	1	ffar	TRAPPC1
0.000375	0.372833	0.667	0.138	1	ffar	SSR4
0.000378	0.260072	0.5	0.086	1	ffar	LAMP2
0.00038	0.530711	0.667	0.15	1	ffar	PSME1
0.00038	1.28282	1	0.36	1	ffar	IFITM3
0.000382	0.874717	0.833	0.247	1	ffar	CHCHD2
0.000388	0.287807	0.333	0.042	1	ffar	DKC1
0.00039	1.12618	0.833	0.262	1	ffar	PPP1R14A
0.000406	0.403065	0.5	0.088	1	ffar	GORASP2
0.000416	0.494936	0.833	0.202	1	ffar	GAS6
0.000423	0.424151	0.333	0.043	1	ffar	PNMA1
0.000425	1.32182	1	0.338	1	ffar	ND1
0.000433	0.471047	0.5	0.089	1	ffar	PHB2
0.000434	0.756702	0.833	0.235	1	ffar	TMBIM6
0.00045	0.381049	0.5	0.09	1	ffar	KDELR1
0.000454	0.344953	0.5	0.088	1	ffar	LSM5
0.000457	0.378633	0.333	0.044	1	ffar	VPS72
0.000471	0.501642	0.333	0.044	1	ffar	SERPINI1
0.000486	0.895334	1	0.3	1	ffar	RPS8
0.000487	0.572334	0.5	0.091	1	ffar	ZNF22
0.000492	0.835878	0.833	0.237	1	ffar	ATP5MC3
0.000512	1.55628	1	0.392	1	ffar	B2M
0.000513	0.814061	0.833	0.249	1	ffar	PLAC9
0.000523	0.409935	0.333	0.043	1	ffar	CD248
0.000532	0.352423	0.333	0.044	1	ffar	CDC42EP2
0.000532	0.781175	0.667	0.159	1	ffar	PMEPA1
0.000542	0.73795	0.833	0.239	1	ffar	PRXL2A
0.000552	0.303357	0.667	0.14	1	ffar	ANXA6
0.000554	0.710314	0.833	0.23	1	ffar	SELENOM
0.000557	0.624323	1	0.288	1	ffar	COX5B
0.00056	0.531336	0.5	0.095	1	ffar	WDR1
0.00056	0.565555	0.833	0.196	1	ffar	RPL26
0.000562	0.334258	0.5	0.088	1	ffar	CLEC11A
0.00057	0.348532	0.5	0.091	1	ffar	TALDO1
0.000571	0.261293	0.5	0.089	1	ffar	RAB11B
0.000586	0.365727	0.833	0.195	1	ffar	ESAM
0.000588	0.749229	0.833	0.236	1	ffar	ANXA5
0.00059	0.46244	0.5	0.091	1	ffar	NBR1
0.000607	1.87474	1	0.783	1	ffar	IGFBP7
0.000614	1.23853	1	0.44	1	ffar	H3-3B
0.000624	0.628493	1	0.269	1	ffar	RPS27
0.000626	0.508291	0.667	0.142	1	ffar	CAVIN2
0.000629	0.532003	0.667	0.159	1	ffar	HSPD1
0.00064	0.541489	0.667	0.157	1	ffar	POR
0.00065	0.670925	0.833	0.235	1	ffar	EPHX1
0.000666	0.344653	0.5	0.092	1	ffar	LMAN2
0.000681	0.905017	0.833	0.229	1	ffar	HLA-A
0.000697	0.966589	1	0.35	1	ffar	CD63
0.000698	0.344402	0.5	0.093	1	ffar	BTG3
0.000699	0.713995	0.5	0.098	1	ffar	RGS16
0.000703	0.721728	0.667	0.163	1	ffar	CALR
0.000724	0.764277	1	0.297	1	ffar	RPL15
0.000725	0.834553	1	0.341	1	ffar	CD9
0.000725	1.08199	1	0.369	1	ffar	FTH1
0.00073	0.446825	0.5	0.095	1	ffar	VAMP5
0.000745	0.378116	0.667	0.148	1	ffar	CAMK2N1
0.000756	0.595443	0.667	0.156	1	ffar	P4HB
0.000765	0.383503	0.833	0.201	1	ffar	HNRNPA1
0.000776	0.251909	0.667	0.142	1	ffar	SNRPB
0.000804	0.290176	0.333	0.046	1	ffar	RNF187
0.000843	0.517781	0.833	0.211	1	ffar	RPS27L
0.000848	0.429785	0.667	0.155	1	ffar	GPX4
0.00085	0.732003	0.833	0.251	1	ffar	PPIA
0.000851	0.515437	0.833	0.225	1	ffar	ATP5MC2
0.000853	0.356661	0.833	0.2	1	ffar	DOCK6
0.000858	0.458928	0.5	0.099	1	ffar	TECR
0.000874	0.819266	0.833	0.248	1	ffar	NACA
0.000876	0.346759	0.5	0.095	1	ffar	SFT2D1
0.000883	0.318158	0.5	0.093	1	ffar	PRKRA
0.000902	0.343582	0.5	0.095	1	ffar	FUNDC2
0.000919	0.548833	0.667	0.161	1	ffar	PSMB6
0.000952	0.358556	0.5	0.098	1	ffar	RPS19BP1
0.000957	1.09996	0.833	0.268	1	ffar	RACK1
0.000965	0.576652	0.667	0.167	1	ffar	PSMB3
0.000974	0.7977	1	0.299	1	ffar	RPL8
0.000983	0.497074	0.667	0.162	1	ffar	C4orf3
0.000991	0.301463	0.5	0.095	1	ffar	CWC15
0.000999	0.41147	0.333	0.047	1	ffar	MRTO4
0.001012	0.49256	0.333	0.049	1	ffar	TMEM223
0.001025	0.872945	0.833	0.254	1	ffar	RPL29
0.001027	0.354401	0.667	0.153	1	ffar	HADHB
0.001033	0.406146	0.333	0.048	1	ffar	DNTTIP1
0.001035	0.662642	0.833	0.24	1	ffar	COL3A1
0.001048	0.410921	0.5	0.096	1	ffar	PNPLA8
0.001069	0.880806	0.833	0.255	1	ffar	RPS24
0.001078	0.711144	0.833	0.234	1	ffar	RPL36
0.00109	1.26422	1	0.437	1	ffar	ACTB
0.001101	0.406946	0.5	0.101	1	ffar	IDH3G
0.001145	0.620206	1	0.279	1	ffar	RPS9
0.001156	0.416762	0.5	0.097	1	ffar	CDKN1A
0.001177	0.382689	0.5	0.1	1	ffar	LMAN1
0.001186	0.278718	0.5	0.093	1	ffar	HTT
0.001207	0.40627	0.667	0.161	1	ffar	PGAM1
0.001227	1.11325	0.833	0.272	1	ffar	TPT1
0.001238	0.371752	0.5	0.101	1	ffar	LRRC32
0.001276	0.372611	0.333	0.051	1	ffar	GLOD4
0.001292	1.08706	1	0.412	1	ffar	MYL6
0.001329	0.950509	0.5	0.113	1	ffar	NDUFA13
0.001329	0.268782	0.5	0.093	1	ffar	TMC4
0.001335	0.270583	0.333	0.049	1	ffar	FAM3A
0.001335	0.492607	0.667	0.162	1	ffar	CCDC85B
0.00134	0.310835	0.333	0.05	1	ffar	HTATIP2
0.001364	0.345902	0.5	0.1	1	ffar	INAFM1
0.001366	0.678048	0.667	0.177	1	ffar	RAN
0.001384	0.358042	0.333	0.05	1	ffar	GNPTG
0.001407	0.827037	0.833	0.222	1	ffar	RPL18A
0.001411	0.436436	0.5	0.107	1	ffar	DHRS7
0.00142	0.480836	0.5	0.102	1	ffar	KLHDC8B
0.001458	1.46655	1	0.552	1	ffar	COX3
0.00147	0.919572	0.833	0.261	1	ffar	RPS28
0.001504	0.267519	0.5	0.097	1	ffar	TDG
0.001505	0.704468	0.667	0.192	1	ffar	NDUFB2
0.001522	0.675783	0.833	0.216	1	ffar	RPL9
0.001596	0.264915	0.333	0.05	1	ffar	EIF2B4
0.001618	0.942712	0.833	0.286	1	ffar	FTL
0.001627	0.413854	0.667	0.169	1	ffar	SRI
0.001637	0.747897	0.5	0.11	1	ffar	LY6E
0.001642	0.652568	0.833	0.282	1	ffar	ATP1B3
0.001646	0.524491	0.833	0.229	1	ffar	RPS29
0.001658	0.47387	0.333	0.052	1	ffar	DEAF1
0.001665	0.440231	0.667	0.163	1	ffar	RPS21
0.001688	0.613111	0.667	0.172	1	ffar	C12orf57
0.001708	0.829255	0.833	0.255	1	ffar	RPS13
0.001708	0.316502	0.333	0.052	1	ffar	BCL7B
0.001735	0.530998	0.5	0.108	1	ffar	WBP4
0.001737	0.310029	0.5	0.103	1	ffar	DEGS1
0.001762	0.342699	0.5	0.104	1	ffar	SPAG7
0.001768	1.05543	0.5	0.111	1	ffar	TPPP3
0.001831	0.643786	0.833	0.258	1	ffar	MORF4L1
0.001832	0.699255	0.667	0.178	1	ffar	OAZ1
0.001843	0.7293	0.833	0.251	1	ffar	RPL28
0.001852	0.294539	0.667	0.155	1	ffar	RAF1
0.001853	0.417355	0.5	0.109	1	ffar	RRAS
0.00188	0.344185	0.667	0.165	1	ffar	FOS
0.001886	0.437731	0.833	0.227	1	ffar	COX6C
0.001887	0.700536	0.667	0.18	1	ffar	COX6A1
0.00189	0.356931	0.5	0.106	1	ffar	NENF
0.001894	0.301167	0.667	0.161	1	ffar	NDUFB10
0.001897	0.832883	0.5	0.117	1	ffar	ISG15
0.001925	0.438569	0.333	0.053	1	ffar	NUBP2
0.001928	0.510712	0.5	0.107	1	ffar	SMARCC2
0.001959	0.450899	0.667	0.173	1	ffar	C1QTNF1
0.001984	0.369885	0.5	0.106	1	ffar	RPL36A
0.001999	0.269961	0.333	0.052	1	ffar	LSM12
0.002029	0.273004	0.333	0.052	1	ffar	UBE2D1
0.002036	0.578167	0.5	0.11	1	ffar	SNRPE
0.002043	0.751457	0.833	0.258	1	ffar	RPL35
0.002075	0.746961	0.833	0.256	1	ffar	GSTP1
0.002124	0.538841	0.5	0.107	1	ffar	BCAP31
0.002126	0.253596	0.5	0.104	1	ffar	SAR1A
0.002137	0.571971	0.5	0.114	1	ffar	PSMA5
0.002141	0.803439	0.833	0.265	1	ffar	RPL37A
0.002147	0.432956	0.333	0.053	1	ffar	PRMT9
0.002168	0.531604	0.5	0.112	1	ffar	PDCD5
0.002189	0.577792	0.667	0.176	1	ffar	CDC37
0.002201	0.447276	0.833	0.246	1	ffar	ARPC5
0.002204	0.342976	0.333	0.053	1	ffar	SLC17A5
0.002211	0.478734	0.667	0.179	1	ffar	ENO1
0.002216	0.43499	0.5	0.11	1	ffar	MGMT
0.002272	0.269796	0.667	0.159	1	ffar	IMMT
0.002277	0.380846	0.333	0.053	1	ffar	ATF7IP2
0.002295	0.747807	0.833	0.272	1	ffar	RPL6
0.002322	0.792413	0.833	0.275	1	ffar	SRSF3
0.002345	0.483278	0.333	0.055	1	ffar	S1PR3
0.002356	0.819786	0.833	0.263	1	ffar	RPL35A
0.002406	0.316432	0.5	0.107	1	ffar	PTBP1
0.002432	0.429694	0.5	0.107	1	ffar	S100A10
0.002467	1.31296	1	0.475	1	ffar	COX2
0.002478	0.468427	0.833	0.24	1	ffar	SLC25A6
0.002506	0.272862	0.333	0.054	1	ffar	RBP7
0.002518	0.512575	0.667	0.188	1	ffar	ATP5MK
0.002532	1.35663	0.833	0.326	1	ffar	ND2
0.002573	0.316203	0.333	0.054	1	ffar	WNT6
0.002595	0.628654	0.667	0.192	1	ffar	RPL4
0.002619	1.4238	0.833	0.43	1	ffar	CPE
0.002635	1.82749	0.667	0.174	1	ffar	CCL2
0.002642	0.406414	0.667	0.176	1	ffar	NDUFB4
0.002668	0.627807	0.667	0.191	1	ffar	UQCRC2
0.00267	0.685109	0.667	0.19	1	ffar	PPIB
0.002693	0.810957	0.833	0.253	1	ffar	RPS4X
0.002741	0.40047	0.5	0.111	1	ffar	CBFA2T3
0.002777	0.538747	0.667	0.191	1	ffar	EEF2
0.00281	0.474647	0.333	0.057	1	ffar	DHRS4L2
0.002878	1.46443	0.667	0.225	1	ffar	ZFP36
0.00291	0.270695	0.5	0.105	1	ffar	AGTR1
0.00291	0.356325	0.667	0.167	1	ffar	KMT2A
0.002916	0.491136	0.833	0.24	1	ffar	YBX3
0.002922	0.375063	0.5	0.114	1	ffar	TBCB
0.002939	0.289802	0.667	0.167	1	ffar	STX12
0.00296	0.344303	0.5	0.111	1	ffar	IFITM1
0.00299	0.794496	0.833	0.265	1	ffar	RPL14
0.003053	0.615657	0.667	0.197	1	ffar	RABAC1
0.003068	0.330699	0.333	0.057	1	ffar	MARCKSL1
0.003156	0.787212	0.833	0.261	1	ffar	RPS3
0.003228	0.690543	0.833	0.267	1	ffar	IGFBP4
0.003231	0.972607	0.833	0.268	1	ffar	RPL32
0.003271	0.654559	0.5	0.13	1	ffar	GNB2
0.003313	0.425447	0.5	0.112	1	ffar	MTHFR
0.003324	1.07274	1	0.458	1	ffar	RPL10
0.003335	0.837438	0.833	0.273	1	ffar	RPL23A
0.003356	0.517161	0.333	0.059	1	ffar	GUSB
0.00336	0.4928	0.833	0.254	1	ffar	RHOB
0.003471	0.486399	0.833	0.255	1	ffar	ATP5MG
0.003477	0.619521	0.5	0.122	1	ffar	FAM3C
0.003489	0.428526	0.667	0.184	1	ffar	RBX1
0.003494	0.365845	0.667	0.174	1	ffar	CDC42EP4
0.003526	0.323617	0.333	0.058	1	ffar	IMP3
0.003604	0.534036	0.5	0.121	1	ffar	GADD45GIP1
0.003633	0.670244	1	0.374	1	ffar	RPL41
0.003638	0.39936	0.333	0.056	1	ffar	ABCA6
0.003659	0.405505	0.5	0.113	1	ffar	LARP7
0.003667	0.372727	0.667	0.18	1	ffar	ATP6V0E1
0.003682	0.518448	0.667	0.19	1	ffar	RPS26
0.003741	0.28682	0.667	0.168	1	ffar	EEF1B2
0.003767	0.268389	0.333	0.057	1	ffar	PFDN6
0.003793	0.482039	0.667	0.191	1	ffar	BNIP3L
0.003804	1.35246	0.667	0.221	1	ffar	SERPING1
0.003823	0.340956	0.5	0.115	1	ffar	NDUFV3
0.003859	0.582252	0.833	0.244	1	ffar	RPS3A
0.00403	0.315725	0.5	0.118	1	ffar	CCT7
0.004055	0.31749	0.333	0.057	1	ffar	ZNF333
0.004131	0.28255	0.5	0.112	1	ffar	IST1
0.004318	0.47045	0.667	0.191	1	ffar	CYB5R3
0.004375	0.257307	0.333	0.058	1	ffar	PLEKHJ1
0.00454	0.663254	0.833	0.288	1	ffar	UBC
0.004657	0.627144	0.833	0.283	1	ffar	ASAH1
0.004663	0.546202	0.667	0.193	1	ffar	MAP1LC3A
0.004706	0.334821	0.5	0.118	1	ffar	SERPINH1
0.004757	0.267638	0.333	0.06	1	ffar	PARP9
0.00476	0.298172	0.5	0.116	1	ffar	MYADM
0.004793	0.379984	0.667	0.188	1	ffar	SEC61B
0.004836	0.945894	0.833	0.329	1	ffar	MGST3
0.004871	0.262439	0.333	0.06	1	ffar	STK25
0.004872	0.883658	0.833	0.293	1	ffar	RPS2
0.004875	0.367815	0.333	0.059	1	ffar	CENPT
0.004887	0.655016	0.667	0.191	1	ffar	GNG11
0.004925	0.359114	0.333	0.063	1	ffar	GOLGA7
0.004931	1.06198	0.5	0.135	1	ffar	SOCS3
0.004932	1.33298	1	0.618	1	ffar	COX1
0.004951	0.739731	0.833	0.275	1	ffar	RPL3
0.004996	0.562251	0.667	0.21	1	ffar	ANAPC16
0.005001	0.43705	0.5	0.126	1	ffar	RPN2
0.005026	0.601794	0.833	0.27	1	ffar	RPL27A
0.005115	0.598939	0.667	0.212	1	ffar	ATP5F1D
0.005243	0.531931	0.5	0.134	1	ffar	ELOC
0.005369	0.50328	0.5	0.135	1	ffar	PRDX5
0.005522	0.284342	0.5	0.117	1	ffar	TGFBI
0.005548	0.418813	0.333	0.062	1	ffar	ZNF143
0.005585	1.54311	0.833	0.387	1	ffar	ND4
0.005617	0.486371	0.667	0.194	1	ffar	SUMO2
0.005634	0.36553	0.5	0.124	1	ffar	CCDC107
0.005776	0.634338	0.833	0.288	1	ffar	GJA4
0.005844	1.00455	0.833	0.332	1	ffar	MYL12A
0.00585	0.877087	0.833	0.321	1	ffar	RPS7
0.005852	0.255036	0.5	0.119	1	ffar	PSMA1
0.005877	0.250437	0.333	0.061	1	ffar	DNAJB12
0.005893	0.389721	0.5	0.128	1	ffar	COPE
0.005895	0.477245	0.333	0.065	1	ffar	PNPLA2
0.005926	0.515248	0.667	0.206	1	ffar	BCAM
0.006058	0.419775	0.333	0.062	1	ffar	CD163L1
0.006283	0.509487	0.5	0.13	1	ffar	FKBP8
0.006363	0.432586	0.833	0.276	1	ffar	SRSF10
0.006409	0.405442	0.333	0.062	1	ffar	MCCC1
0.006451	0.749238	0.833	0.275	1	ffar	RPL19
0.00647	0.920829	0.667	0.213	1	ffar	CALM2
0.006506	0.47302	0.833	0.278	1	ffar	GNAS
0.006514	0.679298	0.833	0.303	1	ffar	CAV1
0.00654	0.26851	0.333	0.063	1	ffar	CHMP2B
0.006568	1.34911	0.833	0.371	1	ffar	FABP4
0.006666	0.863839	0.667	0.239	1	ffar	PTMS
0.00674	0.684263	0.833	0.289	1	ffar	RPL10A
0.006758	0.2962	0.333	0.064	1	ffar	ATP6AP1
0.006767	0.457485	0.667	0.201	1	ffar	YWHAB
0.006961	0.451916	0.5	0.136	1	ffar	GHITM
0.006974	0.32908	0.5	0.124	1	ffar	PPHLN1
0.007076	0.467311	0.667	0.204	1	ffar	C1R
0.007189	0.405938	0.333	0.065	1	ffar	NOSTRIN
0.007213	0.435275	0.5	0.129	1	ffar	SNRPD2
0.00723	0.680242	0.833	0.284	1	ffar	RPS27A
0.00724	0.301588	0.333	0.065	1	ffar	SUPT4H1
0.007249	0.327561	0.5	0.126	1	ffar	CRK
0.007329	0.466432	0.333	0.067	1	ffar	NTMT1
0.007361	0.385205	0.667	0.195	1	ffar	CLIC1
0.007396	0.42589	0.333	0.066	1	ffar	EXOC7
0.007499	0.347307	0.333	0.067	1	ffar	RARA
0.007661	0.263917	0.333	0.064	1	ffar	FAM43A
0.007684	0.339973	0.5	0.123	1	ffar	IER2
0.007708	0.328775	0.5	0.128	1	ffar	TCEAL9
0.007738	0.292988	0.667	0.189	1	ffar	EIF4G2
0.007977	0.484885	0.5	0.136	1	ffar	NEDD8
0.00798	0.385658	0.5	0.134	1	ffar	NDUFB8
0.008043	0.326228	0.333	0.067	1	ffar	RPL17
0.008089	0.290417	0.5	0.127	1	ffar	C1QBP
0.008209	0.454631	0.667	0.215	1	ffar	EDF1
0.008232	0.916572	0.833	0.365	1	ffar	RPLP1
0.008264	0.752674	0.667	0.257	1	ffar	EFHD1
0.008271	1.04135	0.833	0.467	1	ffar	MYL9
0.008288	0.331408	0.5	0.13	1	ffar	PRPF38B
0.008422	0.284455	0.5	0.127	1	ffar	SCP2
0.008488	0.287814	0.667	0.192	1	ffar	RAB6A
0.00877	0.791901	0.667	0.229	1	ffar	RHOA
0.008942	0.352963	0.333	0.066	1	ffar	TRIP4
0.009003	0.482216	0.5	0.142	1	ffar	SEC61G
0.009036	1.7359	0.833	0.428	1	ffar	ATP6
0.009156	0.470134	0.5	0.137	1	ffar	HSPE1
0.009367	0.282602	0.667	0.197	1	ffar	SH3BGRL
0.009385	0.402247	0.333	0.067	1	ffar	RRAGB
0.009427	0.658914	0.667	0.214	1	ffar	GADD45B
0.009596	0.968932	0.667	0.289	1	ffar	TUBA1B
0.009617	0.300404	0.5	0.131	1	ffar	TMED2
0.009712	1.10965	0.833	0.375	1	ffar	ITM2B
0.009775	0.300456	0.333	0.069	1	ffar	TMBIM1
0.009788	0.420261	0.5	0.135	1	ffar	DYNLRB1
0.009849	0.332201	0.333	0.069	1	ffar	MYLIP
0.009987	0.597456	0.833	0.29	1	ffar	SEPTIN11

## Sheet: hca_ffar_deg_smc
p_val	avg_log2FC	pct.1	pct.2	p_val_adj	cluster	gene
1.48e-05	2.28665	0.722	0.478	0.352587	ctrl	ZFHX3
1.82e-05	0.862944	0.997	1	0.435369	ctrl	MALAT1
2.19e-05	1.17836	0.849	0.87	0.521922	ctrl	NEAT1
4.73e-05	2.12979	0.601	0.261	1	ctrl	CACNA1C
5.69e-05	1.76752	0.71	0.348	1	ctrl	PRKG1
0.000168	1.23203	0.493	0.087	1	ctrl	FTX
0.000314	1.26484	0.767	0.609	1	ctrl	LPP
0.000328	1.00519	0.419	0.043	1	ctrl	ZBTB16
0.000398	1.11237	0.447	0.087	1	ctrl	APBB2
0.000414	1.25535	0.412	0.043	1	ctrl	RYR2
0.0007	1.35358	0.449	0.13	1	ctrl	SOX5
0.000775	1.31771	0.531	0.261	1	ctrl	PDE3A
0.000946	0.899186	0.399	0.043	1	ctrl	CARMIL1
0.001378	1.23334	0.693	0.652	1	ctrl	MYH11
0.001403	1.33338	0.542	0.261	1	ctrl	DMD
0.001622	0.677713	0.353	0.043	1	ctrl	ZNF638
0.001722	0.626589	0.309	0	1	ctrl	LDB3
0.002102	1.03669	0.445	0.174	1	ctrl	SORBS2
0.002502	0.863887	0.44	0.13	1	ctrl	RASAL2
0.002855	1.06582	0.404	0.13	1	ctrl	KALRN
0.003258	1.03763	0.535	0.261	1	ctrl	KCNAB1
0.003542	0.881789	0.483	0.174	1	ctrl	SLC8A1
0.003927	1.33873	0.393	0.13	1	ctrl	RGS6
0.003957	0.558799	0.321	0.043	1	ctrl	PICALM
0.004015	0.566473	0.271	0	1	ctrl	FNDC3B
0.004135	0.687599	0.27	0	1	ctrl	MAGI1
0.004391	0.674933	0.312	0.043	1	ctrl	KIF13A
0.004522	0.834987	0.266	0	1	ctrl	WWOX
0.004724	0.60989	0.264	0	1	ctrl	PPM1L
0.00482	1.13844	0.565	0.348	1	ctrl	PTPRG
0.005277	0.984706	0.452	0.217	1	ctrl	FRY
0.005355	0.773936	0.258	0	1	ctrl	ADGRB3
0.005375	0.591346	0.306	0.043	1	ctrl	RERE
0.005508	0.724801	0.479	0.217	1	ctrl	PPP1R12B
0.005657	0.648725	0.4	0.13	1	ctrl	NEXN
0.005753	0.788173	0.351	0.087	1	ctrl	HIP1
0.005757	0.927766	0.442	0.174	1	ctrl	CACNB2
0.00663	0.669135	0.391	0.13	1	ctrl	NFIA
0.00705	0.441518	0.37	0.087	1	ctrl	SLMAP
0.008137	1.15612	0.476	0.304	1	ctrl	NR2F2-AS1
0.008187	0.914867	0.536	0.391	1	ctrl	UTRN
0.008437	0.375974	0.236	0	1	ctrl	CSDC2
0.008555	0.515262	0.235	0	1	ctrl	NCOA2
0.008618	1.63873	0.711	0.696	1	ctrl	DLC1
0.008652	0.515706	0.376	0.087	1	ctrl	IMMP2L
0.008757	0.814259	0.474	0.217	1	ctrl	SYNPO2
0.008992	0.633602	0.486	0.217	1	ctrl	PALLD
0.009658	0.590134	0.23	0	1	ctrl	PRKN
0.009962	0.659569	0.32	0.087	1	ctrl	MED13L
0	0.911541	1	0	0	ffar2	FFAR2
2.62e-21	0.533913	0.667	0.052	6.27e-17	ffar2	WNT6
1e-16	0.476689	0.333	0.018	2.39e-12	ffar2	IFIT1
2.95e-12	1.38533	0.75	0.122	7.04e-08	ffar2	IFI27
1.73e-11	0.857192	0.75	0.128	4.12e-07	ffar2	FXYD6
4.71e-11	0.283787	0.417	0.041	1.12e-06	ffar2	LRRC8C
7.81e-11	0.250967	0.167	0.007	1.87e-06	ffar2	OAS1
9.49e-11	0.742121	0.583	0.083	2.27e-06	ffar2	LY6E
1.13e-10	0.299723	0.333	0.027	2.71e-06	ffar2	IFIT3
2.43e-10	1.41525	0.833	0.181	5.8e-06	ffar2	HSPA1B
5.45e-10	0.399632	0.5	0.06	1.3e-05	ffar2	LPL
6.89e-10	0.369652	0.5	0.062	1.65e-05	ffar2	TMEM273
2.86e-09	2.17076	0.75	0.181	6.83e-05	ffar2	ISG15
3.44e-09	0.348299	0.583	0.095	8.21e-05	ffar2	MRPL12
1.25e-08	0.472054	0.75	0.156	0.000298	ffar2	NDN
2.16e-08	0.596516	1	0.269	0.000515	ffar2	BEX3
2.84e-08	0.530512	0.583	0.1	0.000679	ffar2	LGALS3BP
3.02e-08	0.255278	0.5	0.076	0.00072	ffar2	PTRHD1
3.23e-08	0.554543	0.583	0.107	0.000771	ffar2	IFI27L2
3.23e-08	0.557146	0.75	0.16	0.000772	ffar2	SERPINH1
4.61e-08	0.277888	0.25	0.022	0.001102	ffar2	IFI44L
6.32e-08	0.413138	0.667	0.127	0.00151	ffar2	ARHGDIB
6.56e-08	0.890609	0.667	0.15	0.001566	ffar2	CCND1
6.76e-08	1.22886	0.667	0.146	0.001614	ffar2	DNAJB1
7.67e-08	2.02057	0.833	0.261	0.001833	ffar2	HSPA1A
8.05e-08	0.322432	0.667	0.13	0.001924	ffar2	SELENBP1
1.6e-07	0.604348	0.75	0.173	0.003822	ffar2	PHLDA1
2.55e-07	0.787586	0.833	0.235	0.006084	ffar2	EPHX1
3.54e-07	0.959187	0.667	0.162	0.008466	ffar2	MYC
5.64e-07	0.552597	0.917	0.268	0.013481	ffar2	ATF4
6.72e-07	0.374762	0.583	0.121	0.016055	ffar2	B3GNT2
7.59e-07	0.324357	0.583	0.116	0.01813	ffar2	NFKBIZ
8.5e-07	0.289	0.667	0.151	0.02031	ffar2	CWC15
8.89e-07	0.298751	0.5	0.093	0.021224	ffar2	ATG101
9.81e-07	1.00047	0.417	0.07	0.023435	ffar2	IFI6
1.69e-06	0.380738	0.667	0.162	0.040329	ffar2	CSNK2B
2.12e-06	0.33949	0.25	0.027	0.050737	ffar2	CRHR2
2.18e-06	1.11181	0.833	0.312	0.052089	ffar2	COX4I2
3.04e-06	1.5728	0.833	0.315	0.072586	ffar2	JUN
3.14e-06	1.15795	0.917	0.362	0.074929	ffar2	HSP90AB1
3.6e-06	1.11085	0.75	0.266	0.085881	ffar2	NDUFA13
3.64e-06	1.16486	0.667	0.189	0.087034	ffar2	CCL2
3.7e-06	0.802743	0.917	0.358	0.088272	ffar2	ATP5MC3
4.16e-06	0.328389	0.667	0.168	0.099392	ffar2	PUF60
4.2e-06	0.553362	0.75	0.237	0.100436	ffar2	TCEAL9
4.46e-06	0.934513	0.583	0.137	0.10653	ffar2	APOE
4.62e-06	0.420743	0.333	0.05	0.110364	ffar2	CTSO
4.92e-06	0.784183	0.75	0.237	0.11755	ffar2	HLA-E
5.39e-06	0.783502	0.75	0.224	0.128727	ffar2	RPS17
5.72e-06	0.267058	0.417	0.075	0.136523	ffar2	NDUFA7
6.16e-06	0.599957	0.583	0.144	0.147163	ffar2	TPPP3
7.45e-06	0.824514	0.667	0.18	0.177908	ffar2	GPAT2
7.69e-06	0.485405	0.75	0.223	0.183558	ffar2	MRPL32
8.41e-06	0.352735	0.583	0.143	0.20083	ffar2	TMEM109
8.97e-06	0.36211	0.833	0.243	0.214324	ffar2	EIF1AX
9.5e-06	1.45443	0.917	0.433	0.22701	ffar2	HSPB1
9.69e-06	0.314317	0.167	0.014	0.231335	ffar2	HAUS5
1.02e-05	0.518801	0.833	0.27	0.243842	ffar2	HSPE1
1.09e-05	0.359889	0.667	0.179	0.259301	ffar2	SH3BGRL3
1.37e-05	0.34503	0.5	0.114	0.327451	ffar2	DNAJA2
1.63e-05	0.400937	0.417	0.086	0.388833	ffar2	TMEM141
1.65e-05	0.9021	0.75	0.299	0.393633	ffar2	ATP5PO
1.81e-05	0.787137	0.833	0.299	0.433359	ffar2	HLA-A
1.84e-05	1.37	0.833	0.358	0.438886	ffar2	FOS
1.9e-05	1.20373	0.833	0.376	0.453363	ffar2	CYCS
2e-05	0.349117	0.667	0.193	0.477134	ffar2	SCAND1
2.03e-05	0.71944	0.833	0.344	0.485161	ffar2	EIF3K
2.09e-05	0.608162	0.583	0.148	0.498352	ffar2	FOSB
2.09e-05	0.342949	0.583	0.148	0.499988	ffar2	GLO1
2.21e-05	0.410475	0.5	0.113	0.527378	ffar2	HRC
2.36e-05	1.04597	0.833	0.384	0.564484	ffar2	ATP5F1B
2.39e-05	0.341586	0.667	0.179	0.571437	ffar2	TM4SF1
2.4e-05	0.392165	0.417	0.084	0.573589	ffar2	CYBA
2.49e-05	0.751625	0.583	0.156	0.593813	ffar2	RGS16
2.51e-05	0.312178	0.417	0.084	0.599489	ffar2	TMEM18
2.59e-05	0.409643	0.667	0.193	0.617951	ffar2	SDHD
2.66e-05	0.267544	0.417	0.085	0.636256	ffar2	NME1
3.31e-05	0.657871	0.5	0.124	0.789574	ffar2	DNAJB4
3.49e-05	0.34743	0.833	0.259	0.83287	ffar2	NDUFS2
3.74e-05	0.840624	0.833	0.337	0.893575	ffar2	CD151
3.99e-05	0.469682	0.75	0.249	0.953244	ffar2	PSME1
4.11e-05	0.481372	0.667	0.208	0.982731	ffar2	BANF1
4.13e-05	1.42432	0.833	0.368	0.986349	ffar2	FABP4
4.23e-05	0.38654	0.583	0.166	1	ffar2	SNHG32
4.28e-05	0.75422	0.75	0.218	1	ffar2	RASD1
4.49e-05	0.400389	0.667	0.206	1	ffar2	PSMA1
4.69e-05	0.358593	0.75	0.235	1	ffar2	EIF3H
4.74e-05	0.505644	0.75	0.239	1	ffar2	RPL36A
4.88e-05	0.361846	0.667	0.203	1	ffar2	HIGD2A
4.92e-05	1.11669	0.833	0.398	1	ffar2	UBB
4.98e-05	0.257379	0.417	0.085	1	ffar2	GPR4
5.43e-05	0.389126	0.75	0.246	1	ffar2	CHMP2A
5.85e-05	1.36129	0.917	0.439	1	ffar2	LGALS1
5.86e-05	0.373993	0.583	0.166	1	ffar2	IDH3G
5.94e-05	0.609438	0.667	0.223	1	ffar2	DKK3
5.98e-05	0.406409	0.75	0.233	1	ffar2	TGFBI
6.26e-05	0.296352	0.5	0.127	1	ffar2	PQBP1
6.85e-05	0.800132	0.75	0.305	1	ffar2	TUBA1A
7.03e-05	0.561449	0.917	0.366	1	ffar2	UQCRH
7.08e-05	0.565882	0.833	0.324	1	ffar2	ASAH1
7.13e-05	0.281679	0.417	0.088	1	ffar2	MOCS1
7.14e-05	0.443947	0.667	0.202	1	ffar2	IFI16
7.22e-05	0.408125	0.5	0.127	1	ffar2	TKT
7.32e-05	0.56863	0.667	0.232	1	ffar2	TAGLN2
7.41e-05	1.1259	0.667	0.237	1	ffar2	HIGD1B
7.46e-05	0.329256	0.667	0.196	1	ffar2	SAT2
7.88e-05	0.70359	0.833	0.326	1	ffar2	RPS21
8.02e-05	1.32026	0.833	0.393	1	ffar2	NDUFA4L2
8.33e-05	0.49716	0.667	0.216	1	ffar2	GNG11
9.08e-05	0.310484	0.417	0.095	1	ffar2	NXT1
9.59e-05	0.29639	0.667	0.204	1	ffar2	LEPROT
0.000102	0.377562	0.667	0.219	1	ffar2	PDCD5
0.000103	0.794734	0.833	0.366	1	ffar2	CNN3
0.000108	0.355	0.417	0.094	1	ffar2	GOLGA2
0.000109	0.253905	0.583	0.162	1	ffar2	NME4
0.000113	0.258649	0.583	0.167	1	ffar2	NDUFS3
0.000113	0.395556	0.333	0.063	1	ffar2	LINC03013
0.000114	0.500025	0.5	0.131	1	ffar2	BST2
0.000115	0.960401	0.667	0.252	1	ffar2	BTG2
0.000115	0.792345	0.833	0.34	1	ffar2	BGN
0.000116	0.554414	0.583	0.163	1	ffar2	EGR1
0.000121	0.780003	0.833	0.397	1	ffar2	PPIA
0.000121	0.621109	0.75	0.281	1	ffar2	SEPTIN4
0.000129	1.01535	0.833	0.459	1	ffar2	ITM2B
0.000131	0.546912	0.917	0.362	1	ffar2	SUMO2
0.000141	0.894447	0.917	0.438	1	ffar2	COX5B
0.000149	0.94526	0.917	0.406	1	ffar2	RPS16
0.000151	0.378326	0.75	0.272	1	ffar2	TMEM50A
0.000152	0.611452	0.833	0.347	1	ffar2	NDUFB7
0.000153	0.887243	0.833	0.388	1	ffar2	RPS20
0.000158	0.287182	0.667	0.214	1	ffar2	NDUFV1
0.000163	0.449792	0.583	0.189	1	ffar2	EIF3L
0.000166	0.525077	0.583	0.195	1	ffar2	TAF7
0.000169	1.39791	0.833	0.431	1	ffar2	HSP90AA1
0.000174	0.265683	0.25	0.039	1	ffar2	AVPR1A
0.000177	0.380986	0.667	0.227	1	ffar2	MDH2
0.000183	0.558718	0.833	0.318	1	ffar2	GJA4
0.000187	0.493612	0.333	0.07	1	ffar2	PHGDH
0.000188	1.12679	0.75	0.376	1	ffar2	OAZ2
0.000197	1.01942	0.833	0.411	1	ffar2	RPS12
0.000208	0.303612	0.5	0.146	1	ffar2	ALKBH7
0.00021	0.405869	0.583	0.186	1	ffar2	EMP3
0.000217	0.313814	0.417	0.094	1	ffar2	TCAIM
0.000218	1.28246	0.833	0.451	1	ffar2	IFITM3
0.000237	0.840347	0.833	0.384	1	ffar2	RPS11
0.00024	0.633681	0.917	0.362	1	ffar2	RPSA
0.000241	0.259048	0.5	0.136	1	ffar2	NQO2
0.000242	0.434283	0.833	0.322	1	ffar2	ANXA5
0.000249	0.56086	0.833	0.33	1	ffar2	COX8A
0.000253	0.25617	0.333	0.07	1	ffar2	TRAPPC2B
0.000255	0.342362	0.5	0.147	1	ffar2	VKORC1
0.000273	0.379543	0.333	0.071	1	ffar2	BRD3
0.000276	0.413375	0.5	0.15	1	ffar2	TECR
0.000279	0.334252	0.25	0.042	1	ffar2	ISCA2
0.000298	0.579444	0.833	0.322	1	ffar2	NDUFB9
0.000303	0.432395	0.417	0.101	1	ffar2	CYGB
0.000313	0.332283	0.5	0.151	1	ffar2	HNRNPH2
0.000326	0.324692	0.417	0.106	1	ffar2	SLC3A2
0.00033	0.381373	0.5	0.144	1	ffar2	SNHG15
0.000339	0.282249	0.5	0.144	1	ffar2	POLE4
0.00034	0.874546	0.833	0.467	1	ffar2	ISYNA1
0.000348	0.824522	0.833	0.379	1	ffar2	RPL26
0.000349	0.954003	0.833	0.476	1	ffar2	GAPDH
0.000374	0.871271	0.75	0.346	1	ffar2	TMSB10
0.000382	0.282748	0.417	0.105	1	ffar2	YIPF3
0.000386	0.594159	0.75	0.335	1	ffar2	PRDX1
0.000404	0.332699	0.417	0.108	1	ffar2	ALDOA
0.000419	0.80614	0.833	0.409	1	ffar2	RPL29
0.000419	0.945693	0.833	0.385	1	ffar2	RPL39
0.000438	0.354983	0.583	0.196	1	ffar2	SNRPB2
0.000446	1.14089	0.833	0.47	1	ffar2	EEF1A1
0.000446	0.393322	0.417	0.12	1	ffar2	TNFSF12
0.000456	0.509532	0.75	0.295	1	ffar2	SLC25A5
0.000464	0.371443	0.5	0.145	1	ffar2	DHX15
0.000464	0.436282	0.833	0.337	1	ffar2	RPS27L
0.000467	0.903103	0.833	0.425	1	ffar2	RPL35A
0.00048	0.881202	0.833	0.425	1	ffar2	FAU
0.00049	0.946391	0.833	0.427	1	ffar2	RPL23A
0.000495	0.357739	0.667	0.242	1	ffar2	UQCRFS1
0.000496	0.3465	0.667	0.233	1	ffar2	TUBB4B
0.000497	0.478906	0.667	0.236	1	ffar2	HES1
0.000511	0.798566	0.917	0.619	1	ffar2	MFGE8
0.000515	1.19542	0.833	0.504	1	ffar2	RGS5
0.000517	0.697797	0.417	0.108	1	ffar2	TCIM
0.00053	0.727011	0.667	0.273	1	ffar2	HSPA8
0.000546	1.16061	0.75	0.355	1	ffar2	ZFP36
0.000574	0.370232	0.75	0.298	1	ffar2	ARF1
0.000586	0.281359	0.583	0.191	1	ffar2	SELENOP
0.000603	0.372006	0.667	0.253	1	ffar2	DRAP1
0.000609	0.607338	0.833	0.362	1	ffar2	TIMP1
0.000617	0.878137	0.833	0.471	1	ffar2	CD9
0.000624	0.493116	0.667	0.26	1	ffar2	MAGED2
0.000624	0.269176	0.5	0.148	1	ffar2	MMADHC
0.000625	0.421558	0.75	0.304	1	ffar2	PHPT1
0.000637	0.338154	0.75	0.283	1	ffar2	TRIR
0.00064	0.584103	0.917	0.409	1	ffar2	RACK1
0.000641	0.69286	0.75	0.353	1	ffar2	ATP5F1D
0.000649	0.252682	0.583	0.192	1	ffar2	PRDX3
0.000652	0.272663	0.417	0.113	1	ffar2	CDK4
0.000684	0.282774	0.333	0.081	1	ffar2	ELOF1
0.000696	0.837473	0.833	0.416	1	ffar2	RPS24
0.00071	0.361746	0.583	0.195	1	ffar2	SUCLG1
0.000714	0.723676	0.75	0.334	1	ffar2	AGT
0.000722	1.03844	0.833	0.505	1	ffar2	B2M
0.000735	0.538614	0.75	0.352	1	ffar2	DYNLL1
0.000745	0.632706	0.75	0.343	1	ffar2	RPL4
0.00077	0.572703	0.667	0.279	1	ffar2	RPS10
0.000774	0.586181	0.833	0.389	1	ffar2	BTF3
0.000801	0.517097	0.75	0.335	1	ffar2	C12orf57
0.000803	0.780451	0.833	0.393	1	ffar2	RPS15A
0.000819	0.322376	0.583	0.206	1	ffar2	CCT3
0.000831	0.821809	0.833	0.422	1	ffar2	RPS28
0.000842	1.08422	0.833	0.484	1	ffar2	TMSB4X
0.000845	0.563021	0.75	0.341	1	ffar2	CHCHD10
0.000878	0.792732	0.75	0.372	1	ffar2	SLC25A6
0.000881	0.614671	0.833	0.401	1	ffar2	PLAC9
0.000888	0.884218	0.833	0.447	1	ffar2	RPS8
0.000893	0.562292	0.75	0.324	1	ffar2	NDUFB10
0.000908	0.366408	0.75	0.28	1	ffar2	TUBB
0.000979	0.280601	0.583	0.205	1	ffar2	PSMC1
0.000983	0.30535	0.5	0.16	1	ffar2	AOC3
0.001032	0.602642	0.833	0.414	1	ffar2	GSTP1
0.001034	1.09644	0.75	0.434	1	ffar2	RPLP2
0.001052	0.863393	0.75	0.367	1	ffar2	RPL38
0.001068	0.409774	0.583	0.215	1	ffar2	H2AJ
0.001099	0.796959	0.833	0.416	1	ffar2	RPS4X
0.001104	0.517917	0.833	0.338	1	ffar2	RSU1
0.001105	0.550266	0.667	0.293	1	ffar2	RAN
0.001105	0.250755	0.667	0.233	1	ffar2	COX14
0.001147	0.929751	0.833	0.424	1	ffar2	RPL37A
0.001194	0.696587	0.75	0.365	1	ffar2	RPL22
0.00121	0.303685	0.583	0.207	1	ffar2	SMDT1
0.001229	0.97862	0.833	0.493	1	ffar2	SPARC
0.001244	0.25333	0.583	0.2	1	ffar2	NIPSNAP2
0.001248	0.739166	0.833	0.427	1	ffar2	RPS2
0.001248	0.302793	0.5	0.153	1	ffar2	PSMG2
0.001249	0.695295	0.75	0.357	1	ffar2	COX6B1
0.001252	0.346587	0.5	0.157	1	ffar2	MAFF
0.001287	0.309166	0.5	0.164	1	ffar2	RPL17
0.001293	0.781533	0.833	0.43	1	ffar2	RPS25
0.001302	0.868484	0.833	0.437	1	ffar2	TPT1
0.001302	0.457115	0.833	0.382	1	ffar2	RAC1
0.001308	0.265488	0.583	0.198	1	ffar2	SRI
0.001313	0.414175	0.667	0.258	1	ffar2	MICOS10
0.001319	0.712009	0.833	0.413	1	ffar2	NACA
0.00137	0.48621	0.833	0.374	1	ffar2	EID1
0.001389	0.43696	0.75	0.328	1	ffar2	LDHB
0.00141	0.481549	0.833	0.377	1	ffar2	CNBP
0.001414	0.300811	0.583	0.205	1	ffar2	C1QBP
0.00142	0.491181	0.917	0.441	1	ffar2	CAV1
0.001422	0.81786	1	0.832	1	ffar2	IGFBP7
0.00143	0.762128	0.917	0.437	1	ffar2	RPL8
0.001487	0.776308	0.167	0.025	1	ffar2	CCL8
0.001542	0.494462	0.667	0.3	1	ffar2	RHOC
0.001547	0.95531	0.833	0.53	1	ffar2	MT2A
0.001558	0.791618	0.833	0.416	1	ffar2	RPL35
0.001564	0.813594	0.833	0.43	1	ffar2	RPL32
0.001587	0.440617	0.667	0.272	1	ffar2	PGAM1
0.001609	0.435257	0.833	0.354	1	ffar2	LDHA
0.001628	0.487881	0.75	0.373	1	ffar2	ATP5MC2
0.001629	0.641549	0.75	0.335	1	ffar2	IGFBP4
0.001715	0.316072	0.583	0.202	1	ffar2	PDGFA
0.001727	0.672717	0.833	0.421	1	ffar2	RPS9
0.001741	0.785024	0.75	0.374	1	ffar2	RPL37
0.001752	0.418013	0.833	0.349	1	ffar2	SOD1
0.001789	0.694775	0.833	0.395	1	ffar2	RPS29
0.001824	0.287064	0.583	0.209	1	ffar2	GNG5
0.001825	0.784168	0.833	0.418	1	ffar2	RPS23
0.001863	0.403387	0.5	0.169	1	ffar2	LARP7
0.001888	0.707816	0.833	0.416	1	ffar2	RPS13
0.00189	0.502061	0.833	0.38	1	ffar2	TPI1
0.00196	0.563232	0.667	0.315	1	ffar2	NDUFS5
0.001999	0.605076	0.833	0.436	1	ffar2	RPL5
0.002121	0.438439	1	0.422	1	ffar2	SKP1
0.002128	0.452703	0.333	0.089	1	ffar2	UBE2S
0.002149	0.78429	0.833	0.416	1	ffar2	RHOB
0.002159	0.355909	0.75	0.315	1	ffar2	SNX3
0.00217	0.307755	0.667	0.258	1	ffar2	NDUFB11
0.00217	0.425357	0.833	0.343	1	ffar2	HINT1
0.002178	0.547834	0.667	0.325	1	ffar2	NPM1
0.002192	0.272874	0.75	0.299	1	ffar2	ATP5F1A
0.002206	0.281474	0.417	0.13	1	ffar2	HMGN1
0.002222	0.336612	0.583	0.224	1	ffar2	NDUFA2
0.00223	0.742298	0.833	0.451	1	ffar2	RPL11
0.002233	0.78847	0.833	0.422	1	ffar2	RPS3A
0.002265	0.299196	0.583	0.218	1	ffar2	EIF5
0.002265	0.449974	0.833	0.372	1	ffar2	LAPTM4A
0.002323	0.438246	0.75	0.349	1	ffar2	TMEM59
0.002415	0.634867	0.417	0.152	1	ffar2	OSTC
0.002495	0.615788	0.833	0.421	1	ffar2	RPL14
0.002508	0.661919	0.833	0.42	1	ffar2	RPL30
0.00259	0.276936	0.667	0.268	1	ffar2	VAMP2
0.002615	0.715143	0.833	0.41	1	ffar2	ATP5MG
0.002645	0.753012	0.833	0.459	1	ffar2	RPS7
0.002719	0.684349	0.833	0.408	1	ffar2	CALM2
0.002822	0.597108	0.833	0.423	1	ffar2	RPS3
0.002849	0.272802	0.667	0.265	1	ffar2	SNRPD2
0.002913	0.773341	0.833	0.444	1	ffar2	RPS14
0.002991	0.747514	0.833	0.432	1	ffar2	RPL19
0.00311	0.27428	0.583	0.218	1	ffar2	FKBP1A
0.003319	0.678427	0.833	0.433	1	ffar2	RPS15
0.003343	0.750133	0.75	0.386	1	ffar2	RPL28
0.003475	0.274886	0.417	0.14	1	ffar2	C5orf24
0.003557	0.593127	0.75	0.404	1	ffar2	COX4I1
0.003628	0.491877	0.833	0.382	1	ffar2	H3-3A
0.003641	0.415944	0.583	0.259	1	ffar2	NDUFS4
0.003692	0.25736	0.333	0.098	1	ffar2	EFEMP2
0.00371	0.275062	0.667	0.265	1	ffar2	TXN
0.003768	0.430353	0.667	0.323	1	ffar2	ZFP36L1
0.003825	0.487195	0.75	0.334	1	ffar2	DCN
0.003857	0.665143	0.917	0.512	1	ffar2	EIF1
0.003865	0.369475	0.333	0.095	1	ffar2	HNRNPLL
0.003904	0.398281	0.583	0.259	1	ffar2	GHITM
0.004022	0.547885	0.75	0.428	1	ffar2	LMNA
0.004035	0.815201	0.833	0.43	1	ffar2	RPL34
0.00407	0.784893	0.583	0.254	1	ffar2	PPP1R15A
0.004109	0.296031	0.25	0.058	1	ffar2	NMRK2
0.004117	0.630981	0.833	0.402	1	ffar2	RPL18A
0.004225	0.302705	0.5	0.196	1	ffar2	ATP6V0B
0.004287	0.392924	0.25	0.06	1	ffar2	IFITM1
0.004294	0.70066	0.917	0.499	1	ffar2	FTH1
0.004299	0.367045	0.5	0.179	1	ffar2	EIF4A3
0.004331	0.560157	0.75	0.368	1	ffar2	COX6A1
0.004344	0.25323	0.583	0.225	1	ffar2	HSPA9
0.004356	0.373935	0.667	0.295	1	ffar2	MGLL
0.004442	0.566013	0.833	0.427	1	ffar2	RPL6
0.004513	0.250045	0.5	0.187	1	ffar2	TOMM20
0.004623	0.374802	0.5	0.194	1	ffar2	NOP10
0.004659	0.265194	0.417	0.142	1	ffar2	BCAS2
0.004669	0.439108	0.667	0.287	1	ffar2	POLR2L
0.004707	0.776717	0.833	0.492	1	ffar2	RPLP1
0.004728	0.567347	0.833	0.407	1	ffar2	RPL24
0.00475	0.660902	0.833	0.431	1	ffar2	RPS18
0.004789	0.288107	0.25	0.059	1	ffar2	TMC6
0.004822	0.59274	0.75	0.422	1	ffar2	CST3
0.004902	0.534263	0.667	0.347	1	ffar2	ATP5MJ
0.004932	0.484588	0.833	0.395	1	ffar2	RPL36
0.004932	0.475049	0.833	0.415	1	ffar2	SRP14
0.004939	0.316562	0.583	0.246	1	ffar2	GSTK1
0.004972	0.373097	0.667	0.295	1	ffar2	UQCR10
0.005008	0.798281	0.5	0.219	1	ffar2	ATF3
0.005037	0.269816	0.583	0.23	1	ffar2	TSPO
0.005066	0.450488	0.583	0.23	1	ffar2	FABP5
0.005133	0.740127	0.833	0.468	1	ffar2	RPL13
0.005221	0.604668	0.833	0.433	1	ffar2	RPL27A
0.005305	0.302012	0.667	0.296	1	ffar2	PSMB6
0.005388	0.627344	0.583	0.254	1	ffar2	SNCG
0.005522	0.259737	0.5	0.185	1	ffar2	HERPUD1
0.005539	0.313995	0.333	0.099	1	ffar2	BUD23
0.00565	0.751302	0.833	0.435	1	ffar2	RPL3
0.005662	0.339228	0.417	0.143	1	ffar2	FDFT1
0.00585	0.580158	0.333	0.102	1	ffar2	PKDCC
0.005867	0.49213	0.667	0.343	1	ffar2	EDF1
0.005908	0.375472	0.75	0.344	1	ffar2	UQCRQ
0.005964	0.384321	0.75	0.353	1	ffar2	HNRNPA1
0.006061	0.440786	0.5	0.19	1	ffar2	SOCS3
0.006135	0.29635	0.583	0.247	1	ffar2	TMED2
0.006142	0.398642	0.75	0.351	1	ffar2	OAZ1
0.006156	0.735846	0.75	0.412	1	ffar2	RPL18
0.006171	0.271007	0.417	0.15	1	ffar2	NSA2
0.006273	0.262445	0.583	0.232	1	ffar2	ARPC1A
0.006319	0.425308	0.417	0.158	1	ffar2	RPN2
0.006438	0.252098	0.667	0.286	1	ffar2	EIF4A1
0.006593	0.396203	0.833	0.391	1	ffar2	IFITM2
0.006681	0.427019	0.833	0.477	1	ffar2	NOTCH3
0.0068	0.544444	0.833	0.492	1	ffar2	MGST3
0.006821	0.76233	0.75	0.413	1	ffar2	UBC
0.006894	0.729323	0.833	0.442	1	ffar2	RPS27
0.007144	0.253518	0.583	0.229	1	ffar2	CALR
0.007162	0.279377	0.583	0.25	1	ffar2	MRFAP1
0.007182	0.332904	0.75	0.352	1	ffar2	DUSP1
0.007216	0.61674	0.833	0.531	1	ffar2	H3-3B
0.007247	0.271268	0.667	0.29	1	ffar2	PSAP
0.007337	0.341506	0.417	0.155	1	ffar2	RNF5
0.007355	0.814749	0.833	0.562	1	ffar2	RPL10
0.007422	0.250251	0.833	0.367	1	ffar2	CSRP1
0.007639	0.401893	0.75	0.376	1	ffar2	EIF4A2
0.007642	0.290881	0.417	0.143	1	ffar2	TM9SF2
0.00781	0.563042	0.75	0.402	1	ffar2	CFL1
0.007829	0.677068	0.667	0.381	1	ffar2	TUBA1B
0.007829	0.589142	0.583	0.264	1	ffar2	JUND
0.007942	0.378361	0.667	0.315	1	ffar2	ATP5F1C
0.008036	0.572519	0.417	0.137	1	ffar2	SLC12A2
0.008069	0.58785	0.75	0.41	1	ffar2	RPL7A
0.0081	0.442714	0.75	0.372	1	ffar2	UBA52
0.008219	0.69861	0.833	0.449	1	ffar2	ND2
0.008327	0.611515	0.583	0.302	1	ffar2	HLA-B
0.00837	0.353437	0.583	0.263	1	ffar2	HCFC1R1
0.008444	0.297214	0.5	0.187	1	ffar2	C1R
0.008515	0.305727	0.5	0.211	1	ffar2	LGALS3
0.008553	0.449097	0.917	0.518	1	ffar2	ATP6
0.008621	0.427428	0.75	0.355	1	ffar2	RPL23
0.008641	0.444073	0.75	0.397	1	ffar2	PFDN5
0.008787	0.521029	0.75	0.412	1	ffar2	PPP1R14A
0.008944	0.364437	0.333	0.111	1	ffar2	PLEC
0.009214	0.426655	0.917	0.455	1	ffar2	NDUFA4
0.009339	0.463615	0.75	0.352	1	ffar2	NDUFB2
0.009433	0.334462	0.417	0.148	1	ffar2	RNF130
0.009733	0.280027	0.167	0.034	1	ffar2	POLL
0.009786	0.824416	0.75	0.44	1	ffar2	RPL13A
0.009818	0.529369	0.5	0.202	1	ffar2	DNAJA1
0.009824	0.359499	0.333	0.113	1	ffar2	POLD2
0.009835	0.309601	0.583	0.256	1	ffar2	SPCS1
0.009884	0.337237	0.667	0.305	1	ffar2	NDUFB8
0	1.06163	1	0	0	ffar3	FFAR3
0	0.765906	0.545	0	0	ffar3	GPR42
4.35e-33	0.387989	0.636	0.028	1.04e-28	ffar3	PCSK1N
1.66e-24	0.376621	0.455	0.02	3.97e-20	ffar3	TTYH1
2.45e-18	0.301488	0.455	0.027	5.85e-14	ffar3	CHCHD4
2.84e-18	0.832819	0.727	0.07	6.78e-14	ffar3	IFI6
2.52e-16	1.16575	0.909	0.122	6.01e-12	ffar3	IFI27
3.15e-16	0.257109	0.455	0.03	7.53e-12	ffar3	MDK
2.41e-15	1.02878	0.909	0.128	5.76e-11	ffar3	FXYD6
5.84e-15	0.272828	0.545	0.046	1.39e-10	ffar3	NCAPH2
1.32e-14	0.761521	0.636	0.069	3.14e-10	ffar3	PHGDH
4.04e-14	0.322197	0.455	0.034	9.66e-10	ffar3	CHST2
5.73e-14	1.275	0.909	0.146	1.37e-09	ffar3	DNAJB1
1.57e-13	1.79304	1	0.189	3.76e-09	ffar3	CCL2
2.19e-12	0.478277	0.818	0.12	5.23e-08	ffar3	CISD1
4.25e-12	0.751129	0.909	0.147	1.01e-07	ffar3	FOSB
4.57e-12	0.280549	0.455	0.039	1.09e-07	ffar3	CNGA1
8.57e-12	0.783092	0.909	0.157	2.05e-07	ffar3	MAFF
8.97e-12	1.31728	0.909	0.181	2.14e-07	ffar3	HSPA1B
9.51e-12	2.14902	1	0.261	2.27e-07	ffar3	HSPA1A
9.64e-12	1.13024	0.727	0.108	2.3e-07	ffar3	TCIM
1.74e-11	0.435757	0.818	0.132	4.15e-07	ffar3	DPM3
1.75e-11	0.37205	0.545	0.06	4.18e-07	ffar3	COLEC11
2.74e-11	0.305751	0.636	0.081	6.55e-07	ffar3	DNTTIP1
2.99e-11	0.454905	0.818	0.13	7.14e-07	ffar3	SELENBP1
4.01e-11	0.423711	0.545	0.06	9.59e-07	ffar3	LPL
6.14e-11	0.927596	0.818	0.144	1.47e-06	ffar3	TPPP3
7.71e-11	0.253054	0.545	0.063	1.84e-06	ffar3	CTSF
1.22e-10	0.6809	0.545	0.069	2.92e-06	ffar3	TRAPPC2B
1.24e-10	0.3216	0.727	0.105	2.95e-06	ffar3	EPB41L1
1.45e-10	1.37959	1	0.236	3.46e-06	ffar3	HIGD1B
1.46e-10	0.385117	0.727	0.111	3.48e-06	ffar3	IFNGR1
1.49e-10	1.5488	1	0.254	3.57e-06	ffar3	PPP1R15A
3.32e-10	0.257427	0.364	0.032	7.92e-06	ffar3	RAB3A
3.64e-10	0.437345	0.727	0.117	8.69e-06	ffar3	CACYBP
4.77e-10	1.14098	1	0.218	1.14e-05	ffar3	RASD1
8.38e-10	1.15585	1	0.273	2e-05	ffar3	HSPA8
2.58e-09	0.621578	0.909	0.186	6.16e-05	ffar3	SLC2A3
3.09e-09	0.51322	0.909	0.2	7.38e-05	ffar3	EIF3I
3.2e-09	0.849425	1	0.235	7.65e-05	ffar3	EPHX1
4.17e-09	1.21999	0.909	0.27	9.97e-05	ffar3	HSPE1
5.09e-09	0.576164	0.636	0.101	0.000121	ffar3	CYGB
6.11e-09	0.515494	0.727	0.127	0.000146	ffar3	ARHGDIB
7.1e-09	0.31236	0.636	0.102	0.00017	ffar3	ARL6IP1
7.23e-09	1.03773	1	0.299	0.000173	ffar3	HLA-A
7.65e-09	0.704499	0.455	0.06	0.000183	ffar3	IFITM1
8.64e-09	0.59097	0.727	0.142	0.000206	ffar3	BCAS2
9.95e-09	0.454272	0.636	0.109	0.000238	ffar3	PMF1
1.84e-08	1.04128	1	0.302	0.000439	ffar3	HLA-B
2.27e-08	0.396406	0.727	0.142	0.000542	ffar3	PRDX4
2.59e-08	0.563444	0.909	0.21	0.000618	ffar3	PYURF
2.65e-08	1.59249	1	0.315	0.000632	ffar3	JUN
3.83e-08	0.65746	0.818	0.173	0.000914	ffar3	PHLDA1
3.83e-08	0.819718	0.818	0.202	0.000915	ffar3	DNAJA1
4.4e-08	0.664726	0.909	0.229	0.001051	ffar3	CALR
4.74e-08	1.089	0.727	0.162	0.001132	ffar3	MYC
5.34e-08	0.532626	0.909	0.208	0.001275	ffar3	NOP53
5.51e-08	0.321877	0.364	0.041	0.001316	ffar3	LRRC8C
5.75e-08	0.56444	0.818	0.206	0.001374	ffar3	PSMA1
7.05e-08	0.282337	0.545	0.087	0.001684	ffar3	TAF9
7.45e-08	1.141	1	0.312	0.001779	ffar3	COX4I2
8.16e-08	0.300375	0.364	0.042	0.00195	ffar3	PODXL2
8.27e-08	0.601032	0.818	0.202	0.001975	ffar3	DUT
8.49e-08	0.318535	0.636	0.115	0.002028	ffar3	PTBP1
1.06e-07	0.586996	1	0.266	0.00254	ffar3	NDUFA13
1.1e-07	1.69264	1	0.393	0.002624	ffar3	NDUFA4L2
1.2e-07	0.266326	0.818	0.166	0.002864	ffar3	RASSF1
1.23e-07	0.376023	0.727	0.149	0.002948	ffar3	VASN
1.4e-07	0.565586	0.909	0.237	0.003334	ffar3	TCEAL9
1.41e-07	0.30594	0.545	0.09	0.00337	ffar3	DCXR
1.47e-07	0.453746	0.818	0.19	0.003506	ffar3	PDLIM1
1.53e-07	1.14753	0.818	0.218	0.003648	ffar3	ATF3
1.55e-07	0.371317	0.636	0.116	0.003694	ffar3	DDIT3
1.55e-07	0.313936	0.455	0.063	0.003702	ffar3	LINC03013
1.57e-07	0.329093	0.455	0.063	0.00374	ffar3	CAVIN2
1.64e-07	0.256182	0.545	0.089	0.003926	ffar3	TSNAX
1.67e-07	0.368216	0.273	0.025	0.003992	ffar3	CCL8
1.73e-07	0.454967	0.818	0.194	0.004132	ffar3	DDAH2
1.95e-07	0.639805	0.909	0.224	0.004646	ffar3	RPS17
2.09e-07	0.391005	0.636	0.122	0.004996	ffar3	IDI1
2.19e-07	0.477146	1	0.26	0.005226	ffar3	NDUFC2
2.2e-07	0.285804	0.727	0.148	0.005246	ffar3	PSMB4
2.29e-07	1.02572	1	0.34	0.005459	ffar3	BGN
2.29e-07	0.957082	0.727	0.163	0.005469	ffar3	EGR1
2.49e-07	0.534621	0.727	0.164	0.005949	ffar3	RPL17
2.55e-07	0.572913	0.636	0.131	0.006094	ffar3	BST2
2.98e-07	0.480644	0.727	0.166	0.007123	ffar3	SNHG32
3.27e-07	0.355878	0.636	0.129	0.007799	ffar3	NT5C3B
3.35e-07	0.881705	0.636	0.15	0.007991	ffar3	CCND1
3.44e-07	0.330257	0.727	0.16	0.008223	ffar3	PHB1
3.52e-07	0.376473	0.636	0.127	0.008408	ffar3	PQBP1
3.61e-07	0.287242	0.545	0.095	0.008632	ffar3	NXT1
3.79e-07	0.881983	0.727	0.179	0.009047	ffar3	EIF4A3
3.86e-07	2.17074	0.909	0.376	0.009218	ffar3	CYCS
4.15e-07	0.408064	0.727	0.162	0.009909	ffar3	CSNK2B
4.24e-07	1.54113	1	0.505	0.010125	ffar3	B2M
4.24e-07	1.23788	0.727	0.181	0.010135	ffar3	ISG15
4.29e-07	0.404055	0.545	0.093	0.010237	ffar3	KLF4
4.33e-07	1.57461	1	0.431	0.010339	ffar3	HSP90AA1
4.4e-07	0.25117	0.545	0.093	0.010507	ffar3	NES
4.47e-07	0.963962	1	0.384	0.010679	ffar3	ATP5F1B
4.52e-07	0.411288	0.909	0.237	0.010792	ffar3	TMEM230
4.6e-07	0.899783	1	0.358	0.010989	ffar3	ATP5MC3
4.64e-07	0.413751	0.818	0.203	0.011075	ffar3	HIGD2A
5.14e-07	0.60968	0.909	0.233	0.012285	ffar3	TGFBI
5.68e-07	0.812522	1	0.347	0.013559	ffar3	NDUFB7
5.76e-07	0.387519	0.818	0.191	0.013748	ffar3	SELENOP
6.01e-07	0.646151	0.727	0.179	0.014344	ffar3	TM4SF1
6.03e-07	1.98652	1	0.504	0.014391	ffar3	RGS5
6.4e-07	0.782421	1	0.299	0.015295	ffar3	ATP5PO
6.51e-07	1.21555	1	0.406	0.015548	ffar3	RPS16
6.52e-07	0.663866	0.909	0.293	0.015568	ffar3	RAN
7.54e-07	0.467606	0.727	0.176	0.018007	ffar3	TRAPPC1
8.08e-07	0.386569	0.818	0.202	0.019297	ffar3	PRMT1
8.45e-07	0.292845	0.455	0.071	0.020173	ffar3	CLEC11A
9.03e-07	0.32343	0.545	0.099	0.021556	ffar3	DDB1
9.3e-07	0.523118	0.818	0.217	0.022202	ffar3	CCDC85B
1.07e-06	0.580262	0.909	0.273	0.025519	ffar3	CLTB
1.08e-06	0.371404	0.727	0.173	0.025684	ffar3	CCT5
1.13e-06	0.320333	0.636	0.13	0.026933	ffar3	TMEM205
1.21e-06	1.02977	1	0.409	0.028833	ffar3	RPL29
1.28e-06	1.32129	1	0.362	0.030554	ffar3	TIMP1
1.29e-06	0.34978	0.455	0.074	0.030712	ffar3	MSC
1.39e-06	1.47587	1	0.439	0.033228	ffar3	LGALS1
1.45e-06	0.264779	0.455	0.075	0.034522	ffar3	NDUFA7
1.53e-06	1.54351	1	0.493	0.036447	ffar3	SPARC
1.56e-06	0.783716	0.909	0.3	0.037333	ffar3	RHOC
1.59e-06	0.98711	1	0.361	0.037911	ffar3	COX7A1
1.61e-06	0.340167	0.545	0.106	0.038567	ffar3	IMPDH2
1.75e-06	1.01718	0.636	0.137	0.04181	ffar3	APOE
1.76e-06	0.269897	0.455	0.075	0.042032	ffar3	HSPH1
1.83e-06	0.687536	1	0.335	0.043629	ffar3	PRDX1
2.05e-06	0.509741	0.727	0.177	0.048954	ffar3	RPS4Y1
2.08e-06	0.815428	1	0.339	0.049586	ffar3	UQCR11
2.08e-06	0.971005	1	0.376	0.049614	ffar3	OAZ2
2.11e-06	0.873832	1	0.397	0.050294	ffar3	PPIA
2.12e-06	0.635668	1	0.321	0.050729	ffar3	NDUFB9
2.15e-06	0.845952	0.818	0.237	0.051442	ffar3	HLA-E
2.3e-06	0.831874	1	0.351	0.054872	ffar3	OAZ1
2.44e-06	0.352534	0.727	0.175	0.05833	ffar3	LSM7
2.51e-06	0.647781	1	0.334	0.060056	ffar3	HLA-C
2.61e-06	0.485579	0.818	0.224	0.062343	ffar3	HNRNPA0
2.62e-06	0.367068	0.818	0.215	0.062673	ffar3	TUFM
2.67e-06	0.625122	0.727	0.188	0.063803	ffar3	PRMT9
2.97e-06	0.781065	0.909	0.33	0.07095	ffar3	COX8A
3.02e-06	0.935001	1	0.393	0.072112	ffar3	COX7B
3.07e-06	1.20511	1	0.512	0.073329	ffar3	EIF1
3.19e-06	1.04794	1	0.412	0.076211	ffar3	RPL18
3.21e-06	1.10718	0.909	0.346	0.076704	ffar3	TMSB10
3.4e-06	0.310095	0.545	0.106	0.081183	ffar3	FBXO21
3.48e-06	0.568869	0.818	0.25	0.083126	ffar3	MRFAP1
3.6e-06	0.938908	1	0.382	0.086013	ffar3	H3-3A
3.73e-06	1.28256	0.909	0.398	0.088987	ffar3	UBB
3.78e-06	0.893356	0.818	0.252	0.0904	ffar3	BTG2
3.88e-06	0.268179	0.455	0.077	0.092631	ffar3	SLC43A3
3.89e-06	0.404823	0.727	0.178	0.09283	ffar3	OTUD6B-AS1
4.04e-06	0.443754	1	0.293	0.096524	ffar3	C4orf3
4.06e-06	0.72379	1	0.355	0.097074	ffar3	ATP5MK
4.12e-06	0.577141	0.818	0.246	0.09835	ffar3	GSTK1
4.28e-06	0.734699	0.909	0.328	0.102286	ffar3	LDHB
4.38e-06	1.24809	1	0.433	0.104708	ffar3	HSPB1
4.41e-06	1.43008	1	0.435	0.105448	ffar3	JUNB
4.57e-06	0.495307	0.727	0.18	0.109129	ffar3	GPAT2
4.83e-06	0.800298	1	0.365	0.1153	ffar3	RPL22
4.86e-06	0.593485	1	0.332	0.116112	ffar3	RBM3
5.11e-06	0.301968	0.727	0.177	0.122059	ffar3	PSMA2
5.47e-06	0.835291	0.727	0.19	0.130728	ffar3	SOCS3
5.48e-06	0.402646	1	0.295	0.130826	ffar3	UQCR10
5.51e-06	0.443399	0.818	0.226	0.131547	ffar3	CHURC1
5.77e-06	0.932499	1	0.438	0.13773	ffar3	COX5B
5.84e-06	0.509027	0.636	0.155	0.139536	ffar3	MRPL57
5.91e-06	1.02288	1	0.334	0.141065	ffar3	AGT
5.94e-06	0.425093	0.818	0.232	0.141773	ffar3	TAGLN2
6.04e-06	0.430121	0.909	0.269	0.144168	ffar3	BEX3
6.11e-06	0.64199	0.909	0.279	0.145911	ffar3	RPS10
6.16e-06	0.603246	0.364	0.055	0.147178	ffar3	IL6
6.17e-06	1.22195	1	0.451	0.147282	ffar3	IFITM3
6.24e-06	0.904124	0.909	0.317	0.148956	ffar3	NUPR1
6.39e-06	0.273519	0.545	0.108	0.152682	ffar3	ALDOA
6.53e-06	0.505875	0.818	0.234	0.155877	ffar3	HSPD1
6.58e-06	0.383001	0.909	0.271	0.157057	ffar3	DAD1
6.75e-06	0.644442	0.727	0.211	0.161279	ffar3	AQP1
7.17e-06	0.302024	0.636	0.15	0.171306	ffar3	PGRMC1
7.2e-06	0.273151	0.636	0.147	0.172042	ffar3	SNRPC
7.39e-06	0.664227	1	0.333	0.176496	ffar3	PEBP1
7.61e-06	0.758331	0.909	0.317	0.181729	ffar3	ATP6V1G1
7.66e-06	0.446543	1	0.318	0.182911	ffar3	SPCS2
7.68e-06	0.902813	1	0.391	0.183451	ffar3	IFITM2
7.79e-06	0.403705	0.545	0.117	0.18601	ffar3	SERTAD1
7.84e-06	1.18979	1	0.44	0.187285	ffar3	RPL13A
7.88e-06	1.10091	1	0.437	0.188314	ffar3	RPL8
8.08e-06	0.921753	1	0.395	0.192942	ffar3	RPL36
8.12e-06	1.1471	1	0.476	0.193942	ffar3	GAPDH
8.6e-06	0.919803	0.909	0.321	0.205505	ffar3	NR4A1
8.77e-06	0.569632	0.909	0.314	0.209531	ffar3	SAP18
8.89e-06	0.798579	1	0.381	0.212332	ffar3	SRSF3
9.41e-06	0.251941	0.455	0.085	0.224677	ffar3	RBCK1
9.72e-06	0.300021	0.545	0.118	0.23208	ffar3	DHPS
9.8e-06	0.667752	1	0.368	0.234173	ffar3	FABP4
1.03e-05	0.886993	1	0.459	0.246482	ffar3	ITM2B
1.04e-05	0.61217	1	0.357	0.24936	ffar3	COX6B1
1.12e-05	0.591104	1	0.33	0.266639	ffar3	EEF2
1.13e-05	0.275233	0.636	0.152	0.270639	ffar3	EIF6
1.14e-05	0.390398	0.727	0.193	0.272208	ffar3	CHMP5
1.16e-05	0.307107	0.455	0.084	0.278054	ffar3	CYBA
1.2e-05	0.901642	1	0.392	0.286465	ffar3	RPS15A
1.22e-05	1.64171	0.909	0.358	0.291032	ffar3	FOS
1.22e-05	0.338708	0.909	0.254	0.291082	ffar3	ANXA2
1.24e-05	0.44864	0.636	0.159	0.297298	ffar3	APEX1
1.32e-05	0.270382	0.545	0.119	0.315461	ffar3	AIP
1.32e-05	0.813943	1	0.372	0.315608	ffar3	UBA52
1.33e-05	0.509209	0.818	0.258	0.317112	ffar3	NDUFS8
1.33e-05	0.297388	0.909	0.253	0.317148	ffar3	DRAP1
1.4e-05	0.34902	0.727	0.195	0.334705	ffar3	ATRAID
1.43e-05	0.754957	1	0.366	0.341031	ffar3	UQCRH
1.44e-05	0.423735	0.545	0.124	0.34332	ffar3	DNAJB4
1.48e-05	0.347749	0.455	0.088	0.353064	ffar3	TEAD2
1.49e-05	0.835883	1	0.402	0.354992	ffar3	CFL1
1.52e-05	0.955372	1	0.436	0.363565	ffar3	RPL10A
1.54e-05	0.680976	0.909	0.335	0.367709	ffar3	C12orf57
1.6e-05	0.720598	1	0.38	0.382993	ffar3	TPI1
1.62e-05	1.01307	0.909	0.362	0.387437	ffar3	HSP90AB1
1.7e-05	0.716285	1	0.372	0.405832	ffar3	SLC25A6
1.78e-05	1.04999	1	0.434	0.425853	ffar3	RPLP2
1.8e-05	0.958952	1	0.385	0.429743	ffar3	RPL39
1.91e-05	0.33205	0.909	0.258	0.45632	ffar3	MICOS10
1.93e-05	0.320583	0.545	0.127	0.460837	ffar3	MRPL24
2.01e-05	0.701482	0.818	0.281	0.480985	ffar3	SEPTIN4
2.01e-05	1.02366	1	0.432	0.481144	ffar3	RPL19
2.02e-05	1.04504	1	0.531	0.483528	ffar3	H3-3B
2.05e-05	0.284184	0.545	0.116	0.489669	ffar3	NFKBIZ
2.06e-05	0.836243	1	0.416	0.491187	ffar3	RHOB
2.08e-05	0.291582	0.727	0.194	0.495712	ffar3	ATP6V1E1
2.08e-05	1.23666	1	0.47	0.497856	ffar3	EEF1A1
2.11e-05	1.05601	1	0.43	0.50378	ffar3	RPL32
2.11e-05	0.969124	1	0.396	0.504133	ffar3	RPL9
2.14e-05	0.353212	0.545	0.127	0.512311	ffar3	NPC2
2.25e-05	0.997181	1	0.416	0.536322	ffar3	RPS4X
2.25e-05	0.859005	1	0.423	0.537339	ffar3	COX7C
2.37e-05	0.563446	0.909	0.31	0.566037	ffar3	CYC1
2.48e-05	0.40781	0.818	0.256	0.593441	ffar3	GADD45GIP1
2.49e-05	0.868649	1	0.42	0.593629	ffar3	RPL30
2.51e-05	0.287023	0.455	0.094	0.600595	ffar3	PPP1R11
2.59e-05	0.539697	1	0.353	0.619409	ffar3	PTMS
2.6e-05	0.916848	0.909	0.367	0.620475	ffar3	RPL38
2.68e-05	0.441136	0.727	0.227	0.640581	ffar3	PRDX5
2.75e-05	0.462522	0.727	0.227	0.657346	ffar3	MDH2
2.81e-05	0.946113	1	0.471	0.67109	ffar3	CD9
2.82e-05	0.408121	0.909	0.284	0.674744	ffar3	PKM
3.02e-05	0.478984	0.818	0.275	0.720713	ffar3	ENO1
3.15e-05	0.697615	0.818	0.289	0.751836	ffar3	S100A11
3.22e-05	0.583206	0.545	0.135	0.768976	ffar3	ITM2C
3.5e-05	0.310343	0.545	0.131	0.835868	ffar3	LSM2
3.51e-05	0.622518	1	0.371	0.837292	ffar3	SLC25A3
3.52e-05	0.693055	0.909	0.352	0.84185	ffar3	NDUFB2
3.54e-05	0.433882	0.909	0.295	0.846443	ffar3	SLC25A5
3.55e-05	0.599788	0.727	0.212	0.848544	ffar3	CDKN1A
3.61e-05	0.318051	0.727	0.2	0.861623	ffar3	SSU72
3.64e-05	0.484095	0.727	0.23	0.869705	ffar3	TSPO
3.65e-05	0.941543	1	0.422	0.872869	ffar3	RPS28
3.67e-05	0.444124	0.818	0.265	0.877425	ffar3	CLTA
3.68e-05	0.25604	0.545	0.125	0.879712	ffar3	KIAA0040
3.71e-05	0.335914	0.818	0.257	0.885816	ffar3	SUMO1
3.73e-05	0.583608	0.818	0.283	0.891502	ffar3	TRIR
3.76e-05	0.27353	0.455	0.096	0.89867	ffar3	MRPS22
3.88e-05	0.6694	0.818	0.286	0.925962	ffar3	DBI
3.89e-05	0.926703	1	0.45	0.928395	ffar3	RPL11
3.95e-05	0.306025	0.545	0.126	0.942499	ffar3	MOB4
3.99e-05	1.01095	1	0.427	0.952128	ffar3	RPS2
4.11e-05	0.645253	0.818	0.303	0.981152	ffar3	NDUFB1
4.21e-05	1.22251	1	0.484	1	ffar3	TMSB4X
4.21e-05	0.502762	0.818	0.279	1	ffar3	SNU13
4.26e-05	0.850651	1	0.411	1	ffar3	RPS12
4.34e-05	0.540476	0.909	0.324	1	ffar3	CD59
4.36e-05	0.632702	1	0.362	1	ffar3	SUMO2
4.4e-05	0.36489	0.727	0.212	1	ffar3	PRELID1
4.46e-05	0.329355	0.636	0.172	1	ffar3	SF3B5
4.5e-05	0.540291	0.909	0.323	1	ffar3	GPX4
4.56e-05	1.01618	0.909	0.467	1	ffar3	ISYNA1
4.81e-05	0.280585	0.636	0.168	1	ffar3	NUCB1
4.81e-05	0.283953	0.636	0.16	1	ffar3	SERPINH1
4.81e-05	0.732808	1	0.414	1	ffar3	SRP14
4.85e-05	0.923949	1	0.423	1	ffar3	RPS3
4.92e-05	0.989335	0.727	0.224	1	ffar3	MT1A
5.04e-05	0.554377	0.818	0.29	1	ffar3	EIF3E
5.13e-05	0.385156	0.727	0.218	1	ffar3	EIF3G
5.23e-05	0.698476	1	0.414	1	ffar3	GSTP1
5.31e-05	0.280834	0.545	0.134	1	ffar3	CDC42EP1
5.4e-05	0.401834	0.636	0.17	1	ffar3	UXT
5.4e-05	0.64049	0.909	0.366	1	ffar3	CNN3
5.46e-05	0.355214	0.545	0.138	1	ffar3	C1orf54
5.46e-05	0.602897	0.909	0.373	1	ffar3	MTHFD2
5.49e-05	0.376401	0.273	0.039	1	ffar3	AVPR1A
5.76e-05	0.25814	0.364	0.066	1	ffar3	MFAP1
5.78e-05	0.353748	0.818	0.255	1	ffar3	VPS28
5.83e-05	0.948478	0.727	0.217	1	ffar3	IER2
5.89e-05	0.903785	0.909	0.379	1	ffar3	RPL26
5.99e-05	0.635333	1	0.401	1	ffar3	PLAC9
6.02e-05	0.840099	0.818	0.305	1	ffar3	TUBA1A
6.05e-05	0.355014	0.727	0.223	1	ffar3	MRPL32
6.08e-05	0.967718	1	0.447	1	ffar3	RPS8
6.33e-05	0.593309	1	0.374	1	ffar3	EID1
6.37e-05	1.23824	1	0.53	1	ffar3	MT2A
6.51e-05	0.863571	1	0.415	1	ffar3	RPS13
6.8e-05	0.327766	0.818	0.249	1	ffar3	PSME1
6.85e-05	0.618723	0.909	0.369	1	ffar3	RHOA
7.05e-05	0.284274	0.455	0.099	1	ffar3	HEXB
7.11e-05	0.714039	0.909	0.352	1	ffar3	ATP5F1D
7.15e-05	0.926755	1	0.427	1	ffar3	RPL23A
7.46e-05	0.711494	1	0.397	1	ffar3	RPS5
7.83e-05	0.422553	0.818	0.263	1	ffar3	HCFC1R1
7.88e-05	0.675743	0.818	0.295	1	ffar3	PGF
7.96e-05	0.882434	1	0.425	1	ffar3	FAU
8.08e-05	0.340102	0.909	0.299	1	ffar3	ATP5F1A
8.56e-05	0.313339	0.818	0.246	1	ffar3	FKBP2
8.76e-05	0.857475	1	0.402	1	ffar3	RPL18A
8.82e-05	0.361927	0.727	0.221	1	ffar3	PLP2
9.17e-05	0.288217	0.909	0.291	1	ffar3	STOM
9.37e-05	0.264983	0.545	0.141	1	ffar3	ARPC4
9.41e-05	0.850799	1	0.413	1	ffar3	UBC
9.97e-05	0.256948	0.455	0.101	1	ffar3	FBL
0.0001	0.327739	0.818	0.261	1	ffar3	UQCRC2
0.000102	1.104	1	0.499	1	ffar3	FTH1
0.000105	0.768009	0.909	0.362	1	ffar3	RPS26
0.000106	0.571493	0.909	0.365	1	ffar3	PSMA7
0.000106	0.315801	0.909	0.298	1	ffar3	ARF1
0.000107	0.977432	1	0.433	1	ffar3	RPS15
0.000107	0.679976	1	0.384	1	ffar3	RPS11
0.000107	0.406736	0.727	0.236	1	ffar3	TMEM14C
0.000108	0.417272	0.727	0.231	1	ffar3	COX5A
0.00011	0.654733	0.909	0.377	1	ffar3	CNBP
0.000114	0.658859	0.909	0.337	1	ffar3	CD151
0.000115	0.362826	0.909	0.295	1	ffar3	TGFB1I1
0.000117	0.989132	1	0.447	1	ffar3	RPL21
0.000119	0.904893	1	0.424	1	ffar3	RPL37A
0.000121	0.573444	0.909	0.352	1	ffar3	DYNLL1
0.000121	0.914457	0.909	0.416	1	ffar3	RPL35
0.000121	0.365906	0.909	0.311	1	ffar3	BSG
0.000124	0.31991	0.545	0.15	1	ffar3	MYDGF
0.000126	0.252233	0.545	0.141	1	ffar3	BAD
0.000127	0.813152	0.545	0.156	1	ffar3	RGS16
0.000129	1.02487	1	0.449	1	ffar3	ND2
0.00013	0.725051	0.818	0.326	1	ffar3	RPS21
0.000131	0.281151	0.636	0.184	1	ffar3	RNF181
0.000132	0.250728	0.545	0.142	1	ffar3	UFD1
0.000133	0.727481	1	0.413	1	ffar3	NACA
0.000139	0.362884	0.727	0.233	1	ffar3	TUBB4B
0.000141	0.26598	0.727	0.219	1	ffar3	PDCD5
0.000143	0.322313	0.636	0.18	1	ffar3	EMC4
0.000144	0.741569	1	0.41	1	ffar3	RPL7A
0.000145	0.483489	1	0.372	1	ffar3	ATP5MC2
0.000145	0.366869	0.727	0.25	1	ffar3	CIAO2B
0.000146	0.762176	0.909	0.368	1	ffar3	COX6A1
0.000148	0.745802	0.909	0.38	1	ffar3	TUBA1B
0.000151	0.466886	0.727	0.255	1	ffar3	GABARAPL2
0.000153	0.838715	1	0.433	1	ffar3	RPL27A
0.000155	0.295049	0.636	0.177	1	ffar3	IFRD1
0.000159	0.546428	0.636	0.196	1	ffar3	SNRPB2
0.00016	0.250799	0.364	0.074	1	ffar3	TMEM106C
0.000161	0.780294	1	0.418	1	ffar3	RPS23
0.000167	0.952643	0.909	0.416	1	ffar3	RPS24
0.000168	0.302581	0.818	0.272	1	ffar3	TMEM50A
0.000168	0.815545	0.909	0.381	1	ffar3	RPL31
0.00017	0.276781	0.727	0.226	1	ffar3	EMP2
0.000175	0.322088	0.455	0.109	1	ffar3	CLPP
0.000177	0.79862	1	0.432	1	ffar3	RPS19
0.000181	0.274713	0.909	0.302	1	ffar3	HNRNPM
0.000192	0.439458	0.818	0.295	1	ffar3	MGLL
0.000199	0.861925	1	0.436	1	ffar3	TPT1
0.0002	0.372469	0.727	0.228	1	ffar3	SSR4
0.0002	0.627463	1	0.441	1	ffar3	CAV1
0.000201	0.501173	0.909	0.354	1	ffar3	CALM1
0.000202	0.264849	0.818	0.264	1	ffar3	KIF5B
0.000206	0.93209	1	0.435	1	ffar3	RPL3
0.000209	0.333427	0.545	0.15	1	ffar3	PDHB
0.000211	0.357957	0.545	0.16	1	ffar3	CSTB
0.000212	0.40557	0.818	0.286	1	ffar3	EIF4A1
0.000215	0.700327	1	0.395	1	ffar3	RPS29
0.000217	0.497457	0.727	0.261	1	ffar3	PRDX2
0.000217	0.798145	1	0.437	1	ffar3	FTL
0.000225	0.547363	0.909	0.349	1	ffar3	ATP5ME
0.000229	0.258246	0.909	0.298	1	ffar3	ESD
0.000232	0.628749	0.727	0.233	1	ffar3	ADAMTS4
0.000236	0.29204	0.545	0.152	1	ffar3	SNRPN
0.000236	0.880758	1	0.542	1	ffar3	IGFBP5
0.000239	0.432838	0.909	0.325	1	ffar3	NPM1
0.000241	0.279882	0.455	0.107	1	ffar3	CSRNP1
0.000242	0.604065	1	0.374	1	ffar3	RPL37
0.000242	0.705043	1	0.427	1	ffar3	RPL6
0.000245	0.50601	0.818	0.317	1	ffar3	NDUFB4
0.000245	0.319419	0.545	0.152	1	ffar3	GLRX5
0.00025	0.304317	0.636	0.194	1	ffar3	ZFAS1
0.000252	0.253688	0.727	0.225	1	ffar3	CUTA
0.000253	0.365442	0.545	0.159	1	ffar3	PSMB2
0.000261	0.250153	0.455	0.111	1	ffar3	DNAJB9
0.000261	0.395964	0.818	0.282	1	ffar3	PPDPF
0.000266	0.407293	0.636	0.201	1	ffar3	MYADM
0.000269	0.661962	1	0.407	1	ffar3	RPL24
0.000273	0.369966	0.727	0.23	1	ffar3	FABP5
0.000278	0.448723	0.909	0.35	1	ffar3	MYL12B
0.000278	0.392172	0.909	0.327	1	ffar3	YWHAQ
0.000297	0.363794	0.727	0.259	1	ffar3	SNRPG
0.000301	0.30679	0.545	0.16	1	ffar3	HDDC2
0.000304	0.409481	1	0.392	1	ffar3	ARPC2
0.00031	0.629246	0.909	0.382	1	ffar3	PNRC1
0.000317	0.478969	0.727	0.277	1	ffar3	ATP5PD
0.000318	0.307794	0.636	0.193	1	ffar3	EZR
0.000324	0.625758	1	0.393	1	ffar3	RPL27
0.000325	0.254621	0.636	0.193	1	ffar3	SCAND1
0.000333	0.276613	0.455	0.114	1	ffar3	ECI1
0.000343	0.377983	0.818	0.29	1	ffar3	PSAP
0.000348	0.257646	0.545	0.149	1	ffar3	RAB34
0.00035	0.692961	0.909	0.399	1	ffar3	COX6C
0.00035	0.349208	0.636	0.21	1	ffar3	JTB
0.000351	0.771489	1	0.434	1	ffar3	RPS6
0.000351	0.760185	1	0.421	1	ffar3	RPS9
0.000353	0.39475	0.909	0.349	1	ffar3	TMEM59
0.000357	0.289182	0.636	0.199	1	ffar3	SRSF9
0.00036	0.701429	0.909	0.409	1	ffar3	RACK1
0.000363	0.257697	0.727	0.233	1	ffar3	PSMC5
0.000383	0.570999	0.909	0.405	1	ffar3	CHCHD2
0.000383	0.274268	0.636	0.201	1	ffar3	POLR2J
0.000394	0.559736	0.818	0.318	1	ffar3	GJA4
0.000407	0.758847	1	0.422	1	ffar3	RPS3A
0.000411	0.441484	0.636	0.218	1	ffar3	FKBP1A
0.000417	0.560689	1	0.402	1	ffar3	EEF1D
0.000425	0.400673	0.727	0.258	1	ffar3	NDUFB11
0.000425	0.555002	1	0.403	1	ffar3	MT1E
0.00043	0.338508	0.818	0.295	1	ffar3	PSMB6
0.000432	1.00097	1	0.503	1	ffar3	RPL41
0.000434	0.368922	0.909	0.338	1	ffar3	TMA7
0.000437	0.298285	0.636	0.209	1	ffar3	ARL2
0.000438	0.413961	0.545	0.172	1	ffar3	CCT4
0.000477	0.318717	0.545	0.164	1	ffar3	RRBP1
0.000488	0.510548	0.727	0.268	1	ffar3	VAMP2
0.000496	0.819994	1	0.455	1	ffar3	NDUFA4
0.000499	0.336582	0.455	0.127	1	ffar3	TKT
0.000509	0.298829	0.727	0.249	1	ffar3	AURKAIP1
0.000522	0.251318	0.636	0.205	1	ffar3	MRPL41
0.000527	0.376577	0.727	0.261	1	ffar3	NCL
0.000534	0.625221	1	0.421	1	ffar3	RPL14
0.000549	0.364274	0.727	0.268	1	ffar3	ATF4
0.000552	0.38812	0.727	0.271	1	ffar3	RHEB
0.000553	0.732279	1	0.464	1	ffar3	CD63
0.000553	0.841753	1	0.832	1	ffar3	IGFBP7
0.000553	0.385581	0.909	0.336	1	ffar3	UBL5
0.000567	0.480051	0.818	0.344	1	ffar3	EIF3K
0.000568	0.539172	1	0.421	1	ffar3	CST3
0.000585	0.713931	1	0.43	1	ffar3	RPS25
0.000589	0.676157	0.909	0.468	1	ffar3	CASQ2
0.0006	0.261837	0.636	0.195	1	ffar3	CTSD
0.000604	0.324749	0.818	0.287	1	ffar3	POLR2L
0.000613	0.349641	0.636	0.214	1	ffar3	RSL24D1
0.000614	0.456012	0.909	0.359	1	ffar3	PARK7
0.000616	0.5358	0.909	0.355	1	ffar3	RPL23
0.000622	0.795796	1	0.459	1	ffar3	RPS7
0.000646	0.381626	0.727	0.268	1	ffar3	EHD2
0.000654	0.958783	1	0.619	1	ffar3	MFGE8
0.000656	0.317492	0.364	0.086	1	ffar3	TMEM141
0.000666	0.260297	0.455	0.123	1	ffar3	SIGIRR
0.000675	0.346427	0.818	0.317	1	ffar3	SRSF2
0.000675	0.519043	0.727	0.28	1	ffar3	TUBB
0.000678	0.277221	0.727	0.251	1	ffar3	SIVA1
0.000682	0.522415	1	0.422	1	ffar3	SKP1
0.00069	0.357821	0.727	0.266	1	ffar3	NDUFA6
0.000695	0.285957	0.364	0.085	1	ffar3	SSPN
0.000702	0.63965	0.909	0.388	1	ffar3	RPS20
0.000705	0.2871	0.545	0.175	1	ffar3	SNRPD3
0.000711	0.255942	0.455	0.123	1	ffar3	H4C3
0.000713	0.463212	0.455	0.125	1	ffar3	SNHG8
0.000745	0.365509	0.727	0.248	1	ffar3	ATP5MF
0.00075	0.254144	0.545	0.165	1	ffar3	AHCYL1
0.000758	0.59168	1	0.429	1	ffar3	RPL7
0.00076	0.262992	0.545	0.163	1	ffar3	GTF3C6
0.000765	0.558576	1	0.428	1	ffar3	SERF2
0.000771	0.562116	0.636	0.236	1	ffar3	HES1
0.00078	0.267639	0.727	0.246	1	ffar3	NDUFC1
0.000781	0.74382	1	0.443	1	ffar3	RPS27A
0.000788	0.522705	1	0.428	1	ffar3	LMNA
0.000793	0.381288	0.727	0.258	1	ffar3	MIF
0.000822	0.713301	1	0.441	1	ffar3	RPL15
0.000823	0.595736	0.909	0.41	1	ffar3	ATP5MG
0.000835	0.789014	1	0.468	1	ffar3	RPL13
0.000841	0.323482	0.727	0.254	1	ffar3	NDUFA11
0.000868	0.383454	0.818	0.315	1	ffar3	NDUFS5
0.000871	0.490166	0.909	0.371	1	ffar3	ELOB
0.000881	0.46655	0.818	0.347	1	ffar3	ATP5MJ
0.000907	0.640548	1	0.425	1	ffar3	RPL35A
0.000959	0.311188	0.636	0.208	1	ffar3	HSPA5
0.00097	0.302716	0.909	0.332	1	ffar3	PSMB1
0.000995	0.74169	1	0.492	1	ffar3	RPLP1
0.001027	0.274066	0.545	0.169	1	ffar3	FAM162A
0.001032	0.311858	0.727	0.263	1	ffar3	HSP90B1
0.001033	0.5312	0.909	0.404	1	ffar3	COX4I1
0.00104	0.652205	1	0.557	1	ffar3	ACTG1
0.001085	0.447653	0.909	0.382	1	ffar3	RAC1
0.001119	0.258386	0.455	0.131	1	ffar3	LGMN
0.001122	0.326233	0.727	0.272	1	ffar3	SYPL1
0.001136	0.41732	0.909	0.353	1	ffar3	HNRNPA1
0.001182	0.256965	0.727	0.257	1	ffar3	MSN
0.001186	0.592465	1	0.496	1	ffar3	ND3
0.001186	0.663759	0.818	0.389	1	ffar3	BTF3
0.001188	0.376827	0.455	0.136	1	ffar3	SMIM30
0.001189	0.320341	0.727	0.272	1	ffar3	PGAM1
0.00121	0.702718	0.909	0.409	1	ffar3	GADD45B
0.001216	0.665431	1	0.431	1	ffar3	RPS18
0.001238	0.705157	1	0.462	1	ffar3	ND1
0.00127	0.256025	0.636	0.216	1	ffar3	GNG11
0.001287	0.264147	0.273	0.056	1	ffar3	FAM174A
0.001302	0.314096	0.909	0.358	1	ffar3	CD99
0.00134	0.353654	0.727	0.272	1	ffar3	LAMTOR4
0.001374	0.713533	1	0.408	1	ffar3	CALM2
0.001379	0.583846	1	0.514	1	ffar3	VIM
0.00138	0.312276	0.727	0.261	1	ffar3	SERBP1
0.00138	0.320084	0.818	0.294	1	ffar3	NDUFV2
0.001386	0.279906	0.364	0.09	1	ffar3	LRRC59
0.001393	0.321558	0.727	0.28	1	ffar3	NDUFS6
0.001501	0.578426	0.909	0.405	1	ffar3	RPLP0
0.001514	0.315735	0.545	0.187	1	ffar3	TOMM20
0.001515	0.284139	0.455	0.134	1	ffar3	COQ10B
0.00152	0.401734	0.909	0.344	1	ffar3	UQCRQ
0.001531	0.253226	0.636	0.221	1	ffar3	NAA38
0.001567	0.418358	0.727	0.299	1	ffar3	YWHAB
0.001578	0.506371	0.909	0.386	1	ffar3	RPL28
0.001585	0.739968	0.818	0.347	1	ffar3	MT1M
0.001623	0.476951	0.818	0.343	1	ffar3	RPL4
0.001626	0.63535	1	0.43	1	ffar3	RPL34
0.001629	0.295608	0.818	0.327	1	ffar3	C1QTNF1
0.001684	0.82041	1	0.562	1	ffar3	RPL10
0.001687	0.37966	0.727	0.31	1	ffar3	ERH
0.001695	0.339578	0.727	0.265	1	ffar3	SNRPD2
0.001697	0.635866	0.636	0.218	1	ffar3	EDNRB
0.001722	0.433655	0.545	0.193	1	ffar3	SARS1
0.001737	0.275514	0.636	0.236	1	ffar3	PRDX6
0.001739	0.409934	0.636	0.253	1	ffar3	MICOS13
0.001754	0.401965	0.727	0.291	1	ffar3	H2AZ1
0.001777	0.346648	0.818	0.322	1	ffar3	ZFP36L1
0.00181	0.322791	0.818	0.319	1	ffar3	SBDS
0.001822	0.754004	1	0.518	1	ffar3	ATP6
0.001859	0.285569	0.727	0.254	1	ffar3	SNCG
0.001988	0.512104	0.636	0.24	1	ffar3	RPL36A
0.00202	0.636098	1	0.587	1	ffar3	SEPTIN7
0.002075	0.277101	0.273	0.06	1	ffar3	CKS1B
0.002122	0.345216	0.364	0.098	1	ffar3	ZNG1A
0.002141	0.689428	0.909	0.473	1	ffar3	CPE
0.002152	0.358297	0.818	0.343	1	ffar3	NDUFA1
0.002225	0.453226	0.909	0.388	1	ffar3	ATP5F1E
0.002226	0.327408	0.818	0.315	1	ffar3	ATP5F1C
0.00225	0.727582	0.545	0.223	1	ffar3	DKK3
0.002276	0.642658	0.818	0.378	1	ffar3	TXNIP
0.002286	0.302917	0.455	0.13	1	ffar3	GADD45A
0.002321	0.334831	0.909	0.376	1	ffar3	MGP
0.002327	0.473003	1	0.507	1	ffar3	ITGB1
0.002359	0.44422	0.545	0.215	1	ffar3	PA2G4
0.002376	0.448741	1	0.405	1	ffar3	RPL12
0.002378	0.553662	0.909	0.436	1	ffar3	RPL5
0.002528	0.254037	0.818	0.338	1	ffar3	YWHAZ
0.002546	0.712086	1	0.585	1	ffar3	ACTB
0.002569	0.358804	0.818	0.343	1	ffar3	EDF1
0.002577	0.367378	0.545	0.186	1	ffar3	EMP3
0.002603	0.63501	1	0.442	1	ffar3	RPS27
0.002675	0.32901	0.545	0.2	1	ffar3	LAMP1
0.002722	0.255572	0.818	0.315	1	ffar3	SNX3
0.002827	0.503841	0.909	0.383	1	ffar3	FUS
0.002865	0.251878	0.455	0.143	1	ffar3	TMEM109
0.002877	0.596796	1	0.529	1	ffar3	ADIRF
0.002916	0.369629	0.818	0.327	1	ffar3	CAVIN3
0.002943	0.397239	0.636	0.26	1	ffar3	MAGED2
0.002969	0.573459	0.545	0.229	1	ffar3	RBM8A
0.003012	0.253774	0.636	0.235	1	ffar3	EIF3H
0.003073	0.653791	0.909	0.412	1	ffar3	PPP1R14A
0.003169	0.301722	0.364	0.107	1	ffar3	POLR1F
0.003201	0.335929	0.545	0.201	1	ffar3	SNRPE
0.003453	0.25545	0.636	0.235	1	ffar3	FXYD1
0.003532	0.352863	0.545	0.208	1	ffar3	EIF3F
0.003555	0.283992	0.909	0.372	1	ffar3	LAPTM4A
0.003707	0.754357	1	0.545	1	ffar3	COX2
0.003757	0.363196	0.455	0.164	1	ffar3	YPEL5
0.003906	0.342259	0.364	0.103	1	ffar3	ARHGEF25
0.003937	0.568497	1	0.444	1	ffar3	RPS14
0.004201	0.382119	0.727	0.321	1	ffar3	YWHAE
0.004379	0.308565	0.909	0.393	1	ffar3	CRIP2
0.004435	0.589944	0.545	0.197	1	ffar3	APOLD1
0.004475	0.26628	0.455	0.157	1	ffar3	NDN
0.004582	0.546165	0.909	0.407	1	ffar3	YBX1
0.005097	0.436806	1	0.497	1	ffar3	HMGB1
0.005182	0.670473	1	0.631	1	ffar3	COX1
0.005334	0.723544	1	0.599	1	ffar3	COX3
0.005421	0.398927	0.818	0.376	1	ffar3	EIF4A2
0.00556	0.272674	0.818	0.343	1	ffar3	HINT1
0.005605	0.261077	0.818	0.355	1	ffar3	HNRNPK
0.0057	0.27545	0.727	0.303	1	ffar3	CLIC1
0.005828	0.522907	0.727	0.374	1	ffar3	NDRG2
0.005971	0.275985	0.909	0.381	1	ffar3	GUK1
0.006221	0.254177	0.727	0.317	1	ffar3	NAP1L1
0.006331	0.41097	0.636	0.273	1	ffar3	EIF5A
0.006398	0.37856	0.636	0.283	1	ffar3	NDUFA5
0.006554	0.302026	0.636	0.277	1	ffar3	NDUFA12
0.00692	0.263513	0.364	0.115	1	ffar3	TMEM126B
0.007006	0.311293	0.727	0.343	1	ffar3	TBCA
0.007257	0.29456	0.818	0.349	1	ffar3	SOD1
0.007305	0.289299	0.818	0.342	1	ffar3	CAVIN1
0.00743	0.301236	0.273	0.069	1	ffar3	DNAJC27
0.007503	0.730647	0.909	0.457	1	ffar3	C11orf96
0.007541	0.490407	0.909	0.492	1	ffar3	MGST3
0.007826	0.603938	1	0.489	1	ffar3	ND4
0.008261	0.276931	0.636	0.264	1	ffar3	JUND
0.008352	0.416069	0.818	0.354	1	ffar3	LDHA
0.008575	0.31079	0.364	0.114	1	ffar3	HOXB-AS1
0.008583	0.393363	0.818	0.362	1	ffar3	RPSA
0.008593	0.445708	0.818	0.4	1	ffar3	PFN1
0.008704	0.414501	1	0.691	1	ffar3	MYL9
0.008905	0.334301	0.364	0.122	1	ffar3	SDC2
0.009224	0.607367	0.727	0.408	1	ffar3	COX7A2
0.009271	0.271641	0.545	0.223	1	ffar3	PSMA4
0.009283	0.271495	1	0.474	1	ffar3	CIRBP
0.009861	0.492285	1	0.544	1	ffar3	CYTB

## Sheet: hca_ffar_deg_acm
p_val	avg_log2FC	pct.1	pct.2	p_val_adj	cluster	gene
0.009184	1.40673	0.844	0.75	1	ctrl	CALD1
0	0.77714	1	0	0	ffar2	FFAR2
3.09e-09	0.298925	0.417	0.05	7.39e-05	ffar2	UFD1
2.91e-06	0.303069	0.333	0.048	0.069418	ffar2	KCNJ5
3.66e-06	0.372712	0.25	0.029	0.087306	ffar2	TLE1
3.82e-05	0.325847	0.5	0.12	0.913095	ffar2	TBK1
4.49e-05	0.264146	0.333	0.06	1	ffar2	ZNF606
7.08e-05	0.394229	0.5	0.131	1	ffar2	PCAT1
0.00016	0.408229	0.333	0.067	1	ffar2	SAP18
0.000166	0.27868	0.333	0.067	1	ffar2	ZBED5-AS1
0.000181	0.291084	0.333	0.07	1	ffar2	GGA3
0.000196	0.365897	0.583	0.189	1	ffar2	RUNX1
0.000234	0.324723	0.417	0.102	1	ffar2	NDUFB10
0.000234	0.432487	0.5	0.149	1	ffar2	LARP7
0.000488	0.297815	0.333	0.076	1	ffar2	MCF2L2
0.000718	0.301391	0.333	0.08	1	ffar2	MRPL48
0.000742	0.425611	0.417	0.118	1	ffar2	CENPP
0.000757	0.25135	0.583	0.2	1	ffar2	CCAR1
0.001044	0.366604	0.583	0.224	1	ffar2	ASB2
0.001739	0.492363	0.25	0.055	1	ffar2	ZNF69
0.00175	0.414166	0.833	0.385	1	ffar2	FOXJ3
0.001903	0.257174	0.417	0.124	1	ffar2	ABCD2
0.001962	0.522276	0.583	0.255	1	ffar2	HIVEP2
0.001983	0.295741	0.417	0.135	1	ffar2	YJU2B
0.001984	0.482719	0.583	0.265	1	ffar2	GGT7
0.001993	0.291754	0.333	0.091	1	ffar2	GOLGA2
0.002004	0.474692	0.667	0.305	1	ffar2	CRTC3
0.00201	0.278755	0.667	0.265	1	ffar2	RB1
0.002122	0.319274	0.333	0.091	1	ffar2	RPS18
0.002889	0.281178	0.333	0.092	1	ffar2	TMEM143
0.002931	0.433095	0.417	0.145	1	ffar2	CCDC18
0.003269	0.326203	0.417	0.14	1	ffar2	RHBDD1
0.003393	0.357822	0.917	0.477	1	ffar2	CRIP2
0.003651	0.375865	0.583	0.261	1	ffar2	TMEM259
0.003769	0.260024	0.5	0.183	1	ffar2	FADS3
0.004075	0.33677	0.833	0.445	1	ffar2	CADM1
0.004242	0.297905	0.417	0.145	1	ffar2	SUB1
0.004284	0.266643	0.417	0.141	1	ffar2	HDAC7
0.00684	0.278098	0.25	0.066	1	ffar2	NRG1
0.007248	0.27257	0.333	0.108	1	ffar2	NUP54
0.007256	0.320027	0.583	0.277	1	ffar2	RAB10
0.007784	0.333714	0.667	0.344	1	ffar2	CUL4A
0.008221	0.321326	0.583	0.245	1	ffar2	HIBADH
0.008651	0.281808	0.25	0.066	1	ffar2	SPTLC2
0.009061	0.29039	0.583	0.277	1	ffar2	ATG7
0.009249	0.550024	0.833	0.473	1	ffar2	FRMD5
0.009539	0.275601	0.417	0.154	1	ffar2	HDAC5
0.009792	0.395967	0.833	0.54	1	ffar2	ZNF638

## Sheet: hca_ffar_deg_vcm
p_val	avg_log2FC	pct.1	pct.2	p_val_adj	cluster	gene
0.004546	0.37374	0.607	0.492	1	ctrl	PIK3R1
0.006205	0.258196	0.996	1	1	ctrl	TTN
0.009251	0.296336	0.671	0.576	1	ctrl	LTBP1
0	0.597953	1	0	0	ffar2	FFAR2
3.02e-06	0.45376	0.621	0.339	0.072155	ffar2	HSPB1
2.06e-05	0.277922	0.569	0.306	0.491	ffar2	UBC
2.11e-05	0.37814	0.724	0.468	0.503608	ffar2	LINGO1
3.59e-05	0.335967	0.362	0.166	0.858036	ffar2	APOD
0.000143	0.312423	0.776	0.539	1	ffar2	ACTG1
0.00269	0.369425	1	0.976	1	ffar2	NEAT1
0.005571	0.295262	0.466	0.312	1	ffar2	A2M
0.006249	0.338602	0.724	0.554	1	ffar2	MYL12A
0.006615	0.349347	0.897	0.816	1	ffar2	TNNI3
0.006781	0.35608	0.707	0.564	1	ffar2	ACTB
0.008696	0.250411	0.741	0.606	1	ffar2	MB
