# Supplementary material for: The single-cell atlas of short-chain fatty acid receptors in human and mice hearts
Source: Front Immunol. 2025 Apr 16;16:1538384. doi: 10.3389/fimmu.2025.1538384 (PMC12040890; doi:10.3389/fimmu.2025.1538384)
Supplement: Supplementary file 3 [file Table2.xlsx]

## Sheet: hca_ffar_deg_enrich_GO_ec
Supplemental Table 2
Top enriched gene ontology biological process items for the marker genes of FFAR2+, FFAR3+, FFAR2+/FFAR3+, and FFAR2-/FFAR3- cells in normal human heart.
Cluster	ID	Description	GeneRatio	BgRatio	pvalue	p.adjust	qvalue	geneID	Count
ctrl	GO:0048706	embryonic skeletal system development	1/1	128/18888	0.006777	0.006777	NA	56243	1
ffar2	GO:0002181	cytoplasmic translation	8/40	160/18888	1.35865e-09	1.49587e-06	1.05117e-06	6189/6205/6156/6228/6203/6154/9349/6206	8
ffar2	GO:0034605	cellular response to heat	5/40	67/18888	2.88377e-07	0.000138	9.72717e-05	3303/3337/3320/56892/3304	5
ffar2	GO:0051085	chaperone cofactor-dependent protein refolding	4/40	32/18888	5.93976e-07	0.000138	9.72717e-05	3303/3337/3336/3304	4
ffar2	GO:0031397	negative regulation of protein ubiquitination	5/40	78/18888	6.19748e-07	0.000138	9.72717e-05	3303/9636/5478/3304/9349	5
ffar2	GO:1903320	regulation of protein modification by small protein conjugation or removal	7/40	241/18888	6.57211e-07	0.000138	9.72717e-05	3303/3320/7329/9636/5478/3304/9349	7
ffar2	GO:1901873	regulation of post-translational protein modification	7/40	246/18888	7.54352e-07	0.000138	9.72717e-05	3303/3320/7329/9636/5478/3304/9349	7
ffar2	GO:0051084	'de novo' post-translational protein folding	4/40	37/18888	1.08262e-06	0.000165	0.000116	3303/3337/3336/3304	4
ffar2	GO:1903321	negative regulation of protein modification by small protein conjugation or removal	5/40	90/18888	1.26648e-06	0.000165	0.000116	3303/9636/5478/3304/9349	5
ffar2	GO:2001233	regulation of apoptotic signaling pathway	8/40	396/18888	1.48704e-06	0.000165	0.000116	6280/6279/3303/7178/5478/6154/2537/3304	8
ffar2	GO:1901874	negative regulation of post-translational protein modification	5/40	94/18888	1.57204e-06	0.000165	0.000116	3303/9636/5478/3304/9349	5
ffar2	GO:0006458	'de novo' protein folding	4/40	41/18888	1.64994e-06	0.000165	0.000116	3303/3337/3336/3304	4
ffar2	GO:0090084	negative regulation of inclusion body assembly	3/40	12/18888	1.91027e-06	0.000175	0.000123	3303/3337/3304	3
ffar2	GO:0042274	ribosomal small subunit biogenesis	5/40	103/18888	2.47248e-06	0.000203	0.000143	6189/6205/6228/6203/6206	5
ffar2	GO:0009408	response to heat	5/40	104/18888	2.59334e-06	0.000203	0.000143	3303/3337/3320/56892/3304	5
ffar2	GO:2001242	regulation of intrinsic apoptotic signaling pathway	6/40	190/18888	2.765e-06	0.000203	0.000143	6280/6279/3303/7178/5478/6154	6
ffar2	GO:0045088	regulation of innate immune response	8/40	440/18888	3.25351e-06	0.000224	0.000157	2867/6280/6279/3303/3320/9636/3304/81844	8
ffar2	GO:0031396	regulation of protein ubiquitination	6/40	198/18888	3.50912e-06	0.000227	0.00016	3303/3320/9636/5478/3304/9349	6
ffar2	GO:0097193	intrinsic apoptotic signaling pathway	7/40	319/18888	4.24006e-06	0.000259	0.000182	6280/6279/3303/7178/5478/6154/2537	7
ffar2	GO:0090083	regulation of inclusion body assembly	3/40	17/18888	5.86125e-06	0.00034	0.000239	3303/3337/3304	3
ffar2	GO:0071621	granulocyte chemotaxis	5/40	128/18888	7.18906e-06	0.000383	0.000269	6280/6279/5478/2919/301	5
ffar2	GO:0006457	protein folding	6/40	225/18888	7.31409e-06	0.000383	0.000269	3303/3337/3320/5478/3336/3304	6
ffar2	GO:0002523	leukocyte migration involved in inflammatory response	3/40	19/18888	8.32778e-06	0.000417	0.000293	2867/6280/6279	3
ffar2	GO:0030595	leukocyte chemotaxis	6/40	237/18888	9.83949e-06	0.000469	0.00033	2867/6280/6279/5478/2919/301	6
ffar2	GO:0045089	positive regulation of innate immune response	7/40	365/18888	1.02269e-05	0.000469	0.00033	2867/6280/6279/3303/3320/3304/81844	7
ffar2	GO:0051092	positive regulation of NF-kappaB transcription factor activity	5/40	141/18888	1.1513e-05	0.000507	0.000356	6280/6279/3303/5478/3304	5
ffar2	GO:0002833	positive regulation of response to biotic stimulus	7/40	390/18888	1.57043e-05	0.000665	0.000467	2867/6280/6279/3303/3320/3304/81844	7
ffar2	GO:0070841	inclusion body assembly	3/40	24/18888	1.72674e-05	0.000694	0.000488	3303/3337/3304	3
ffar2	GO:0097530	granulocyte migration	5/40	154/18888	1.76452e-05	0.000694	0.000488	6280/6279/5478/2919/301	5
ffar2	GO:0061077	chaperone-mediated protein folding	4/40	75/18888	1.88024e-05	0.000714	0.000502	3303/3337/3336/3304	4
ffar2	GO:0042026	protein refolding	3/40	27/18888	2.48444e-05	0.000912	0.000641	3303/3320/3304	3
ffar2	GO:0016032	viral process	7/40	428/18888	2.85299e-05	0.001013	0.000712	3303/3956/9636/1915/5478/3725/3304	7
ffar2	GO:0009266	response to temperature stimulus	5/40	172/18888	3.00323e-05	0.001033	0.000726	3303/3337/3320/56892/3304	5
ffar2	GO:0002218	activation of innate immune response	6/40	298/18888	3.58455e-05	0.001196	0.00084	2867/6280/6279/3303/3320/3304	6
ffar2	GO:0044403	biological process involved in symbiotic interaction	6/40	311/18888	4.54854e-05	0.001445	0.001015	3303/3956/1915/5478/3725/3304	6
ffar2	GO:0045648	positive regulation of erythrocyte differentiation	3/40	33/18888	4.59357e-05	0.001445	0.001015	3303/9636/3304	3
ffar2	GO:0006935	chemotaxis	7/40	466/18888	4.89961e-05	0.001446	0.001016	2867/6280/6279/5478/2919/301/1890	7
ffar2	GO:0042330	taxis	7/40	468/18888	5.03412e-05	0.001446	0.001016	2867/6280/6279/5478/2919/301/1890	7
ffar2	GO:0019058	viral life cycle	6/40	319/18888	5.2384e-05	0.001446	0.001016	3303/3956/9636/1915/5478/3304	6
ffar2	GO:0042254	ribosome biogenesis	6/40	319/18888	5.2384e-05	0.001446	0.001016	6189/6205/6228/6203/6154/6206	6
ffar2	GO:1901099	negative regulation of signal transduction in absence of ligand	3/40	35/18888	5.49428e-05	0.001446	0.001016	3303/2537/3304	3
ffar2	GO:2001240	negative regulation of extrinsic apoptotic signaling pathway in absence of ligand	3/40	35/18888	5.49428e-05	0.001446	0.001016	3303/2537/3304	3
ffar2	GO:0060326	cell chemotaxis	6/40	322/18888	5.51775e-05	0.001446	0.001016	2867/6280/6279/5478/2919/301	6
ffar2	GO:0032677	regulation of interleukin-8 production	4/40	102/18888	6.30892e-05	0.001615	0.001135	2867/3303/301/3304	4
ffar2	GO:0032637	interleukin-8 production	4/40	103/18888	6.55384e-05	0.00164	0.001152	2867/3303/301/3304	4
ffar2	GO:0045639	positive regulation of myeloid cell differentiation	4/40	105/18888	7.06438e-05	0.001728	0.001215	3303/9636/2353/3304	4
ffar2	GO:0022613	ribonucleoprotein complex biogenesis	7/40	499/18888	7.53912e-05	0.001751	0.001231	3320/6189/6205/6228/6203/6154/6206	7
ffar2	GO:0030593	neutrophil chemotaxis	4/40	107/18888	7.60332e-05	0.001751	0.001231	6280/6279/5478/2919	4
ffar2	GO:0001819	positive regulation of cytokine production	7/40	500/18888	7.63435e-05	0.001751	0.001231	2867/3303/3320/9636/301/3304/81844	7
ffar2	GO:0032728	positive regulation of interferon-beta production	3/40	40/18888	8.23324e-05	0.00185	0.0013	3320/9636/81844	3
ffar2	GO:0071364	cellular response to epidermal growth factor stimulus	3/40	42/18888	9.53853e-05	0.0021	0.001476	84687/1915/2353	3
ffar2	GO:0051091	positive regulation of DNA-binding transcription factor activity	5/40	230/18888	0.000119	0.002557	0.001797	6280/6279/3303/5478/3304	5
ffar2	GO:0045646	regulation of erythrocyte differentiation	3/40	46/18888	0.000125	0.002557	0.001797	3303/9636/3304	3
ffar2	GO:0070849	response to epidermal growth factor	3/40	46/18888	0.000125	0.002557	0.001797	84687/1915/2353	3
ffar2	GO:2001239	regulation of extrinsic apoptotic signaling pathway in absence of ligand	3/40	46/18888	0.000125	0.002557	0.001797	3303/2537/3304	3
ffar2	GO:0097529	myeloid leukocyte migration	5/40	239/18888	0.000143	0.002855	0.002006	6280/6279/5478/2919/301	5
ffar2	GO:1990266	neutrophil migration	4/40	129/18888	0.000157	0.003034	0.002132	6280/6279/5478/2919	4
ffar2	GO:2001234	negative regulation of apoptotic signaling pathway	5/40	244/18888	0.000157	0.003034	0.002132	3303/7178/5478/2537/3304	5
ffar2	GO:0034599	cellular response to oxidative stress	5/40	248/18888	0.000169	0.003204	0.002252	3303/5478/2353/3725/3304	5
ffar2	GO:0050900	leukocyte migration	6/40	396/18888	0.000172	0.003204	0.002252	2867/6280/6279/5478/2919/301	6
ffar2	GO:0051238	sequestering of metal ion	2/40	10/18888	0.000195	0.003514	0.002469	6280/6279	2
ffar2	GO:0070432	regulation of nucleotide-binding oligomerization domain containing 2 signaling pathway	2/40	10/18888	0.000195	0.003514	0.002469	3303/3304	2
ffar2	GO:0006986	response to unfolded protein	4/40	138/18888	0.000203	0.00361	0.002537	3303/3337/3320/3336	4
ffar2	GO:0002221	pattern recognition receptor signaling pathway	5/40	259/18888	0.000207	0.003623	0.002546	2867/6280/6279/3303/3304	5
ffar2	GO:0001558	regulation of cell growth	6/40	418/18888	0.00023	0.003957	0.00278	84687/6280/6279/3303/4633/3304	6
ffar2	GO:0042118	endothelial cell activation	2/40	11/18888	0.000238	0.004025	0.002828	5478/56892	2
ffar2	GO:1903706	regulation of hemopoiesis	6/40	424/18888	0.000248	0.004143	0.002911	3303/9636/2353/301/56892/3304	6
ffar2	GO:0032608	interferon-beta production	3/40	59/18888	0.000263	0.004266	0.002998	3320/9636/81844	3
ffar2	GO:0032648	regulation of interferon-beta production	3/40	59/18888	0.000263	0.004266	0.002998	3320/9636/81844	3
ffar2	GO:0001961	positive regulation of cytokine-mediated signaling pathway	3/40	60/18888	0.000277	0.004419	0.003105	3303/3304/81844	3
ffar2	GO:0002758	innate immune response-activating signaling pathway	5/40	278/18888	0.000288	0.004524	0.003179	2867/6280/6279/3303/3304	5
ffar2	GO:0035966	response to topologically incorrect protein	4/40	152/18888	0.000294	0.00456	0.003204	3303/3337/3320/3336	4
ffar2	GO:0050729	positive regulation of inflammatory response	4/40	153/18888	0.000301	0.00461	0.00324	2867/6280/6279/3956	4
ffar2	GO:0032757	positive regulation of interleukin-8 production	3/40	63/18888	0.00032	0.004825	0.003391	2867/3303/3304	3
ffar2	GO:2001244	positive regulation of intrinsic apoptotic signaling pathway	3/40	64/18888	0.000335	0.004934	0.003467	6280/6279/6154	3
ffar2	GO:0070486	leukocyte aggregation	2/40	13/18888	0.000336	0.004934	0.003467	6280/6279	2
ffar2	GO:0043281	regulation of cysteine-type endopeptidase activity involved in apoptotic process	4/40	160/18888	0.000357	0.005177	0.003638	6280/6279/3336/2537	4
ffar2	GO:0060760	positive regulation of response to cytokine stimulus	3/40	67/18888	0.000384	0.005416	0.003806	3303/3304/81844	3
ffar2	GO:0097192	extrinsic apoptotic signaling pathway in absence of ligand	3/40	67/18888	0.000384	0.005416	0.003806	3303/2537/3304	3
ffar2	GO:1903265	positive regulation of tumor necrosis factor-mediated signaling pathway	2/40	14/18888	0.000392	0.005457	0.003835	3303/3304	2
ffar2	GO:0006919	activation of cysteine-type endopeptidase activity involved in apoptotic process	3/40	68/18888	0.000401	0.005516	0.003876	6280/6279/3336	3
ffar2	GO:0062207	regulation of pattern recognition receptor signaling pathway	4/40	166/18888	0.000411	0.005585	0.003925	6280/6279/3303/3304	4
ffar2	GO:0038034	signal transduction in absence of ligand	3/40	69/18888	0.000418	0.005618	0.003948	3303/2537/3304	3
ffar2	GO:0061684	chaperone-mediated autophagy	2/40	15/18888	0.000451	0.005914	0.004156	3320/1915	2
ffar2	GO:0070424	regulation of nucleotide-binding domain, leucine rich repeat containing receptor signaling pathway	2/40	15/18888	0.000451	0.005914	0.004156	3303/3304	2
ffar2	GO:0062197	cellular response to chemical stress	5/40	311/18888	0.000481	0.006227	0.004376	3303/5478/2353/3725/3304	5
ffar2	GO:0032481	positive regulation of type I interferon production	3/40	73/18888	0.000494	0.006322	0.004443	3320/9636/81844	3
ffar2	GO:0017014	protein nitrosylation	2/40	16/18888	0.000515	0.006404	0.0045	6280/6279	2
ffar2	GO:0018119	peptidyl-cysteine S-nitrosylation	2/40	16/18888	0.000515	0.006404	0.0045	6280/6279	2
ffar2	GO:0001959	regulation of cytokine-mediated signaling pathway	4/40	177/18888	0.000523	0.006404	0.0045	3303/9636/3304/81844	4
ffar2	GO:0002262	myeloid cell homeostasis	4/40	177/18888	0.000523	0.006404	0.0045	3303/9636/301/3304	4
ffar2	GO:0016049	cell growth	6/40	496/18888	0.000572	0.006921	0.004864	84687/6280/6279/3303/4633/3304	6
ffar2	GO:0060759	regulation of response to cytokine stimulus	4/40	189/18888	0.00067	0.007916	0.005563	3303/9636/3304/81844	4
ffar2	GO:0045862	positive regulation of proteolysis	5/40	336/18888	0.000682	0.007916	0.005563	6280/6279/3303/3336/3304	5
ffar2	GO:0030308	negative regulation of cell growth	4/40	190/18888	0.000683	0.007916	0.005563	84687/3303/4633/3304	4
ffar2	GO:2000116	regulation of cysteine-type endopeptidase activity	4/40	190/18888	0.000683	0.007916	0.005563	6280/6279/3336/2537	4
ffar2	GO:0061844	antimicrobial humoral immune response mediated by antimicrobial peptide	3/40	82/18888	0.000694	0.007956	0.005591	6280/2919/6156	3
ffar2	GO:0048545	response to steroid hormone	5/40	338/18888	0.000701	0.007956	0.005591	84687/3303/2353/301/3304	5
ffar2	GO:0002544	chronic inflammatory response	2/40	19/18888	0.000731	0.008047	0.005655	6280/6279	2
ffar2	GO:0010968	regulation of microtubule nucleation	2/40	19/18888	0.000731	0.008047	0.005655	3303/3304	2
ffar2	GO:0070431	nucleotide-binding oligomerization domain containing 2 signaling pathway	2/40	19/18888	0.000731	0.008047	0.005655	3303/3304	2
ffar2	GO:0031334	positive regulation of protein-containing complex assembly	4/40	197/18888	0.000782	0.008524	0.00599	3303/3320/9636/3304	4
ffar2	GO:0051701	biological process involved in interaction with host	4/40	202/18888	0.000859	0.009267	0.006512	3303/3956/5478/3304	4
ffar3	GO:0002181	cytoplasmic translation	18/112	160/18888	2.72436e-18	6.42132e-15	5.46306e-15	3921/6218/3192/6204/1973/6125/6187/6141/6158/23521/6175/6143/6181/6194/27335/6134/6230/6137	18
ffar3	GO:0022613	ribonucleoprotein complex biogenesis	16/112	499/18888	4.09142e-08	4.82174e-05	4.10219e-05	9669/51187/3921/6218/6125/1964/23521/6175/4869/6194/27335/6134/10728/6230/5901/3326	16
ffar3	GO:0042255	ribosome assembly	7/112	62/18888	8.01727e-08	6.29891e-05	5.35891e-05	9669/3921/6125/1964/6175/4869/6134	7
ffar3	GO:2000278	regulation of DNA biosynthetic process	8/112	115/18888	4.14824e-07	0.000202	0.000172	4609/6950/3192/1026/3183/3178/10728/3326	8
ffar3	GO:0042254	ribosome biogenesis	12/112	319/18888	4.28123e-07	0.000202	0.000172	9669/51187/3921/6218/6125/1964/6175/4869/6194/6134/6230/5901	12
ffar3	GO:0006413	translational initiation	8/112	124/18888	7.38786e-07	0.00029	0.000247	9669/6218/1973/1964/23521/23645/4869/27335	8
ffar3	GO:0007004	telomere maintenance via telomerase	6/112	71/18888	3.97634e-06	0.00121	0.00103	6950/3192/3183/3178/10728/3326	6
ffar3	GO:0048144	fibroblast proliferation	7/112	110/18888	4.10726e-06	0.00121	0.00103	3764/183/10060/4609/1026/2335/10728	7
ffar3	GO:0006278	RNA-templated DNA biosynthetic process	6/112	78/18888	6.89541e-06	0.001806	0.001536	6950/3192/3183/3178/10728/3326	6
ffar3	GO:0070482	response to oxygen levels	11/112	354/18888	8.32331e-06	0.001962	0.001669	3764/6649/2977/114757/2982/10370/4609/1410/1026/4000/677	11
ffar3	GO:0010833	telomere maintenance via telomere lengthening	6/112	83/18888	9.89248e-06	0.00212	0.001803	6950/3192/3183/3178/10728/3326	6
ffar3	GO:0045444	fat cell differentiation	9/112	248/18888	1.70136e-05	0.003342	0.002843	3764/79689/64641/1051/84159/3192/1052/677/3569	9
ffar3	GO:0071897	DNA biosynthetic process	8/112	192/18888	1.90079e-05	0.003446	0.002932	4609/6950/3192/1026/3183/3178/10728/3326	8
ffar3	GO:0051973	positive regulation of telomerase activity	4/112	33/18888	4.19812e-05	0.006847	0.005825	4609/6950/10728/3326	4
ffar3	GO:0000723	telomere maintenance	7/112	158/18888	4.35757e-05	0.006847	0.005825	4609/6950/3192/3183/3178/10728/3326	7
ffar3	GO:2000279	negative regulation of DNA biosynthetic process	4/112	34/18888	4.7362e-05	0.006977	0.005936	3192/1026/3183/3178	4
ffar3	GO:2000573	positive regulation of DNA biosynthetic process	5/112	70/18888	5.9671e-05	0.008273	0.007039	4609/6950/3178/10728/3326	5
ffar3	GO:0010639	negative regulation of organelle organization	10/112	365/18888	6.32862e-05	0.008287	0.00705	2059/5756/54978/4131/293/3192/4000/3183/4869/3178	10
ffar3	GO:0006417	regulation of translation	11/112	451/18888	7.65914e-05	0.008748	0.007442	3488/9669/3192/6125/677/23521/23645/4869/27335/3569/6134	11
ffar3	GO:0022618	protein-RNA complex assembly	8/112	234/18888	7.73995e-05	0.008748	0.007442	3921/6125/23521/6175/27335/6134/10728/3326	8
ffar3	GO:0042273	ribosomal large subunit biogenesis	5/112	74/18888	7.79402e-05	0.008748	0.007442	51187/6125/6175/4869/6134	5

## Sheet: hca_ffar_deg_enrich_GO_lym
Cluster	ID	Description	GeneRatio	BgRatio	pvalue	p.adjust	qvalue	geneID	Count
ffar2	GO:0002181	cytoplasmic translation	48/273	160/18888	3.20903e-50	1.01983e-46	8.09013e-47	6169/6173/6234/6170/6181/9349/6229/6146/6168/6205/6218/6204/6217/6224/7311/6158/25873/6154/6235/4904/6155/6231/8531/6133/6203/6210/6167/6209/6165/6202/6227/11224/6228/23521/6171/6176/6230/2197/6164/6161/6156/6144/6206/6157/6136/6142/6207/4736	48
ffar2	GO:0006119	oxidative phosphorylation	19/273	148/18888	4.66718e-13	7.41614e-10	5.8831e-10	514/54539/4707/521/10975/126328/1351/4536/4537/1350/4535/4508/1329/1347/10632/4538/4513/1345/4512	19
ffar2	GO:0006754	ATP biosynthetic process	16/273	101/18888	1.2457e-12	1.31961e-09	1.04682e-09	514/54539/4707/521/517/9556/126328/84833/4536/4537/4535/2023/7114/4508/10632/4538	16
ffar2	GO:0015986	proton motive force-driven ATP synthesis	14/273	76/18888	3.84319e-12	3.05341e-09	2.42222e-09	514/54539/4707/521/517/9556/126328/84833/4536/4537/4535/4508/10632/4538	14
ffar2	GO:0009206	purine ribonucleoside triphosphate biosynthetic process	16/273	112/18888	6.43195e-12	3.91786e-09	3.10797e-09	514/54539/4707/521/517/9556/126328/84833/4536/4537/4535/2023/7114/4508/10632/4538	16
ffar2	GO:0009145	purine nucleoside triphosphate biosynthetic process	16/273	113/18888	7.39684e-12	3.91786e-09	3.10797e-09	514/54539/4707/521/517/9556/126328/84833/4536/4537/4535/2023/7114/4508/10632/4538	16
ffar2	GO:0019886	antigen processing and presentation of exogenous peptide antigen via MHC class II	10/273	31/18888	1.1458e-11	5.20193e-09	4.1266e-09	3122/3123/3108/1520/2207/1509/972/3115/3119/3113	10
ffar2	GO:0009201	ribonucleoside triphosphate biosynthetic process	16/273	118/18888	1.45672e-11	5.78682e-09	4.59058e-09	514/54539/4707/521/517/9556/126328/84833/4536/4537/4535/2023/7114/4508/10632/4538	16
ffar2	GO:0009142	nucleoside triphosphate biosynthetic process	16/273	126/18888	4.02754e-11	1.42217e-08	1.12818e-08	514/54539/4707/521/517/9556/126328/84833/4536/4537/4535/2023/7114/4508/10632/4538	16
ffar2	GO:0002495	antigen processing and presentation of peptide antigen via MHC class II	10/273	35/18888	4.5072e-11	1.43239e-08	1.13629e-08	3122/3123/3108/1520/2207/1509/972/3115/3119/3113	10
ffar2	GO:0046034	ATP metabolic process	20/273	220/18888	7.10211e-11	2.05186e-08	1.62771e-08	514/54539/3303/4707/521/3304/517/9556/126328/84833/7351/2597/4536/4537/4535/2023/7114/4508/10632/4538	20
ffar2	GO:0002504	antigen processing and presentation of peptide or polysaccharide antigen via MHC class II	10/273	37/18888	8.3372e-11	2.09598e-08	1.66271e-08	3122/3123/3108/1520/2207/1509/972/3115/3119/3113	10
ffar2	GO:0042026	protein refolding	9/273	27/18888	9.00917e-11	2.09598e-08	1.66271e-08	3315/55466/3303/2280/3329/3304/3310/3301/3320	9
ffar2	GO:0009060	aerobic respiration	19/273	199/18888	9.2334e-11	2.09598e-08	1.66271e-08	514/54539/4707/521/10975/126328/1351/4536/4537/1350/4535/4508/1329/1347/10632/4538/4513/1345/4512	19
ffar2	GO:0001819	positive regulation of cytokine production	29/273	500/18888	2.22422e-10	4.71237e-08	3.73825e-08	2867/2219/1536/353514/728/199/64581/3162/929/719/6556/7305/2212/3315/9636/2207/9308/3303/2268/3329/3304/972/3115/58515/3320/3113/2597/4050/301	29
ffar2	GO:0002478	antigen processing and presentation of exogenous peptide antigen	10/273	41/18888	2.55018e-10	4.76733e-08	3.78184e-08	3122/3123/3108/1520/2207/1509/972/3115/3119/3113	10
ffar2	GO:0006458	'de novo' protein folding	10/273	41/18888	2.55018e-10	4.76733e-08	3.78184e-08	3303/10808/2280/3329/3304/3310/972/3336/11080/3337	10
ffar2	GO:0042274	ribosomal small subunit biogenesis	14/273	103/18888	2.71779e-10	4.79841e-08	3.80649e-08	6234/6229/6205/6218/6217/6203/6210/6209/6202/6227/6228/6230/6206/6207	14
ffar2	GO:0009205	purine ribonucleoside triphosphate metabolic process	20/273	244/18888	4.5226e-10	7.56464e-08	6.0009e-08	514/54539/3303/4707/521/3304/517/9556/126328/84833/7351/2597/4536/4537/4535/2023/7114/4508/10632/4538	20
ffar2	GO:0009144	purine nucleoside triphosphate metabolic process	20/273	250/18888	6.93976e-10	1.10273e-07	8.74775e-08	514/54539/3303/4707/521/3304/517/9556/126328/84833/7351/2597/4536/4537/4535/2023/7114/4508/10632/4538	20
ffar2	GO:0009199	ribonucleoside triphosphate metabolic process	20/273	251/18888	7.44394e-10	1.12652e-07	8.93646e-08	514/54539/3303/4707/521/3304/517/9556/126328/84833/7351/2597/4536/4537/4535/2023/7114/4508/10632/4538	20
ffar2	GO:0019646	aerobic electron transport chain	13/273	94/18888	9.59089e-10	1.38545e-07	1.09905e-07	4707/10975/1351/4536/4537/1350/4535/1329/1347/4538/4513/1345/4512	13
ffar2	GO:0009141	nucleoside triphosphate metabolic process	20/273	266/18888	2.04849e-09	2.75947e-07	2.18904e-07	514/54539/3303/4707/521/3304/517/9556/126328/84833/7351/2597/4536/4537/4535/2023/7114/4508/10632/4538	20
ffar2	GO:0019884	antigen processing and presentation of exogenous antigen	10/273	50/18888	2.08393e-09	2.75947e-07	2.18904e-07	3122/3123/3108/1520/2207/1509/972/3115/3119/3113	10
ffar2	GO:0042773	ATP synthesis coupled electron transport	13/273	102/18888	2.6871e-09	3.28447e-07	2.60551e-07	4707/10975/1351/4536/4537/1350/4535/1329/1347/4538/4513/1345/4512	13
ffar2	GO:0042775	mitochondrial ATP synthesis coupled electron transport	13/273	102/18888	2.6871e-09	3.28447e-07	2.60551e-07	4707/10975/1351/4536/4537/1350/4535/1329/1347/4538/4513/1345/4512	13
ffar2	GO:0042776	proton motive force-driven mitochondrial ATP synthesis	11/273	67/18888	2.95304e-09	3.47583e-07	2.75732e-07	514/54539/4707/521/126328/4536/4537/4535/4508/10632/4538	11
ffar2	GO:0045333	cellular respiration	19/273	245/18888	3.146e-09	3.57071e-07	2.83258e-07	514/54539/4707/521/10975/126328/1351/4536/4537/1350/4535/4508/1329/1347/10632/4538/4513/1345/4512	19
ffar2	GO:0009408	response to heat	13/273	104/18888	3.42541e-09	3.75377e-07	2.9778e-07	3162/51278/3315/55466/4067/3303/3304/3310/3301/11080/3320/3326/3337	13
ffar2	GO:0044403	biological process involved in symbiotic interaction	21/273	311/18888	5.50008e-09	5.82641e-07	4.62199e-07	2219/3429/3123/1508/10410/3303/57132/2934/3329/3304/3956/4061/972/140823/10581/3326/8673/2597/5478/3725/1915	21
ffar2	GO:0048002	antigen processing and presentation of peptide antigen	11/273	72/18888	6.51555e-09	6.67949e-07	5.29872e-07	3122/6556/3123/3108/1520/2207/1509/972/3115/3119/3113	11
ffar2	GO:0042254	ribosome biogenesis	21/273	319/18888	8.60733e-09	8.54815e-07	6.7811e-07	2752/6169/6234/6229/6205/6218/6217/6154/6155/6203/6210/6209/6165/6202/6227/11224/6228/6230/6206/6207/4736	21
ffar2	GO:0051085	chaperone cofactor-dependent protein refolding	8/273	32/18888	1.33893e-08	1.28943e-06	1.02288e-06	3303/10808/3304/3310/972/3336/11080/3337	8
ffar2	GO:0019882	antigen processing and presentation	13/273	117/18888	1.46677e-08	1.371e-06	1.08759e-06	968/3122/6556/3123/3108/1520/10875/2207/1509/972/3115/3119/3113	13
ffar2	GO:0022904	respiratory electron transport chain	13/273	123/18888	2.69427e-08	2.44639e-06	1.94068e-06	4707/10975/1351/4536/4537/1350/4535/1329/1347/4538/4513/1345/4512	13
ffar2	GO:0009266	response to temperature stimulus	15/273	172/18888	3.13617e-08	2.7363e-06	2.17066e-06	3162/51278/3315/55466/4067/3303/3329/3304/3310/3301/11080/3320/7351/3326/3337	15
ffar2	GO:0006457	protein folding	17/273	225/18888	3.18575e-08	2.7363e-06	2.17066e-06	2896/3315/55466/3303/10808/2280/3329/3304/3310/972/3301/3336/11080/3320/3326/3337/5478	17
ffar2	GO:0050867	positive regulation of cell activation	22/273	380/18888	3.8301e-08	3.20317e-06	2.54102e-06	353514/199/64581/6688/3122/3123/3108/7305/1880/4067/9308/10808/3329/3956/972/3115/58515/3119/3113/2316/60/301	22
ffar2	GO:0019058	viral life cycle	20/273	319/18888	4.43092e-08	3.61063e-06	2.86425e-06	2219/200315/3429/3123/1508/9636/10410/3303/57132/2934/3304/3956/4061/972/10581/3326/8673/5093/5478/1915	20
ffar2	GO:0051084	'de novo' post-translational protein folding	8/273	37/18888	4.61644e-08	3.63958e-06	2.88722e-06	3303/10808/3304/3310/972/3336/11080/3337	8
ffar2	GO:0006123	mitochondrial electron transport, cytochrome c to oxygen	7/273	25/18888	4.69549e-08	3.63958e-06	2.88722e-06	1351/1350/1329/1347/4513/1345/4512	7
ffar2	GO:0060326	cell chemotaxis	20/273	322/18888	5.16999e-08	3.91196e-06	3.10329e-06	2867/728/199/6280/719/6279/3164/3315/1880/4067/2207/391/2920/5879/972/1843/5478/7114/23521/301	20
ffar2	GO:0002399	MHC class II protein complex assembly	6/273	16/18888	6.12062e-08	4.32252e-06	3.42898e-06	3122/3123/3108/3115/3119/3113	6
ffar2	GO:0002468	dendritic cell antigen processing and presentation	6/273	16/18888	6.12062e-08	4.32252e-06	3.42898e-06	968/3122/6556/3123/10875/972	6
ffar2	GO:0002503	peptide antigen assembly with MHC class II protein complex	6/273	16/18888	6.12062e-08	4.32252e-06	3.42898e-06	3122/3123/3108/3115/3119/3113	6
ffar2	GO:0051251	positive regulation of lymphocyte activation	20/273	328/18888	6.99988e-08	4.83601e-06	3.83632e-06	199/64581/6688/3122/3123/3108/7305/1880/4067/9308/10808/3329/3956/972/3115/58515/3119/3113/60/301	20
ffar2	GO:0009152	purine ribonucleotide biosynthetic process	16/273	211/18888	7.76094e-08	5.24316e-06	4.15931e-06	514/54539/4707/521/517/9556/126328/84833/4536/4537/4535/2023/7114/4508/10632/4538	16
ffar2	GO:2001233	regulation of apoptotic signaling pathway	22/273	396/18888	7.91919e-08	5.24316e-06	4.15931e-06	3162/6280/6279/5329/1520/2537/3315/50486/467/3303/4170/4929/3304/972/3301/4000/7178/6154/8531/5478/2023/4050	22
ffar2	GO:0006986	response to unfolded protein	13/273	138/18888	1.06778e-07	6.92531e-06	5.49373e-06	3315/467/3303/10808/3329/3310/3301/3336/11080/3320/3326/23645/3337	13
ffar2	GO:0009260	ribonucleotide biosynthetic process	16/273	226/18888	1.99689e-07	1.26922e-05	1.00685e-05	514/54539/4707/521/517/9556/126328/84833/4536/4537/4535/2023/7114/4508/10632/4538	16
ffar2	GO:0006164	purine nucleotide biosynthetic process	17/273	256/18888	2.06919e-07	1.28939e-05	1.02285e-05	10135/514/54539/4707/521/517/9556/126328/84833/4536/4537/4535/2023/7114/4508/10632/4538	17
ffar2	GO:0006959	humoral immune response	17/273	258/18888	2.31164e-07	1.41276e-05	1.12072e-05	2219/4069/6280/712/6556/713/3123/1880/9308/2920/6170/3151/3119/140823/2597/2197/6156	17
ffar2	GO:0051701	biological process involved in interaction with host	15/273	202/18888	2.6151e-07	1.564e-05	1.2407e-05	2219/3123/1508/10410/3303/57132/2934/3304/3956/4061/972/10581/3326/8673/5478	15
ffar2	GO:0022900	electron transport chain	14/273	175/18888	2.65753e-07	1.564e-05	1.2407e-05	1536/4707/10975/1351/4536/4537/1350/4535/1329/1347/4538/4513/1345/4512	14
ffar2	GO:0022613	ribonucleoprotein complex biogenesis	24/273	499/18888	2.90938e-07	1.68109e-05	1.33358e-05	2752/6169/6234/6229/6205/6218/3320/3326/6217/6154/6155/6203/6210/6209/6165/6202/6227/11224/6228/23521/6230/6206/6207/4736	24
ffar2	GO:0046390	ribose phosphate biosynthetic process	16/273	233/18888	3.0226e-07	1.68919e-05	1.34001e-05	514/54539/4707/521/517/9556/126328/84833/4536/4537/4535/2023/7114/4508/10632/4538	16
ffar2	GO:0016032	viral process	22/273	428/18888	3.0297e-07	1.68919e-05	1.34001e-05	2219/200315/3429/3123/1508/9636/10410/3303/57132/2934/3304/3956/4061/972/10581/3326/8673/5093/7538/5478/3725/1915	22
ffar2	GO:0072522	purine-containing compound biosynthetic process	17/273	264/18888	3.20233e-07	1.75393e-05	1.39137e-05	10135/514/54539/4707/521/517/9556/126328/84833/4536/4537/4535/2023/7114/4508/10632/4538	17
ffar2	GO:0006935	chemotaxis	23/273	466/18888	3.30846e-07	1.75393e-05	1.39137e-05	2867/728/199/6280/719/6279/5329/1890/3164/3315/1880/4067/2207/391/2920/5879/972/1843/6275/5478/7114/23521/301	23
ffar2	GO:0035966	response to topologically incorrect protein	13/273	152/18888	3.31139e-07	1.75393e-05	1.39137e-05	3315/467/3303/10808/3329/3310/3301/3336/11080/3320/3326/23645/3337	13
ffar2	GO:0002696	positive regulation of leukocyte activation	20/273	362/18888	3.43308e-07	1.78858e-05	1.41885e-05	199/64581/6688/3122/3123/3108/7305/1880/4067/9308/10808/3329/3956/972/3115/58515/3119/3113/60/301	20
ffar2	GO:0042330	taxis	23/273	468/18888	3.56645e-07	1.82809e-05	1.45019e-05	2867/728/199/6280/719/6279/5329/1890/3164/3315/1880/4067/2207/391/2920/5879/972/1843/6275/5478/7114/23521/301	23
ffar2	GO:0030595	leukocyte chemotaxis	16/273	237/18888	3.80378e-07	1.90815e-05	1.5137e-05	2867/728/199/6280/719/6279/1880/4067/2207/2920/5879/972/1843/5478/23521/301	16
ffar2	GO:0002396	MHC protein complex assembly	6/273	21/18888	3.90276e-07	1.90815e-05	1.5137e-05	3122/3123/3108/3115/3119/3113	6
ffar2	GO:0002501	peptide antigen assembly with MHC protein complex	6/273	21/18888	3.90276e-07	1.90815e-05	1.5137e-05	3122/3123/3108/3115/3119/3113	6
ffar2	GO:0097529	myeloid leukocyte migration	16/273	239/18888	4.25929e-07	2.02961e-05	1.61006e-05	728/199/6280/719/6279/4067/2207/9948/2920/5879/972/58515/1843/5478/23521/301	16
ffar2	GO:0002366	leukocyte activation involved in immune response	18/273	301/18888	4.27892e-07	2.02961e-05	1.61006e-05	6688/2896/3122/6556/6813/3123/10875/7305/1880/4067/2207/2268/3329/3956/972/8673/3936/301	18
ffar2	GO:0046596	regulation of viral entry into host cell	8/273	49/18888	4.64108e-07	2.16902e-05	1.72065e-05	2219/3123/10410/2934/3956/4061/972/10581	8
ffar2	GO:0034605	cellular response to heat	9/273	67/18888	4.96042e-07	2.28467e-05	1.81239e-05	3162/51278/4067/3303/3304/3310/3320/3326/3337	9
ffar2	GO:0002263	cell activation involved in immune response	18/273	305/18888	5.18947e-07	2.3425e-05	1.85827e-05	6688/2896/3122/6556/6813/3123/10875/7305/1880/4067/2207/2268/3329/3956/972/8673/3936/301	18
ffar2	GO:0015980	energy derivation by oxidation of organic compounds	19/273	338/18888	5.23341e-07	2.3425e-05	1.85827e-05	514/54539/4707/521/10975/126328/1351/4536/4537/1350/4535/4508/1329/1347/10632/4538/4513/1345/4512	19
ffar2	GO:1902600	proton transmembrane transport	13/273	161/18888	6.42414e-07	2.83554e-05	2.24939e-05	6556/514/521/517/7351/1351/7114/4508/1329/10632/4538/4513/4512	13
ffar2	GO:0050870	positive regulation of T cell activation	16/273	253/18888	9.10197e-07	3.96247e-05	3.14336e-05	199/3122/3123/3108/4067/9308/10808/3329/3956/972/3115/58515/3119/3113/60/301	16
ffar2	GO:0061077	chaperone-mediated protein folding	9/273	75/18888	1.3174e-06	5.6577e-05	4.48816e-05	3315/3303/10808/3304/3310/972/3336/11080/3337	9
ffar2	GO:0052372	modulation by symbiont of entry into host	8/273	56/18888	1.33948e-06	5.67581e-05	4.50252e-05	2219/3123/10410/2934/3956/4061/972/10581	8
ffar2	GO:0009165	nucleotide biosynthetic process	17/273	293/18888	1.36631e-06	5.71332e-05	4.53228e-05	10135/514/54539/4707/521/517/9556/126328/84833/4536/4537/4535/2023/7114/4508/10632/4538	17
ffar2	GO:1901293	nucleoside phosphate biosynthetic process	17/273	295/18888	1.49965e-06	6.18947e-05	4.91e-05	10135/514/54539/4707/521/517/9556/126328/84833/4536/4537/4535/2023/7114/4508/10632/4538	17
ffar2	GO:0045730	respiratory burst	7/273	41/18888	1.80218e-06	7.34272e-05	5.82486e-05	1536/64581/6280/2896/6556/5879/58515	7
ffar2	GO:0052547	regulation of peptidase activity	17/273	304/18888	2.25742e-06	9.08112e-05	7.2039e-05	5265/64581/6280/6279/2896/5329/1471/9314/7076/1520/2537/4067/2934/3329/1509/3336/2597	17
ffar2	GO:0002274	myeloid leukocyte activation	15/273	241/18888	2.44171e-06	9.69968e-05	7.69459e-05	728/199/6688/2896/712/6556/6813/7305/4067/2207/2268/3329/972/8673/301	15
ffar2	GO:1903901	negative regulation of viral life cycle	6/273	28/18888	2.48871e-06	9.76434e-05	7.74588e-05	2219/10410/2934/4061/10581/5478	6
ffar2	GO:0097530	granulocyte migration	12/273	154/18888	2.53208e-06	9.81336e-05	7.78477e-05	728/6280/719/6279/2207/9948/2920/5879/972/58515/5478/301	12
ffar2	GO:1990266	neutrophil migration	11/273	129/18888	2.77322e-06	0.000106	8.42341e-05	728/6280/719/6279/2207/9948/2920/5879/972/58515/5478	11
ffar2	GO:2001234	negative regulation of apoptotic signaling pathway	15/273	244/18888	2.84411e-06	0.000108	8.53591e-05	3162/5329/2537/3315/3303/4170/4929/3304/972/3301/4000/7178/8531/5478/2023	15
ffar2	GO:0046718	symbiont entry into host cell	12/273	156/18888	2.89828e-06	0.000108	8.59613e-05	2219/3123/1508/10410/3303/2934/3304/3956/4061/972/10581/8673	12
ffar2	GO:0014002	astrocyte development	7/273	44/18888	2.96023e-06	0.000109	8.61443e-05	728/6280/6279/2896/712/7431/9839	7
ffar2	GO:1903039	positive regulation of leukocyte cell-cell adhesion	16/273	277/18888	2.97279e-06	0.000109	8.61443e-05	199/3122/3123/3108/4067/9308/10808/3329/3956/972/3115/58515/3119/3113/60/301	16
ffar2	GO:0007159	leukocyte cell-cell adhesion	20/273	419/18888	3.2975e-06	0.000119	9.44678e-05	199/6280/6279/3122/9314/3123/3108/10875/4067/9308/10808/3329/3956/972/3115/58515/3119/3113/60/301	20
ffar2	GO:0045646	regulation of erythrocyte differentiation	7/273	46/18888	4.03403e-06	0.000144	0.000114	6688/677/9636/4067/3303/3304/7538	7
ffar2	GO:2001242	regulation of intrinsic apoptotic signaling pathway	13/273	190/18888	4.12288e-06	0.000146	0.000115	6280/6279/5329/3315/3303/4170/972/3301/7178/6154/8531/5478/2023	13
ffar2	GO:0043903	regulation of biological process involved in symbiotic interaction	8/273	65/18888	4.25399e-06	0.000149	0.000118	2219/3123/10410/2934/3956/4061/972/10581	8
ffar2	GO:0097193	intrinsic apoptotic signaling pathway	17/273	319/18888	4.31193e-06	0.000149	0.000118	6280/6279/5329/597/2537/3315/3303/4170/972/3301/58515/23645/7178/6154/8531/5478/2023	17
ffar2	GO:0044409	symbiont entry into host	12/273	163/18888	4.5747e-06	0.000156	0.000124	2219/3123/1508/10410/3303/2934/3304/3956/4061/972/10581/8673	12
ffar2	GO:0050900	leukocyte migration	19/273	396/18888	5.41575e-06	0.000183	0.000145	2867/728/199/3162/6280/719/6279/1880/4067/2207/9948/2920/5879/972/58515/1843/5478/23521/301	19
ffar2	GO:0022409	positive regulation of cell-cell adhesion	17/273	325/18888	5.5232e-06	0.000185	0.000147	199/3122/5329/3123/3108/4067/9308/10808/3329/3956/972/3115/58515/3119/3113/60/301	17
ffar2	GO:0051651	maintenance of location in cell	14/273	228/18888	6.19955e-06	0.000205	0.000162	6280/6279/2512/3638/4067/2495/9168/2934/2280/805/2316/7114/7295/5552	14
ffar2	GO:0050792	regulation of viral process	12/273	168/18888	6.2458e-06	0.000205	0.000162	2219/200315/3123/9636/10410/2934/3956/4061/972/10581/7538/5478	12
ffar2	GO:0034341	response to type II interferon	11/273	142/18888	7.04268e-06	0.000228	0.000181	199/6556/10410/2934/7431/972/10581/3113/2597/23521/71	11
ffar2	GO:1903900	regulation of viral life cycle	11/273	143/18888	7.53319e-06	0.000242	0.000192	2219/200315/3123/9636/10410/2934/3956/4061/972/10581/5478	11
ffar2	GO:0048525	negative regulation of viral process	9/273	93/18888	8.04478e-06	0.000256	0.000203	2219/200315/9636/10410/2934/4061/10581/7538/5478	9
ffar2	GO:0009150	purine ribonucleotide metabolic process	20/273	446/18888	8.34549e-06	0.000261	0.000207	514/54539/3303/4707/521/3304/517/9556/126328/84833/7351/2597/4536/4537/4535/2023/7114/4508/10632/4538	20
ffar2	GO:0051238	sequestering of metal ion	4/273	10/18888	8.37231e-06	0.000261	0.000207	6280/6279/2512/2495	4
ffar2	GO:0045862	positive regulation of proteolysis	17/273	336/18888	8.56071e-06	0.000264	0.00021	64581/6280/6279/2896/1520/4067/3303/2934/9978/6923/3329/3304/1509/6281/3336/90637/2023	17
ffar2	GO:0006909	phagocytosis	14/273	237/18888	9.64799e-06	0.000295	0.000234	2219/199/8685/64581/929/6556/7305/2212/4067/2207/2934/2268/5879/301	14
ffar2	GO:1903037	regulation of leukocyte cell-cell adhesion	18/273	382/18888	1.22692e-05	0.000371	0.000295	199/3122/9314/3123/3108/10875/4067/9308/10808/3329/3956/972/3115/58515/3119/3113/60/301	18
ffar2	GO:0002604	regulation of dendritic cell antigen processing and presentation	4/273	11/18888	1.3007e-05	0.00039	0.000309	968/6556/10875/972	4
ffar2	GO:0071276	cellular response to cadmium ion	6/273	37/18888	1.37696e-05	0.000409	0.000324	1536/3162/6556/2353/3725/4502	6
ffar2	GO:0052548	regulation of endopeptidase activity	15/273	280/18888	1.49413e-05	0.00044	0.000349	5265/64581/6280/6279/5329/1471/9314/7076/2537/4067/2934/3329/1509/3336/2597	15
ffar2	GO:0009259	ribonucleotide metabolic process	20/273	466/18888	1.57932e-05	0.00046	0.000365	514/54539/3303/4707/521/3304/517/9556/126328/84833/7351/2597/4536/4537/4535/2023/7114/4508/10632/4538	20
ffar2	GO:0046597	negative regulation of viral entry into host cell	5/273	23/18888	1.65318e-05	0.000478	0.000379	2219/10410/2934/4061/10581	5
ffar2	GO:0032677	regulation of interleukin-8 production	9/273	102/18888	1.71093e-05	0.000486	0.000385	2867/2219/64581/929/9314/3303/3304/972/301	9
ffar2	GO:0071621	granulocyte chemotaxis	10/273	128/18888	1.71198e-05	0.000486	0.000385	728/6280/719/6279/2207/2920/5879/972/5478/301	10
ffar2	GO:0032637	interleukin-8 production	9/273	103/18888	1.85136e-05	0.000521	0.000413	2867/2219/64581/929/9314/3303/3304/972/301	9
ffar2	GO:0090084	negative regulation of inclusion body assembly	4/273	12/18888	1.92888e-05	0.000538	0.000427	55466/3303/3304/3337	4
ffar2	GO:0019730	antimicrobial humoral response	10/273	132/18888	2.239e-05	0.000619	0.000491	4069/6280/6556/2920/6170/3151/140823/2597/2197/6156	10
ffar2	GO:0031647	regulation of protein stability	16/273	326/18888	2.29224e-05	0.000628	0.000498	2896/7305/9802/3303/2934/3329/3304/9349/483/4000/3320/3326/2597/54543/2316/10169	16
ffar2	GO:0019693	ribose phosphate metabolic process	20/273	480/18888	2.41195e-05	0.000649	0.000515	514/54539/3303/4707/521/3304/517/9556/126328/84833/7351/2597/4536/4537/4535/2023/7114/4508/10632/4538	20
ffar2	GO:0006364	rRNA processing	13/273	224/18888	2.42018e-05	0.000649	0.000515	6234/6229/6218/6217/6154/6155/6209/6165/6202/6227/11224/6230/4736	13
ffar2	GO:0061844	antimicrobial humoral immune response mediated by antimicrobial peptide	8/273	82/18888	2.43072e-05	0.000649	0.000515	6280/2920/6170/3151/140823/2597/2197/6156	8
ffar2	GO:0030593	neutrophil chemotaxis	9/273	107/18888	2.5154e-05	0.000666	0.000528	728/6280/719/6279/2207/2920/5879/972/5478	9
ffar2	GO:0001906	cell killing	13/273	226/18888	2.65653e-05	0.000698	0.000553	64581/4069/6688/3122/6813/3123/7305/2212/3151/140823/203068/2597/6156	13
ffar2	GO:0045785	positive regulation of cell adhesion	20/273	485/18888	2.79356e-05	0.000728	0.000577	199/3122/5329/3123/3108/4067/9308/10808/5879/3329/3956/972/6281/3115/58515/3119/3113/2316/60/301	20
ffar2	GO:0042119	neutrophil activation	6/273	42/18888	2.92458e-05	0.000756	0.000599	6688/2896/6813/7305/2207/301	6
ffar2	GO:0032757	positive regulation of interleukin-8 production	7/273	63/18888	3.38259e-05	0.000867	0.000688	2867/2219/64581/929/3303/3304/972	7
ffar2	GO:0051235	maintenance of location	16/273	337/18888	3.4259e-05	0.000871	0.000691	2867/6280/6279/10577/2512/3638/4067/2495/9168/2934/2280/805/2316/7114/7295/5552	16
ffar2	GO:0022407	regulation of cell-cell adhesion	20/273	496/18888	3.82952e-05	0.000966	0.000766	199/6688/3122/5329/9314/3123/3108/10875/4067/9308/10808/3329/3956/972/3115/58515/3119/3113/60/301	20
ffar2	GO:0032613	interleukin-10 production	7/273	65/18888	4.15304e-05	0.001026	0.000814	353514/64581/3123/7305/9636/9308/3329	7
ffar2	GO:0032653	regulation of interleukin-10 production	7/273	65/18888	4.15304e-05	0.001026	0.000814	353514/64581/3123/7305/9636/9308/3329	7
ffar2	GO:2001243	negative regulation of intrinsic apoptotic signaling pathway	9/273	114/18888	4.16513e-05	0.001026	0.000814	5329/3315/3303/972/3301/7178/8531/5478/2023	9
ffar2	GO:0002757	immune response-activating signaling pathway	20/273	500/18888	4.28397e-05	0.001047	0.000831	2867/2219/728/64581/929/6280/719/6279/3123/1520/7305/4067/2207/3303/2268/3329/3304/3115/3119/9473	20
ffar2	GO:0050863	regulation of T cell activation	17/273	382/18888	4.40792e-05	0.001069	0.000848	199/3122/3123/3108/10875/4067/9308/10808/3329/3956/972/3115/58515/3119/3113/60/301	17
ffar2	GO:0034101	erythrocyte homeostasis	10/273	144/18888	4.73234e-05	0.001139	0.000904	3162/6688/677/9636/4067/3303/3304/6229/6218/7538	10
ffar2	GO:0002697	regulation of immune effector process	17/273	385/18888	4.85789e-05	0.001161	0.000921	2867/2219/64581/6280/6688/2896/3122/6813/3123/10875/7305/4067/2268/3329/972/8673/301	17
ffar2	GO:0062197	cellular response to chemical stress	15/273	311/18888	5.038e-05	0.001195	0.000948	199/9314/388/677/3303/2353/9978/4929/3304/3301/140823/8531/5478/3725/7295	15
ffar2	GO:0002262	myeloid cell homeostasis	11/273	177/18888	5.52163e-05	0.0013	0.001031	3162/6688/677/9636/4067/3303/3304/6229/6218/7538/301	11
ffar2	GO:1901798	positive regulation of signal transduction by p53 class mediator	5/273	30/18888	6.44534e-05	0.001506	0.001195	9349/6224/6154/6167/6209	5
ffar2	GO:0017014	protein nitrosylation	4/273	16/18888	6.77555e-05	0.00156	0.001238	6280/6279/2597/7295	4
ffar2	GO:0018119	peptidyl-cysteine S-nitrosylation	4/273	16/18888	6.77555e-05	0.00156	0.001238	6280/6279/2597/7295	4
ffar2	GO:0036230	granulocyte activation	6/273	49/18888	7.16357e-05	0.001638	0.001299	6688/2896/6813/7305/2207/301	6
ffar2	GO:0006979	response to oxidative stress	17/273	398/18888	7.31269e-05	0.00166	0.001317	199/3162/9314/388/3303/2353/4929/3304/58515/140823/7351/4537/4535/5478/3725/7295/4512	17
ffar2	GO:0045088	regulation of innate immune response	18/273	440/18888	7.80904e-05	0.00176	0.001396	2867/2219/64581/929/6280/6279/6688/2896/1520/7305/9636/4067/3303/2268/3329/3304/3320/7534	18
ffar2	GO:0002286	T cell activation involved in immune response	9/273	124/18888	8.04415e-05	0.0018	0.001428	3122/6556/3123/10875/1880/2207/972/3936/301	9
ffar2	GO:0002275	myeloid cell activation involved in immune response	8/273	97/18888	8.18005e-05	0.001818	0.001442	6688/2896/6813/7305/4067/2207/2268/8673	8
ffar2	GO:0045637	regulation of myeloid cell differentiation	12/273	218/18888	8.26685e-05	0.001824	0.001447	6688/3123/7305/677/9636/8364/4067/3303/2353/3304/972/7538	12
ffar2	GO:0090083	regulation of inclusion body assembly	4/273	17/18888	8.7599e-05	0.00192	0.001523	55466/3303/3304/3337	4
ffar2	GO:0042742	defense response to bacterium	15/273	330/18888	9.80281e-05	0.002134	0.001693	728/4069/6280/6279/2896/6556/23166/9636/2207/6035/2268/6170/140823/2197/6156	15
ffar2	GO:0009615	response to virus	17/273	409/18888	0.000102	0.002202	0.001747	200315/10577/3429/3925/10875/2537/3315/9636/10410/2268/58515/10581/3320/8673/7178/2023/6210	17
ffar2	GO:2000116	regulation of cysteine-type endopeptidase activity	11/273	190/18888	0.000104	0.002242	0.001778	64581/6280/6279/5329/1471/9314/2537/2934/3329/1509/3336	11
ffar2	GO:0033108	mitochondrial respiratory chain complex assembly	8/273	101/18888	0.000109	0.002322	0.001842	54539/4707/100131801/126328/84987/4536/4535/4538	8
ffar2	GO:0010755	regulation of plasminogen activation	4/273	18/18888	0.000111	0.002359	0.001871	5329/1522/6281/2023	4
ffar2	GO:0043281	regulation of cysteine-type endopeptidase activity involved in apoptotic process	10/273	160/18888	0.000115	0.002412	0.001913	64581/6280/6279/5329/9314/2537/2934/3329/1509/3336	10
ffar2	GO:1902624	positive regulation of neutrophil migration	5/273	34/18888	0.00012	0.00251	0.001991	728/719/5879/972/58515	5
ffar2	GO:0032729	positive regulation of type II interferon production	7/273	77/18888	0.000124	0.002572	0.00204	64581/929/6556/9636/3329/3115/3113	7
ffar2	GO:0097191	extrinsic apoptotic signaling pathway	12/273	230/18888	0.000137	0.002832	0.002246	3162/6688/597/3429/2537/50486/467/3303/4170/3304/4000/4050	12
ffar2	GO:0002283	neutrophil activation involved in immune response	4/273	19/18888	0.000139	0.002832	0.002246	6688/6813/7305/2207	4
ffar2	GO:0060263	regulation of respiratory burst	4/273	19/18888	0.000139	0.002832	0.002246	64581/6280/2896/5879	4
ffar2	GO:0016072	rRNA metabolic process	13/273	266/18888	0.00014	0.002832	0.002246	6234/6229/6218/6217/6154/6155/6209/6165/6202/6227/11224/6230/4736	13
ffar2	GO:0045639	positive regulation of myeloid cell differentiation	8/273	105/18888	0.000143	0.002874	0.00228	3123/7305/677/9636/3303/2353/3304/972	8
ffar2	GO:0050832	defense response to fungus	6/273	56/18888	0.000153	0.003055	0.002424	64581/6280/6279/6688/23406/2597	6
ffar2	GO:1903706	regulation of hemopoiesis	17/273	424/18888	0.000157	0.003114	0.00247	6688/3122/3123/10875/7305/677/9636/8364/4067/9308/3303/2353/3304/972/7538/60/301	17
ffar2	GO:0010952	positive regulation of peptidase activity	10/273	167/18888	0.000163	0.003218	0.002552	64581/6280/6279/2896/1520/4067/2934/3329/1509/3336	10
ffar2	GO:0002886	regulation of myeloid leukocyte mediated immunity	6/273	57/18888	0.000169	0.003291	0.002611	6688/6813/7305/4067/2268/8673	6
ffar2	GO:0061900	glial cell activation	6/273	57/18888	0.000169	0.003291	0.002611	728/199/2896/712/7305/9839	6
ffar2	GO:0002577	regulation of antigen processing and presentation	4/273	20/18888	0.000172	0.00334	0.002649	968/6556/10875/972	4
ffar2	GO:0042060	wound healing	17/273	430/18888	0.000185	0.003547	0.002814	5265/64581/3162/5329/6556/7076/3315/4067/2207/308/57132/6281/2316/5478/60/71/301	17
ffar2	GO:0032760	positive regulation of tumor necrosis factor production	8/273	109/18888	0.000185	0.003547	0.002814	1536/353514/64581/929/7305/2212/3315/58515	8
ffar2	GO:0002833	positive regulation of response to biotic stimulus	16/273	390/18888	0.000189	0.003588	0.002846	2867/2219/64581/929/6280/6279/6688/2896/3123/1520/7305/4067/3303/3329/3304/3320	16
ffar2	GO:0042116	macrophage activation	8/273	110/18888	0.000197	0.003734	0.002962	728/199/2896/712/6556/7305/3329/972	8
ffar2	GO:0070482	response to oxygen levels	15/273	354/18888	0.000211	0.003971	0.00315	1536/3162/677/2353/4929/4000/7351/4536/4535/2023/4508/4538/4513/4512/9839	15
ffar2	GO:0002444	myeloid leukocyte mediated immunity	8/273	112/18888	0.000223	0.004126	0.003273	6688/6813/7305/2212/4067/9948/2268/8673	8
ffar2	GO:0010257	NADH dehydrogenase complex assembly	6/273	60/18888	0.000225	0.004126	0.003273	54539/4707/126328/4536/4535/4538	6
ffar2	GO:0032981	mitochondrial respiratory chain complex I assembly	6/273	60/18888	0.000225	0.004126	0.003273	54539/4707/126328/4536/4535/4538	6
ffar2	GO:0046686	response to cadmium ion	6/273	60/18888	0.000225	0.004126	0.003273	1536/3162/6556/2353/3725/4502	6
ffar2	GO:0043123	positive regulation of canonical NF-kappaB signal transduction	11/273	208/18888	0.000231	0.004217	0.003345	64581/3162/3123/9978/2280/3956/972/6275/2597/2316/4050	11
ffar2	GO:1903557	positive regulation of tumor necrosis factor superfamily cytokine production	8/273	113/18888	0.000238	0.004313	0.003422	1536/353514/64581/929/7305/2212/3315/58515	8
ffar2	GO:0051345	positive regulation of hydrolase activity	18/273	482/18888	0.000242	0.004369	0.003466	728/64581/6280/6279/2896/1520/5660/4067/3303/391/2934/3329/1509/6281/3336/3326/23645/805	18
ffar2	GO:0048872	homeostasis of number of cells	14/273	322/18888	0.000263	0.004729	0.003751	3162/6688/677/9636/1880/4067/3303/3304/972/6229/6218/7538/7846/301	14
ffar2	GO:0002285	lymphocyte activation involved in immune response	11/273	212/18888	0.000272	0.004857	0.003853	3122/6556/3123/10875/1880/2207/3329/3956/972/3936/301	11
ffar2	GO:0043122	regulation of canonical NF-kappaB signal transduction	13/273	286/18888	0.000284	0.004988	0.003957	64581/3162/3123/3315/9978/2280/3956/972/6275/2597/2316/7114/4050	13
ffar2	GO:0043542	endothelial cell migration	13/273	286/18888	0.000284	0.004988	0.003957	3162/6280/2896/9314/388/3164/3315/55466/2752/5879/7114/9839/301	13
ffar2	GO:0045185	maintenance of protein location	7/273	88/18888	0.000286	0.004988	0.003957	3638/9168/2934/2316/7114/7295/5552	7
ffar2	GO:0048708	astrocyte differentiation	7/273	88/18888	0.000286	0.004988	0.003957	728/6280/6279/2896/712/7431/9839	7
ffar2	GO:0045428	regulation of nitric oxide biosynthetic process	6/273	63/18888	0.000294	0.005106	0.00405	64581/9314/5879/8655/3320/3326	6
ffar2	GO:0051131	chaperone-mediated protein complex assembly	4/273	23/18888	0.000304	0.005258	0.004171	3303/3329/3320/3326	4
ffar2	GO:0043086	negative regulation of catalytic activity	17/273	449/18888	0.000307	0.005261	0.004174	5265/5329/1471/9314/7076/2537/3315/5997/4067/2280/3301/9349/1843/23645/2597/7538/5478	17
ffar2	GO:0036293	response to decreased oxygen levels	14/273	327/18888	0.000308	0.005261	0.004174	1536/3162/677/2353/4929/4000/7351/4536/4535/2023/4538/4513/4512/9839	14
ffar2	GO:1903321	negative regulation of protein modification by small protein conjugation or removal	7/273	90/18888	0.000328	0.005575	0.004423	9636/3303/3304/3301/9349/150678/5478	7
ffar2	GO:0045657	positive regulation of monocyte differentiation	3/273	10/18888	0.000332	0.005594	0.004438	3123/677/972	3
ffar2	GO:0032733	positive regulation of interleukin-10 production	5/273	42/18888	0.000334	0.005594	0.004438	353514/64581/9636/9308/3329	5
ffar2	GO:0030100	regulation of endocytosis	13/273	291/18888	0.000336	0.005594	0.004438	2219/64581/929/6556/2212/1175/2207/2268/5879/6386/967/60/71	13
ffar2	GO:0032609	type II interferon production	8/273	119/18888	0.000338	0.005594	0.004438	64581/929/6556/3123/9636/3329/3115/3113	8
ffar2	GO:0032649	regulation of type II interferon production	8/273	119/18888	0.000338	0.005594	0.004438	64581/929/6556/3123/9636/3329/3115/3113	8
ffar2	GO:0050821	protein stabilization	11/273	218/18888	0.000345	0.005687	0.004511	2896/7305/3303/3329/3304/9349/483/3320/3326/2597/2316	11
ffar2	GO:0080164	regulation of nitric oxide metabolic process	6/273	65/18888	0.000349	0.005716	0.004534	64581/9314/5879/8655/3320/3326	6
ffar2	GO:0002429	immune response-activating cell surface receptor signaling pathway	14/273	332/18888	0.000359	0.005847	0.004639	2867/2219/728/64581/929/719/3123/7305/4067/2207/2268/3115/3119/9473	14
ffar2	GO:0070841	inclusion body assembly	4/273	24/18888	0.000361	0.005856	0.004645	55466/3303/3304/3337	4
ffar2	GO:0032507	maintenance of protein location in cell	6/273	66/18888	0.000379	0.006108	0.004845	3638/9168/2934/7114/7295/5552	6
ffar2	GO:0002699	positive regulation of immune effector process	12/273	257/18888	0.000381	0.006108	0.004845	2867/2219/64581/6688/3122/3123/7305/2268/3329/972/8673/301	12
ffar2	GO:0009620	response to fungus	6/273	67/18888	0.000412	0.006572	0.005214	64581/6280/6279/6688/23406/2597	6
ffar2	GO:0002218	activation of innate immune response	13/273	298/18888	0.000421	0.006686	0.005304	2867/2219/64581/929/6280/6279/1520/7305/4067/3303/3329/3304/3320	13
ffar2	GO:0090023	positive regulation of neutrophil chemotaxis	4/273	25/18888	0.000425	0.006721	0.005332	728/719/5879/972	4
ffar2	GO:1901874	negative regulation of post-translational protein modification	7/273	94/18888	0.000428	0.006734	0.005342	9636/3303/3304/3301/9349/150678/5478	7
ffar2	GO:0042989	sequestering of actin monomers	3/273	11/18888	0.000452	0.007057	0.005598	9168/2934/7114	3
ffar2	GO:0031960	response to corticosteroid	9/273	156/18888	0.000453	0.007057	0.005598	1536/677/2354/2353/7351/4537/7538/6155/301	9
ffar2	GO:1902107	positive regulation of leukocyte differentiation	10/273	190/18888	0.000459	0.007078	0.005615	6688/3122/3123/7305/677/9308/2353/972/60/301	10
ffar2	GO:1903708	positive regulation of hemopoiesis	10/273	190/18888	0.000459	0.007078	0.005615	6688/3122/3123/7305/677/9308/2353/972/60/301	10
ffar2	GO:0043300	regulation of leukocyte degranulation	5/273	45/18888	0.000463	0.00711	0.00564	6688/6813/4067/2268/8673	5
ffar2	GO:2001236	regulation of extrinsic apoptotic signaling pathway	9/273	157/18888	0.000475	0.007251	0.005752	3162/2537/50486/467/3303/4170/3304/4000/4050	9
ffar2	GO:0007015	actin filament organization	17/273	467/18888	0.00048	0.007302	0.005793	199/3925/23406/388/9948/391/9168/2934/5879/6281/8407/2316/3936/7114/10092/71/9839	17
ffar2	GO:0048143	astrocyte activation	4/273	26/18888	0.000497	0.007517	0.005963	728/2896/712/9839	4
ffar2	GO:0002443	leukocyte mediated immunity	17/273	469/18888	0.000504	0.00759	0.006021	64581/6688/3122/712/713/6813/3123/7305/2212/4067/2207/9948/2268/3329/972/8673/203068	17
ffar2	GO:1902622	regulation of neutrophil migration	5/273	46/18888	0.000513	0.007698	0.006106	728/719/5879/972/58515	5
ffar2	GO:0070585	protein localization to mitochondrion	8/273	127/18888	0.000523	0.007807	0.006193	26521/9636/3329/3301/59286/140823/3320/54543	8
ffar2	GO:0034109	homotypic cell-cell adhesion	7/273	98/18888	0.000551	0.008181	0.00649	5329/3315/4067/2316/5478/60/71	7
ffar2	GO:0046651	lymphocyte proliferation	13/273	308/18888	0.000574	0.008443	0.006698	199/7940/6556/3123/7305/1880/4067/3329/972/3115/58515/3113/301	13
ffar2	GO:0031639	plasminogen activation	4/273	27/18888	0.000577	0.008443	0.006698	5329/1522/6281/2023	4
ffar2	GO:0071624	positive regulation of granulocyte chemotaxis	4/273	27/18888	0.000577	0.008443	0.006698	728/719/5879/972	4
ffar2	GO:0019079	viral genome replication	8/273	129/18888	0.00058	0.008462	0.006713	200315/3429/9636/10410/10581/5093/5478/1915	8
ffar2	GO:0043380	regulation of memory T cell differentiation	3/273	12/18888	0.000597	0.008656	0.006867	3122/3123/10875	3
ffar2	GO:0032722	positive regulation of chemokine production	6/273	72/18888	0.000607	0.008764	0.006953	2867/199/64581/3162/972/58515	6
ffar2	GO:0001774	microglial cell activation	5/273	48/18888	0.000627	0.008953	0.007102	728/199/2896/712/7305	5
ffar2	GO:0043277	apoptotic cell clearance	5/273	48/18888	0.000627	0.008953	0.007102	2219/8685/7305/5879/301	5
ffar2	GO:0007249	canonical NF-kappaB signal transduction	13/273	311/18888	0.000628	0.008953	0.007102	64581/3162/3123/3315/9978/2280/3956/972/6275/2597/2316/7114/4050	13
ffar2	GO:0032755	positive regulation of interleukin-6 production	7/273	101/18888	0.00066	0.009368	0.007431	353514/199/64581/7305/3329/972/58515	7
ffar2	GO:0043304	regulation of mast cell degranulation	4/273	28/18888	0.000665	0.009376	0.007438	6813/4067/2268/8673	4
ffar2	GO:0001666	response to hypoxia	13/273	313/18888	0.000667	0.009376	0.007438	1536/3162/677/2353/4929/4000/7351/4536/4535/2023/4538/4513/4512	13
ffar2	GO:0071248	cellular response to metal ion	10/273	200/18888	0.000684	0.009579	0.007599	1536/3162/6556/2354/2353/3727/7351/3725/4502/7846	10
ffar2	GO:0030099	myeloid cell differentiation	16/273	439/18888	0.000692	0.009643	0.00765	6688/3123/7305/677/9636/1880/8364/4067/9948/3303/2353/3304/972/7351/2316/7538	16
ffar2	GO:0050670	regulation of lymphocyte proliferation	11/273	237/18888	0.000696	0.009653	0.007657	199/7940/3123/7305/1880/4067/972/3115/58515/3113/301	11
ffar2	GO:0070527	platelet aggregation	6/273	74/18888	0.000702	0.009704	0.007698	3315/4067/2316/5478/60/71	6
ffar2	GO:0032943	mononuclear cell proliferation	13/273	315/18888	0.000707	0.009729	0.007718	199/7940/6556/3123/7305/1880/4067/3329/972/3115/58515/3113/301	13
ffar2	GO:0021782	glial cell development	8/273	133/18888	0.00071	0.009729	0.007718	728/6280/6279/2896/712/4067/7431/9839	8
ffar3	GO:0000422	autophagy of mitochondrion	9/166	102/18888	2.86558e-07	0.000778	0.000702	3091/55486/81631/292/706/10456/23710/10133/291	9
ffar3	GO:0000423	mitophagy	7/166	61/18888	1.04452e-06	0.001327	0.001198	3091/55486/81631/292/706/10133/291	7
ffar3	GO:1903146	regulation of autophagy of mitochondrion	6/166	41/18888	1.46709e-06	0.001327	0.001198	3091/55486/292/706/10456/291	6
ffar3	GO:1903008	organelle disassembly	10/166	175/18888	3.44802e-06	0.002339	0.002112	3091/55486/81631/292/123/706/10456/23710/10133/291	10
ffar3	GO:1901524	regulation of mitophagy	5/166	33/18888	9.60028e-06	0.005211	0.004705	3091/55486/292/706/291	5
ffar3	GO:1902600	proton transmembrane transport	9/166	161/18888	1.28358e-05	0.005806	0.005242	292/476/10159/29796/498/533/374291/4540/291	9

## Sheet: hca_ffar_deg_enrich_GO_mye
Cluster	ID	Description	GeneRatio	BgRatio	pvalue	p.adjust	qvalue	geneID	Count
ctrl	GO:0007264	small GTPase-mediated signal transduction	24/180	500/18888	7.65984e-11	2.15625e-07	1.90045e-07	9844/90627/23092/8829/93663/83478/9732/6453/11214/7204/55843/57706/23179/26037/23380/19/5922/1794/54453/81704/5925/121512/51571/153020	24
ctrl	GO:0051056	regulation of small GTPase mediated signal transduction	18/180	304/18888	7.75843e-10	1.092e-06	9.62454e-07	90627/23092/8829/93663/83478/6453/11214/7204/55843/57706/26037/23380/19/5922/1794/81704/121512/51571	18
ctrl	GO:0006898	receptor-mediated endocytosis	16/180	259/18888	3.87292e-09	3.63409e-06	3.20298e-06	4360/9873/10894/9779/6453/55589/4481/161/23166/2060/6850/22848/8301/4035/50618/8650	16
ctrl	GO:0072583	clathrin-dependent endocytosis	7/180	48/18888	3.36325e-07	0.000237	0.000209	9873/6453/55589/161/22848/8301/50618	7
ctrl	GO:0043087	regulation of GTPase activity	14/180	298/18888	1.07175e-06	0.000603	0.000532	83478/9779/57533/55843/25771/23179/26037/23380/9910/8301/81704/55803/121512/153020	14
ctrl	GO:0030100	regulation of endocytosis	13/180	291/18888	4.56174e-06	0.00214	0.001886	9779/55589/57118/10461/79772/5530/6850/22848/1794/8301/5795/4035/8650	13
ctrl	GO:0016358	dendrite development	11/180	235/18888	1.63284e-05	0.006217	0.005479	8829/473/4205/57118/4208/26037/50807/5530/23380/1523/8301	11
ctrl	GO:0006909	phagocytosis	11/180	237/18888	1.76679e-05	0.006217	0.005479	9844/81035/57118/4481/10461/6850/19/1794/5795/2934/4035	11
ffar2	GO:0002181	cytoplasmic translation	82/358	160/18888	8.30685e-100	3.06523e-96	2.35827e-96	6158/6167/6206/6170/7311/6227/6210/6205/6168/6154/6169/6173/6235/6204/6139/6223/6232/6234/6156/6217/6203/6229/6181/9349/6133/6155/2197/6171/6157/6202/6152/6143/6230/25873/6142/6228/6218/6165/6224/6146/6207/23521/6161/6135/6147/6176/6141/6209/6130/6159/6136/6137/6201/6188/6233/6164/6231/6132/6144/11224/6191/9045/6189/6134/27335/6128/6124/6187/6193/3921/4736/6208/6222/6194/10399/6160/6129/6138/4904…	82
ffar2	GO:0042254	ribosome biogenesis	40/358	319/18888	1.78388e-21	3.29125e-18	2.53216e-18	6206/6227/6210/6205/6154/6169/6223/6232/6234/6217/6203/6229/6155/6202/6230/6228/6218/6165/6207/55505/6135/6147/6209/6130/6201/11224/6191/9045/6189/6134/6128/6193/9775/3921/4736/6208/6194/6129/6125/2752	40
ffar2	GO:0006119	oxidative phosphorylation	27/358	148/18888	4.29751e-19	5.28594e-16	4.0668e-16	514/4537/1351/4512/1350/4513/4536/4538/4535/4508/4514/51142/1340/513/4540/387/1347/10975/54205/7381/4519/9551/10632/1329/1349/4707/1327	27
ffar2	GO:0042274	ribosomal small subunit biogenesis	23/358	103/18888	1.62562e-18	1.49964e-15	1.15376e-15	6206/6227/6210/6205/6223/6232/6234/6217/6203/6229/6202/6230/6228/6218/6207/6209/6201/6191/6189/6193/3921/6208/6194	23
ffar2	GO:0022613	ribonucleoprotein complex biogenesis	44/358	499/18888	1.61692e-17	1.19329e-14	9.18071e-15	3320/6206/6227/6210/6205/6154/6169/6223/6232/6234/6217/6203/6229/6155/6202/6230/3326/6228/6218/6165/6207/55505/23521/6135/6147/6209/6130/6201/11224/6191/9045/6189/6134/27335/6128/6193/9775/3921/4736/6208/6194/6129/6125/2752	44
ffar2	GO:0009060	aerobic respiration	28/358	199/18888	1.15573e-16	7.10773e-14	5.46842e-14	514/4537/1351/2647/4512/1350/4513/4536/4538/4535/4508/4514/51142/1340/513/4540/387/1347/10975/54205/7381/4519/9551/10632/1329/1349/4707/1327	28
ffar2	GO:0042773	ATP synthesis coupled electron transport	21/358	102/18888	3.03949e-16	1.40196e-13	1.07862e-13	4537/1351/4512/1350/4513/4536/4538/4535/4514/51142/1340/4540/1347/10975/54205/7381/4519/1329/1349/4707/1327	21
ffar2	GO:0042775	mitochondrial ATP synthesis coupled electron transport	21/358	102/18888	3.03949e-16	1.40196e-13	1.07862e-13	4537/1351/4512/1350/4513/4536/4538/4535/4514/51142/1340/4540/1347/10975/54205/7381/4519/1329/1349/4707/1327	21
ffar2	GO:0019646	aerobic electron transport chain	20/358	94/18888	7.96148e-16	3.26421e-13	2.51136e-13	4537/1351/4512/1350/4513/4536/4538/4535/4514/1340/4540/1347/10975/54205/7381/4519/1329/1349/4707/1327	20
ffar2	GO:0045333	cellular respiration	29/358	245/18888	3.51255e-15	1.29613e-12	9.97194e-13	27166/514/4537/1351/2647/4512/1350/4513/4536/4538/4535/4508/4514/51142/1340/513/4540/387/1347/10975/54205/7381/4519/9551/10632/1329/1349/4707/1327	29
ffar2	GO:0022904	respiratory electron transport chain	21/358	123/18888	1.61285e-14	5.41036e-12	4.16253e-12	4537/1351/4512/1350/4513/4536/4538/4535/4514/51142/1340/4540/1347/10975/54205/7381/4519/1329/1349/4707/1327	21
ffar2	GO:0022900	electron transport chain	23/358	175/18888	2.91991e-13	8.97873e-11	6.90789e-11	4537/1536/1351/4512/1350/4513/4536/4538/4535/1535/4514/51142/1340/4540/1347/10975/54205/7381/4519/1329/1349/4707/1327	23
ffar2	GO:0006123	mitochondrial electron transport, cytochrome c to oxygen	11/358	25/18888	3.42259e-13	9.71489e-11	7.47427e-11	1351/4512/1350/4513/4514/1340/1347/54205/1329/1349/1327	11
ffar2	GO:0019882	antigen processing and presentation	19/358	117/18888	7.5083e-13	1.97897e-10	1.52255e-10	3105/3106/10437/1520/3107/2207/10288/567/5720/1509/3133/29108/10875/3122/3123/3113/968/3115/972	19
ffar2	GO:0042026	protein refolding	11/358	27/18888	9.67689e-13	2.38051e-10	1.83148e-10	3320/3303/3304/3301/3312/567/2280/55466/3329/3315/3310	11
ffar2	GO:0006364	rRNA processing	25/358	224/18888	1.13562e-12	2.61903e-10	2.01498e-10	6227/6154/6223/6232/6234/6217/6229/6155/6202/6230/6218/6165/55505/6135/6209/6130/6201/11224/9045/9775/4736/6208/6194/6129/6125	25
ffar2	GO:0048002	antigen processing and presentation of peptide antigen	15/358	72/18888	4.74601e-12	1.03016e-09	7.92568e-10	3105/3106/10437/1520/3107/2207/567/1509/3133/29108/3122/3123/3113/3115/972	15
ffar2	GO:0019884	antigen processing and presentation of exogenous antigen	13/358	50/18888	6.18451e-12	1.26782e-09	9.75417e-10	3105/10437/1520/2207/567/5720/1509/3133/3122/3123/3113/3115/972	13
ffar2	GO:0016072	rRNA metabolic process	26/358	266/18888	8.49867e-12	1.59125e-09	1.22425e-09	6227/6154/6223/6232/6234/6217/6229/6155/6202/6230/6218/6165/55505/6135/6209/6130/6201/11224/9045/221830/9775/4736/6208/6194/6129/6125	26
ffar2	GO:0002478	antigen processing and presentation of exogenous peptide antigen	12/358	41/18888	8.62467e-12	1.59125e-09	1.22425e-09	3105/10437/1520/2207/567/1509/3133/3122/3123/3113/3115/972	12
ffar2	GO:0050863	regulation of T cell activation	31/358	382/18888	1.06349e-11	1.8687e-09	1.43771e-09	3105/27166/3553/11151/10808/64115/64332/199/10288/5777/567/60/58515/3133/3956/10673/29108/10875/3726/3122/6188/3329/387/3123/3113/7805/1051/7133/3115/972/1604	31
ffar2	GO:0015980	energy derivation by oxidation of organic compounds	29/358	338/18888	1.3139e-11	2.20377e-09	1.6955e-09	27166/514/4537/1351/2647/4512/1350/4513/4536/4538/4535/4508/4514/51142/1340/513/4540/387/1347/10975/54205/7381/4519/9551/10632/1329/1349/4707/1327	29
ffar2	GO:0050870	positive regulation of T cell activation	25/358	253/18888	1.70637e-11	2.73761e-09	2.10622e-09	3105/3553/11151/10808/64115/64332/199/10288/5777/567/60/58515/3133/3956/10673/29108/3122/6188/3329/387/3123/3113/3115/972/1604	25
ffar2	GO:1903039	positive regulation of leukocyte cell-cell adhesion	26/358	277/18888	2.12452e-11	3.26644e-09	2.51308e-09	3105/3553/11151/10808/64115/64332/199/10288/5777/567/60/58515/3133/3956/10673/29108/3122/6188/3329/387/3123/3113/3689/3115/972/1604	26
ffar2	GO:0007159	leukocyte cell-cell adhesion	32/358	419/18888	2.40194e-11	3.54526e-09	2.72759e-09	6280/3105/6279/3553/11151/10808/64115/64332/199/10288/5777/567/60/58515/3133/3956/10673/9314/29108/10875/3122/6188/3329/387/3123/3113/7805/1051/3689/3115/972/1604	32
ffar2	GO:0002495	antigen processing and presentation of peptide antigen via MHC class II	11/358	35/18888	2.7036e-11	3.83703e-09	2.95207e-09	10437/1520/2207/567/1509/29108/3122/3123/3113/3115/972	11
ffar2	GO:0001819	positive regulation of cytokine production	35/358	500/18888	3.06502e-11	4.09449e-09	3.15014e-09	2867/2219/9636/353514/3105/3320/3303/3304/3553/2214/7305/1536/2207/199/10288/63940/567/58515/3133/29108/6348/1535/6188/3329/2597/3113/7805/3162/1051/2069/3315/728/3115/972/1604	35
ffar2	GO:0052547	regulation of peptidase activity	27/358	304/18888	3.10693e-11	4.09449e-09	3.15014e-09	5265/2537/6280/7076/114769/27166/6279/1520/64115/3336/5721/5720/1475/5698/1509/9314/29108/6188/3329/1476/1471/2597/5329/54205/10399/7805/1992	27
ffar2	GO:0051251	positive regulation of lymphocyte activation	28/358	328/18888	3.38345e-11	4.263e-09	3.27979e-09	3105/3553/2214/11151/10808/7305/64115/64332/199/10288/5777/567/60/58515/3133/3956/10673/29108/3122/6188/3329/387/3123/3113/6688/3115/972/1604	28
ffar2	GO:0070661	leukocyte proliferation	29/358	352/18888	3.52652e-11	4.263e-09	3.27979e-09	7940/3105/3553/2214/11151/7305/64115/64332/199/10288/5777/58515/3133/10673/29108/3726/6188/3329/2950/3123/3113/2355/1051/7133/4332/3115/972/7128/1604	29
ffar2	GO:0046034	ATP metabolic process	23/358	220/18888	3.58138e-11	4.263e-09	3.27979e-09	3303/3304/3312/514/4537/7351/4536/4538/4535/706/4508/517/7114/9556/513/2597/4540/84833/9551/10632/7167/3939/4707	23
ffar2	GO:0050867	positive regulation of cell activation	30/358	380/18888	4.60273e-11	5.30752e-09	4.08341e-09	353514/3105/3553/2214/11151/10808/7305/64115/64332/199/10288/5777/567/60/58515/3133/3956/10673/29108/6348/3122/6188/3329/387/3123/3113/6688/3115/972/1604	30
ffar2	GO:1903037	regulation of leukocyte cell-cell adhesion	30/358	382/18888	5.23909e-11	5.80794e-09	4.46841e-09	3105/3553/11151/10808/64115/64332/199/10288/5777/567/60/58515/3133/3956/10673/9314/29108/10875/3122/6188/3329/387/3123/3113/7805/1051/3689/3115/972/1604	30
ffar2	GO:0002504	antigen processing and presentation of peptide or polysaccharide antigen via MHC class II	11/358	37/18888	5.3555e-11	5.80794e-09	4.46841e-09	10437/1520/2207/567/1509/29108/3122/3123/3113/3115/972	11
ffar2	GO:0070663	regulation of leukocyte proliferation	25/358	267/18888	5.50888e-11	5.80794e-09	4.46841e-09	7940/3105/3553/2214/11151/7305/64115/199/10288/5777/58515/3133/10673/29108/6188/2950/3123/3113/1051/7133/4332/3115/972/7128/1604	25
ffar2	GO:0002696	positive regulation of leukocyte activation	29/358	362/18888	6.922e-11	7.09505e-09	5.45866e-09	3105/3553/2214/11151/10808/7305/64115/64332/199/10288/5777/567/60/58515/3133/3956/10673/29108/6348/3122/6188/3329/387/3123/3113/6688/3115/972/1604	29
ffar2	GO:0042255	ribosome assembly	13/358	62/18888	1.17954e-10	1.17635e-08	9.05041e-09	6169/6223/6232/6234/6135/6147/6209/6134/6128/6193/3921/6208/6125	13
ffar2	GO:0022409	positive regulation of cell-cell adhesion	27/358	325/18888	1.42289e-10	1.34767e-08	1.03684e-08	3105/3553/11151/10808/64115/64332/199/10288/5777/567/60/58515/3133/3956/10673/29108/3122/6188/3329/387/3123/5329/3113/3689/3115/972/1604	27
ffar2	GO:0015986	proton motive force-driven ATP synthesis	14/358	76/18888	1.42436e-10	1.34767e-08	1.03684e-08	514/4537/4536/4538/4535/4508/517/9556/513/4540/84833/9551/10632/4707	14
ffar2	GO:0050670	regulation of lymphocyte proliferation	23/358	237/18888	1.61723e-10	1.47944e-08	1.13823e-08	7940/3105/3553/2214/11151/7305/64115/199/10288/5777/58515/3133/10673/29108/6188/3123/3113/1051/7133/4332/3115/972/1604	23
ffar2	GO:0019886	antigen processing and presentation of exogenous peptide antigen via MHC class II	10/358	31/18888	1.64383e-10	1.47944e-08	1.13823e-08	10437/1520/2207/567/1509/3122/3123/3113/3115/972	10
ffar2	GO:0046651	lymphocyte proliferation	26/358	308/18888	2.22861e-10	1.94003e-08	1.49258e-08	7940/3105/3553/2214/11151/7305/64115/64332/199/10288/5777/58515/3133/10673/29108/6188/3329/3123/3113/2355/1051/7133/4332/3115/972/1604	26
ffar2	GO:0032944	regulation of mononuclear cell proliferation	23/358	241/18888	2.26074e-10	1.94003e-08	1.49258e-08	7940/3105/3553/2214/11151/7305/64115/199/10288/5777/58515/3133/10673/29108/6188/3123/3113/1051/7133/4332/3115/972/1604	23
ffar2	GO:1902600	proton transmembrane transport	19/358	161/18888	2.35367e-10	1.97388e-08	1.51863e-08	514/1351/7351/4512/4513/4538/4508/4514/517/7114/1340/513/4540/4519/9551/10632/1329/1349/1327	19
ffar2	GO:0009205	purine ribonucleoside triphosphate metabolic process	23/358	244/18888	2.8931e-10	2.37234e-08	1.82519e-08	3303/3304/3312/514/4537/7351/4536/4538/4535/706/4508/517/7114/9556/513/2597/4540/84833/9551/10632/7167/3939/4707	23
ffar2	GO:0032943	mononuclear cell proliferation	26/358	315/18888	3.63298e-10	2.91428e-08	2.24214e-08	7940/3105/3553/2214/11151/7305/64115/64332/199/10288/5777/58515/3133/10673/29108/6188/3329/3123/3113/2355/1051/7133/4332/3115/972/1604	26
ffar2	GO:0009144	purine nucleoside triphosphate metabolic process	23/358	250/18888	4.68436e-10	3.67772e-08	2.8295e-08	3303/3304/3312/514/4537/7351/4536/4538/4535/706/4508/517/7114/9556/513/2597/4540/84833/9551/10632/7167/3939/4707	23
ffar2	GO:0009199	ribonucleoside triphosphate metabolic process	23/358	251/18888	5.06885e-10	3.89668e-08	2.99796e-08	3303/3304/3312/514/4537/7351/4536/4538/4535/706/4508/517/7114/9556/513/2597/4540/84833/9551/10632/7167/3939/4707	23
ffar2	GO:2001233	regulation of apoptotic signaling pathway	29/358	396/18888	5.77174e-10	4.34648e-08	3.34401e-08	50486/2537/6280/3303/3304/27166/6279/3553/1520/6154/3301/7178/7314/29108/467/6201/6188/4929/2950/5329/293/2771/10399/5478/3162/3315/4170/972/7128	29
ffar2	GO:0006754	ATP biosynthetic process	15/358	101/18888	7.43059e-10	5.48378e-08	4.21901e-08	514/4537/4536/4538/4535/4508/517/7114/9556/513/4540/84833/9551/10632/4707	15
ffar2	GO:0052548	regulation of endopeptidase activity	24/358	280/18888	8.2481e-10	5.96774e-08	4.59136e-08	5265/2537/6280/7076/114769/27166/6279/64115/3336/5721/5720/5698/1509/9314/29108/6188/3329/1471/2597/5329/54205/10399/7805/1992	24
ffar2	GO:0002697	regulation of immune effector process	28/358	385/18888	1.35068e-09	9.58462e-08	7.37405e-08	2867/2219/5199/6813/6280/3105/3106/3553/7305/6223/3107/64332/5777/567/3133/29108/10875/3726/3122/3329/3123/7805/3689/7133/6688/9516/972/1604	28
ffar2	GO:0044403	biological process involved in symbiotic interaction	25/358	311/18888	1.38553e-09	9.64639e-08	7.42157e-08	2219/4061/10581/3303/3304/3429/10410/1915/1072/7852/3326/57132/3956/6348/3329/3725/2597/3123/6351/3921/5478/998/972/1604/3576	25
ffar2	GO:0009141	nucleoside triphosphate metabolic process	23/358	266/18888	1.58016e-09	1.07978e-07	8.3074e-08	3303/3304/3312/514/4537/7351/4536/4538/4535/706/4508/517/7114/9556/513/2597/4540/84833/9551/10632/7167/3939/4707	23
ffar2	GO:0022407	regulation of cell-cell adhesion	32/358	496/18888	1.72097e-09	1.15461e-07	8.88315e-08	3105/3553/11151/10808/64115/64332/199/10288/5777/567/60/58515/3133/3956/10673/9314/29108/10875/3122/6188/3329/387/3123/5329/3113/7805/1051/3689/6688/3115/972/1604	32
ffar2	GO:0001906	cell killing	21/358	226/18888	2.2677e-09	1.49426e-07	1.14962e-07	6813/3105/3106/2214/11151/7305/6223/3107/6156/4069/4818/5777/567/3133/3122/2597/3123/5052/6688/6283/1604	21
ffar2	GO:0009206	purine ribonucleoside triphosphate biosynthetic process	15/358	112/18888	3.24643e-09	2.10164e-07	1.61692e-07	514/4537/4536/4538/4535/4508/517/7114/9556/513/4540/84833/9551/10632/4707	15
ffar2	GO:0006458	'de novo' protein folding	10/358	41/18888	3.51053e-09	2.23343e-07	1.71831e-07	3337/3303/3304/10808/3312/3336/2280/3329/3310/972	10
ffar2	GO:0009145	purine nucleoside triphosphate biosynthetic process	15/358	113/18888	3.67971e-09	2.30138e-07	1.77059e-07	514/4537/4536/4538/4535/4508/517/7114/9556/513/4540/84833/9551/10632/4707	15
ffar2	GO:0002699	positive regulation of immune effector process	22/358	257/18888	4.34747e-09	2.67369e-07	2.05704e-07	2867/2219/5199/3105/3106/3553/7305/6223/3107/64332/5777/567/3133/29108/3122/3329/3123/7805/3689/6688/972/1604	22
ffar2	GO:0009201	ribonucleoside triphosphate biosynthetic process	15/358	118/18888	6.75036e-09	4.08342e-07	3.14163e-07	514/4537/4536/4538/4535/4508/517/7114/9556/513/4540/84833/9551/10632/4707	15
ffar2	GO:0006986	response to unfolded protein	16/358	138/18888	8.17249e-09	4.86395e-07	3.74214e-07	3320/3337/3303/3301/10808/3312/3336/9531/3326/23645/27230/467/3329/10399/3315/3310	16
ffar2	GO:0002237	response to molecule of bacterial origin	26/358	369/18888	1.02861e-08	6.02474e-07	4.63521e-07	6280/114769/6279/3553/3164/64332/10288/567/706/23521/2353/29108/2950/387/4792/2355/1051/968/7133/728/7431/9516/7128/1604/7538/3576	26
ffar2	GO:0042129	regulation of T cell proliferation	18/358	181/18888	1.11476e-08	6.42726e-07	4.94489e-07	3105/3553/11151/64115/199/10288/5777/58515/3133/10673/29108/6188/3123/3113/1051/7133/3115/1604	18
ffar2	GO:0006979	response to oxidative stress	27/358	398/18888	1.18651e-08	6.73574e-07	5.18223e-07	3303/3304/10365/4537/388/199/7351/4512/4535/58515/2353/9314/6188/51142/3725/4929/2950/4540/694/5052/10399/5478/3162/2879/7128/374/10628	27
ffar2	GO:0031400	negative regulation of protein modification process	28/358	426/18888	1.25266e-08	7.00352e-07	5.38824e-07	9636/3303/3304/3553/7453/3301/9349/1843/5777/9021/2280/23645/808/706/6135/29108/5997/6201/6188/2950/7529/805/10399/5478/3315/801/6125/7128	28
ffar2	GO:0060326	cell chemotaxis	24/358	322/18888	1.31178e-08	7.2246e-07	5.55833e-07	2867/6280/6279/3553/391/11151/3164/6223/2207/1843/199/63940/7852/23521/6348/7114/6351/5478/3689/3315/728/6283/972/3576	24
ffar2	GO:0042273	ribosomal large subunit biogenesis	12/358	74/18888	1.36645e-08	7.41498e-07	5.70481e-07	6154/6165/6135/6147/6130/11224/9045/6134/6128/4736/6129/6125	12
ffar2	GO:0045785	positive regulation of cell adhesion	30/358	485/18888	1.4844e-08	7.93829e-07	6.10742e-07	3105/3553/11151/10808/64115/64332/199/10288/5777/567/60/58515/3133/3956/10673/29108/3122/6188/3329/387/3123/5329/3113/6281/3689/998/10109/3115/972/1604	30
ffar2	GO:0009142	nucleoside triphosphate biosynthetic process	15/358	126/18888	1.67413e-08	8.82507e-07	6.78968e-07	514/4537/4536/4538/4535/4508/517/7114/9556/513/4540/84833/9551/10632/4707	15
ffar2	GO:0000028	ribosomal small subunit assembly	7/358	18/18888	2.20407e-08	1.14549e-06	8.813e-07	6223/6232/6234/6209/6193/3921/6208	7
ffar2	GO:0006935	chemotaxis	29/358	466/18888	2.28404e-08	1.17057e-06	9.00592e-07	2867/6280/6279/3553/391/11151/3164/6223/2207/1843/199/63940/7852/6275/4046/1890/23521/6348/7114/387/5329/6351/5478/3689/3315/728/6283/972/3576	29
ffar2	GO:0042330	taxis	29/358	468/18888	2.50833e-08	1.25991e-06	9.69331e-07	2867/6280/6279/3553/391/11151/3164/6223/2207/1843/199/63940/7852/6275/4046/1890/23521/6348/7114/387/5329/6351/5478/3689/3315/728/6283/972/3576	29
ffar2	GO:0031397	negative regulation of protein ubiquitination	12/358	78/18888	2.52666e-08	1.25991e-06	9.69331e-07	9636/3303/3304/3301/9349/706/6135/6201/6188/5478/6125/7128	12
ffar2	GO:0030595	leukocyte chemotaxis	20/358	237/18888	2.82781e-08	1.39128e-06	1.0704e-06	2867/6280/6279/3553/11151/6223/2207/1843/199/63940/7852/23521/6348/6351/5478/3689/728/6283/972/3576	20
ffar2	GO:0009266	response to temperature stimulus	17/358	172/18888	3.13664e-08	1.52292e-06	1.17168e-06	51316/3320/3337/3303/3304/51278/3301/9531/7852/7351/3326/55466/3329/4792/3162/3315/3310	17
ffar2	GO:0035966	response to topologically incorrect protein	16/358	152/18888	3.28795e-08	1.57287e-06	1.2101e-06	3320/3337/3303/3301/10808/3312/3336/9531/3326/23645/27230/467/3329/10399/3315/3310	16
ffar2	GO:0034612	response to tumor necrosis factor	21/358	263/18888	3.32476e-08	1.57287e-06	1.2101e-06	114769/3303/3304/10365/10673/2353/29108/6348/6188/7846/7114/2950/4792/6351/7805/7133/427/7128/7538/677/3576	21
ffar2	GO:0050729	positive regulation of inflammatory response	16/358	153/18888	3.60948e-08	1.68595e-06	1.2971e-06	2867/353514/6280/6279/3553/6223/64332/63940/4818/3133/3956/29108/6348/4792/1051/6283	16
ffar2	GO:0071356	cellular response to tumor necrosis factor	20/358	241/18888	3.74132e-08	1.72568e-06	1.32768e-06	114769/3303/3304/10365/10673/2353/29108/6348/6188/7114/2950/4792/6351/7805/7133/427/7128/7538/677/3576	20
ffar2	GO:0043086	negative regulation of catalytic activity	28/358	449/18888	3.85442e-08	1.7559e-06	1.35093e-06	5265/2537/7076/114769/3553/7453/3301/9349/1843/1475/2280/23645/6135/9314/29108/5997/6201/1476/1471/2950/2597/5329/2771/5478/3315/1992/6125/7538	28
ffar2	GO:0042776	proton motive force-driven mitochondrial ATP synthesis	11/358	67/18888	4.8423e-08	2.17468e-06	1.67312e-06	514/4537/4536/4538/4535/4508/513/4540/9551/10632/4707	11
ffar2	GO:0097193	intrinsic apoptotic signaling pathway	23/358	319/18888	4.89157e-08	2.17468e-06	1.67312e-06	597/2537/6280/3303/6279/6154/3301/7178/23645/7314/58515/29108/6201/6188/5329/54205/10399/5478/1051/3315/7133/4170/972	23
ffar2	GO:0016032	viral process	27/358	428/18888	5.37205e-08	2.35986e-06	1.81559e-06	200315/2219/9636/4061/10581/3303/3304/3429/10410/1915/5093/1072/7852/3326/57132/3956/6348/3725/3123/6351/3921/5478/972/26986/1604/7538/3576	27
ffar2	GO:0032496	response to lipopolysaccharide	24/358	348/18888	5.77913e-08	2.50882e-06	1.93019e-06	6280/114769/6279/3553/3164/64332/10288/706/23521/2353/29108/2950/387/4792/2355/1051/968/7133/7431/9516/7128/1604/7538/3576	24
ffar2	GO:0006457	protein folding	19/358	225/18888	6.24588e-08	2.65717e-06	2.04432e-06	3320/3337/3303/3304/3301/10808/3312/3336/9531/567/3326/2280/5204/55466/3329/5478/3315/3310/972	19
ffar2	GO:1901798	positive regulation of signal transduction by p53 class mediator	8/358	30/18888	6.26487e-08	2.65717e-06	2.04432e-06	6167/6154/9349/6224/7314/6135/6209/6201	8
ffar2	GO:0042102	positive regulation of T cell proliferation	13/358	104/18888	8.48234e-08	3.5568e-06	2.73647e-06	3105/3553/11151/199/10288/58515/3133/10673/29108/6188/3113/3115/1604	13
ffar2	GO:0050671	positive regulation of lymphocyte proliferation	15/358	143/18888	9.29423e-08	3.85345e-06	2.9647e-06	3105/3553/2214/11151/199/10288/58515/3133/10673/29108/6188/3113/3115/972/1604	15
ffar2	GO:0001909	leukocyte mediated cytotoxicity	15/358	144/18888	1.01988e-07	4.18151e-06	3.2171e-06	6813/3105/3106/2214/11151/7305/3107/4818/5777/567/3133/3122/3123/5052/6688	15
ffar2	GO:0019883	antigen processing and presentation of endogenous antigen	8/358	32/18888	1.0892e-07	4.36864e-06	3.36107e-06	3105/3106/3107/567/3133/3122/3123/972	8
ffar2	GO:0051085	chaperone cofactor-dependent protein refolding	8/358	32/18888	1.0892e-07	4.36864e-06	3.36107e-06	3337/3303/3304/10808/3312/3336/3310/972	8
ffar2	GO:0032946	positive regulation of mononuclear cell proliferation	15/358	146/18888	1.22513e-07	4.86101e-06	3.73988e-06	3105/3553/2214/11151/199/10288/58515/3133/10673/29108/6188/3113/3115/972/1604	15
ffar2	GO:1903321	negative regulation of protein modification by small protein conjugation or removal	12/358	90/18888	1.29957e-07	5.10151e-06	3.92491e-06	9636/3303/3304/3301/9349/706/6135/6201/6188/5478/6125/7128	12
ffar2	GO:0042098	T cell proliferation	18/358	213/18888	1.37876e-07	5.35541e-06	4.12025e-06	3105/3553/11151/64115/199/10288/5777/58515/3133/10673/29108/6188/3123/3113/1051/7133/3115/1604	18
ffar2	GO:0050900	leukocyte migration	25/358	396/18888	1.67295e-07	6.42592e-06	4.94386e-06	2867/6280/6279/3553/11151/6223/2207/1843/199/63940/7852/58515/23521/29108/6348/387/6351/5478/3162/3689/728/998/6283/972/3576	25
ffar2	GO:0051345	positive regulation of hydrolase activity	28/358	482/18888	1.6892e-07	6.42592e-06	4.94386e-06	6280/3303/27166/6279/1520/391/64115/3336/5660/5721/5720/3326/23645/1509/808/29108/6348/6188/3329/387/54205/6351/805/6281/10399/7805/728/801	28
ffar2	GO:0050727	regulation of inflammatory response	26/358	425/18888	1.74358e-07	6.56511e-06	5.05095e-06	2867/353514/6280/114769/6279/3553/6223/64332/63940/4818/5777/9021/3133/3956/9314/29108/6348/7114/2950/4792/3123/1051/7133/6283/7128/7538	26
ffar2	GO:0019058	viral life cycle	22/358	319/18888	2.08506e-07	7.77159e-06	5.97917e-06	200315/2219/9636/4061/10581/3303/3304/3429/10410/1915/5093/7852/3326/57132/3956/3123/3921/5478/972/26986/1604/3576	22
ffar2	GO:1901874	negative regulation of post-translational protein modification	12/358	94/18888	2.11705e-07	7.8119e-06	6.01019e-06	9636/3303/3304/3301/9349/706/6135/6201/6188/5478/6125/7128	12
ffar2	GO:2001234	negative regulation of apoptotic signaling pathway	19/358	244/18888	2.23715e-07	8.17336e-06	6.28827e-06	2537/3303/3304/27166/3553/3301/7178/4929/2950/5329/293/2771/10399/5478/3162/3315/4170/972/7128	19
ffar2	GO:0031396	regulation of protein ubiquitination	17/358	198/18888	2.45376e-07	8.87684e-06	6.82951e-06	9636/3320/3303/3304/3301/9349/3326/7314/706/6135/6201/6188/6187/5478/7805/6125/7128	17
ffar2	GO:0032635	interleukin-6 production	16/358	176/18888	2.5515e-07	9.05292e-06	6.96498e-06	353514/3106/3553/7305/10365/199/10288/5777/58515/29108/1535/3329/1051/2069/972/7128	16
ffar2	GO:0032675	regulation of interleukin-6 production	16/358	176/18888	2.5515e-07	9.05292e-06	6.96498e-06	353514/3106/3553/7305/10365/199/10288/5777/58515/29108/1535/3329/1051/2069/972/7128	16
ffar2	GO:0002483	antigen processing and presentation of endogenous peptide antigen	7/358	25/18888	2.96922e-07	1.04347e-05	8.02806e-06	3105/3106/3107/567/3133/3122/3123	7
ffar2	GO:0002366	leukocyte activation involved in immune response	21/358	301/18888	3.26865e-07	1.13786e-05	8.75427e-06	6813/2214/11151/7305/2207/64332/4818/5777/9021/3956/29108/6348/10875/3726/3122/3329/3123/3936/3689/6688/972	21
ffar2	GO:0051084	'de novo' post-translational protein folding	8/358	37/18888	3.68061e-07	1.26929e-05	9.76547e-06	3337/3303/3304/10808/3312/3336/3310/972	8
ffar2	GO:0002263	cell activation involved in immune response	21/358	305/18888	4.06456e-07	1.38872e-05	1.06843e-05	6813/2214/11151/7305/2207/64332/4818/5777/9021/3956/29108/6348/10875/3726/3122/3329/3123/3936/3689/6688/972	21
ffar2	GO:0002819	regulation of adaptive immune response	17/358	207/18888	4.61995e-07	1.564e-05	1.20328e-05	3105/3106/3553/3107/64332/5777/567/3133/10673/29108/3726/3122/3329/3123/7133/7128/1604	17
ffar2	GO:0045862	positive regulation of proteolysis	22/358	336/18888	5.06567e-07	1.6993e-05	1.30738e-05	6280/3303/3304/27166/6279/3553/1520/64115/3336/5721/5720/90637/1509/6923/29108/6188/3329/54205/6281/10399/7805/7133	22
ffar2	GO:0051235	maintenance of location	22/358	337/18888	5.3269e-07	1.77083e-05	1.36241e-05	2867/6280/6279/3553/9168/11151/2512/5777/2495/5552/2280/808/706/6348/1535/7114/4792/7529/805/801/3638/123	22
ffar2	GO:0070665	positive regulation of leukocyte proliferation	15/358	164/18888	5.602e-07	1.84566e-05	1.41998e-05	3105/3553/2214/11151/199/10288/58515/3133/10673/29108/6188/3113/3115/972/1604	15
ffar2	GO:1903706	regulation of hemopoiesis	25/358	424/18888	6.00233e-07	1.96005e-05	1.50799e-05	9636/3106/3303/3304/27166/7305/64115/64332/10288/5777/567/60/2353/6348/10875/3726/3122/387/4792/3123/1051/6688/972/7538/677	25
ffar2	GO:0034101	erythrocyte homeostasis	14/358	144/18888	6.37971e-07	2.06501e-05	1.58874e-05	9636/3303/3304/10365/6223/6229/567/6218/5052/6208/3162/6688/7538/677	14
ffar2	GO:0009408	response to heat	12/358	104/18888	6.4672e-07	2.07513e-05	1.59653e-05	3320/3337/3303/3304/51278/3301/9531/3326/55466/3162/3315/3310	12
ffar2	GO:0002711	positive regulation of T cell mediated immunity	10/358	69/18888	6.64783e-07	2.09868e-05	1.61465e-05	3105/3106/3553/3107/567/3133/3122/3329/3123/1604	10
ffar2	GO:0032640	tumor necrosis factor production	16/358	189/18888	6.71124e-07	2.09868e-05	1.61465e-05	353514/2214/7305/1536/64115/5777/58515/706/3133/29108/6348/1535/2950/3315/7128/7538	16
ffar2	GO:0032680	regulation of tumor necrosis factor production	16/358	189/18888	6.71124e-07	2.09868e-05	1.61465e-05	353514/2214/7305/1536/64115/5777/58515/706/3133/29108/6348/1535/2950/3315/7128/7538	16
ffar2	GO:0010952	positive regulation of peptidase activity	15/358	167/18888	7.0705e-07	2.19245e-05	1.68679e-05	6280/27166/6279/1520/64115/3336/5721/5720/1509/29108/6188/3329/54205/10399/7805	15
ffar2	GO:2000116	regulation of cysteine-type endopeptidase activity	16/358	190/18888	7.20384e-07	2.19687e-05	1.69019e-05	2537/6280/114769/6279/3336/5698/1509/9314/29108/6188/3329/1471/5329/54205/10399/7805	16
ffar2	GO:2001242	regulation of intrinsic apoptotic signaling pathway	16/358	190/18888	7.20384e-07	2.19687e-05	1.69019e-05	6280/3303/6279/6154/3301/7178/7314/29108/6201/6188/5329/10399/5478/3315/4170/972	16
ffar2	GO:0002822	regulation of adaptive immune response based on somatic recombination of immune receptors built from immunoglobulin superfamily domains	16/358	192/18888	8.28825e-07	2.50686e-05	1.92868e-05	3105/3106/3553/3107/64332/5777/567/3133/10673/3726/3122/3329/3123/7133/7128/1604	16
ffar2	GO:0030593	neutrophil chemotaxis	12/358	107/18888	8.81381e-07	2.62573e-05	2.02014e-05	6280/6279/3553/2207/6348/6351/5478/3689/728/6283/972/3576	12
ffar2	GO:0034470	ncRNA processing	25/358	433/18888	8.8236e-07	2.62573e-05	2.02014e-05	6227/6154/6223/6232/6234/6217/6229/6155/6202/6230/6218/6165/55505/6135/6209/6130/6201/11224/9045/9775/4736/6208/6194/6129/6125	25
ffar2	GO:0071706	tumor necrosis factor superfamily cytokine production	16/358	194/18888	9.51798e-07	2.78741e-05	2.14453e-05	353514/2214/7305/1536/64115/5777/58515/706/3133/29108/6348/1535/2950/3315/7128/7538	16
ffar2	GO:1903555	regulation of tumor necrosis factor superfamily cytokine production	16/358	194/18888	9.51798e-07	2.78741e-05	2.14453e-05	353514/2214/7305/1536/64115/5777/58515/706/3133/29108/6348/1535/2950/3315/7128/7538	16
ffar2	GO:0048872	homeostasis of number of cells	21/358	322/18888	9.84149e-07	2.85946e-05	2.19996e-05	9636/3303/3304/11151/10365/6223/6229/64332/567/6218/10673/7846/5052/2355/6208/3162/6688/972/7128/7538/677	21
ffar2	GO:1990266	neutrophil migration	13/358	129/18888	1.0665e-06	3.07451e-05	2.36542e-05	6280/6279/3553/2207/58515/6348/6351/5478/3689/728/6283/972/3576	13
ffar2	GO:0045088	regulation of innate immune response	25/358	440/18888	1.18125e-06	3.37892e-05	2.59961e-05	2867/2219/9636/6280/3105/3106/3320/3303/3304/6279/1520/3312/7305/6223/64332/5777/3133/29108/1535/3329/4792/2069/6688/4332/7128	25
ffar2	GO:0002821	positive regulation of adaptive immune response	13/358	131/18888	1.27154e-06	3.60921e-05	2.77679e-05	3105/3106/3553/3107/64332/567/3133/10673/29108/3122/3329/3123/1604	13
ffar2	GO:0010950	positive regulation of endopeptidase activity	14/358	153/18888	1.33015e-06	3.74676e-05	2.88262e-05	6280/27166/6279/64115/3336/5721/5720/1509/29108/6188/3329/54205/10399/7805	14
ffar2	GO:0061077	chaperone-mediated protein folding	10/358	75/18888	1.4653e-06	4.09619e-05	3.15146e-05	3337/3303/3304/10808/3312/3336/5204/3315/3310/972	10
ffar2	GO:0071222	cellular response to lipopolysaccharide	17/358	225/18888	1.47962e-06	4.10512e-05	3.15832e-05	114769/3553/64332/10288/706/29108/2950/387/4792/968/7133/7431/9516/7128/1604/7538/3576	17
ffar2	GO:0021762	substantia nigra development	8/358	44/18888	1.50506e-06	4.14452e-05	3.18864e-05	60/808/1340/387/805/998/801/10409	8
ffar2	GO:0051701	biological process involved in interaction with host	16/358	202/18888	1.62571e-06	4.44362e-05	3.41875e-05	2219/4061/10581/3303/3304/10410/7852/3326/57132/3956/3123/3921/5478/972/1604/3576	16
ffar2	GO:0051651	maintenance of location in cell	17/358	228/18888	1.77509e-06	4.81623e-05	3.70542e-05	6280/6279/9168/11151/2512/5777/2495/5552/2280/808/706/6348/1535/7114/805/801/3638	17
ffar2	GO:0002347	response to tumor cell	8/358	45/18888	1.8005e-06	4.84952e-05	3.73104e-05	3105/4818/9314/3329/3123/7805/6688/10628	8
ffar2	GO:0002396	MHC protein complex assembly	6/358	21/18888	1.89686e-06	5.03554e-05	3.87415e-05	3105/567/3122/3123/3113/3115	6
ffar2	GO:0002501	peptide antigen assembly with MHC protein complex	6/358	21/18888	1.89686e-06	5.03554e-05	3.87415e-05	3105/567/3122/3123/3113/3115	6
ffar2	GO:0097191	extrinsic apoptotic signaling pathway	17/358	230/18888	2.00063e-06	5.27309e-05	4.05692e-05	597/50486/2537/3303/3304/3553/3429/64332/9531/29108/467/2950/3162/7133/4170/6688/7128	17
ffar2	GO:1903131	mononuclear cell differentiation	26/358	484/18888	2.04073e-06	5.34062e-05	4.10888e-05	3106/27166/3553/64115/2207/64332/10288/5777/567/60/9021/6146/3956/10673/2353/10875/3726/3122/387/3123/2355/1051/6688/1316/972/677	26
ffar2	GO:0043281	regulation of cysteine-type endopeptidase activity involved in apoptotic process	14/358	160/18888	2.27008e-06	5.89901e-05	4.53848e-05	2537/6280/114769/6279/3336/1509/9314/29108/6188/3329/5329/54205/10399/7805	14
ffar2	GO:0070664	negative regulation of leukocyte proliferation	11/358	98/18888	2.50078e-06	6.45307e-05	4.96475e-05	7940/7305/64115/10288/5777/3133/2950/3123/1051/4332/7128	11
ffar2	GO:0022618	protein-RNA complex assembly	17/358	234/18888	2.5309e-06	6.48543e-05	4.98965e-05	3320/6169/6223/6232/6234/3326/23521/6135/6147/6209/6134/27335/6128/6193/3921/6208/6125	17
ffar2	GO:0002709	regulation of T cell mediated immunity	11/358	99/18888	2.76632e-06	7.03982e-05	5.41617e-05	3105/3106/3553/3107/567/3133/3122/3329/3123/7133/1604	11
ffar2	GO:0034341	response to type II interferon	13/358	142/18888	3.15975e-06	7.98595e-05	6.14409e-05	10581/10410/199/23521/6348/71/2597/3113/6351/998/801/7431/972	13
ffar2	GO:0071219	cellular response to molecule of bacterial origin	17/358	238/18888	3.18471e-06	7.99428e-05	6.1505e-05	114769/3553/64332/10288/706/29108/2950/387/4792/968/7133/7431/9516/7128/1604/7538/3576	17
ffar2	GO:0071216	cellular response to biotic stimulus	18/358	265/18888	3.33789e-06	8.29618e-05	6.38277e-05	114769/3553/64332/10288/706/29108/2950/387/4792/968/7133/7431/9516/7128/1604/7538/3576/10628	18
ffar2	GO:0097529	myeloid leukocyte migration	17/358	239/18888	3.37029e-06	8.29618e-05	6.38277e-05	6280/6279/3553/6223/2207/1843/199/58515/23521/6348/6351/5478/3689/728/6283/972/3576	17
ffar2	GO:0032755	positive regulation of interleukin-6 production	11/358	101/18888	3.37243e-06	8.29618e-05	6.38277e-05	353514/3553/7305/199/10288/58515/29108/1535/3329/2069/972	11
ffar2	GO:0007015	actin filament organization	25/358	467/18888	3.42446e-06	8.36838e-05	6.43832e-05	23406/391/9168/11151/388/199/1072/10093/136319/4082/29108/71/7114/5216/387/6281/10095/9535/3936/10487/998/10109/10094/7170/10092	25
ffar2	GO:1903320	regulation of protein modification by small protein conjugation or removal	17/358	241/18888	3.77092e-06	9.15442e-05	7.04306e-05	9636/3320/3303/3304/3301/9349/3326/7314/706/6135/6201/6188/6187/5478/7805/6125/7128	17
ffar2	GO:0050792	regulation of viral process	14/358	168/18888	4.03557e-06	9.73284e-05	7.48808e-05	200315/2219/9636/4061/10581/10410/7852/3956/3123/5478/972/26986/7538/3576	14
ffar2	GO:0071826	protein-RNA complex organization	17/358	244/18888	4.45248e-06	0.000107	8.20802e-05	3320/6169/6223/6232/6234/3326/23521/6135/6147/6209/6134/27335/6128/6193/3921/6208/6125	17
ffar2	GO:0002824	positive regulation of adaptive immune response based on somatic recombination of immune receptors built from immunoglobulin superfamily domains	12/358	125/18888	4.61697e-06	0.00011	8.43567e-05	3105/3106/3553/3107/64332/567/3133/10673/3122/3329/3123/1604	12
ffar2	GO:0034605	cellular response to heat	9/358	67/18888	4.6354e-06	0.00011	8.43567e-05	3320/3337/3303/3304/51278/9531/3326/3162/3310	9
ffar2	GO:1901873	regulation of post-translational protein modification	17/358	246/18888	4.96638e-06	0.000117	8.98044e-05	9636/3320/3303/3304/3301/9349/3326/7314/706/6135/6201/6188/6187/5478/7805/6125/7128	17
ffar2	GO:0002474	antigen processing and presentation of peptide antigen via MHC class I	7/358	37/18888	5.22878e-06	0.000122	9.39509e-05	3105/3106/10437/3107/2207/567/3133	7
ffar2	GO:0042742	defense response to bacterium	20/358	330/18888	5.42759e-06	0.000126	9.69098e-05	51316/5199/9636/6280/3105/6170/6279/3553/6223/6156/4069/2207/64332/2197/3133/29108/1535/1051/728/6283	20
ffar2	GO:0019693	ribose phosphate metabolic process	25/358	480/18888	5.53616e-06	0.000128	9.82304e-05	3303/3304/3312/514/4537/7351/7086/4536/4538/4535/706/4508/517/7114/9556/513/2597/4540/7378/84833/9551/10632/7167/3939/4707	25
ffar2	GO:0002705	positive regulation of leukocyte mediated immunity	13/358	150/18888	5.80154e-06	0.000133	0.000102	3105/3106/3553/7305/3107/567/3133/3122/3329/3123/3689/6688/1604	13
ffar2	GO:0002833	positive regulation of response to biotic stimulus	22/358	390/18888	5.85726e-06	0.000133	0.000103	2867/2219/6280/3320/3303/3304/6279/1520/3312/7305/6223/64332/3133/29108/1535/3329/4792/3123/2069/6688/4332/7128	22
ffar2	GO:0071621	granulocyte chemotaxis	12/358	128/18888	5.91047e-06	0.000133	0.000103	6280/6279/3553/2207/6348/6351/5478/3689/728/6283/972/3576	12
ffar2	GO:0001912	positive regulation of leukocyte mediated cytotoxicity	9/358	69/18888	5.94274e-06	0.000133	0.000103	3105/3106/7305/3107/567/3133/3122/3123/6688	9
ffar2	GO:0006417	regulation of translation	24/358	451/18888	5.95997e-06	0.000133	0.000103	6154/6169/6203/10209/23645/136319/27230/23521/5997/6188/6191/2597/6134/27335/9775/6208/5935/10399/3315/4904/6125/26986/7538/677	24
ffar2	GO:0002456	T cell mediated immunity	12/358	129/18888	6.40728e-06	0.000142	0.00011	3105/3106/3553/3107/64332/567/3133/3122/3329/3123/7133/1604	12
ffar2	GO:0009260	ribonucleotide biosynthetic process	16/358	226/18888	6.94221e-06	0.000153	0.000118	514/4537/4536/4538/4535/4508/517/7114/9556/513/4540/7378/84833/9551/10632/4707	16
ffar2	GO:0045089	positive regulation of innate immune response	21/358	365/18888	7.07142e-06	0.000155	0.000119	2867/2219/6280/3320/3303/3304/6279/1520/3312/7305/6223/64332/3133/29108/1535/3329/4792/2069/6688/4332/7128	21
ffar2	GO:0002262	myeloid cell homeostasis	14/358	177/18888	7.39974e-06	0.000162	0.000124	9636/3303/3304/10365/6223/6229/567/6218/5052/6208/3162/6688/7538/677	14
ffar2	GO:0097530	granulocyte migration	13/358	154/18888	7.74148e-06	0.000168	0.000129	6280/6279/3553/2207/58515/6348/6351/5478/3689/728/6283/972/3576	13
ffar2	GO:0030217	T cell differentiation	19/358	310/18888	7.94708e-06	0.000171	0.000132	27166/3553/64115/2207/64332/10288/567/60/9021/6146/10875/3726/3122/387/3123/2355/6688/972/677	19
ffar2	GO:0000302	response to reactive oxygen species	15/358	203/18888	8.03629e-06	0.000172	0.000133	10365/388/7351/2353/9314/6188/3725/2950/4540/5052/10399/3162/7128/374/10628	15
ffar2	GO:0007249	canonical NF-kappaB signal transduction	19/358	311/18888	8.32e-06	0.000176	0.000136	114769/3553/6275/2280/3956/29108/7114/2950/2597/387/4792/3123/5052/3162/3315/6283/9516/972/7128	19
ffar2	GO:0062197	cellular response to chemical stress	19/358	311/18888	8.32e-06	0.000176	0.000136	3303/3304/3301/10365/388/199/706/2353/9314/29108/6188/51142/3725/4929/5052/10399/5478/7128/677	19
ffar2	GO:0002399	MHC class II protein complex assembly	5/358	16/18888	8.74911e-06	0.000182	0.00014	567/3122/3123/3113/3115	5
ffar2	GO:0002468	dendritic cell antigen processing and presentation	5/358	16/18888	8.74911e-06	0.000182	0.00014	10875/3122/3123/968/972	5
ffar2	GO:0002503	peptide antigen assembly with MHC class II protein complex	5/358	16/18888	8.74911e-06	0.000182	0.00014	567/3122/3123/3113/3115	5
ffar2	GO:0001916	positive regulation of T cell mediated cytotoxicity	7/358	40/18888	9.01712e-06	0.000187	0.000144	3105/3106/3107/567/3133/3122/3123	7
ffar2	GO:0045861	negative regulation of proteolysis	16/358	231/18888	9.15433e-06	0.000189	0.000145	5265/2537/7076/114769/9349/1475/3326/6135/9314/6201/1476/1471/2597/5329/1992/6125	16
ffar2	GO:0030098	lymphocyte differentiation	23/358	432/18888	9.26282e-06	0.00019	0.000146	27166/3553/64115/2207/64332/10288/5777/567/60/9021/6146/3956/10673/10875/3726/3122/387/3123/2355/6688/1316/972/677	23
ffar2	GO:0006959	humoral immune response	17/358	258/18888	9.33307e-06	0.00019	0.000146	2219/5199/6280/3105/6170/3553/6223/6156/4069/5777/2197/3133/2597/3123/6283/1604/3576	17
ffar2	GO:0046631	alpha-beta T cell activation	14/358	181/18888	9.56525e-06	0.000194	0.000149	3105/10808/64115/64332/4818/9021/6146/3133/3726/3122/387/3123/2355/1604	14
ffar2	GO:0043122	regulation of canonical NF-kappaB signal transduction	18/358	286/18888	9.60077e-06	0.000194	0.000149	114769/3553/6275/2280/3956/29108/7114/2950/2597/387/4792/3123/3162/3315/6283/9516/972/7128	18
ffar2	GO:0052372	modulation by symbiont of entry into host	8/358	56/18888	9.89667e-06	0.000198	0.000153	2219/4061/10581/10410/3956/3123/972/3576	8
ffar2	GO:0051258	protein polymerization	18/358	287/18888	1.00689e-05	0.000201	0.000155	23406/3320/3303/3304/9168/11151/199/10093/136319/29108/6188/7846/7114/5216/10109/10094/10092/2879	18
ffar2	GO:0046390	ribose phosphate biosynthetic process	16/358	233/18888	1.02023e-05	0.000202	0.000156	514/4537/4536/4538/4535/4508/517/7114/9556/513/4540/7378/84833/9551/10632/4707	16
ffar2	GO:0009259	ribonucleotide metabolic process	24/358	466/18888	1.03006e-05	0.000203	0.000156	3303/3304/3312/514/4537/7351/4536/4538/4535/706/4508/517/7114/9556/513/2597/4540/7378/84833/9551/10632/7167/3939/4707	24
ffar2	GO:0045730	respiratory burst	7/358	41/18888	1.0698e-05	0.00021	0.000162	1043/6280/6223/1536/58515/1535/1604	7
ffar2	GO:0002757	immune response-activating signaling pathway	25/358	500/18888	1.11671e-05	0.000218	0.000168	2867/2219/6280/3105/3303/3304/6279/1520/3312/7305/2207/64332/5777/29108/1535/6188/3329/4792/3123/2355/7805/4332/728/3115/7128	25
ffar2	GO:0002443	leukocyte mediated immunity	24/358	469/18888	1.14551e-05	0.000222	0.000171	6813/3105/3106/3553/2214/11151/7305/3107/2207/64332/4818/5777/567/3133/6348/3122/3329/3123/5052/3689/7133/6688/972/1604	24
ffar2	GO:0009152	purine ribonucleotide biosynthetic process	15/358	211/18888	1.27782e-05	0.000247	0.00019	514/4537/4536/4538/4535/4508/517/7114/9556/513/4540/84833/9551/10632/4707	15
ffar2	GO:0031343	positive regulation of cell killing	9/358	76/18888	1.32976e-05	0.000256	0.000197	3105/3106/7305/3107/567/3133/3122/3123/6688	9
ffar2	GO:0033209	tumor necrosis factor-mediated signaling pathway	11/358	117/18888	1.40594e-05	0.000269	0.000207	114769/3303/3304/10673/29108/7114/2950/4792/7805/7133/7128	11
ffar2	GO:0044409	symbiont entry into host	13/358	163/18888	1.43203e-05	0.000272	0.00021	2219/4061/10581/3303/3304/10410/7852/3956/3123/3921/972/1604/3576	13
ffar2	GO:2000403	positive regulation of lymphocyte migration	7/358	43/18888	1.4843e-05	0.000281	0.000216	11151/199/58515/29108/6348/387/6351	7
ffar2	GO:0009150	purine ribonucleotide metabolic process	23/358	446/18888	1.54471e-05	0.000291	0.000224	3303/3304/3312/514/4537/7351/4536/4538/4535/706/4508/517/7114/9556/513/2597/4540/84833/9551/10632/7167/3939/4707	23
ffar2	GO:0031647	regulation of protein stability	19/358	326/18888	1.6156e-05	0.000303	0.000233	3320/10437/3303/3304/3312/7305/54543/9349/9531/3326/6135/29108/6201/3329/54918/5216/2597/10169/6125	19
ffar2	GO:0051250	negative regulation of lymphocyte activation	13/358	165/18888	1.63198e-05	0.000304	0.000234	7940/7305/64115/10288/5777/3133/10875/3123/7805/1051/4332/972/7128	13
ffar2	GO:0002428	antigen processing and presentation of peptide antigen via MHC class Ib	5/358	18/18888	1.66337e-05	0.000308	0.000237	3105/3106/3107/567/3133	5
ffar2	GO:0043254	regulation of protein-containing complex assembly	22/358	418/18888	1.73234e-05	0.000319	0.000245	23406/9636/3320/3303/3304/7453/9168/11151/3312/136319/23521/29108/6188/7114/5216/387/10399/3936/998/10109/10094/10092	22
ffar2	GO:0035307	positive regulation of protein dephosphorylation	7/358	44/18888	1.73663e-05	0.000319	0.000245	10288/3326/23645/808/805/5478/801	7
ffar2	GO:1902105	regulation of leukocyte differentiation	19/358	328/18888	1.75925e-05	0.000321	0.000247	3106/27166/7305/64115/64332/10288/5777/60/2353/6348/10875/3726/3122/387/3123/1051/6688/972/677	19
ffar2	GO:0002718	regulation of cytokine production involved in immune response	11/358	120/18888	1.78819e-05	0.000325	0.00025	2867/3105/3553/567/3133/29108/7805/7133/9516/972/1604	11
ffar2	GO:0035304	regulation of protein dephosphorylation	9/358	79/18888	1.8276e-05	0.000329	0.000253	10288/3326/2280/23645/808/7529/805/5478/801	9
ffar2	GO:1903900	regulation of viral life cycle	12/358	143/18888	1.83587e-05	0.000329	0.000253	200315/2219/9636/4061/10581/10410/3956/3123/5478/972/26986/3576	12
ffar2	GO:2001235	positive regulation of apoptotic signaling pathway	12/358	143/18888	1.83587e-05	0.000329	0.000253	50486/6280/6279/1520/6154/7314/29108/467/6201/6188/10399/4170	12
ffar2	GO:0010038	response to metal ion	20/358	360/18888	1.94088e-05	0.000346	0.000266	6279/3727/1536/567/2354/7351/4502/4512/808/706/2353/3726/7846/3725/513/805/4519/3162/801/10628	20
ffar2	GO:0002703	regulation of leukocyte mediated immunity	16/358	246/18888	2.00336e-05	0.000355	0.000273	6813/3105/3106/3553/7305/3107/5777/567/3133/3122/3329/3123/3689/7133/6688/1604	16
ffar2	GO:0002367	cytokine production involved in immune response	11/358	122/18888	2.09039e-05	0.000369	0.000284	2867/3105/3553/567/3133/29108/7805/7133/9516/972/1604	11
ffar2	GO:0002283	neutrophil activation involved in immune response	5/358	19/18888	2.22245e-05	0.000389	0.000299	6813/7305/2207/3689/6688	5
ffar2	GO:0032516	positive regulation of phosphoprotein phosphatase activity	5/358	19/18888	2.22245e-05	0.000389	0.000299	3326/23645/808/805/801	5
ffar2	GO:0002720	positive regulation of cytokine production involved in immune response	9/358	81/18888	2.24098e-05	0.00039	0.0003	2867/3105/3553/567/3133/29108/7805/972/1604	9
ffar2	GO:0045646	regulation of erythrocyte differentiation	7/358	46/18888	2.34806e-05	0.000407	0.000313	9636/3303/3304/567/6688/7538/677	7
ffar2	GO:0051238	sequestering of metal ion	4/358	10/18888	2.43516e-05	0.00042	0.000323	6280/6279/2512/2495	4
ffar2	GO:2001244	positive regulation of intrinsic apoptotic signaling pathway	8/358	64/18888	2.70323e-05	0.000464	0.000357	6280/6279/6154/7314/6201/6188/10399/4170	8
ffar2	GO:0002577	regulation of antigen processing and presentation	5/358	20/18888	2.91737e-05	0.000498	0.000383	10288/29108/10875/968/972	5
ffar2	GO:0043903	regulation of biological process involved in symbiotic interaction	8/358	65/18888	3.03234e-05	0.000516	0.000397	2219/4061/10581/10410/3956/3123/972/3576	8
ffar2	GO:0006164	purine nucleotide biosynthetic process	16/358	256/18888	3.2586e-05	0.000552	0.000424	514/4537/4536/4538/4535/4508/517/7114/9556/513/4540/84833/10135/9551/10632/4707	16
ffar2	GO:0036230	granulocyte activation	7/358	49/18888	3.58909e-05	0.000602	0.000463	6813/7305/2207/6348/3689/6688/3576	7
ffar2	GO:0046596	regulation of viral entry into host cell	7/358	49/18888	3.58909e-05	0.000602	0.000463	2219/4061/10581/10410/3956/3123/972	7
ffar2	GO:0030099	myeloid cell differentiation	22/358	439/18888	3.64638e-05	0.000606	0.000466	9636/3303/3304/7305/10365/6223/5777/567/7351/2353/6348/3726/4792/3123/2355/6208/1051/6688/998/972/7538/677	22
ffar2	GO:0032271	regulation of protein polymerization	14/358	204/18888	3.6631e-05	0.000606	0.000466	23406/3320/3303/3304/9168/11151/136319/29108/6188/7114/5216/10109/10094/10092	14
ffar2	GO:0051346	negative regulation of hydrolase activity	14/358	204/18888	3.6631e-05	0.000606	0.000466	5265/2537/7076/114769/1475/2280/23645/9314/5997/1476/1471/2597/5329/1992	14
ffar2	GO:0048857	neural nucleus development	8/358	67/18888	3.79171e-05	0.000625	0.000481	60/808/1340/387/805/998/801/10409	8
ffar2	GO:1901796	regulation of signal transduction by p53 class mediator	10/358	108/18888	3.93856e-05	0.000646	0.000497	6167/6154/9349/6224/7314/6135/6209/6201/6125/972	10
ffar2	GO:0001914	regulation of T cell mediated cytotoxicity	7/358	50/18888	4.10614e-05	0.00067	0.000516	3105/3106/3107/567/3133/3122/3123	7
ffar2	GO:0006919	activation of cysteine-type endopeptidase activity involved in apoptotic process	8/358	68/18888	4.22722e-05	0.000687	0.000529	6280/6279/3336/29108/3329/54205/10399/7805	8
ffar2	GO:0032760	positive regulation of tumor necrosis factor production	10/358	109/18888	4.26454e-05	0.00069	0.000531	353514/2214/7305/1536/58515/3133/29108/6348/1535/3315	10
ffar2	GO:0010466	negative regulation of peptidase activity	11/358	132/18888	4.35771e-05	0.000697	0.000536	5265/2537/7076/114769/1475/9314/1476/1471/2597/5329/1992	11
ffar2	GO:0019730	antimicrobial humoral response	11/358	132/18888	4.35771e-05	0.000697	0.000536	6280/3105/6170/6223/6156/4069/2197/3133/2597/6283/3576	11
ffar2	GO:0046718	symbiont entry into host cell	12/358	156/18888	4.36045e-05	0.000697	0.000536	2219/4061/10581/3303/3304/10410/7852/3956/3123/3921/972/1604	12
ffar2	GO:0140694	non-membrane-bounded organelle assembly	21/358	413/18888	4.44394e-05	0.000707	0.000544	3303/3304/6169/6223/6232/6234/57132/6228/6135/6147/6209/71/6188/387/6134/6128/6193/3921/6208/3936/6125	21
ffar2	GO:0031341	regulation of cell killing	10/358	110/18888	4.61326e-05	0.000731	0.000562	3105/3106/7305/3107/567/3133/3122/3123/6688/1604	10
ffar2	GO:0072522	purine-containing compound biosynthetic process	16/358	264/18888	4.71972e-05	0.000744	0.000573	514/4537/4536/4538/4535/4508/517/7114/9556/513/4540/84833/10135/9551/10632/4707	16
ffar2	GO:0009165	nucleotide biosynthetic process	17/358	293/18888	4.75783e-05	0.000747	0.000575	514/4537/4536/4538/4535/4508/517/7114/9556/513/4540/7378/84833/10135/9551/10632/4707	17
ffar2	GO:0050672	negative regulation of lymphocyte proliferation	9/358	89/18888	4.78107e-05	0.000748	0.000575	7940/7305/64115/10288/5777/3133/3123/1051/4332	9
ffar2	GO:0043280	positive regulation of cysteine-type endopeptidase activity involved in apoptotic process	10/358	111/18888	4.98602e-05	0.000776	0.000597	6280/6279/3336/1509/29108/6188/3329/54205/10399/7805	10
ffar2	GO:0002460	adaptive immune response based on somatic recombination of immune receptors built from immunoglobulin superfamily domains	20/358	385/18888	5.01186e-05	0.000777	0.000598	3105/3106/3553/2214/3107/2207/64332/5777/567/9021/3133/10673/3726/3122/3329/3123/7133/972/7128/1604	20
ffar2	GO:1901293	nucleoside phosphate biosynthetic process	17/358	295/18888	5.17832e-05	0.000799	0.000615	514/4537/4536/4538/4535/4508/517/7114/9556/513/4540/7378/84833/10135/9551/10632/4707	17
ffar2	GO:0032945	negative regulation of mononuclear cell proliferation	9/358	90/18888	5.22492e-05	0.000803	0.000618	7940/7305/64115/10288/5777/3133/3123/1051/4332	9
ffar2	GO:0090084	negative regulation of inclusion body assembly	4/358	12/18888	5.56981e-05	0.00085	0.000654	3337/3303/3304/55466	4
ffar2	GO:0002285	lymphocyte activation involved in immune response	14/358	212/18888	5.57572e-05	0.00085	0.000654	2214/11151/2207/64332/4818/9021/3956/10875/3726/3122/3329/3123/3936/972	14
ffar2	GO:0030901	midbrain development	9/358	91/18888	5.70304e-05	0.000866	0.000666	60/808/1340/4929/387/805/998/801/10409	9
ffar2	GO:1903557	positive regulation of tumor necrosis factor superfamily cytokine production	10/358	113/18888	5.80905e-05	0.000878	0.000676	353514/2214/7305/1536/58515/3133/29108/6348/1535/3315	10
ffar2	GO:0051348	negative regulation of transferase activity	14/358	213/18888	5.86741e-05	0.000881	0.000678	3553/7453/3301/9349/1843/6135/29108/5997/6201/2950/5478/3315/6125/7538	14
ffar2	GO:0002218	activation of innate immune response	17/358	298/18888	5.87071e-05	0.000881	0.000678	2867/2219/6280/3320/3303/3304/6279/1520/3312/7305/64332/29108/1535/3329/4792/4332/7128	17
ffar2	GO:0002274	myeloid leukocyte activation	15/358	241/18888	6.00335e-05	0.000897	0.00069	6813/2214/7305/2207/199/5777/29108/6348/3329/3689/6688/728/6283/972/3576	15
ffar2	GO:0019885	antigen processing and presentation of endogenous peptide antigen via MHC class I	5/358	23/18888	6.0423e-05	0.000899	0.000692	3105/3106/3107/567/3133	5
ffar2	GO:0002768	immune response-regulating cell surface receptor signaling pathway	19/358	360/18888	6.24853e-05	0.000926	0.000712	2867/2219/3105/2214/7305/2207/64332/10288/5777/1535/6188/4792/3123/2355/7805/4332/728/3115/7128	19
ffar2	GO:1902903	regulation of supramolecular fiber organization	20/358	392/18888	6.43046e-05	0.000949	0.00073	23406/3303/3304/9168/11151/3312/136319/5204/29108/71/6188/7114/5216/387/6281/9535/998/10109/10094/10092	20
ffar2	GO:0045619	regulation of lymphocyte differentiation	14/358	215/18888	6.49099e-05	0.000954	0.000734	27166/64115/64332/10288/5777/60/10875/3726/3122/387/3123/6688/972/677	14
ffar2	GO:0046634	regulation of alpha-beta T cell activation	10/358	115/18888	6.74499e-05	0.000988	0.00076	3105/10808/64115/64332/3133/3726/3122/387/3123/1604	10
ffar2	GO:0035306	positive regulation of dephosphorylation	7/358	54/18888	6.82283e-05	0.000995	0.000766	10288/3326/23645/808/805/5478/801	7
ffar2	GO:0046635	positive regulation of alpha-beta T cell activation	8/358	73/18888	7.08091e-05	0.001029	0.000791	3105/10808/64332/3133/3122/387/3123/1604	8
ffar2	GO:0000027	ribosomal large subunit assembly	5/358	24/18888	7.51438e-05	0.001078	0.000829	6135/6147/6134/6128/6125	5
ffar2	GO:0070841	inclusion body assembly	5/358	24/18888	7.51438e-05	0.001078	0.000829	3337/3303/3304/9531/55466	5
ffar2	GO:0045637	regulation of myeloid cell differentiation	14/358	218/18888	7.53469e-05	0.001078	0.000829	9636/3303/3304/7305/567/2353/6348/4792/3123/1051/6688/972/7538/677	14
ffar2	GO:0050821	protein stabilization	14/358	218/18888	7.53469e-05	0.001078	0.000829	3320/10437/3303/3304/7305/9349/9531/3326/6135/6201/3329/5216/2597/6125	14
ffar2	GO:0002695	negative regulation of leukocyte activation	13/358	192/18888	7.94061e-05	0.00113	0.000869	7940/7305/64115/10288/5777/3133/10875/3123/7805/1051/4332/972/7128	13
ffar2	GO:0051092	positive regulation of NF-kappaB transcription factor activity	11/358	141/18888	7.95939e-05	0.00113	0.000869	6280/114769/3303/3304/6279/3553/136319/29108/6188/5478/6283	11
ffar2	GO:0034599	cellular response to oxidative stress	15/358	248/18888	8.29244e-05	0.001172	0.000902	3303/3304/10365/388/199/2353/9314/6188/51142/3725/4929/5052/10399/5478/7128	15
ffar2	GO:0030041	actin filament polymerization	12/358	167/18888	8.44744e-05	0.00119	0.000915	23406/9168/11151/199/10093/136319/29108/7114/5216/10109/10094/10092	12
ffar2	GO:0001910	regulation of leukocyte mediated cytotoxicity	9/358	96/18888	8.68397e-05	0.001218	0.000937	3105/3106/7305/3107/567/3133/3122/3123/6688	9
ffar2	GO:0032609	type II interferon production	10/358	119/18888	9.00572e-05	0.001254	0.000965	9636/3105/3553/64115/29108/3329/3123/3113/7805/3115	10
ffar2	GO:0032649	regulation of type II interferon production	10/358	119/18888	9.00572e-05	0.001254	0.000965	9636/3105/3553/64115/29108/3329/3123/3113/7805/3115	10
ffar2	GO:0002475	antigen processing and presentation via MHC class Ib	5/358	25/18888	9.24781e-05	0.001283	0.000987	3105/3106/3107/567/3133	5
ffar2	GO:0042267	natural killer cell mediated cytotoxicity	8/358	76/18888	9.45548e-05	0.001307	0.001005	3105/3106/2214/11151/4818/5777/3133/5052	8
ffar2	GO:0002449	lymphocyte mediated immunity	19/358	372/18888	9.63448e-05	0.001325	0.00102	3105/3106/3553/2214/11151/3107/2207/64332/4818/5777/567/3133/3122/3329/3123/5052/7133/972/1604	19
ffar2	GO:0071346	cellular response to type II interferon	10/358	120/18888	9.66186e-05	0.001325	0.00102	199/23521/6348/71/2597/3113/6351/998/801/7431	10
ffar2	GO:0008154	actin polymerization or depolymerization	13/358	196/18888	9.78628e-05	0.001337	0.001029	23406/9168/11151/199/1072/10093/136319/29108/7114/5216/10109/10094/10092	13
ffar2	GO:0045010	actin nucleation	7/358	58/18888	0.000109	0.001478	0.001137	11151/10093/10095/9535/10109/10094/10092	7
ffar2	GO:0006122	mitochondrial electron transport, ubiquinol to cytochrome c	4/358	14/18888	0.000109	0.001483	0.001141	10975/54205/7381/4519	4
ffar2	GO:0045936	negative regulation of phosphate metabolic process	19/358	378/18888	0.000119	0.001604	0.001234	3553/7453/3301/1843/5777/9021/2280/23645/808/706/29108/5997/2950/7529/805/10399/5478/3315/801	19
ffar2	GO:1903050	regulation of proteolysis involved in protein catabolic process	14/358	228/18888	0.000121	0.001635	0.001258	3303/3304/9349/5721/5720/90637/3326/7314/6923/6135/6201/10399/7805/6125	14
ffar2	GO:0010563	negative regulation of phosphorus metabolic process	19/358	379/18888	0.000123	0.001648	0.001268	3553/7453/3301/1843/5777/9021/2280/23645/808/706/29108/5997/2950/7529/805/10399/5478/3315/801	19
ffar2	GO:0002228	natural killer cell mediated immunity	8/358	79/18888	0.000125	0.001665	0.001281	3105/3106/2214/11151/4818/5777/3133/5052	8
ffar2	GO:0042542	response to hydrogen peroxide	9/358	101/18888	0.000129	0.001715	0.00132	10365/388/9314/6188/4540/3162/7128/374/10628	9
ffar2	GO:0002687	positive regulation of leukocyte migration	11/358	149/18888	0.000131	0.001733	0.001333	11151/199/63940/58515/29108/6348/387/6351/728/972/3576	11
ffar2	GO:0042119	neutrophil activation	6/358	42/18888	0.000131	0.001734	0.001334	6813/7305/2207/3689/6688/3576	6
ffar2	GO:0001913	T cell mediated cytotoxicity	7/358	60/18888	0.000135	0.001779	0.001369	3105/3106/3107/567/3133/3122/3123	7
ffar2	GO:0051444	negative regulation of ubiquitin-protein transferase activity	4/358	15/18888	0.000147	0.001914	0.001473	9349/6135/6201/6125	4
ffar2	GO:0061684	chaperone-mediated autophagy	4/358	15/18888	0.000147	0.001914	0.001473	3320/3312/1915/9531	4
ffar2	GO:0098760	response to interleukin-7	4/358	15/18888	0.000147	0.001914	0.001473	4046/3329/2355/4904	4
ffar2	GO:0042554	superoxide anion generation	6/358	43/18888	0.00015	0.001948	0.001499	7305/1536/1535/2950/2771/3689	6
ffar2	GO:2001056	positive regulation of cysteine-type endopeptidase activity	10/358	127/18888	0.000155	0.002006	0.001543	6280/6279/3336/1509/29108/6188/3329/54205/10399/7805	10
ffar2	GO:0071674	mononuclear cell migration	13/358	206/18888	0.000161	0.002072	0.001595	11151/6223/1843/199/7852/58515/29108/6348/387/6351/728/998/6283	13
ffar2	GO:0032642	regulation of chemokine production	9/358	104/18888	0.000161	0.002072	0.001595	2867/3553/199/58515/9314/29108/2950/3162/972	9
ffar2	GO:0061844	antimicrobial humoral immune response mediated by antimicrobial peptide	8/358	82/18888	0.000162	0.002075	0.001597	6280/6170/6223/6156/2197/2597/6283/3576	8
ffar2	GO:0010922	positive regulation of phosphatase activity	5/358	28/18888	0.000163	0.002077	0.001598	3326/23645/808/805/801	5
ffar2	GO:1903901	negative regulation of viral life cycle	5/358	28/18888	0.000163	0.002077	0.001598	2219/4061/10581/10410/5478	5
ffar2	GO:0002708	positive regulation of lymphocyte mediated immunity	10/358	128/18888	0.000165	0.002095	0.001612	3105/3106/3553/3107/567/3133/3122/3329/3123/1604	10
ffar2	GO:0032602	chemokine production	9/358	105/18888	0.000173	0.002191	0.001686	2867/3553/199/58515/9314/29108/2950/3162/972	9
ffar2	GO:0019079	viral genome replication	10/358	129/18888	0.000176	0.002219	0.001707	200315/9636/10581/3429/10410/1915/5093/5478/26986/3576	10
ffar2	GO:0032757	positive regulation of interleukin-8 production	7/358	63/18888	0.000184	0.002312	0.001779	2867/2219/3303/3304/3553/29108/972	7
ffar2	GO:0035303	regulation of dephosphorylation	9/358	106/18888	0.000186	0.002332	0.001794	10288/3326/2280/23645/808/7529/805/5478/801	9
ffar2	GO:0002486	antigen processing and presentation of endogenous peptide antigen via MHC class I via ER pathway, TAP-independent	4/358	16/18888	0.000193	0.002404	0.00185	3105/3106/3107/3133	4
ffar2	GO:0008637	apoptotic mitochondrial changes	9/358	107/18888	0.0002	0.002487	0.001913	597/2537/3303/27166/29108/3329/5329/293/4170	9
ffar2	GO:0010803	regulation of tumor necrosis factor-mediated signaling pathway	7/358	64/18888	0.000204	0.002516	0.001936	114769/3303/3304/29108/2950/7805/7128	7
ffar2	GO:0042176	regulation of protein catabolic process	18/358	362/18888	0.000204	0.002516	0.001936	7076/3320/3303/3304/4946/3553/1915/5721/5720/90637/3326/7314/6923/6135/1471/10399/7133/7128	18
ffar2	GO:2001236	regulation of extrinsic apoptotic signaling pathway	11/358	157/18888	0.000207	0.002546	0.001959	50486/2537/3303/3304/3553/29108/467/2950/3162/4170/7128	11
ffar2	GO:0002429	immune response-activating cell surface receptor signaling pathway	17/358	332/18888	0.000216	0.002651	0.00204	2867/2219/3105/7305/2207/64332/5777/1535/6188/4792/3123/2355/7805/4332/728/3115/7128	17
ffar2	GO:0034314	Arp2/3 complex-mediated actin nucleation	6/358	46/18888	0.00022	0.002684	0.002065	10093/10095/9535/10109/10094/10092	6
ffar2	GO:0032613	interleukin-10 production	7/358	65/18888	0.000224	0.002724	0.002096	9636/353514/7305/64115/29108/3329/3123	7
ffar2	GO:0032653	regulation of interleukin-10 production	7/358	65/18888	0.000224	0.002724	0.002096	9636/353514/7305/64115/29108/3329/3123	7
ffar2	GO:0002706	regulation of lymphocyte mediated immunity	12/358	186/18888	0.000233	0.00282	0.00217	3105/3106/3553/3107/5777/567/3133/3122/3329/3123/7133/1604	12
ffar2	GO:0110053	regulation of actin filament organization	15/358	273/18888	0.000238	0.002873	0.002211	23406/9168/11151/136319/29108/71/7114/5216/387/6281/9535/998/10109/10094/10092	15
ffar2	GO:0050866	negative regulation of cell activation	13/358	215/18888	0.000245	0.002919	0.002246	7940/7305/64115/10288/5777/3133/10875/3123/7805/1051/4332/972/7128	13
ffar2	GO:0032611	interleukin-1 beta production	9/358	110/18888	0.000247	0.002919	0.002246	353514/114769/7305/29108/6348/2950/3315/1992/7128	9
ffar2	GO:0032651	regulation of interleukin-1 beta production	9/358	110/18888	0.000247	0.002919	0.002246	353514/114769/7305/29108/6348/2950/3315/1992/7128	9
ffar2	GO:0048144	fibroblast proliferation	9/358	110/18888	0.000247	0.002919	0.002246	10437/2495/6277/2950/1164/5052/2355/2069/972	9
ffar2	GO:0043666	regulation of phosphoprotein phosphatase activity	6/358	47/18888	0.000248	0.002919	0.002246	3326/2280/23645/808/805/801	6
ffar2	GO:0002476	antigen processing and presentation of endogenous peptide antigen via MHC class Ib	4/358	17/18888	0.000248	0.002919	0.002246	3105/3106/3107/3133	4
ffar2	GO:0002484	antigen processing and presentation of endogenous peptide antigen via MHC class I via ER pathway	4/358	17/18888	0.000248	0.002919	0.002246	3105/3106/3107/3133	4
ffar2	GO:0090083	regulation of inclusion body assembly	4/358	17/18888	0.000248	0.002919	0.002246	3337/3303/3304/55466	4
ffar2	GO:0030218	erythrocyte differentiation	10/358	135/18888	0.000255	0.002991	0.002301	9636/3303/3304/10365/6223/567/6208/6688/7538/677	10
ffar2	GO:0048545	response to steroid hormone	17/358	338/18888	0.000267	0.003114	0.002396	3303/3304/3301/3312/4537/1536/6155/2354/7351/706/2353/387/2355/374/7538/677/10628	17
ffar2	GO:0045859	regulation of protein kinase activity	21/358	470/18888	0.000269	0.003126	0.002405	353514/3320/3553/7453/3301/1843/60/3326/808/29108/5997/6188/2950/387/805/5478/2069/3315/728/801/6283	21
ffar2	GO:0060759	regulation of response to cytokine stimulus	12/358	189/18888	0.00027	0.00313	0.002408	9636/114769/3303/3304/5777/7852/9314/29108/2950/7805/972/7128	12
ffar2	GO:0030833	regulation of actin filament polymerization	10/358	136/18888	0.000271	0.00313	0.002408	23406/9168/11151/136319/29108/7114/5216/10109/10094/10092	10
ffar2	GO:0097192	extrinsic apoptotic signaling pathway in absence of ligand	7/358	67/18888	0.000271	0.00313	0.002408	597/2537/3303/3304/3553/9531/4170	7
ffar2	GO:0051924	regulation of calcium ion transport	14/358	247/18888	0.000279	0.003202	0.002463	353514/11151/10288/5777/7852/2280/808/706/6348/1535/6351/805/2771/801	14
ffar2	GO:1902107	positive regulation of leukocyte differentiation	12/358	190/18888	0.000284	0.003239	0.002492	7305/64115/64332/10288/60/2353/3122/387/3123/6688/972/677	12
ffar2	GO:1903708	positive regulation of hemopoiesis	12/358	190/18888	0.000284	0.003239	0.002492	7305/64115/64332/10288/60/2353/3122/387/3123/6688/972/677	12
ffar2	GO:0002758	innate immune response-activating signaling pathway	15/358	278/18888	0.000289	0.003296	0.002536	2867/2219/6280/3303/3304/6279/1520/3312/7305/64332/29108/1535/3329/4792/7128	15
ffar2	GO:0032930	positive regulation of superoxide anion generation	4/358	18/18888	0.000315	0.003562	0.00274	7305/2950/2771/3689	4
ffar2	GO:1904666	regulation of ubiquitin protein ligase activity	4/358	18/18888	0.000315	0.003562	0.00274	9349/6135/6201/6125	4
ffar2	GO:0006414	translational elongation	7/358	69/18888	0.000326	0.003668	0.002822	1915/6181/6176/1936/9775/10399/1933	7
ffar2	GO:0038034	signal transduction in absence of ligand	7/358	69/18888	0.000326	0.003668	0.002822	597/2537/3303/3304/3553/9531/4170	7
ffar2	GO:2000058	regulation of ubiquitin-dependent protein catabolic process	11/358	166/18888	0.000335	0.003754	0.002888	3303/3304/9349/90637/3326/6923/6135/6201/10399/7805/6125	11
ffar2	GO:0001666	response to hypoxia	16/358	313/18888	0.000336	0.003754	0.002888	1536/7852/7351/4512/4513/4536/4538/4535/2353/51142/4929/4540/2355/4519/3162/677	16
ffar2	GO:2000401	regulation of lymphocyte migration	7/358	70/18888	0.000356	0.003974	0.003057	11151/199/58515/29108/6348/387/6351	7
ffar2	GO:0050921	positive regulation of chemotaxis	10/358	142/18888	0.000383	0.00426	0.003277	199/63940/7852/6348/7114/6351/3315/728/972/3576	10
ffar2	GO:0048525	negative regulation of viral process	8/358	93/18888	0.000387	0.004284	0.003296	200315/2219/9636/4061/10581/10410/5478/7538	8
ffar2	GO:0071677	positive regulation of mononuclear cell migration	7/358	71/18888	0.000389	0.004296	0.003305	11151/199/58515/29108/6348/387/6351	7
ffar2	GO:0006120	mitochondrial electron transport, NADH to ubiquinone	6/358	51/18888	0.00039	0.004296	0.003305	4537/4536/4538/4535/4540/4707	6
ffar2	GO:0002544	chronic inflammatory response	4/358	19/18888	0.000393	0.004299	0.003308	6280/6279/64332/7128	4
ffar2	GO:0070431	nucleotide-binding oligomerization domain containing 2 signaling pathway	4/358	19/18888	0.000393	0.004299	0.003308	3303/3304/4792/7128	4
ffar2	GO:0031334	positive regulation of protein-containing complex assembly	12/358	197/18888	0.000394	0.004303	0.00331	9636/3320/3303/3304/7453/29108/6188/5216/387/10399/3936/10109	12
ffar2	GO:0032722	positive regulation of chemokine production	7/358	72/18888	0.000424	0.004617	0.003552	2867/3553/199/58515/29108/3162/972	7
ffar2	GO:0051702	biological process involved in interaction with symbiont	9/358	119/18888	0.000443	0.004807	0.003698	3429/1915/1072/6348/3329/3725/2597/6351/998	9
ffar2	GO:0002221	pattern recognition receptor signaling pathway	14/358	259/18888	0.000449	0.004851	0.003732	2867/2219/6280/3303/3304/6279/1520/3312/64332/29108/1535/3329/4792/7128	14
ffar2	GO:0071241	cellular response to inorganic substance	13/358	229/18888	0.00045	0.004851	0.003732	3727/1536/567/2354/7351/4502/706/2353/3726/7846/3725/9775/3162	13
ffar2	GO:0071248	cellular response to metal ion	12/358	200/18888	0.000452	0.004858	0.003738	3727/1536/567/2354/7351/4502/706/2353/3726/7846/3725/3162	12
ffar2	GO:0070482	response to oxygen levels	17/358	354/18888	0.000454	0.004869	0.003746	1536/7852/7351/4512/4513/4536/4538/4535/2353/4508/51142/4929/4540/2355/4519/3162/677	17
ffar2	GO:0006801	superoxide metabolic process	7/358	73/18888	0.000462	0.004937	0.003798	7305/1536/1535/2950/5052/2771/3689	7
ffar2	GO:0002685	regulation of leukocyte migration	13/358	230/18888	0.000469	0.004984	0.003834	11151/1843/199/63940/58515/29108/6348/387/6351/3162/728/972/3576	13
ffar2	GO:0031348	negative regulation of defense response	15/358	291/18888	0.000469	0.004984	0.003834	9636/3105/3106/6223/5777/9021/3133/9314/10875/7114/2950/3123/7133/7128/7538	15
ffar2	GO:0051592	response to calcium ion	10/358	146/18888	0.000478	0.005066	0.003898	3727/2354/808/2353/3726/7846/805/4519/801/10628	10
ffar2	GO:1901099	negative regulation of signal transduction in absence of ligand	5/358	35/18888	0.000484	0.0051	0.003924	2537/3303/3304/3553/4170	5
ffar2	GO:2001240	negative regulation of extrinsic apoptotic signaling pathway in absence of ligand	5/358	35/18888	0.000484	0.0051	0.003924	2537/3303/3304/3553/4170	5
ffar2	GO:0051881	regulation of mitochondrial membrane potential	7/358	74/18888	0.000502	0.005259	0.004046	2537/27166/7351/7314/706/10399/1192	7
ffar2	GO:0070527	platelet aggregation	7/358	74/18888	0.000502	0.005259	0.004046	5777/60/71/5478/3315/1192/10627	7
ffar2	GO:0002275	myeloid cell activation involved in immune response	8/358	97/18888	0.000514	0.005372	0.004133	6813/7305/2207/5777/29108/6348/3689/6688	8
ffar2	GO:1903038	negative regulation of leukocyte cell-cell adhesion	10/358	148/18888	0.000532	0.005543	0.004265	64115/10288/5777/3133/9314/10875/3123/7805/1051/972	10
ffar2	GO:0030490	maturation of SSU-rRNA	6/358	54/18888	0.000533	0.005543	0.004265	6227/6223/6234/6217/6202/6208	6
ffar2	GO:0036293	response to decreased oxygen levels	16/358	327/18888	0.000542	0.005616	0.004321	1536/7852/7351/4512/4513/4536/4538/4535/2353/51142/4929/4540/2355/4519/3162/677	16
ffar2	GO:0034109	homotypic cell-cell adhesion	8/358	98/18888	0.00055	0.00569	0.004378	5777/60/71/5329/5478/3315/1192/10627	8
ffar2	GO:2000406	positive regulation of T cell migration	5/358	36/18888	0.000553	0.005701	0.004386	11151/199/58515/29108/387	5
ffar2	GO:0001933	negative regulation of protein phosphorylation	15/358	296/18888	0.000559	0.00575	0.004424	3553/7453/3301/1843/5777/9021/808/29108/5997/2950/805/10399/5478/3315/801	15
ffar2	GO:0071675	regulation of mononuclear cell migration	9/358	123/18888	0.000564	0.005782	0.004449	11151/1843/199/58515/29108/6348/387/6351/728	9
ffar2	GO:0001959	regulation of cytokine-mediated signaling pathway	11/358	177/18888	0.000577	0.005884	0.004527	9636/114769/3303/3304/5777/7852/29108/2950/7805/972/7128	11
ffar2	GO:0072331	signal transduction by p53 class mediator	11/358	177/18888	0.000577	0.005884	0.004527	6167/6154/9349/6224/7314/6135/29108/6209/6201/6125/972	11
ffar2	GO:0002888	positive regulation of myeloid leukocyte mediated immunity	4/358	21/18888	0.000588	0.005957	0.004583	7305/3133/3689/6688	4
ffar2	GO:0032928	regulation of superoxide anion generation	4/358	21/18888	0.000588	0.005957	0.004583	7305/2950/2771/3689	4
ffar2	GO:0001836	release of cytochrome c from mitochondria	6/358	55/18888	0.000589	0.005957	0.004583	597/2537/27166/29108/5329/4170	6
ffar2	GO:0002286	T cell activation involved in immune response	9/358	124/18888	0.000598	0.006	0.004616	2207/64332/9021/10875/3726/3122/3123/3936/972	9
ffar2	GO:0006413	translational initiation	9/358	124/18888	0.000598	0.006	0.004616	10209/23645/6218/23521/6188/6189/27335/6193/3315	9
ffar2	GO:0010951	negative regulation of endopeptidase activity	9/358	124/18888	0.000598	0.006	0.004616	5265/2537/7076/114769/9314/1471/2597/5329/1992	9
ffar2	GO:0071276	cellular response to cadmium ion	5/358	37/18888	0.00063	0.006284	0.004834	1536/4502/2353/3725/3162	5
ffar2	GO:2001237	negative regulation of extrinsic apoptotic signaling pathway	8/358	100/18888	0.00063	0.006284	0.004834	2537/3303/3304/3553/2950/3162/4170/7128	8
ffar2	GO:0032729	positive regulation of type II interferon production	7/358	77/18888	0.000639	0.006353	0.004888	9636/3105/3553/29108/3329/3113/3115	7
ffar2	GO:0043123	positive regulation of canonical NF-kappaB signal transduction	12/358	208/18888	0.000641	0.006353	0.004888	114769/3553/6275/2280/3956/2597/387/3123/3162/6283/9516/972	12
ffar2	GO:0050832	defense response to fungus	6/358	56/18888	0.00065	0.006426	0.004944	23406/6280/6279/2597/6688/6283	6
ffar2	GO:0006470	protein dephosphorylation	12/358	210/18888	0.000697	0.006876	0.00529	1843/10288/5777/1844/3326/2280/23645/808/7529/805/5478/801	12
ffar2	GO:0099010	modification of postsynaptic structure	4/358	22/18888	0.000708	0.006957	0.005352	388/5216/387/998	4
ffar2	GO:0002369	T cell cytokine production	5/358	38/18888	0.000714	0.006957	0.005352	3105/3553/567/7133/1604	5
ffar2	GO:0002724	regulation of T cell cytokine production	5/358	38/18888	0.000714	0.006957	0.005352	3105/3553/567/7133/1604	5
ffar2	GO:0051438	regulation of ubiquitin-protein transferase activity	5/358	38/18888	0.000714	0.006957	0.005352	9349/6135/6201/6187/6125	5
ffar2	GO:0061900	glial cell activation	6/358	57/18888	0.000715	0.006957	0.005352	3553/7305/199/6348/3689/728	6
ffar2	GO:0008630	intrinsic apoptotic signaling pathway in response to DNA damage	8/358	102/18888	0.000719	0.00696	0.005355	597/6154/7178/29108/6188/7133/4170/972	8
ffar2	GO:0032677	regulation of interleukin-8 production	8/358	102/18888	0.000719	0.00696	0.005355	2867/2219/3303/3304/3553/9314/29108/972	8
ffar2	GO:0008064	regulation of actin polymerization or depolymerization	10/358	154/18888	0.000725	0.007005	0.00539	23406/9168/11151/136319/29108/7114/5216/10109/10094/10092	10
ffar2	GO:0045657	positive regulation of monocyte differentiation	3/358	10/18888	0.000734	0.007034	0.005412	3123/972/677	3
ffar2	GO:0070432	regulation of nucleotide-binding oligomerization domain containing 2 signaling pathway	3/358	10/18888	0.000734	0.007034	0.005412	3303/3304/7128	3
ffar2	GO:0099159	regulation of modification of postsynaptic structure	3/358	10/18888	0.000734	0.007034	0.005412	388/387/998	3
ffar2	GO:0043299	leukocyte degranulation	7/358	79/18888	0.000745	0.007127	0.005483	6813/2214/11151/4818/6348/3689/6688	7
ffar2	GO:0045580	regulation of T cell differentiation	11/358	183/18888	0.000762	0.007261	0.005586	27166/64115/64332/10288/60/10875/3726/3122/387/3123/972	11
ffar2	GO:0032637	interleukin-8 production	8/358	103/18888	0.000767	0.00729	0.005609	2867/2219/3303/3304/3553/9314/29108/972	8
ffar2	GO:0032612	interleukin-1 production	9/358	129/18888	0.000796	0.00751	0.005778	353514/114769/7305/29108/6348/2950/3315/1992/7128	9
ffar2	GO:0032652	regulation of interleukin-1 production	9/358	129/18888	0.000796	0.00751	0.005778	353514/114769/7305/29108/6348/2950/3315/1992/7128	9
ffar2	GO:0050868	negative regulation of T cell activation	9/358	129/18888	0.000796	0.00751	0.005778	64115/10288/5777/3133/10875/3123/7805/1051/972	9
ffar2	GO:0031960	response to corticosteroid	10/358	156/18888	0.000801	0.007543	0.005803	4537/1536/6155/2354/7351/2353/2355/374/7538/677	10
ffar2	GO:0050864	regulation of B cell activation	9/358	130/18888	0.000841	0.007853	0.006042	7305/5777/10673/7805/6688/4332/972/7128/677	9
ffar2	GO:0030832	regulation of actin filament length	10/358	157/18888	0.000842	0.007853	0.006042	23406/9168/11151/136319/29108/7114/5216/10109/10094/10092	10
ffar2	GO:0045591	positive regulation of regulatory T cell differentiation	4/358	23/18888	0.000845	0.007853	0.006042	64115/10288/3122/3123	4
ffar2	GO:0046597	negative regulation of viral entry into host cell	4/358	23/18888	0.000845	0.007853	0.006042	2219/4061/10581/10410	4
ffar2	GO:0051131	chaperone-mediated protein complex assembly	4/358	23/18888	0.000845	0.007853	0.006042	3320/3303/3326/3329	4
ffar2	GO:0010921	regulation of phosphatase activity	6/358	59/18888	0.00086	0.007969	0.006131	3326/2280/23645/808/805/801	6
ffar2	GO:0009615	response to virus	18/358	409/18888	0.000864	0.00799	0.006147	200315/9636/2537/10581/3320/3553/3429/6210/10410/7178/1072/7852/58515/29108/10875/6351/3315/7128	18
ffar2	GO:0045639	positive regulation of myeloid cell differentiation	8/358	105/18888	0.00087	0.008007	0.00616	9636/3303/3304/7305/2353/3123/972/677	8
ffar2	GO:1901222	regulation of non-canonical NF-kappaB signal transduction	8/358	105/18888	0.00087	0.008007	0.00616	3553/29108/6188/387/5052/7805/6688/9516	8
ffar2	GO:0042113	B cell activation	14/358	278/18888	0.0009	0.008262	0.006356	7305/64332/5777/3956/10673/3329/2355/7805/6688/4332/1316/972/7128/677	14
ffar2	GO:0009595	detection of biotic stimulus	5/358	40/18888	0.000907	0.008288	0.006377	3105/3106/3164/706/3123	5
ffar2	GO:0045429	positive regulation of nitric oxide biosynthetic process	5/358	40/18888	0.000907	0.008288	0.006377	3320/3553/10365/3326/9314	5
ffar2	GO:0002700	regulation of production of molecular mediator of immune response	11/358	187/18888	0.00091	0.008288	0.006377	2867/3105/3553/567/3133/29108/7805/7133/9516/972/1604	11
ffar2	GO:0032956	regulation of actin cytoskeleton organization	16/358	344/18888	0.00093	0.008454	0.006504	23406/391/9168/11151/136319/29108/71/7114/5216/387/6281/9535/998/10109/10094/10092	16
ffar2	GO:0046686	response to cadmium ion	6/358	60/18888	0.00094	0.008523	0.006557	1536/4502/2353/3725/4519/3162	6
ffar2	GO:0045621	positive regulation of lymphocyte differentiation	9/358	133/18888	0.000989	0.00889	0.00684	64115/64332/10288/60/3122/387/3123/6688/972	9
ffar2	GO:0002604	regulation of dendritic cell antigen processing and presentation	3/358	11/18888	0.000995	0.00889	0.00684	10875/968/972	3
ffar2	GO:0043320	natural killer cell degranulation	3/358	11/18888	0.000995	0.00889	0.00684	2214/11151/4818	3
ffar2	GO:0060315	negative regulation of ryanodine-sensitive calcium-release channel activity	3/358	11/18888	0.000995	0.00889	0.00684	808/805/801	3
ffar2	GO:1901844	regulation of cell communication by electrical coupling involved in cardiac conduction	3/358	11/18888	0.000995	0.00889	0.00684	808/805/801	3
ffar2	GO:1990034	calcium ion export across plasma membrane	3/358	11/18888	0.000995	0.00889	0.00684	808/805/801	3
ffar2	GO:0051279	regulation of release of sequestered calcium ion into cytosol	7/358	83/18888	0.001001	0.008902	0.006849	11151/5777/2280/808/1535/805/801	7
ffar2	GO:0150076	neuroinflammatory response	7/358	83/18888	0.001001	0.008902	0.006849	3553/7305/199/6348/3689/7133/728	7
ffar2	GO:1904407	positive regulation of nitric oxide metabolic process	5/358	41/18888	0.001018	0.009027	0.006945	3320/3553/10365/3326/9314	5
ffar2	GO:0001818	negative regulation of cytokine production	17/358	381/18888	0.001028	0.009095	0.006997	353514/114769/7305/10365/64115/5777/5552/3326/706/9314/29108/2950/3123/7805/1992/7128/7538	17
ffar2	GO:0002702	positive regulation of production of molecular mediator of immune response	9/358	134/18888	0.001043	0.009189	0.007069	2867/3105/3553/567/3133/29108/7805/972/1604	9
ffar2	GO:0045727	positive regulation of translation	9/358	134/18888	0.001043	0.009189	0.007069	6154/23645/27230/6191/9775/5935/4904/6125/26986	9
ffar2	GO:0042326	negative regulation of phosphorylation	15/358	316/18888	0.001087	0.009553	0.00735	3553/7453/3301/1843/5777/9021/808/29108/5997/2950/805/10399/5478/3315/801	15
ffar2	GO:0038061	non-canonical NF-kappaB signal transduction	9/358	135/18888	0.0011	0.009638	0.007415	3553/29108/6188/387/4792/5052/7805/6688/9516	9
ffar2	GO:0009409	response to cold	5/358	42/18888	0.001137	0.009923	0.007634	51316/3320/7351/3329/4792	5
ffar2	GO:0050691	regulation of defense response to virus by host	5/358	42/18888	0.001137	0.009923	0.007634	3320/3553/58515/29108/7128	5
ffar2	GO:0032970	regulation of actin filament-based process	17/358	385/18888	0.001151	0.009983	0.007681	23406/391/9168/11151/58527/136319/29108/71/7114/5216/387/6281/9535/998/10109/10094/10092	17
ffar2	GO:0002292	T cell differentiation involved in immune response	7/358	85/18888	0.001153	0.009983	0.007681	2207/64332/9021/10875/3726/3122/3123	7
ffar2	GO:0045069	regulation of viral genome replication	7/358	85/18888	0.001153	0.009983	0.007681	200315/9636/10581/10410/5478/26986/3576	7
ffar3	GO:1902600	proton transmembrane transport	11/84	161/18888	1.32977e-10	2.50794e-07	2.05624e-07	292/539/9550/518/9296/29796/506/7388/4697/533/10105	11
ffar3	GO:0006119	oxidative phosphorylation	9/84	148/18888	1.94721e-08	1.83622e-05	1.5055e-05	1337/539/29796/1345/4694/506/7388/4697/10105	9
ffar3	GO:2001234	negative regulation of apoptotic signaling pathway	10/84	244/18888	1.28666e-07	8.08883e-05	6.63196e-05	292/7494/3958/8870/10105/7009/9709/8531/3586/7057	10
ffar3	GO:0009060	aerobic respiration	9/84	199/18888	2.48478e-07	0.000117	9.60563e-05	1337/539/29796/1345/4694/506/7388/4697/10105	9
ffar3	GO:0002504	antigen processing and presentation of peptide or polysaccharide antigen via MHC class II	5/84	37/18888	6.01085e-07	0.000171	0.00014	3108/3119/3117/3127/7057	5
ffar3	GO:0002399	MHC class II protein complex assembly	4/84	16/18888	6.35973e-07	0.000171	0.00014	3108/3119/3117/3127	4
ffar3	GO:0002503	peptide antigen assembly with MHC class II protein complex	4/84	16/18888	6.35973e-07	0.000171	0.00014	3108/3119/3117/3127	4
ffar3	GO:2001233	regulation of apoptotic signaling pathway	11/84	396/18888	1.41131e-06	0.000297	0.000244	5366/292/7494/3958/8870/10105/7009/9709/8531/3586/7057	11
ffar3	GO:0045333	cellular respiration	9/84	245/18888	1.4176e-06	0.000297	0.000244	1337/539/29796/1345/4694/506/7388/4697/10105	9
ffar3	GO:0002396	MHC protein complex assembly	4/84	21/18888	2.05622e-06	0.000353	0.000289	3108/3119/3117/3127	4
ffar3	GO:0002501	peptide antigen assembly with MHC protein complex	4/84	21/18888	2.05622e-06	0.000353	0.000289	3108/3119/3117/3127	4
ffar3	GO:0015980	energy derivation by oxidation of organic compounds	10/84	338/18888	2.51843e-06	0.000396	0.000325	1337/539/29796/10728/1345/4694/506/7388/4697/10105	10
ffar3	GO:0019646	aerobic electron transport chain	6/84	94/18888	3.84552e-06	0.000558	0.000457	1337/29796/1345/4694/7388/4697	6
ffar3	GO:0042773	ATP synthesis coupled electron transport	6/84	102/18888	6.18227e-06	0.000777	0.000637	1337/29796/1345/4694/7388/4697	6
ffar3	GO:0042775	mitochondrial ATP synthesis coupled electron transport	6/84	102/18888	6.18227e-06	0.000777	0.000637	1337/29796/1345/4694/7388/4697	6
ffar3	GO:0019886	antigen processing and presentation of exogenous peptide antigen via MHC class II	4/84	31/18888	1.04501e-05	0.001141	0.000936	3108/3119/3117/3127	4
ffar3	GO:0030595	leukocyte chemotaxis	8/84	237/18888	1.04765e-05	0.001141	0.000936	4814/58191/3958/2920/3586/5879/1880/7057	8
ffar3	GO:2001243	negative regulation of intrinsic apoptotic signaling pathway	6/84	114/18888	1.17357e-05	0.001141	0.000936	7494/10105/7009/9709/8531/3586	6
ffar3	GO:1902235	regulation of endoplasmic reticulum stress-induced intrinsic apoptotic signaling pathway	4/84	32/18888	1.19026e-05	0.001141	0.000936	5366/7494/7009/9709	4
ffar3	GO:0097193	intrinsic apoptotic signaling pathway	9/84	319/18888	1.21036e-05	0.001141	0.000936	5366/54541/7494/8870/10105/7009/9709/8531/3586	9
ffar3	GO:0060326	cell chemotaxis	9/84	322/18888	1.30404e-05	0.001171	0.00096	4814/1839/58191/3958/2920/3586/5879/1880/7057	9
ffar3	GO:0002495	antigen processing and presentation of peptide antigen via MHC class II	4/84	35/18888	1.71559e-05	0.001407	0.001153	3108/3119/3117/3127	4
ffar3	GO:0045577	regulation of B cell differentiation	4/84	35/18888	1.71559e-05	0.001407	0.001153	7494/3398/3586/678	4
ffar3	GO:0022904	respiratory electron transport chain	6/84	123/18888	1.81139e-05	0.001423	0.001167	1337/29796/1345/4694/7388/4697	6
ffar3	GO:2001242	regulation of intrinsic apoptotic signaling pathway	7/84	190/18888	2.19864e-05	0.001659	0.00136	5366/7494/10105/7009/9709/8531/3586	7
ffar3	GO:0098883	synapse pruning	3/84	14/18888	2.98129e-05	0.002163	0.001773	712/713/714	3
ffar3	GO:0002478	antigen processing and presentation of exogenous peptide antigen	4/84	41/18888	3.25145e-05	0.00221	0.001812	3108/3119/3117/3127	4
ffar3	GO:0002696	positive regulation of leukocyte activation	9/84	362/18888	3.28128e-05	0.00221	0.001812	9308/3108/3119/7494/3117/3586/3127/1880/7057	9
ffar3	GO:0006986	response to unfolded protein	6/84	138/18888	3.47347e-05	0.002259	0.001852	11080/3309/7494/7009/9709/7057	6
ffar3	GO:1905897	regulation of response to endoplasmic reticulum stress	5/84	84/18888	3.61455e-05	0.002272	0.001863	5366/3309/7494/7009/9709	5
ffar3	GO:1903573	negative regulation of response to endoplasmic reticulum stress	4/84	45/18888	4.71947e-05	0.002819	0.002311	3309/7494/7009/9709	4
ffar3	GO:0050867	positive regulation of cell activation	9/84	380/18888	4.78328e-05	0.002819	0.002311	9308/3108/3119/7494/3117/3586/3127/1880/7057	9
ffar3	GO:0035966	response to topologically incorrect protein	6/84	152/18888	5.96405e-05	0.003409	0.002795	11080/3309/7494/7009/9709/7057	6
ffar3	GO:0030183	B cell differentiation	6/84	155/18888	6.64845e-05	0.003688	0.003024	292/7494/3398/3586/678/1880	6
ffar3	GO:0019884	antigen processing and presentation of exogenous antigen	4/84	50/18888	7.17258e-05	0.003865	0.003169	3108/3119/3117/3127	4
ffar3	GO:1902236	negative regulation of endoplasmic reticulum stress-induced intrinsic apoptotic signaling pathway	3/84	20/18888	9.15866e-05	0.004798	0.003934	7494/7009/9709	3
ffar3	GO:0051251	positive regulation of lymphocyte activation	8/84	328/18888	0.000105	0.005364	0.004398	9308/3108/3119/7494/3117/3586/3127/1880	8
ffar3	GO:0046902	regulation of mitochondrial membrane permeability	4/84	57/18888	0.00012	0.005963	0.004889	5366/292/8870/10105	4
ffar3	GO:0022900	electron transport chain	6/84	175/18888	0.00013	0.006276	0.005146	1337/29796/1345/4694/7388/4697	6
ffar3	GO:0006959	humoral immune response	7/84	258/18888	0.000151	0.007135	0.00585	9308/3119/2920/712/1880/713/714	7
ffar3	GO:0007042	lysosomal lumen acidification	3/84	24/18888	0.000161	0.007384	0.006054	9296/533/2896	3
ffar3	GO:0019882	antigen processing and presentation	5/84	117/18888	0.000175	0.007855	0.00644	3108/3119/3117/3127/7057	5
ffar3	GO:0006123	mitochondrial electron transport, cytochrome c to oxygen	3/84	25/18888	0.000182	0.007975	0.006539	1337/1345/4697	3
ffar3	GO:0070059	intrinsic apoptotic signaling pathway in response to endoplasmic reticulum stress	4/84	65/18888	0.0002	0.008579	0.007034	5366/7494/7009/9709	4
ffar3	GO:0002698	negative regulation of immune effector process	5/84	121/18888	0.000205	0.008579	0.007034	3958/7009/2896/5272/3586	5
ffar3	GO:0006935	chemotaxis	9/84	466/18888	0.000224	0.008909	0.007305	4814/1839/58191/3958/2920/3586/5879/1880/7057	9
ffar3	GO:0033119	negative regulation of RNA splicing	3/84	27/18888	0.00023	0.008909	0.007305	4869/10284/7009	3
ffar3	GO:0150146	cell junction disassembly	3/84	27/18888	0.00023	0.008909	0.007305	712/713/714	3
ffar3	GO:0042330	taxis	9/84	468/18888	0.000231	0.008909	0.007305	4814/1839/58191/3958/2920/3586/5879/1880/7057	9
ffar	GO:0002757	immune response-activating signaling pathway	11/53	500/18888	1.11863e-07	0.000111	7.41119e-05	100/2358/2633/834/8767/29997/3665/2268/1654/8878/5788	11
ffar	GO:2001233	regulation of apoptotic signaling pathway	10/53	396/18888	1.27895e-07	0.000111	7.41119e-05	27069/2907/637/1512/6647/1654/2023/3383/1075/5788	10
ffar	GO:0001906	cell killing	7/53	226/18888	3.08946e-06	0.001008	0.000674	2633/3134/3151/1512/3383/1075/5788	7
ffar	GO:0045088	regulation of innate immune response	9/53	440/18888	3.32516e-06	0.001008	0.000674	2358/3134/834/8767/29997/3665/2268/1654/8878	9
ffar	GO:0019722	calcium-mediated signaling	7/53	232/18888	3.67307e-06	0.001008	0.000674	100/2358/2633/6364/51643/5341/5788	7
ffar	GO:0070371	ERK1 and ERK2 cascade	8/53	332/18888	3.72869e-06	0.001008	0.000674	2358/2633/6364/8767/1512/5908/3383/5788	8
ffar	GO:0045862	positive regulation of proteolysis	8/53	336/18888	4.07287e-06	0.001008	0.000674	834/8767/29997/637/1512/1654/2023/1075	8
ffar	GO:0051345	positive regulation of hydrolase activity	9/53	482/18888	6.95927e-06	0.001438	0.000962	112574/834/6364/8767/637/1512/5341/1654/5788	9
ffar	GO:0045089	positive regulation of innate immune response	8/53	365/18888	7.47414e-06	0.001438	0.000962	2358/3134/834/8767/29997/3665/1654/8878	8
ffar	GO:0002460	adaptive immune response based on somatic recombination of immune receptors built from immunoglobulin superfamily domains	8/53	385/18888	1.10182e-05	0.001905	0.001275	100/3134/8767/3665/1512/3383/1075/5788	8
ffar	GO:0002833	positive regulation of response to biotic stimulus	8/53	390/18888	1.2098e-05	0.001905	0.001275	2358/3134/834/8767/29997/3665/1654/8878	8
ffar	GO:0009615	response to virus	8/53	409/18888	1.70537e-05	0.002186	0.001463	2633/3669/834/3665/2268/1654/2023/5788	8
ffar	GO:0002366	leukocyte activation involved in immune response	7/53	301/18888	2.00268e-05	0.002186	0.001463	100/3134/8767/5880/2268/3383/5788	7
ffar	GO:0031638	zymogen activation	4/53	58/18888	2.09498e-05	0.002186	0.001463	8767/1512/5230/2023	4
ffar	GO:0002263	cell activation involved in immune response	7/53	305/18888	2.17987e-05	0.002186	0.001463	100/3134/8767/5880/2268/3383/5788	7
ffar	GO:0032608	interferon-beta production	4/53	59/18888	2.24268e-05	0.002186	0.001463	8767/3665/1654/5966	4
ffar	GO:0032648	regulation of interferon-beta production	4/53	59/18888	2.24268e-05	0.002186	0.001463	8767/3665/1654/5966	4
ffar	GO:0070372	regulation of ERK1 and ERK2 cascade	7/53	308/18888	2.32109e-05	0.002186	0.001463	2358/2633/6364/8767/5908/3383/5788	7
ffar	GO:0001913	T cell mediated cytotoxicity	4/53	60/18888	2.3979e-05	0.002186	0.001463	3134/1512/1075/5788	4
ffar	GO:0070374	positive regulation of ERK1 and ERK2 cascade	6/53	215/18888	2.98097e-05	0.002502	0.001674	2358/6364/8767/5908/3383/5788	6
ffar	GO:0002456	T cell mediated immunity	5/53	129/18888	3.03346e-05	0.002502	0.001674	3134/1512/3383/1075/5788	5
ffar	GO:0002429	immune response-activating cell surface receptor signaling pathway	7/53	332/18888	3.74678e-05	0.002896	0.001938	100/2358/2633/8767/2268/8878/5788	7
ffar	GO:0045055	regulated exocytosis	6/53	225/18888	3.84519e-05	0.002896	0.001938	8676/3134/5880/2268/5908/5341	6
ffar	GO:0032727	positive regulation of interferon-alpha production	3/53	24/18888	4.05004e-05	0.002923	0.001956	8767/3665/1654	3
ffar	GO:0002443	leukocyte mediated immunity	8/53	469/18888	4.52439e-05	0.003134	0.002097	3134/5880/3665/1512/2268/3383/1075/5788	8
ffar	GO:2001235	positive regulation of apoptotic signaling pathway	5/53	143/18888	4.96796e-05	0.003177	0.002126	637/1512/6647/1075/5788	5
ffar	GO:0001909	leukocyte mediated cytotoxicity	5/53	144/18888	5.13579e-05	0.003177	0.002126	3134/1512/3383/1075/5788	5
ffar	GO:0050670	regulation of lymphocyte proliferation	6/53	237/18888	5.13658e-05	0.003177	0.002126	100/83593/8767/5880/637/5788	6
ffar	GO:0032944	regulation of mononuclear cell proliferation	6/53	241/18888	5.6369e-05	0.003367	0.002253	100/83593/8767/5880/637/5788	6
ffar	GO:2001234	negative regulation of apoptotic signaling pathway	6/53	244/18888	6.03716e-05	0.003485	0.002332	27069/2907/637/1654/2023/3383	6
ffar	GO:0002768	immune response-regulating cell surface receptor signaling pathway	7/53	360/18888	6.25077e-05	0.003492	0.002337	100/2358/2633/8767/2268/8878/5788	7
ffar	GO:0001819	positive regulation of cytokine production	8/53	500/18888	7.09189e-05	0.003838	0.002568	3134/834/8767/3665/6647/2268/1654/5788	8
ffar	GO:0032607	interferon-alpha production	3/53	30/18888	8.02799e-05	0.00409	0.002736	8767/3665/1654	3
ffar	GO:0032647	regulation of interferon-alpha production	3/53	30/18888	8.02799e-05	0.00409	0.002736	8767/3665/1654	3
ffar	GO:0002221	pattern recognition receptor signaling pathway	6/53	259/18888	8.39368e-05	0.004154	0.002779	834/8767/29997/3665/1654/8878	6
ffar	GO:0050863	regulation of T cell activation	7/53	382/18888	9.06302e-05	0.00436	0.002918	100/8767/5880/637/6647/55824/5788	7
ffar	GO:0070663	regulation of leukocyte proliferation	6/53	267/18888	9.92128e-05	0.004602	0.00308	100/83593/8767/5880/637/5788	6
ffar	GO:0033077	T cell differentiation in thymus	4/53	87/18888	0.000104	0.004602	0.00308	100/8767/6647/5788	4
ffar	GO:0010952	positive regulation of peptidase activity	5/53	167/18888	0.000104	0.004602	0.00308	834/8767/637/1512/1654	5
ffar	GO:0002758	innate immune response-activating signaling pathway	6/53	278/18888	0.000124	0.005358	0.003586	834/8767/29997/3665/1654/8878	6
ffar	GO:0050848	regulation of calcium-mediated signaling	4/53	94/18888	0.00014	0.005904	0.003951	100/2633/51643/5341	4
ffar	GO:0031348	negative regulation of defense response	6/53	291/18888	0.000159	0.006546	0.00438	100/2358/3134/6647/2268/5788	6
ffar	GO:0030101	natural killer cell activation	4/53	98/18888	0.000164	0.006613	0.004425	3134/4783/2268/5788	4
ffar	GO:0050727	regulation of inflammatory response	7/53	425/18888	0.000175	0.006799	0.004549	100/2358/834/6647/2268/1075/5788	7
ffar	GO:0050764	regulation of phagocytosis	4/53	100/18888	0.000177	0.006799	0.004549	2358/6647/2268/5788	4
ffar	GO:0002218	activation of innate immune response	6/53	298/18888	0.000181	0.006799	0.004549	834/8767/29997/3665/1654/8878	6
ffar	GO:2001242	regulation of intrinsic apoptotic signaling pathway	5/53	190/18888	0.00019	0.006911	0.004624	2907/637/6647/1654/2023	5
ffar	GO:0032728	positive regulation of interferon-beta production	3/53	40/18888	0.000192	0.006911	0.004624	8767/3665/1654	3
ffar	GO:0052547	regulation of peptidase activity	6/53	304/18888	0.000201	0.007109	0.004757	834/8767/5696/637/1512/1654	6
ffar	GO:0046651	lymphocyte proliferation	6/53	308/18888	0.000216	0.007476	0.005002	100/83593/8767/5880/637/5788	6
ffar	GO:0031334	positive regulation of protein-containing complex assembly	5/53	197/18888	0.000224	0.007616	0.005096	637/7408/5908/5341/1654	5
ffar	GO:0032943	mononuclear cell proliferation	6/53	315/18888	0.000244	0.008043	0.005382	100/83593/8767/5880/637/5788	6
ffar	GO:0050728	negative regulation of inflammatory response	5/53	201/18888	0.000246	0.008043	0.005382	100/2358/6647/2268/5788	5
ffar	GO:0043300	regulation of leukocyte degranulation	3/53	45/18888	0.000272	0.008736	0.005846	3134/5880/2268	3
ffar	GO:0002819	regulation of adaptive immune response	5/53	207/18888	0.000282	0.008878	0.005941	100/3134/8767/3665/5788	5
ffar	GO:2001243	negative regulation of intrinsic apoptotic signaling pathway	4/53	114/18888	0.000293	0.009075	0.006073	2907/637/1654/2023	4
ffar	GO:1902105	regulation of leukocyte differentiation	6/53	328/18888	0.000303	0.009084	0.006079	100/8767/3665/2124/6647/5788	6
ffar	GO:0045933	positive regulation of muscle contraction	3/53	47/18888	0.00031	0.009084	0.006079	100/476/2023	3
ffar	GO:0042742	defense response to bacterium	6/53	330/18888	0.000313	0.009084	0.006079	2358/2633/834/6364/8767/2268	6
ffar	GO:0002285	lymphocyte activation involved in immune response	5/53	212/18888	0.000315	0.009084	0.006079	100/3134/8767/3383/5788	5
ffar	GO:0019882	antigen processing and presentation	4/53	117/18888	0.000324	0.009199	0.006155	3134/5696/1512/3383	4
ffar	GO:0043410	positive regulation of MAPK cascade	7/53	475/18888	0.000345	0.009639	0.00645	2358/6364/8767/6647/5908/3383/5788	7

## Sheet: hca_ffar_deg_enrich_GO_pc
Cluster	ID	Description	GeneRatio	BgRatio	pvalue	p.adjust	qvalue	geneID	Count
ctrl	GO:0007044	cell-substrate junction assembly	12/204	96/18888	5.14358e-10	1.15711e-06	9.08651e-07	10395/5728/395/5796/9448/5747/8874/7145/8829/23499/5786/667	12
ctrl	GO:0007264	small GTPase-mediated signal transduction	24/204	500/18888	1.04344e-09	1.15711e-06	9.08651e-07	10395/79658/23092/26053/2059/4038/143872/395/8997/9693/23362/23189/9448/5925/4803/11214/9771/4763/55843/51196/8874/9265/8829/57139	24
ctrl	GO:0150115	cell-substrate junction organization	12/204	103/18888	1.17872e-09	1.15711e-06	9.08651e-07	10395/5728/395/5796/9448/5747/8874/7145/8829/23499/5786/667	12
ctrl	GO:0051056	regulation of small GTPase mediated signal transduction	18/204	304/18888	5.80277e-09	4.27229e-06	3.35492e-06	10395/79658/23092/26053/2059/4038/143872/395/8997/23362/23189/9448/4803/11214/4763/55843/9265/8829	18
ctrl	GO:1901888	regulation of cell junction assembly	15/204	215/18888	1.28229e-08	7.55268e-06	5.93092e-06	10395/577/5728/395/9693/9448/5747/22871/55209/4208/7082/8829/23499/5786/10611	15
ctrl	GO:0034329	cell junction assembly	21/204	453/18888	2.25723e-08	1.10792e-05	8.70024e-06	10395/56288/577/5728/4038/395/5796/9693/9448/5747/22871/55209/4208/8874/7082/7145/8829/23499/5786/667/10611	21
ctrl	GO:0048041	focal adhesion assembly	10/204	85/18888	2.68059e-08	1.12776e-05	8.85601e-06	10395/5728/395/5796/9448/5747/8874/8829/23499/5786	10
ctrl	GO:0042692	muscle cell differentiation	20/204	428/18888	4.36379e-08	1.60642e-05	1.26148e-05	5592/577/3908/6095/6935/7273/1756/6546/5925/5159/11214/57591/57496/2274/11155/4208/1909/4205/26057/10611	20
ctrl	GO:0007160	cell-matrix adhesion	15/204	241/18888	5.87331e-08	1.92188e-05	1.5092e-05	10395/5728/395/7402/5796/4289/9448/5747/81792/4763/8874/56999/8829/23499/5786	15
ctrl	GO:0019935	cyclic-nucleotide-mediated signaling	10/204	100/18888	1.28866e-07	3.7951e-05	2.98019e-05	5592/5137/5139/2977/5151/9693/27115/2982/10846/5136	10
ctrl	GO:0014706	striated muscle tissue development	15/204	265/18888	2.02608e-07	4.82888e-05	3.79199e-05	5592/6262/23414/7273/6546/5159/11214/57496/2274/4208/1909/653/4205/56999/10611	15
ctrl	GO:0032970	regulation of actin filament-based process	18/204	385/18888	2.11693e-07	4.82888e-05	3.79199e-05	10395/775/6262/2059/5071/54828/395/9037/23189/817/5159/85464/11214/9839/23500/6711/7082/8829	18
ctrl	GO:0052652	cyclic purine nucleotide metabolic process	7/204	40/18888	2.13159e-07	4.82888e-05	3.79199e-05	2977/6095/5151/27115/2982/10846/5136	7
ctrl	GO:0009187	cyclic nucleotide metabolic process	7/204	41/18888	2.54706e-07	5.35793e-05	4.20744e-05	2977/6095/5151/27115/2982/10846/5136	7
ctrl	GO:0016358	dendrite development	14/204	235/18888	2.81088e-07	5.5187e-05	4.33369e-05	5592/577/5728/4038/9693/50807/22906/22871/473/4208/653/4205/8829/10611	14
ctrl	GO:0006936	muscle contraction	17/204	355/18888	3.33834e-07	6.05453e-05	4.75446e-05	5592/775/323/6262/783/143872/7273/7402/1756/781/6546/817/800/2982/1909/952/6332	17
ctrl	GO:0051893	regulation of focal adhesion assembly	8/204	63/18888	3.75727e-07	6.05453e-05	4.75446e-05	10395/5728/395/9448/5747/8829/23499/5786	8
ctrl	GO:0090109	regulation of cell-substrate junction assembly	8/204	63/18888	3.75727e-07	6.05453e-05	4.75446e-05	10395/5728/395/9448/5747/8829/23499/5786	8
ctrl	GO:0031589	cell-substrate adhesion	17/204	359/18888	3.90615e-07	6.05453e-05	4.75446e-05	10395/5728/133584/395/7402/5796/4289/23189/9448/5747/81792/4763/8874/56999/8829/23499/5786	17
ctrl	GO:0048738	cardiac muscle tissue development	14/204	248/18888	5.39596e-07	7.94555e-05	6.23944e-05	5592/6262/23414/7273/6546/5159/11214/2274/4208/1909/653/4205/56999/10611	14
ctrl	GO:0061448	connective tissue development	15/204	288/18888	5.87111e-07	8.18806e-05	6.42987e-05	6660/9462/64641/6935/8648/5925/5159/4781/4774/81792/10499/7704/4208/653/5745	15
ctrl	GO:0003012	muscle system process	19/204	459/18888	6.19116e-07	8.18806e-05	6.42987e-05	5592/775/323/6262/783/143872/7273/7402/1756/781/6546/817/800/2982/1909/952/4205/10611/6332	19
ctrl	GO:0031032	actomyosin structure organization	13/204	215/18888	6.39475e-07	8.18806e-05	6.42987e-05	10395/257019/8476/395/7273/5159/11214/9839/11155/4205/7082/8829/2037	13
ctrl	GO:0150116	regulation of cell-substrate junction organization	8/204	68/18888	6.84785e-07	8.40289e-05	6.59857e-05	10395/5728/395/9448/5747/8829/23499/5786	8
ctrl	GO:0046068	cGMP metabolic process	5/204	17/18888	7.79178e-07	9.17871e-05	7.20781e-05	2977/6095/2982/10846/5136	5
ctrl	GO:0010810	regulation of cell-substrate adhesion	13/204	221/18888	8.73178e-07	9.89042e-05	7.76669e-05	10395/5728/133584/395/7402/23189/9448/5747/4763/8874/8829/23499/5786	13
ctrl	GO:0001952	regulation of cell-matrix adhesion	10/204	125/18888	1.04515e-06	0.000114	8.95201e-05	10395/5728/395/7402/9448/5747/4763/8829/23499/5786	10
ctrl	GO:0060537	muscle tissue development	18/204	438/18888	1.37388e-06	0.000145	0.000113	5592/6262/23414/7273/1756/6546/5925/5159/11214/4763/57496/2274/4208/1909/653/4205/56999/10611	18
ctrl	GO:0001667	ameboidal-type cell migration	19/204	498/18888	2.07817e-06	0.000211	0.000166	5793/10000/5728/54828/9037/23189/9448/5747/9839/23500/4763/4208/1909/8874/56999/7145/161742/8829/23499	19
ctrl	GO:0007409	axonogenesis	18/204	455/18888	2.35318e-06	0.000231	0.000181	5592/56288/323/26053/5728/3908/4038/8997/9037/65059/8633/22906/4803/4781/5747/1909/8829/23499	18
ctrl	GO:0048813	dendrite morphogenesis	10/204	140/18888	2.9383e-06	0.000279	0.000219	577/5728/4038/9693/22906/22871/473/4205/8829/10611	10
ctrl	GO:0010881	regulation of cardiac muscle contraction by regulation of the release of sequestered calcium ion	5/204	22/18888	3.17326e-06	0.000292	0.000229	775/6262/1756/6546/817	5
ctrl	GO:0010631	epithelial cell migration	16/204	375/18888	3.36256e-06	0.0003	0.000236	5793/10000/5728/54828/9037/23189/9448/5747/9839/23500/4763/4208/56999/161742/8829/23499	16
ctrl	GO:0086001	cardiac muscle cell action potential	8/204	84/18888	3.48451e-06	0.000302	0.000237	775/6262/783/1756/781/6546/817/6332	8
ctrl	GO:0090132	epithelium migration	16/204	378/18888	3.7227e-06	0.000313	0.000246	5793/10000/5728/54828/9037/23189/9448/5747/9839/23500/4763/4208/56999/161742/8829/23499	16
ctrl	GO:0090130	tissue migration	16/204	383/18888	4.40042e-06	0.00036	0.000283	5793/10000/5728/54828/9037/23189/9448/5747/9839/23500/4763/4208/56999/161742/8829/23499	16
ctrl	GO:0035994	response to muscle stretch	5/204	25/18888	6.23562e-06	0.000496	0.00039	6262/7273/1756/6546/5747	5
ctrl	GO:0010882	regulation of cardiac muscle contraction by calcium ion signaling	5/204	26/18888	7.65278e-06	0.000593	0.000466	775/6262/1756/6546/817	5
ctrl	GO:0019933	cAMP-mediated signaling	7/204	71/18888	1.14589e-05	0.000865	0.000679	5137/5139/5151/9693/27115/10846/5136	7
ctrl	GO:0055007	cardiac muscle cell differentiation	9/204	130/18888	1.19572e-05	0.000873	0.000685	5592/7273/6546/5159/11214/2274/4208/4205/10611	9
ctrl	GO:0009214	cyclic nucleotide catabolic process	4/204	14/18888	1.21507e-05	0.000873	0.000685	5151/27115/10846/5136	4
ctrl	GO:0035051	cardiocyte differentiation	10/204	165/18888	1.26589e-05	0.000888	0.000697	5592/7273/6546/5159/11214/2274/4208/1909/4205/10611	10
ctrl	GO:0007015	actin filament organization	17/204	467/18888	1.34653e-05	0.000922	0.000724	10395/1730/2059/5071/395/7273/3092/9037/23189/85464/800/9839/23500/6711/7082/8829/55761	17
ctrl	GO:0055001	muscle cell development	11/204	204/18888	1.40663e-05	0.000941	0.000739	5592/7273/1756/6546/5159/11214/2274/11155/1909/4205/10611	11
ctrl	GO:0002027	regulation of heart rate	8/204	104/18888	1.71246e-05	0.001121	0.00088	775/6262/783/1756/781/6546/817/1909	8
ctrl	GO:0010880	regulation of release of sequestered calcium ion into cytosol by sarcoplasmic reticulum	5/204	31/18888	1.89185e-05	0.001211	0.000951	775/6262/1756/6546/817	5
ctrl	GO:0010632	regulation of epithelial cell migration	13/204	298/18888	2.26305e-05	0.001418	0.001114	5793/10000/5728/54828/9037/9448/5747/4763/4208/56999/161742/8829/23499	13
ctrl	GO:0032956	regulation of actin cytoskeleton organization	14/204	344/18888	2.36609e-05	0.001452	0.00114	10395/2059/5071/54828/395/9037/23189/5159/85464/11214/23500/6711/7082/8829	14
ctrl	GO:0019934	cGMP-mediated signaling	5/204	33/18888	2.59664e-05	0.001506	0.001183	5592/5139/2977/2982/10846	5
ctrl	GO:0001894	tissue homeostasis	12/204	259/18888	2.60837e-05	0.001506	0.001183	323/10000/3908/1756/27347/5925/4781/9839/4763/952/7082/5745	12
ctrl	GO:0060249	anatomical structure homeostasis	12/204	259/18888	2.60837e-05	0.001506	0.001183	323/10000/3908/1756/27347/5925/4781/9839/4763/952/7082/5745	12
ctrl	GO:0003015	heart process	12/204	260/18888	2.70902e-05	0.001534	0.001205	775/6262/783/7273/1756/781/6546/817/11214/1909/4205/6332	12
ctrl	GO:0060048	cardiac muscle contraction	9/204	145/18888	2.86443e-05	0.001592	0.00125	775/6262/783/7273/1756/781/6546/817/6332	9
ctrl	GO:0032412	regulation of monoatomic ion transmembrane transporter activity	11/204	221/18888	2.95632e-05	0.001612	0.001266	6262/783/7402/1756/781/27347/817/7881/22871/4208/1909	11
ctrl	GO:0086065	cell communication involved in cardiac conduction	6/204	58/18888	3.73985e-05	0.001986	0.001559	775/6262/783/781/6546/817	6
ctrl	GO:0007517	muscle organ development	14/204	359/18888	3.77598e-05	0.001986	0.001559	6262/23414/3908/6938/7273/7402/463/1756/5925/4763/57496/4208/1909/4205	14
ctrl	GO:0014808	release of sequestered calcium ion into cytosol by sarcoplasmic reticulum	5/204	36/18888	4.01753e-05	0.002076	0.00163	775/6262/1756/6546/817	5
ctrl	GO:0022898	regulation of transmembrane transporter activity	11/204	229/18888	4.09271e-05	0.002078	0.001632	6262/783/7402/1756/781/27347/817/7881/22871/4208/1909	11
ctrl	GO:0055013	cardiac muscle cell development	7/204	87/18888	4.35271e-05	0.002173	0.001706	5592/7273/6546/5159/2274/4205/10611	7
ctrl	GO:1903514	release of sequestered calcium ion into cytosol by endoplasmic reticulum	5/204	37/18888	4.60475e-05	0.00226	0.001775	775/6262/1756/6546/817	5
ctrl	GO:0001953	negative regulation of cell-matrix adhesion	5/204	40/18888	6.77084e-05	0.003203	0.002515	10395/5728/395/9448/4763	5
ctrl	GO:0061577	calcium ion transmembrane transport via high voltage-gated calcium channel	4/204	21/18888	6.84652e-05	0.003203	0.002515	775/783/781/817	4
ctrl	GO:0031345	negative regulation of cell projection organization	10/204	201/18888	6.85185e-05	0.003203	0.002515	5793/5728/4038/9693/9037/23189/22871/952/4134/8829	10
ctrl	GO:0055006	cardiac cell development	7/204	94/18888	7.1548e-05	0.003209	0.00252	5592/7273/6546/5159/2274/4205/10611	7
ctrl	GO:0010812	negative regulation of cell-substrate adhesion	6/204	65/18888	7.16837e-05	0.003209	0.00252	10395/5728/395/23189/9448/4763	6
ctrl	GO:0040013	negative regulation of locomotion	15/204	431/18888	7.28584e-05	0.003209	0.00252	10395/5592/5793/5728/5796/1602/9037/23189/9839/4763/4208/653/56999/161742/8829	15
ctrl	GO:0051345	positive regulation of hydrolase activity	16/204	482/18888	7.30058e-05	0.003209	0.00252	10395/5322/143872/395/9693/3092/116987/9448/5159/9779/9771/4763/4208/1909/8874/57139	16
ctrl	GO:0051494	negative regulation of cytoskeleton organization	9/204	165/18888	7.85646e-05	0.003403	0.002672	10395/2059/5071/395/23189/85464/6711/8874/7082	9
ctrl	GO:0051209	release of sequestered calcium ion into cytosol	8/204	129/18888	8.05353e-05	0.003437	0.002699	775/6262/5332/1756/6546/817/3708/51196	8
ctrl	GO:0086012	membrane depolarization during cardiac muscle cell action potential	4/204	22/18888	8.29746e-05	0.003491	0.002741	775/783/781/6546	4
ctrl	GO:0051283	negative regulation of sequestering of calcium ion	8/204	130/18888	8.50323e-05	0.003491	0.002741	775/6262/5332/1756/6546/817/3708/51196	8
ctrl	GO:0048512	circadian behavior	5/204	42/18888	8.6014e-05	0.003491	0.002741	5728/463/114781/22871/10499	5
ctrl	GO:0060047	heart contraction	11/204	249/18888	8.69781e-05	0.003491	0.002741	775/6262/783/7273/1756/781/6546/817/1909/4205/6332	11
ctrl	GO:0021700	developmental maturation	13/204	341/18888	9.00904e-05	0.003491	0.002741	577/5728/23294/5925/4774/22871/81792/473/4763/7704/1909/26057/5745	13
ctrl	GO:1902904	negative regulation of supramolecular fiber organization	9/204	169/18888	9.44284e-05	0.003491	0.002741	10395/2059/5071/395/23189/85464/6711/8874/7082	9
ctrl	GO:0051282	regulation of sequestering of calcium ion	8/204	132/18888	9.46522e-05	0.003491	0.002741	775/6262/5332/1756/6546/817/3708/51196	8
ctrl	GO:0051216	cartilage development	10/204	209/18888	9.48014e-05	0.003491	0.002741	6660/6935/5925/4781/4774/81792/7704/4208/653/5745	10
ctrl	GO:0050804	modulation of chemical synaptic transmission	16/204	493/18888	9.49473e-05	0.003491	0.002741	5728/3908/5334/5071/9693/3092/114781/23085/4803/22871/2982/4763/11252/4208/952/5786	16
ctrl	GO:0050808	synapse organization	16/204	493/18888	9.49473e-05	0.003491	0.002741	323/783/10243/577/5728/4038/50807/23085/4774/22871/55209/4763/4208/8829/10611/27145	16
ctrl	GO:0070296	sarcoplasmic reticulum calcium ion transport	5/204	43/18888	9.64837e-05	0.003491	0.002741	775/6262/1756/6546/817	5
ctrl	GO:1902903	regulation of supramolecular fiber organization	14/204	392/18888	9.68528e-05	0.003491	0.002741	10395/2059/5071/395/9037/23189/5925/85464/11214/23500/6711/8874/7082/8829	14
ctrl	GO:0099177	regulation of trans-synaptic signaling	16/204	494/18888	9.72028e-05	0.003491	0.002741	5728/3908/5334/5071/9693/3092/114781/23085/4803/22871/2982/4763/11252/4208/952/5786	16
ctrl	GO:0061337	cardiac conduction	7/204	99/18888	9.94407e-05	0.003528	0.002771	775/6262/783/781/6546/817/4205	7
ctrl	GO:0043087	regulation of GTPase activity	12/204	298/18888	0.000101	0.003533	0.002774	5592/143872/9693/116987/9448/9779/5747/9771/4763/55843/8874/57139	12
ctrl	GO:0007622	rhythmic behavior	5/204	44/18888	0.000108	0.003739	0.002936	5728/463/114781/22871/10499	5
ctrl	GO:0051208	sequestering of calcium ion	8/204	136/18888	0.000117	0.003993	0.003136	775/6262/5332/1756/6546/817/3708/51196	8
ctrl	GO:0032409	regulation of transporter activity	11/204	260/18888	0.000127	0.004315	0.003389	6262/783/7402/1756/781/27347/817/7881/22871/4208/1909	11
ctrl	GO:0030048	actin filament-based movement	8/204	138/18888	0.000129	0.004319	0.003392	775/6262/783/781/817/9839/54874/6332	8
ctrl	GO:1903522	regulation of blood circulation	11/204	262/18888	0.000136	0.004512	0.003543	775/6262/783/143872/1756/781/6546/817/1909/952/4205	11
ctrl	GO:0086064	cell communication by electrical coupling involved in cardiac conduction	4/204	25/18888	0.00014	0.004559	0.00358	775/6262/6546/817	4
ctrl	GO:0097090	presynaptic membrane organization	3/204	10/18888	0.000141	0.004559	0.00358	5728/4038/22871	3
ctrl	GO:0010975	regulation of neuron projection development	15/204	460/18888	0.00015	0.004786	0.003758	5793/577/5728/4038/9693/9037/23189/22906/4803/22871/952/653/8829/23499/10611	15
ctrl	GO:0031346	positive regulation of cell projection organization	13/204	360/18888	0.000154	0.004889	0.003839	26053/2059/9693/9037/22906/4803/22871/54874/51196/653/8874/8829/23499	13
ctrl	GO:0051146	striated muscle cell differentiation	12/204	313/18888	0.00016	0.004998	0.003925	5592/577/7273/6546/5925/5159/11214/2274/11155/4208/4205/10611	12
ctrl	GO:0014829	vascular associated smooth muscle contraction	4/204	26/18888	0.000164	0.005082	0.003991	143872/6546/1909/952	4
ctrl	GO:0006939	smooth muscle contraction	7/204	108/18888	0.000172	0.005266	0.004135	5592/323/143872/6546/2982/1909/952	7
ctrl	GO:0007266	Rho protein signal transduction	8/204	145/18888	0.000182	0.005516	0.004331	10395/2059/143872/395/23189/11214/8874/8829	8
ctrl	GO:0010977	negative regulation of neuron projection development	8/204	146/18888	0.00019	0.005659	0.004444	5793/5728/4038/9037/23189/22871/952/8829	8
ctrl	GO:0086016	AV node cell action potential	3/204	11/18888	0.000192	0.005659	0.004444	775/6262/783	3
ctrl	GO:0086027	AV node cell to bundle of His cell signaling	3/204	11/18888	0.000192	0.005659	0.004444	775/6262/783	3
ctrl	GO:0110053	regulation of actin filament organization	11/204	273/18888	0.000195	0.005689	0.004468	10395/2059/5071/395/9037/23189/85464/23500/6711/7082/8829	11
ctrl	GO:0051145	smooth muscle cell differentiation	6/204	78/18888	0.000198	0.00573	0.0045	6935/57591/57496/4208/1909/26057	6
ctrl	GO:0097553	calcium ion transmembrane import into cytosol	9/204	187/18888	0.000203	0.005806	0.004559	775/6262/5332/1756/781/6546/817/3708/51196	9
ctrl	GO:0001508	action potential	8/204	149/18888	0.000219	0.006061	0.00476	775/6262/783/1756/781/6546/817/6332	8
ctrl	GO:0050768	negative regulation of neurogenesis	8/204	149/18888	0.000219	0.006061	0.00476	5728/4038/9693/9037/5925/23500/4763/8829	8
ctrl	GO:0060402	calcium ion transport into cytosol	4/204	28/18888	0.000221	0.006061	0.00476	775/6262/781/6546	4
ctrl	GO:0086010	membrane depolarization during action potential	4/204	28/18888	0.000221	0.006061	0.00476	775/783/781/6546	4
ctrl	GO:0019722	calcium-mediated signaling	10/204	232/18888	0.000222	0.006061	0.00476	775/6262/1756/6546/817/5159/10231/2274/3708/51196	10
ctrl	GO:0070252	actin-mediated cell contraction	7/204	113/18888	0.000227	0.006139	0.004821	775/6262/783/781/817/9839/6332	7
ctrl	GO:0006941	striated muscle contraction	9/204	191/18888	0.000238	0.006365	0.004999	775/6262/783/7273/1756/781/6546/817/6332	9
ctrl	GO:0048844	artery morphogenesis	6/204	81/18888	0.000244	0.006477	0.005086	10000/5159/4763/1909/56999/8829	6
ctrl	GO:0051099	positive regulation of binding	7/204	115/18888	0.000253	0.006625	0.005202	5071/9693/5925/4803/28996/6788/8829	7
ctrl	GO:0086067	AV node cell to bundle of His cell communication	3/204	12/18888	0.000254	0.006625	0.005202	775/6262/783	3
ctrl	GO:0002062	chondrocyte differentiation	7/204	116/18888	0.000267	0.006865	0.005391	6660/5925/4781/81792/7704/4208/5745	7
ctrl	GO:0030336	negative regulation of cell migration	13/204	381/18888	0.000268	0.006865	0.005391	10395/5592/5793/5728/5796/1602/23189/9839/4763/4208/653/56999/161742	13
ctrl	GO:0048588	developmental cell growth	10/204	238/18888	0.000273	0.006924	0.005438	5592/26053/5071/9037/65059/4803/1909/8829/23499/10611	10
ctrl	GO:0032414	positive regulation of ion transmembrane transporter activity	6/204	83/18888	0.000279	0.006961	0.005466	6262/783/1756/781/27347/1909	6
ctrl	GO:0086003	cardiac muscle cell contraction	6/204	83/18888	0.000279	0.006961	0.005466	775/6262/783/781/817/6332	6
ctrl	GO:0051961	negative regulation of nervous system development	8/204	155/18888	0.000286	0.007008	0.005503	5728/4038/9693/9037/5925/23500/4763/8829	8
ctrl	GO:0008154	actin polymerization or depolymerization	9/204	196/18888	0.000288	0.007008	0.005503	1730/2059/395/9037/23189/85464/23500/6711/55761	9
ctrl	GO:0032092	positive regulation of protein binding	5/204	54/18888	0.000288	0.007008	0.005503	5071/9693/28996/6788/8829	5
ctrl	GO:0051258	protein polymerization	11/204	287/18888	0.0003	0.007237	0.005683	1730/2059/5071/395/23189/85464/23500/6711/8874/4134/55761	11
ctrl	GO:2001236	regulation of extrinsic apoptotic signaling pathway	8/204	157/18888	0.000312	0.007475	0.00587	57630/11124/51741/4763/57448/653/6788/8829	8
ctrl	GO:0030902	hindbrain development	8/204	158/18888	0.000326	0.007678	0.006029	10395/5592/6095/8648/4781/473/653/8925	8
ctrl	GO:0045986	negative regulation of smooth muscle contraction	3/204	13/18888	0.000328	0.007678	0.006029	5592/143872/2982	3
ctrl	GO:0007265	Ras protein signal transduction	7/204	120/18888	0.000328	0.007678	0.006029	9693/5925/4803/9771/4763/51196/57139	7
ctrl	GO:0010644	cell communication by electrical coupling	4/204	32/18888	0.000375	0.008693	0.006826	775/6262/6546/817	4
ctrl	GO:0120032	regulation of plasma membrane bounded cell projection assembly	9/204	204/18888	0.000386	0.008852	0.006951	26053/2059/23189/22871/23500/54874/51196/4134/8829	9
ctrl	GO:2000146	negative regulation of cell motility	13/204	396/18888	0.000388	0.008852	0.006951	10395/5592/5793/5728/5796/1602/23189/9839/4763/4208/653/56999/161742	13
ctrl	GO:0051017	actin filament bundle assembly	8/204	163/18888	0.000402	0.009099	0.007145	10395/2059/5071/395/800/9839/7082/8829	8
ctrl	GO:0035023	regulation of Rho protein signal transduction	6/204	89/18888	0.000407	0.009112	0.007156	10395/2059/143872/23189/11214/8829	6
ctrl	GO:0055012	ventricular cardiac muscle cell differentiation	3/204	14/18888	0.000414	0.009112	0.007156	2274/4208/4205	3
ctrl	GO:0061000	negative regulation of dendritic spine development	3/204	14/18888	0.000414	0.009112	0.007156	5728/50807/22871	3
ctrl	GO:0060491	regulation of cell projection assembly	9/204	206/18888	0.000415	0.009112	0.007156	26053/2059/23189/22871/23500/54874/51196/4134/8829	9
ctrl	GO:0008016	regulation of heart contraction	9/204	208/18888	0.000445	0.009703	0.00762	775/6262/783/1756/781/6546/817/1909/4205	9
ctrl	GO:0006874	intracellular calcium ion homeostasis	11/204	302/18888	0.000461	0.00979	0.007688	775/6262/783/5332/1756/6546/817/3708/1909/51196/5745	11
ctrl	GO:0003206	cardiac chamber morphogenesis	7/204	127/18888	0.000463	0.00979	0.007688	6262/23414/2274/4208/1909/653/8829	7
ctrl	GO:0006937	regulation of muscle contraction	8/204	167/18888	0.000472	0.00979	0.007688	5592/775/6262/143872/1756/6546/817/2982	8
ctrl	GO:0030041	actin filament polymerization	8/204	167/18888	0.000472	0.00979	0.007688	1730/2059/395/23189/85464/23500/6711/55761	8
ctrl	GO:0061572	actin filament bundle organization	8/204	167/18888	0.000472	0.00979	0.007688	10395/2059/5071/395/800/9839/7082/8829	8
ctrl	GO:0060074	synapse maturation	4/204	34/18888	0.000475	0.00979	0.007688	577/5728/4774/22871	4
ctrl	GO:0086019	cell-cell signaling involved in cardiac conduction	4/204	34/18888	0.000475	0.00979	0.007688	775/6262/783/781	4
ctrl	GO:0090075	relaxation of muscle	4/204	34/18888	0.000475	0.00979	0.007688	5592/6546/817/2982	4
ctrl	GO:0032411	positive regulation of transporter activity	6/204	92/18888	0.000486	0.009945	0.00781	6262/783/1756/781/27347/1909	6
ffar2	GO:0002181	cytoplasmic translation	84/397	160/18888	2.48379e-99	9.18755e-96	7.65531e-96	6217/6137/6170/11224/6193/6201/6191/6130/6158/6181/6133/2197/6233/6143/6125/6229/6202/9045/6142/6141/6155/23521/6159/6187/6165/25873/6154/6206/6210/6223/6203/6194/6138/6128/6207/6188/6152/6135/7311/6167/6171/10399/6232/6161/6204/6234/6189/6144/6209/6222/3921/6157/6228/6147/6205/6156/6227/6175/6122/6235/6176/6224/4904/6169/6173/6208/6136/6134/6230/6132/6168/6164/1973/6218/6146/3646/4736/6129/6231/…	84
ffar2	GO:0006119	oxidative phosphorylation	46/397	148/18888	3.57018e-41	6.60305e-38	5.50184e-38	4714/4513/4508/4536/4540/4519/84701/9551/539/1337/4535/4538/11315/4514/506/4537/1351/1537/4713/1347/4716/4512/126328/1340/51142/1350/54205/387/1349/513/514/4725/1327/7381/10632/1346/1345/509/1329/51079/4706/515/4710/10975/4539/400916	46
ffar2	GO:0009060	aerobic respiration	46/397	199/18888	1.02716e-34	1.26649e-31	1.05527e-31	4714/4513/4508/4536/4540/4519/84701/9551/539/1337/4535/4538/11315/4514/506/4537/1351/1537/4713/1347/4716/4512/126328/1340/51142/1350/54205/387/1349/513/514/4725/1327/7381/10632/1346/1345/509/1329/51079/4706/515/4710/10975/4539/400916	46
ffar2	GO:0045333	cellular respiration	46/397	245/18888	1.94662e-30	1.2515e-27	1.04278e-27	4714/4513/4508/4536/4540/4519/84701/9551/539/1337/4535/4538/11315/4514/506/4537/1351/1537/4713/1347/4716/4512/126328/1340/51142/1350/54205/387/1349/513/514/4725/1327/7381/10632/1346/1345/509/1329/51079/4706/515/4710/10975/4539/400916	46
ffar2	GO:0042773	ATP synthesis coupled electron transport	33/397	102/18888	2.03001e-30	1.2515e-27	1.04278e-27	4714/4513/4536/4540/4519/84701/1337/4535/4538/11315/4514/4537/1351/1537/4713/1347/4716/4512/1340/51142/1350/54205/1349/4725/1327/7381/1346/1345/1329/4706/4710/10975/4539	33
ffar2	GO:0042775	mitochondrial ATP synthesis coupled electron transport	33/397	102/18888	2.03001e-30	1.2515e-27	1.04278e-27	4714/4513/4536/4540/4519/84701/1337/4535/4538/11315/4514/4537/1351/1537/4713/1347/4716/4512/1340/51142/1350/54205/1349/4725/1327/7381/1346/1345/1329/4706/4710/10975/4539	33
ffar2	GO:0019646	aerobic electron transport chain	32/397	94/18888	2.42531e-30	1.2816e-27	1.06787e-27	4714/4513/4536/4540/4519/84701/1337/4535/4538/11315/4514/4537/1351/1537/4713/1347/4716/4512/1340/1350/54205/1349/4725/1327/7381/1346/1345/1329/4706/4710/10975/4539	32
ffar2	GO:0022904	respiratory electron transport chain	33/397	123/18888	1.98338e-27	9.17065e-25	7.64123e-25	4714/4513/4536/4540/4519/84701/1337/4535/4538/11315/4514/4537/1351/1537/4713/1347/4716/4512/1340/51142/1350/54205/1349/4725/1327/7381/1346/1345/1329/4706/4710/10975/4539	33
ffar2	GO:0015986	proton motive force-driven ATP synthesis	27/397	76/18888	2.36187e-26	9.70727e-24	8.08836e-24	4714/4508/4536/4540/517/9551/539/4535/4538/506/4537/4713/4716/126328/518/513/514/4725/10632/509/51079/4706/515/9556/4710/4539/84833	27
ffar2	GO:0042254	ribosome biogenesis	46/397	319/18888	2.77621e-25	1.02692e-22	8.55656e-23	6217/11224/6193/6201/6191/6130/6125/6229/6202/9045/6155/6165/6154/6206/6210/6223/6203/6194/6128/6207/6135/6232/6234/6189/6209/3921/5901/6228/6147/6205/6227/6175/9775/6169/6208/6134/6230/6218/51504/55651/4736/6129/4869/51065/1654/4809	46
ffar2	GO:0006754	ATP biosynthetic process	29/397	101/18888	3.58437e-25	1.20532e-22	1.00431e-22	4714/4508/4536/4540/517/9551/539/4535/7114/2023/4538/506/4537/4713/4716/126328/518/513/514/4725/10632/509/51079/4706/515/9556/4710/4539/84833	29
ffar2	GO:0015980	energy derivation by oxidation of organic compounds	47/397	338/18888	4.07275e-25	1.25543e-22	1.04605e-22	4714/4513/4508/4536/4540/4519/84701/9551/539/1337/4535/4538/11315/4514/506/4537/1351/1537/4713/1347/4716/4512/126328/1340/51142/1350/54205/387/1349/513/514/4725/1327/7381/10632/1346/1345/509/112464/1329/51079/4706/515/4710/10975/4539/400916	47
ffar2	GO:0009206	purine ribonucleoside triphosphate biosynthetic process	30/397	112/18888	5.21027e-25	1.48252e-22	1.23528e-22	4714/4508/4536/4540/517/9551/539/4535/7114/2023/4538/506/4830/4537/4713/4716/126328/518/513/514/4725/10632/509/51079/4706/515/9556/4710/4539/84833	30
ffar2	GO:0009145	purine nucleoside triphosphate biosynthetic process	30/397	113/18888	6.95957e-25	1.83882e-22	1.53215e-22	4714/4508/4536/4540/517/9551/539/4535/7114/2023/4538/506/4830/4537/4713/4716/126328/518/513/514/4725/10632/509/51079/4706/515/9556/4710/4539/84833	30
ffar2	GO:0009201	ribonucleoside triphosphate biosynthetic process	30/397	118/18888	2.82565e-24	6.96806e-22	5.80597e-22	4714/4508/4536/4540/517/9551/539/4535/7114/2023/4538/506/4830/4537/4713/4716/126328/518/513/514/4725/10632/509/51079/4706/515/9556/4710/4539/84833	30
ffar2	GO:0009142	nucleoside triphosphate biosynthetic process	30/397	126/18888	2.29768e-23	5.31195e-21	4.42606e-21	4714/4508/4536/4540/517/9551/539/4535/7114/2023/4538/506/4830/4537/4713/4716/126328/518/513/514/4725/10632/509/51079/4706/515/9556/4710/4539/84833	30
ffar2	GO:0022900	electron transport chain	34/397	175/18888	3.11285e-23	6.77321e-21	5.64362e-21	4714/4513/4536/4540/4519/84701/1337/4535/4538/11315/4514/4537/1351/1537/4713/1347/4716/4512/1340/51142/1350/54205/1349/4725/1327/7381/1346/1345/1535/1329/4706/4710/10975/4539	34
ffar2	GO:0009205	purine ribonucleoside triphosphate metabolic process	38/397	244/18888	3.01802e-22	6.18138e-20	5.15049e-20	3312/4714/2597/4508/4536/4540/517/5901/9551/539/7167/4535/7114/2023/4538/506/4830/4537/4713/4716/126328/518/3939/513/514/51024/4725/10632/3303/509/51079/4706/515/9556/4710/3304/4539/84833	38
ffar2	GO:0042776	proton motive force-driven mitochondrial ATP synthesis	23/397	67/18888	3.17508e-22	6.18138e-20	5.15049e-20	4714/4508/4536/4540/9551/539/4535/4538/506/4537/4713/4716/126328/513/514/4725/10632/509/51079/4706/515/4710/4539	23
ffar2	GO:0046034	ATP metabolic process	36/397	220/18888	7.07421e-22	1.2905e-19	1.07528e-19	3312/4714/2597/4508/4536/4540/517/9551/539/7167/4535/7114/2023/4538/506/4537/4713/4716/126328/518/3939/513/514/51024/4725/10632/3303/509/51079/4706/515/9556/4710/3304/4539/84833	36
ffar2	GO:0009144	purine nucleoside triphosphate metabolic process	38/397	250/18888	7.32645e-22	1.2905e-19	1.07528e-19	3312/4714/2597/4508/4536/4540/517/5901/9551/539/7167/4535/7114/2023/4538/506/4830/4537/4713/4716/126328/518/3939/513/514/51024/4725/10632/3303/509/51079/4706/515/9556/4710/3304/4539/84833	38
ffar2	GO:0009199	ribonucleoside triphosphate metabolic process	38/397	251/18888	8.47201e-22	1.37093e-19	1.14229e-19	3312/4714/2597/4508/4536/4540/517/5901/9551/539/7167/4535/7114/2023/4538/506/4830/4537/4713/4716/126328/518/3939/513/514/51024/4725/10632/3303/509/51079/4706/515/9556/4710/3304/4539/84833	38
ffar2	GO:0022613	ribonucleoprotein complex biogenesis	52/397	499/18888	8.52429e-22	1.37093e-19	1.14229e-19	6217/11224/6193/6201/6191/6130/6125/6229/6202/9045/6155/23521/6165/6154/6206/6210/6223/6203/3326/6194/6128/6207/6135/6232/6234/6189/6209/3921/5901/6228/6147/6205/6227/6175/6634/9775/6169/6208/6134/3320/6230/6218/51504/55651/3646/4736/6129/4869/27335/51065/1654/4809	52
ffar2	GO:0042274	ribosomal small subunit biogenesis	26/397	103/18888	4.1685e-21	6.42471e-19	5.35324e-19	6217/6193/6201/6191/6229/6202/6206/6210/6223/6203/6194/6207/6232/6234/6189/6209/3921/6228/6205/6227/6208/6230/6218/4869/51065/4809	26
ffar2	GO:0009141	nucleoside triphosphate metabolic process	38/397	266/18888	6.90057e-21	1.02101e-18	8.50731e-19	3312/4714/2597/4508/4536/4540/517/5901/9551/539/7167/4535/7114/2023/4538/506/4830/4537/4713/4716/126328/518/3939/513/514/51024/4725/10632/3303/509/51079/4706/515/9556/4710/3304/4539/84833	38
ffar2	GO:0006123	mitochondrial electron transport, cytochrome c to oxygen	15/397	25/18888	1.43346e-19	2.03937e-17	1.69926e-17	4513/84701/1337/4514/1351/1347/4512/1340/1350/54205/1349/1327/1346/1345/1329	15
ffar2	GO:1902600	proton transmembrane transport	28/397	161/18888	5.4754e-18	7.5013e-16	6.25028e-16	292/4513/4508/4540/517/4519/84701/9551/539/7114/4538/4514/506/1351/1537/4512/5250/1340/518/1349/513/514/1327/10632/1346/509/1329/515	28
ffar2	GO:0009152	purine ribonucleotide biosynthetic process	31/397	211/18888	1.35526e-17	1.79039e-15	1.4918e-15	4714/4508/4536/4540/517/9551/539/4535/7114/2023/4538/506/4830/4537/4713/4716/126328/353/518/513/514/4725/10632/509/51079/4706/515/9556/4710/4539/84833	31
ffar2	GO:0009260	ribonucleotide biosynthetic process	31/397	226/18888	1.00555e-16	1.28259e-14	1.06869e-14	4714/4508/4536/4540/517/9551/539/4535/7114/2023/4538/506/4830/4537/4713/4716/126328/353/518/513/514/4725/10632/509/51079/4706/515/9556/4710/4539/84833	31
ffar2	GO:0046390	ribose phosphate biosynthetic process	31/397	233/18888	2.42387e-16	2.98863e-14	2.49021e-14	4714/4508/4536/4540/517/9551/539/4535/7114/2023/4538/506/4830/4537/4713/4716/126328/353/518/513/514/4725/10632/509/51079/4706/515/9556/4710/4539/84833	31
ffar2	GO:0006164	purine nucleotide biosynthetic process	32/397	256/18888	4.92452e-16	5.87606e-14	4.89609e-14	4714/4508/4536/4540/517/9551/539/2987/4535/7114/2023/4538/506/4830/4537/4713/4716/126328/353/518/513/514/4725/10632/509/51079/4706/515/9556/4710/4539/84833	32
ffar2	GO:0072522	purine-containing compound biosynthetic process	32/397	264/18888	1.20633e-15	1.39444e-13	1.16189e-13	4714/4508/4536/4540/517/9551/539/2987/4535/7114/2023/4538/506/4830/4537/4713/4716/126328/353/518/513/514/4725/10632/509/51079/4706/515/9556/4710/4539/84833	32
ffar2	GO:0042255	ribosome assembly	17/397	62/18888	6.76681e-15	7.58498e-13	6.32e-13	6193/6125/6223/6128/6135/6232/6234/6209/3921/6147/6175/6169/6208/6134/4869/51065/1654	17
ffar2	GO:0009150	purine ribonucleotide metabolic process	40/397	446/18888	1.00612e-14	1.09459e-12	9.12045e-13	3312/4714/2597/4508/4536/4540/517/5901/9551/539/7167/2987/4535/7114/2023/4538/506/4830/4537/4713/4716/126328/353/518/3939/513/514/51024/4725/10632/3303/509/51079/4706/515/9556/4710/3304/4539/84833	40
ffar2	GO:0009165	nucleotide biosynthetic process	32/397	293/18888	2.38145e-14	2.51686e-12	2.09711e-12	4714/4508/4536/4540/517/9551/539/2987/4535/7114/2023/4538/506/4830/4537/4713/4716/126328/353/518/513/514/4725/10632/509/51079/4706/515/9556/4710/4539/84833	32
ffar2	GO:1901293	nucleoside phosphate biosynthetic process	32/397	295/18888	2.8851e-14	2.96444e-12	2.47005e-12	4714/4508/4536/4540/517/9551/539/2987/4535/7114/2023/4538/506/4830/4537/4713/4716/126328/353/518/513/514/4725/10632/509/51079/4706/515/9556/4710/4539/84833	32
ffar2	GO:0009259	ribonucleotide metabolic process	40/397	466/18888	4.31209e-14	4.31092e-12	3.59197e-12	3312/4714/2597/4508/4536/4540/517/5901/9551/539/7167/2987/4535/7114/2023/4538/506/4830/4537/4713/4716/126328/353/518/3939/513/514/51024/4725/10632/3303/509/51079/4706/515/9556/4710/3304/4539/84833	40
ffar2	GO:0019693	ribose phosphate metabolic process	40/397	480/18888	1.13779e-13	1.10755e-11	9.22841e-12	3312/4714/2597/4508/4536/4540/517/5901/9551/539/7167/2987/4535/7114/2023/4538/506/4830/4537/4713/4716/126328/353/518/3939/513/514/51024/4725/10632/3303/509/51079/4706/515/9556/4710/3304/4539/84833	40
ffar2	GO:0006364	rRNA processing	27/397	224/18888	2.50259e-13	2.37361e-11	1.97776e-11	6217/11224/6201/6130/6125/6229/6202/9045/6155/6165/6154/6223/6194/6135/6232/6234/6209/6227/9775/6208/6230/6218/51504/55651/4736/6129/4809	27
ffar2	GO:0042273	ribosomal large subunit biogenesis	16/397	74/18888	2.3781e-12	2.19915e-10	1.83239e-10	11224/6130/6125/9045/6165/6154/6128/6135/6147/6175/6134/55651/4736/6129/4869/4809	16
ffar2	GO:0016072	rRNA metabolic process	28/397	266/18888	2.59338e-12	2.33974e-10	1.94953e-10	6217/11224/6201/6130/6125/6229/6202/9045/6155/284119/6165/6154/6223/6194/6135/6232/6234/6209/6227/9775/6208/6230/6218/51504/55651/4736/6129/4809	28
ffar2	GO:0097193	intrinsic apoptotic signaling pathway	30/397	319/18888	7.62791e-12	6.71801e-10	5.59763e-10	6647/6201/7178/6154/5478/6188/10399/7132/2023/4609/11315/2537/468/7314/54205/51024/51065/8531/3301/3303/23645/51079/1051/5034/7009/3428/1984/1654/3315/857	30
ffar2	GO:2001242	regulation of intrinsic apoptotic signaling pathway	23/397	190/18888	1.40282e-11	1.20675e-09	1.0055e-09	6647/6201/7178/6154/5478/6188/10399/2023/4609/11315/468/7314/51024/8531/3301/3303/51079/5034/7009/1984/1654/3315/857	23
ffar2	GO:2001233	regulation of apoptotic signaling pathway	33/397	396/18888	1.79498e-11	1.509e-09	1.25734e-09	6647/6201/7178/6154/5478/292/6188/10399/81618/2023/2950/4609/11315/2537/468/293/7314/467/4000/51024/8531/3301/183/3303/3958/51079/3304/5034/7009/1984/1654/3315/857	33
ffar2	GO:0006120	mitochondrial electron transport, NADH to ubiquinone	13/397	51/18888	2.97043e-11	2.4417e-09	2.03449e-09	4714/4536/4540/4535/4538/11315/4537/4713/4716/4725/4706/4710/4539	13
ffar2	GO:0019058	viral life cycle	28/397	319/18888	1.95479e-10	1.57191e-08	1.30976e-08	3956/10410/10581/5093/5478/3326/1915/6347/3921/9636/975/4061/27243/3146/8519/51160/5479/3429/684/3303/3304/5034/3688/3428/1654/2040/2934/857	28
ffar2	GO:1901798	positive regulation of signal transduction by p53 class mediator	10/397	30/18888	3.10458e-10	2.44337e-08	2.03588e-08	6201/6154/6135/6167/6209/4609/6224/7314/9349/1984	10
ffar2	GO:0016032	viral process	32/397	428/18888	5.8646e-10	4.5194e-08	3.76569e-08	3956/10410/10581/5093/5478/3326/1915/6347/3921/5901/7538/9636/1072/975/4061/27243/3146/8519/51160/5479/3429/684/3303/3304/5034/3688/3428/1654/2040/3725/2934/857	32
ffar2	GO:0000028	ribosomal small subunit assembly	8/397	18/18888	1.29272e-09	9.75872e-08	8.13123e-08	6193/6223/6232/6234/6209/3921/6208/51065	8
ffar2	GO:0006417	regulation of translation	32/397	451/18888	2.14358e-09	1.58582e-07	1.32135e-07	6191/6125/23521/2597/6154/6203/6188/10399/7538/9775/4904/6169/6208/468/6134/10209/3646/4869/27335/5935/51714/51065/8531/1938/23645/677/26135/1984/811/1654/3315/1153	32
ffar2	GO:0010257	NADH dehydrogenase complex assembly	12/397	60/18888	3.55002e-09	2.52529e-07	2.10414e-07	4714/4536/4540/4535/4538/4713/4716/126328/4725/51079/4706/4710	12
ffar2	GO:0032981	mitochondrial respiratory chain complex I assembly	12/397	60/18888	3.55002e-09	2.52529e-07	2.10414e-07	4714/4536/4540/4535/4538/4713/4716/126328/4725/51079/4706/4710	12
ffar2	GO:0046688	response to copper ion	10/397	38/18888	4.20402e-09	2.93409e-07	2.44476e-07	4489/4502/4493/4499/4519/11315/4512/513/4501/6649	10
ffar2	GO:0022618	protein-RNA complex assembly	22/397	234/18888	5.07685e-09	3.47764e-07	2.89766e-07	6193/6125/23521/6223/3326/6128/6135/6232/6234/6209/3921/6147/6175/6634/6169/6208/6134/3320/3646/27335/51065/4809	22
ffar2	GO:0031396	regulation of protein ubiquitination	20/397	198/18888	7.51187e-09	5.05208e-07	4.20952e-07	6201/6125/6187/5478/3326/6188/6135/6500/11315/9636/3320/7314/4869/51160/9349/3301/3303/3304/1654/857	20
ffar2	GO:0031397	negative regulation of protein ubiquitination	13/397	78/18888	8.22968e-09	5.436e-07	4.52942e-07	6201/6125/5478/6188/6135/11315/9636/51160/9349/3301/3303/3304/857	13
ffar2	GO:0071826	protein-RNA complex organization	22/397	244/18888	1.0981e-08	7.12609e-07	5.93765e-07	6193/6125/23521/6223/3326/6128/6135/6232/6234/6209/3921/6147/6175/6634/6169/6208/6134/3320/3646/27335/51065/4809	22
ffar2	GO:0034470	ncRNA processing	30/397	433/18888	1.19741e-08	7.6366e-07	6.36302e-07	6217/11224/6201/6130/6125/6229/6202/9045/6155/6165/6154/6223/6194/6135/6232/6234/6209/6227/9775/6208/6230/6218/51504/55651/150763/4736/6129/4809/6428/3181	30
ffar2	GO:0140694	non-membrane-bounded organelle assembly	29/397	413/18888	1.57401e-08	9.86824e-07	8.22248e-07	6193/6125/6223/6128/6188/6135/6232/6234/6209/3921/71/6228/6147/6175/6169/6208/6134/27243/10398/4869/387/203068/51065/3303/3304/3688/1654/1153/2934	29
ffar2	GO:1903320	regulation of protein modification by small protein conjugation or removal	21/397	241/18888	4.30596e-08	2.65462e-06	2.2119e-06	6201/6125/6187/5478/3326/6188/6135/6500/11315/9636/3320/7314/4869/51160/9349/3301/3303/1958/3304/1654/857	21
ffar2	GO:0044403	biological process involved in symbiotic interaction	24/397	311/18888	4.84212e-08	2.91363e-06	2.42771e-06	3956/10410/10581/2597/5478/3326/1915/3921/1072/975/4061/27243/3146/8519/5479/3429/3303/3304/5034/3688/2040/3725/2934/857	24
ffar2	GO:1903321	negative regulation of protein modification by small protein conjugation or removal	13/397	90/18888	4.88362e-08	2.91363e-06	2.42771e-06	6201/6125/5478/6188/6135/11315/9636/51160/9349/3301/3303/3304/857	13
ffar2	GO:0042026	protein refolding	8/397	27/18888	5.55598e-08	3.26216e-06	2.71812e-06	3312/567/3320/2280/3301/3303/3304/3315	8
ffar2	GO:1901873	regulation of post-translational protein modification	21/397	246/18888	6.13455e-08	3.54558e-06	2.95427e-06	6201/6125/6187/5478/3326/6188/6135/6500/11315/9636/3320/7314/4869/51160/9349/3301/3303/1958/3304/1654/857	21
ffar2	GO:1901874	negative regulation of post-translational protein modification	13/397	94/18888	8.29679e-08	4.72151e-06	3.93409e-06	6201/6125/5478/6188/6135/11315/9636/51160/9349/3301/3303/3304/857	13
ffar2	GO:2001244	positive regulation of intrinsic apoptotic signaling pathway	11/397	64/18888	8.43431e-08	4.72705e-06	3.9387e-06	6647/6201/6154/6188/10399/4609/11315/7314/51024/1984/857	11
ffar2	GO:0045727	positive regulation of translation	15/397	134/18888	1.49224e-07	8.23848e-06	6.86452e-06	6191/6125/6154/9775/4904/3646/4869/5935/51065/8531/1938/23645/1984/1654/1153	15
ffar2	GO:0061687	detoxification of inorganic compound	7/397	22/18888	2.23277e-07	1.19753e-05	9.97818e-06	4489/4502/4493/4499/11315/7295/4501	7
ffar2	GO:0001666	response to hypoxia	23/397	313/18888	2.23384e-07	1.19753e-05	9.97818e-06	4513/114757/4536/4540/4519/4535/2023/9124/4538/4609/468/4512/51142/2353/4000/1958/5034/677/7009/6649/7184/3764/857	23
ffar2	GO:2001234	negative regulation of apoptotic signaling pathway	20/397	244/18888	2.45595e-07	1.29779e-05	1.08136e-05	7178/5478/292/10399/2023/2950/11315/2537/468/293/4000/8531/3301/3303/3958/51079/3304/7009/1654/3315	20
ffar2	GO:0006413	translational initiation	14/397	124/18888	3.49271e-07	1.81966e-05	1.51619e-05	6193/23521/6188/6189/468/10209/1973/6218/3646/4869/27335/23645/1654/3315	14
ffar2	GO:0034250	positive regulation of amide metabolic process	16/397	163/18888	3.57233e-07	1.83529e-05	1.52921e-05	6191/6125/6154/7132/9775/4904/3646/4869/5935/51065/8531/1938/23645/1984/1654/1153	16
ffar2	GO:0006979	response to oxidative stress	26/397	398/18888	3.63381e-07	1.8413e-05	1.53422e-05	6647/5478/114757/6188/10399/4540/4535/9124/2950/11315/6414/468/4537/4512/5052/51142/7295/2353/3303/4710/3304/388/6649/3725/10365/694	26
ffar2	GO:0031647	regulation of protein stability	23/397	326/18888	4.58882e-07	2.29379e-05	1.91125e-05	6201/6125/3312/2597/3326/6135/5202/5216/11315/3320/54543/975/4869/4000/5479/9349/3303/1603/10169/3304/811/7203/2934	23
ffar2	GO:0036293	response to decreased oxygen levels	23/397	327/18888	4.84202e-07	2.38809e-05	1.98982e-05	4513/114757/4536/4540/4519/4535/2023/9124/4538/4609/468/4512/51142/2353/4000/1958/5034/677/7009/6649/7184/3764/857	23
ffar2	GO:0070482	response to oxygen levels	24/397	354/18888	5.30809e-07	2.5835e-05	2.15264e-05	4513/114757/4508/4536/4540/4519/4535/2023/9124/4538/4609/468/4512/51142/2353/4000/1958/5034/677/7009/6649/7184/3764/857	24
ffar2	GO:0010273	detoxification of copper ion	6/397	16/18888	5.56355e-07	2.63841e-05	2.19839e-05	4489/4502/4493/4499/11315/4501	6
ffar2	GO:1990169	stress response to copper ion	6/397	16/18888	5.56355e-07	2.63841e-05	2.19839e-05	4489/4502/4493/4499/11315/4501	6
ffar2	GO:0019079	viral genome replication	14/397	129/18888	5.69553e-07	2.6668e-05	2.22205e-05	10410/10581/5093/5478/1915/6347/9636/8519/5479/3429/684/3428/1654/2040	14
ffar2	GO:2001243	negative regulation of intrinsic apoptotic signaling pathway	13/397	114/18888	8.16836e-07	3.77685e-05	3.14697e-05	7178/5478/10399/2023/11315/468/8531/3301/3303/51079/7009/1654/3315	13
ffar2	GO:0098754	detoxification	15/397	158/18888	1.27019e-06	5.80055e-05	4.83318e-05	4489/6647/4502/4493/114757/4499/2950/11315/5052/84293/7295/51714/4501/6649/4259	15
ffar2	GO:0031400	negative regulation of protein modification process	26/397	426/18888	1.31367e-06	5.92595e-05	4.93766e-05	6201/6125/5478/805/6188/6135/10399/9021/2950/11315/9636/4869/51160/9349/2280/801/3301/183/3303/3958/23645/7529/3304/1843/3315/857	26
ffar2	GO:0051701	biological process involved in interaction with host	17/397	202/18888	1.36661e-06	6.00928e-05	5.00709e-05	3956/10410/10581/5478/3326/3921/975/4061/27243/3146/8519/3303/3304/5034/3688/2934/857	17
ffar2	GO:1903901	negative regulation of viral life cycle	7/397	28/18888	1.39015e-06	6.00928e-05	5.00709e-05	10410/10581/5478/4061/8519/684/2934	7
ffar2	GO:0033108	mitochondrial respiratory chain complex assembly	12/397	101/18888	1.39292e-06	6.00928e-05	5.00709e-05	4714/4536/4540/4535/4538/4713/4716/126328/4725/51079/4706/4710	12
ffar2	GO:0006457	protein folding	18/397	225/18888	1.39713e-06	6.00928e-05	5.00709e-05	3312/5478/567/3326/3336/5202/3320/5479/2280/3301/3303/3304/5034/811/5204/3315/7203/7184	18
ffar2	GO:0006414	translational elongation	10/397	69/18888	1.69285e-06	7.19754e-05	5.99718e-05	6181/1915/10399/6176/9775/1936/1933/51714/1938/1984	10
ffar2	GO:2001235	positive regulation of apoptotic signaling pathway	14/397	143/18888	1.98877e-06	8.35962e-05	6.96546e-05	6647/6201/6154/6188/10399/81618/4609/11315/7314/467/51024/183/1984/857	14
ffar2	GO:0045185	maintenance of protein location	11/397	88/18888	2.31189e-06	9.50896e-05	7.92312e-05	6500/9168/7114/11315/7295/7529/5552/400916/4792/2934/857	11
ffar2	GO:0052372	modulation by symbiont of entry into host	9/397	56/18888	2.31362e-06	9.50896e-05	7.92312e-05	3956/10410/10581/4061/3146/8519/5034/2934/857	9
ffar2	GO:0010038	response to metal ion	23/397	360/18888	2.52437e-06	0.000103	8.54986e-05	4489/2167/4502/4493/567/805/4499/4519/3726/11315/468/4512/2353/513/7846/3727/801/4501/811/6649/7184/3725/857	23
ffar2	GO:0050792	regulation of viral process	15/397	168/18888	2.74931e-06	0.000108	9.01505e-05	3956/10410/10581/5478/7538/9636/4061/3146/8519/684/5034/3428/1654/2040/2934	15
ffar2	GO:0009636	response to toxic substance	19/397	260/18888	2.75831e-06	0.000108	9.01505e-05	4489/6647/4502/4493/114757/4499/4519/2950/11315/2052/468/5052/84293/7295/2353/51714/4501/6649/4259	19
ffar2	GO:2000116	regulation of cysteine-type endopeptidase activity	16/397	190/18888	2.76994e-06	0.000108	9.01505e-05	6188/10399/1509/3336/1471/4609/11315/2537/3146/54205/51024/51065/51079/3428/1654/2934	16
ffar2	GO:2001056	positive regulation of cysteine-type endopeptidase activity	13/397	127/18888	2.80279e-06	0.000108	9.01505e-05	6188/10399/1509/3336/4609/3146/54205/51024/51065/51079/3428/1654/2934	13
ffar2	GO:0045862	positive regulation of proteolysis	22/397	336/18888	2.80796e-06	0.000108	9.01505e-05	6188/10399/6923/1509/3336/2023/4609/3146/54205/51024/51065/3303/302/5720/6613/51079/7041/3304/3428/1654/2934/857	22
ffar2	GO:1901796	regulation of signal transduction by p53 class mediator	12/397	108/18888	2.85542e-06	0.000109	9.07289e-05	6201/6125/6154/6135/6167/6209/4609/6224/7314/4869/9349/1984	12
ffar2	GO:0062197	cellular response to chemical stress	21/397	311/18888	2.92132e-06	0.00011	9.18757e-05	6647/5478/6188/10399/11315/468/5052/51142/7295/2353/8531/3301/3303/3304/677/1654/388/6649/3725/10365/857	21
ffar2	GO:0097501	stress response to metal ion	6/397	21/18888	3.44834e-06	0.000129	0.000107	4489/4502/4493/4499/11315/4501	6
ffar2	GO:0043280	positive regulation of cysteine-type endopeptidase activity involved in apoptotic process	12/397	111/18888	3.81603e-06	0.000141	0.000118	6188/10399/1509/3336/4609/3146/54205/51024/51065/51079/1654/2934	12
ffar2	GO:0035966	response to topologically incorrect protein	14/397	152/18888	4.10118e-06	0.00015	0.000125	3312/3326/10399/3336/468/3320/467/3301/3303/23645/7009/3315/857/7060	14
ffar2	GO:0031334	positive regulation of protein-containing complex assembly	16/397	197/18888	4.42779e-06	0.000159	0.000133	6188/10399/389/5216/11315/9636/3320/387/7408/3303/3958/10109/5879/3304/51673/1654	16
ffar2	GO:0010950	positive regulation of endopeptidase activity	14/397	153/18888	4.42937e-06	0.000159	0.000133	6188/10399/1509/3336/4609/3146/54205/51024/51065/5720/51079/3428/1654/2934	14
ffar2	GO:0002262	myeloid cell homeostasis	15/397	177/18888	5.24109e-06	0.000186	0.000155	6647/6229/567/292/6223/7538/6208/9636/5052/6218/3146/3303/3304/677/10365	15
ffar2	GO:0046718	symbiont entry into host cell	14/397	156/18888	5.55848e-06	0.000196	0.000163	3956/10410/10581/3921/975/4061/3146/8519/3303/3304/5034/3688/2934/857	14
ffar2	GO:0035456	response to interferon-beta	7/397	34/18888	5.66511e-06	0.000198	0.000165	10410/10581/8519/801/684/51079/3428	7
ffar2	GO:0006122	mitochondrial electron transport, ubiquinol to cytochrome c	5/397	14/18888	6.84941e-06	0.000237	0.000197	4519/1537/54205/7381/10975	5
ffar2	GO:0006986	response to unfolded protein	13/397	138/18888	7.06122e-06	0.00024	0.0002	3312/3326/10399/3336/468/3320/467/3301/3303/23645/7009/3315/7060	13
ffar2	GO:0051651	maintenance of location in cell	17/397	228/18888	7.0626e-06	0.00024	0.0002	2512/805/6500/2495/9168/7114/11315/7295/2280/801/1535/811/7184/5552/400916/2934/857	17
ffar2	GO:0052547	regulation of peptidase activity	20/397	304/18888	7.41585e-06	0.000249	0.000207	2597/6188/10399/1509/3336/1471/4609/11315/2537/3146/54205/51024/7076/51065/5720/51079/3428/1654/2934/857	20
ffar2	GO:0043281	regulation of cysteine-type endopeptidase activity involved in apoptotic process	14/397	160/18888	7.45846e-06	0.000249	0.000207	6188/10399/1509/3336/4609/11315/2537/3146/54205/51024/51065/51079/1654/2934	14
ffar2	GO:0046596	regulation of viral entry into host cell	8/397	49/18888	7.53317e-06	0.000249	0.000207	3956/10410/10581/4061/3146/8519/5034/2934	8
ffar2	GO:0052548	regulation of endopeptidase activity	19/397	280/18888	8.07538e-06	0.000263	0.000219	2597/6188/10399/1509/3336/1471/4609/11315/2537/3146/54205/51024/7076/51065/5720/51079/3428/1654/2934	19
ffar2	GO:0000027	ribosomal large subunit assembly	6/397	24/18888	8.10823e-06	0.000263	0.000219	6125/6128/6135/6147/6175/6134	6
ffar2	GO:0043903	regulation of biological process involved in symbiotic interaction	9/397	65/18888	8.2636e-06	0.000266	0.000221	3956/10410/10581/4061/3146/8519/5034/2934/857	9
ffar2	GO:0044409	symbiont entry into host	14/397	163/18888	9.24055e-06	0.000295	0.000246	3956/10410/10581/3921/975/4061/3146/8519/3303/3304/5034/3688/2934/857	14
ffar2	GO:0032507	maintenance of protein location in cell	9/397	66/18888	9.39297e-06	0.000297	0.000247	6500/9168/7114/11315/7295/5552/400916/2934/857	9
ffar2	GO:0051444	negative regulation of ubiquitin-protein transferase activity	5/397	15/18888	1.00971e-05	0.000317	0.000264	6201/6125/6135/11315/9349	5
ffar2	GO:0071276	cellular response to cadmium ion	7/397	37/18888	1.02687e-05	0.000319	0.000266	4489/4502/4493/4499/2353/4501/3725	7
ffar2	GO:1903900	regulation of viral life cycle	13/397	143/18888	1.04205e-05	0.000321	0.000268	3956/10410/10581/5478/9636/4061/3146/8519/684/5034/3428/1654/2934	13
ffar2	GO:0034101	erythrocyte homeostasis	13/397	144/18888	1.12401e-05	0.000344	0.000286	6229/567/292/6223/7538/6208/9636/5052/6218/3303/3304/677/10365	13
ffar2	GO:0010952	positive regulation of peptidase activity	14/397	167/18888	1.21984e-05	0.00037	0.000308	6188/10399/1509/3336/4609/3146/54205/51024/51065/5720/51079/3428/1654/2934	14
ffar2	GO:0051438	regulation of ubiquitin-protein transferase activity	7/397	38/18888	1.23617e-05	0.000372	0.00031	6201/6125/6187/6135/6500/11315/9349	7
ffar2	GO:0050821	protein stabilization	16/397	218/18888	1.59601e-05	0.000476	0.000397	6201/6125/2597/3326/6135/5202/5216/11315/3320/4869/5479/9349/3303/3304/811/7203	16
ffar2	GO:0033119	negative regulation of RNA splicing	6/397	27/18888	1.69052e-05	0.0005	0.000417	6207/4869/6231/7009/6432/3181	6
ffar2	GO:0000470	maturation of LSU-rRNA	6/397	28/18888	2.11366e-05	0.000621	0.000517	11224/6130/55651/4736/6129/4809	6
ffar2	GO:0071248	cellular response to metal ion	15/397	200/18888	2.27302e-05	0.000662	0.000552	4489/2167/4502/4493/567/4499/3726/468/2353/7846/3727/4501/811/7184/3725	15
ffar2	GO:0072331	signal transduction by p53 class mediator	14/397	177/18888	2.35341e-05	0.00068	0.000567	6201/6125/6154/6135/6167/6209/4609/6224/7314/4869/9349/51065/3428/1984	14
ffar2	GO:0070527	platelet aggregation	9/397	74/18888	2.41915e-05	0.000694	0.000578	1192/5478/60/71/10398/10627/928/3315/2778	9
ffar2	GO:0048525	negative regulation of viral process	10/397	93/18888	2.5714e-05	0.000732	0.00061	10410/10581/5478/7538/9636/4061/8519/684/3428/2934	10
ffar2	GO:0061077	chaperone-mediated protein folding	9/397	75/18888	2.69872e-05	0.000761	0.000634	3312/3336/5202/5479/3303/3304/5204/3315/7203	9
ffar2	GO:0002428	antigen processing and presentation of peptide antigen via MHC class Ib	5/397	18/18888	2.73466e-05	0.000761	0.000634	3106/3107/567/3105/3133	5
ffar2	GO:1904666	regulation of ubiquitin protein ligase activity	5/397	18/18888	2.73466e-05	0.000761	0.000634	6201/6125/6135/6500/9349	5
ffar2	GO:0071241	cellular response to inorganic substance	16/397	229/18888	2.92532e-05	0.000806	0.000672	4489/2167/4502/4493/567/4499/3726/9775/468/2353/7846/3727/4501/811/7184/3725	16
ffar2	GO:0042176	regulation of protein catabolic process	21/397	362/18888	2.94224e-05	0.000806	0.000672	4946/3326/1915/6135/10399/6923/1471/11315/3320/7314/975/4947/51160/7076/3303/302/5720/6613/51079/3304/857	21
ffar2	GO:0043086	negative regulation of catalytic activity	24/397	449/18888	3.0503e-05	0.00083	0.000691	6201/6125/2597/5478/6135/1471/2950/7538/11315/2537/4869/7076/9349/2280/3301/183/3958/23645/7009/3428/1654/1843/3315/857	24
ffar2	GO:0051099	positive regulation of binding	11/397	115/18888	3.09825e-05	0.000837	0.000697	567/6135/5901/11315/4830/3646/7295/3146/2280/302/8721	11
ffar2	GO:0051235	maintenance of location	20/397	337/18888	3.29907e-05	0.000884	0.000737	2867/2512/805/6500/2495/9168/7114/11315/7295/2280/801/1535/7529/811/7184/5552/400916/4792/2934/857	20
ffar2	GO:0021762	substantia nigra development	7/397	44/18888	3.36771e-05	0.000896	0.000747	60/805/1340/8655/387/801/515	7
ffar2	GO:0051345	positive regulation of hydrolase activity	25/397	482/18888	3.43067e-05	0.000906	0.000755	3326/805/6188/10399/6347/1509/3336/389/4609/3146/54205/387/51024/801/51065/3303/5720/23645/5660/51079/3688/3428/1654/6004/2934	25
ffar2	GO:0046686	response to cadmium ion	8/397	60/18888	3.49429e-05	0.000917	0.000764	4489/4502/4493/4499/4519/2353/4501/3725	8
ffar2	GO:0035304	regulation of protein dephosphorylation	9/397	79/18888	4.10753e-05	0.00107	0.000892	5478/3326/805/2280/801/3958/23645/7529/7184	9
ffar2	GO:0098869	cellular oxidant detoxification	10/397	99/18888	4.43476e-05	0.001146	0.000955	6647/114757/2950/11315/5052/84293/7295/51714/6649/4259	10
ffar2	GO:0034612	response to tumor necrosis factor	17/397	263/18888	4.46054e-05	0.001146	0.000955	2167/6188/6347/7132/7114/2950/7538/2353/7846/8531/3303/3304/677/1984/427/4792/10365	17
ffar2	GO:0140467	integrated stress response signaling	7/397	46/18888	4.53704e-05	0.001157	0.000964	3726/468/1052/2353/23645/1051/3725	7
ffar2	GO:0051098	regulation of binding	16/397	238/18888	4.66292e-05	0.001181	0.000984	567/60/6135/10399/5901/11315/4830/3646/7295/3146/2280/302/7009/3428/8721/3725	16
ffar2	GO:0030100	regulation of endocytosis	18/397	291/18888	4.76618e-05	0.001199	0.000999	6647/78989/967/567/60/10399/6347/71/375/977/3146/51160/302/3958/1535/5879/811/857	18
ffar2	GO:0043666	regulation of phosphoprotein phosphatase activity	7/397	47/18888	5.23567e-05	0.0013	0.001083	3326/805/2280/801/3958/23645/7184	7
ffar2	GO:1902175	regulation of oxidative stress-induced intrinsic apoptotic signaling pathway	7/397	47/18888	5.23567e-05	0.0013	0.001083	6647/5478/10399/11315/468/5034/3315	7
ffar2	GO:0071356	cellular response to tumor necrosis factor	16/397	241/18888	5.41705e-05	0.001336	0.001113	2167/6188/6347/7132/7114/2950/7538/2353/8531/3303/3304/677/1984/427/4792/10365	16
ffar2	GO:0006446	regulation of translational initiation	9/397	84/18888	6.69983e-05	0.001641	0.001368	23521/468/10209/3646/4869/27335/23645/1654/3315	9
ffar2	GO:0034599	cellular response to oxidative stress	16/397	248/18888	7.60808e-05	0.001851	0.001543	6647/5478/6188/10399/11315/468/5052/51142/7295/2353/3303/3304/388/6649/3725/10365	16
ffar2	GO:0032069	regulation of nuclease activity	5/397	22/18888	7.84213e-05	0.001896	0.00158	6188/3146/4869/3303/7009	5
ffar2	GO:0043254	regulation of protein-containing complex assembly	22/397	418/18888	8.17055e-05	0.001963	0.001635	3312/23521/6188/10399/389/9168/7114/5216/11315/9636/3320/3146/387/7408/3303/3958/10109/5879/3304/51673/1654/2934	22
ffar2	GO:0019885	antigen processing and presentation of endogenous peptide antigen via MHC class I	5/397	23/18888	9.84855e-05	0.002335	0.001946	3106/3107/567/3105/3133	5
ffar2	GO:0046597	negative regulation of viral entry into host cell	5/397	23/18888	9.84855e-05	0.002335	0.001946	10410/10581/4061/8519/2934	5
ffar2	GO:1903050	regulation of proteolysis involved in protein catabolic process	15/397	228/18888	0.000102	0.002404	0.002003	6201/6125/3326/6135/10399/6923/11315/7314/9349/3303/5720/6613/7041/3304/857	15
ffar2	GO:0048144	fibroblast proliferation	10/397	110/18888	0.000109	0.002548	0.002123	2495/2950/4609/5052/183/6277/10933/3764/857/1281	10
ffar2	GO:0002474	antigen processing and presentation of peptide antigen via MHC class I	6/397	37/18888	0.000111	0.002586	0.002155	3106/3107/567/3105/3133/811	6
ffar2	GO:0097191	extrinsic apoptotic signaling pathway	15/397	230/18888	0.000112	0.0026	0.002166	7132/81618/2950/11315/2537/467/4000/3429/183/3303/3958/51079/3304/1654/857	15
ffar2	GO:0071294	cellular response to zinc ion	5/397	24/18888	0.000122	0.002809	0.002341	4489/4502/4493/4499/4501	5
ffar2	GO:2001236	regulation of extrinsic apoptotic signaling pathway	12/397	157/18888	0.000124	0.00283	0.002358	81618/2950/11315/2537/467/4000/183/3303/3958/3304/1654/857	12
ffar2	GO:0032273	positive regulation of protein polymerization	9/397	91/18888	0.000125	0.002845	0.002371	6188/5216/3320/7408/3303/10109/5879/3304/51673	9
ffar2	GO:0030490	maturation of SSU-rRNA	7/397	54/18888	0.00013	0.002931	0.002442	6217/6202/6223/6234/6227/6208/4809	7
ffar2	GO:0002475	antigen processing and presentation via MHC class Ib	5/397	25/18888	0.00015	0.003347	0.002789	3106/3107/567/3105/3133	5
ffar2	GO:0002483	antigen processing and presentation of endogenous peptide antigen	5/397	25/18888	0.00015	0.003347	0.002789	3106/3107/567/3105/3133	5
ffar2	GO:0051348	negative regulation of transferase activity	14/397	213/18888	0.000174	0.00386	0.003216	6201/6125/5478/6135/2950/7538/11315/4869/9349/3301/183/1843/3315/857	14
ffar2	GO:0071280	cellular response to copper ion	5/397	26/18888	0.000183	0.004025	0.003354	4489/4502/4493/4499/4501	5
ffar2	GO:0034976	response to endoplasmic reticulum stress	16/397	269/18888	0.000195	0.004267	0.003555	10399/11315/468/467/3303/23645/1051/5034/7009/811/1654/7184/3725/3764/857/7060	16
ffar2	GO:1990748	cellular detoxification	10/397	119/18888	0.000209	0.004508	0.003756	6647/114757/2950/11315/5052/84293/7295/51714/6649/4259	10
ffar2	GO:2000058	regulation of ubiquitin-dependent protein catabolic process	12/397	166/18888	0.000209	0.004508	0.003756	6201/6125/3326/6135/10399/6923/11315/9349/3303/6613/7041/3304	12
ffar2	GO:0034341	response to type II interferon	11/397	142/18888	0.00021	0.004508	0.003756	10410/10581/23521/2597/6347/71/7431/8519/801/684/2934	11
ffar2	GO:0034109	homotypic cell-cell adhesion	9/397	98/18888	0.000221	0.004732	0.003943	1192/5478/60/71/10398/10627/928/3315/2778	9
ffar2	GO:0007566	embryo implantation	7/397	59/18888	0.000229	0.004836	0.00403	6647/6159/3490/397/7076/51673/811	7
ffar2	GO:0010921	regulation of phosphatase activity	7/397	59/18888	0.000229	0.004836	0.00403	3326/805/2280/801/3958/23645/7184	7
ffar2	GO:1902903	regulation of supramolecular fiber organization	20/397	392/18888	0.000257	0.005404	0.004503	3312/6188/71/389/375/9168/5202/7114/5216/11315/387/7408/3303/10109/5879/3304/6050/5204/11034/2934	20
ffar2	GO:0002486	antigen processing and presentation of endogenous peptide antigen via MHC class I via ER pathway, TAP-independent	4/397	16/18888	0.000286	0.005984	0.004986	3106/3107/3105/3133	4
ffar2	GO:0007596	blood coagulation	14/397	226/18888	0.000321	0.006662	0.005551	1192/5478/60/71/966/10398/302/308/10627/928/3315/857/1281/2778	14
ffar2	GO:0034614	cellular response to reactive oxygen species	11/397	151/18888	0.000357	0.007378	0.006147	6647/6188/10399/11315/5052/7295/2353/388/6649/3725/10365	11
ffar2	GO:0002476	antigen processing and presentation of endogenous peptide antigen via MHC class Ib	4/397	17/18888	0.000368	0.007526	0.006271	3106/3107/3105/3133	4
ffar2	GO:0002484	antigen processing and presentation of endogenous peptide antigen via MHC class I via ER pathway	4/397	17/18888	0.000368	0.007526	0.006271	3106/3107/3105/3133	4
ffar2	GO:0000302	response to reactive oxygen species	13/397	203/18888	0.000379	0.00768	0.006399	6647/6188/10399/4540/2950/11315/5052/7295/2353/388/6649/3725/10365	13
ffar2	GO:0008631	intrinsic apoptotic signaling pathway in response to oxidative stress	7/397	64/18888	0.000381	0.00768	0.006399	6647/5478/10399/11315/468/5034/3315	7
ffar2	GO:0045646	regulation of erythrocyte differentiation	6/397	46/18888	0.000382	0.00768	0.006399	567/7538/9636/3303/3304/677	6
ffar2	GO:0035303	regulation of dephosphorylation	9/397	106/18888	0.000399	0.007896	0.006579	5478/3326/805/2280/801/3958/23645/7529/7184	9
ffar2	GO:0050729	positive regulation of inflammatory response	11/397	153/18888	0.0004	0.007896	0.006579	2867/3956/2167/6223/7132/11315/975/3133/183/1051/4792	11
ffar2	GO:0050817	coagulation	14/397	231/18888	0.0004	0.007896	0.006579	1192/5478/60/71/966/10398/302/308/10627/928/3315/857/1281/2778	14
ffar2	GO:0097237	cellular response to toxic substance	10/397	129/18888	0.000401	0.007896	0.006579	6647/114757/2950/11315/5052/84293/7295/51714/6649/4259	10
ffar2	GO:0045069	regulation of viral genome replication	8/397	85/18888	0.000417	0.008154	0.006794	10410/10581/5478/9636/8519/684/3428/1654	8
ffar2	GO:0017148	negative regulation of translation	13/397	206/18888	0.000436	0.00844	0.007033	23521/2597/6188/10399/7538/9775/4904/468/3646/26135/811/1654/1153	13
ffar2	GO:0007599	hemostasis	14/397	233/18888	0.000436	0.00844	0.007033	1192/5478/60/71/966/10398/302/308/10627/928/3315/857/1281/2778	14
ffar2	GO:0045936	negative regulation of phosphate metabolic process	19/397	378/18888	0.000438	0.00844	0.007033	5478/805/10399/9021/2950/11315/8655/4869/51024/2280/801/3301/183/3958/23645/7529/1843/3315/857	19
ffar2	GO:0009615	response to virus	20/397	409/18888	0.000443	0.0085	0.007082	10410/10581/7178/6210/375/2023/2537/9636/1072/3320/8519/3429/684/3428/1984/811/1654/3315/3764/59	20
ffar2	GO:0010563	negative regulation of phosphorus metabolic process	19/397	379/18888	0.000453	0.008628	0.007189	5478/805/10399/9021/2950/11315/8655/4869/51024/2280/801/3301/183/3958/23645/7529/1843/3315/857	19
ffar2	GO:0035455	response to interferon-alpha	4/397	18/18888	0.000466	0.008833	0.00736	10410/10581/8519/684	4
ffar2	GO:0019883	antigen processing and presentation of endogenous antigen	5/397	32/18888	0.000505	0.009486	0.007904	3106/3107/567/3105/3133	5
ffar2	GO:0048857	neural nucleus development	7/397	67/18888	0.000505	0.009486	0.007904	60/805/1340/8655/387/801/515	7
ffar3	GO:0042776	proton motive force-driven mitochondrial ATP synthesis	6/113	67/18888	2.97465e-06	0.005414	0.004733	6392/4726/4715/498/4708/522	6
ffar3	GO:0015986	proton motive force-driven ATP synthesis	6/113	76/18888	6.23812e-06	0.005414	0.004733	6392/4726/4715/498/4708/522	6
ffar3	GO:0046034	ATP metabolic process	9/113	220/18888	7.01057e-06	0.005414	0.004733	6392/26471/5223/4726/4715/498/4708/522/5315	9
ffar3	GO:0009205	purine ribonucleoside triphosphate metabolic process	9/113	244/18888	1.6066e-05	0.006748	0.005899	6392/26471/5223/4726/4715/498/4708/522/5315	9
ffar3	GO:0009144	purine nucleoside triphosphate metabolic process	9/113	250/18888	1.94764e-05	0.006748	0.005899	6392/26471/5223/4726/4715/498/4708/522/5315	9
ffar3	GO:0009199	ribonucleoside triphosphate metabolic process	9/113	251/18888	2.01007e-05	0.006748	0.005899	6392/26471/5223/4726/4715/498/4708/522/5315	9
ffar3	GO:0009060	aerobic respiration	8/113	199/18888	2.6228e-05	0.006748	0.005899	6392/26471/4191/4726/4715/498/4708/522	8
ffar3	GO:0006119	oxidative phosphorylation	7/113	148/18888	3.03723e-05	0.006748	0.005899	6392/26471/4726/4715/498/4708/522	7
ffar3	GO:0009141	nucleoside triphosphate metabolic process	9/113	266/18888	3.17223e-05	0.006748	0.005899	6392/26471/5223/4726/4715/498/4708/522/5315	9
ffar3	GO:0006754	ATP biosynthetic process	6/113	101/18888	3.20372e-05	0.006748	0.005899	6392/4726/4715/498/4708/522	6
ffar3	GO:0000377	RNA splicing, via transesterification reactions with bulged adenosine as nucleophile	10/113	337/18888	3.49512e-05	0.006748	0.005899	6628/3178/9939/9588/4691/3185/10284/59286/3190/220988	10
ffar3	GO:0000398	mRNA splicing, via spliceosome	10/113	337/18888	3.49512e-05	0.006748	0.005899	6628/3178/9939/9588/4691/3185/10284/59286/3190/220988	10
ffar3	GO:0000375	RNA splicing, via transesterification reactions	10/113	341/18888	3.86154e-05	0.006882	0.006016	6628/3178/9939/9588/4691/3185/10284/59286/3190/220988	10
ffar3	GO:0071398	cellular response to fatty acid	4/113	35/18888	5.51106e-05	0.008214	0.00718	2865/4023/3399/3280	4
ffar3	GO:0009206	purine ribonucleoside triphosphate biosynthetic process	6/113	112/18888	5.73428e-05	0.008214	0.00718	6392/4726/4715/498/4708/522	6
ffar3	GO:0048024	regulation of mRNA splicing, via spliceosome	6/113	112/18888	5.73428e-05	0.008214	0.00718	3178/9939/9588/4691/10284/3190	6
ffar3	GO:0009145	purine nucleoside triphosphate biosynthetic process	6/113	113/18888	6.0266e-05	0.008214	0.00718	6392/4726/4715/498/4708/522	6
ffar3	GO:0009201	ribonucleoside triphosphate biosynthetic process	6/113	118/18888	7.67212e-05	0.009876	0.008632	6392/4726/4715/498/4708/522	6
ffar	GO:0031647	regulation of protein stability	22/307	326/18888	2.04007e-08	6.52618e-05	5.93982e-05	79763/79594/29997/2896/5300/11261/22948/10575/5476/1650/819/92703/3920/11331/8575/3064/11140/23673/10471/10574/51125/29116	22
ffar	GO:1990173	protein localization to nucleoplasm	6/307	14/18888	4.72616e-08	7.55949e-05	6.88029e-05	29997/22948/10575/1736/51574/10574	6
ffar	GO:1904869	regulation of protein localization to Cajal body	5/307	11/18888	4.68259e-07	0.000362	0.000329	22948/10575/1736/51574/10574	5
ffar	GO:1904871	positive regulation of protein localization to Cajal body	5/307	11/18888	4.68259e-07	0.000362	0.000329	22948/10575/1736/51574/10574	5
ffar	GO:0050821	protein stabilization	16/307	218/18888	5.93654e-07	0.000362	0.000329	79594/29997/2896/5300/11261/22948/10575/819/3920/11331/8575/11140/23673/10471/10574/51125	16
ffar	GO:1903405	protein localization to nuclear body	5/307	12/18888	7.92052e-07	0.000362	0.000329	22948/10575/1736/51574/10574	5
ffar	GO:1904867	protein localization to Cajal body	5/307	12/18888	7.92052e-07	0.000362	0.000329	22948/10575/1736/51574/10574	5
ffar	GO:0006457	protein folding	15/307	225/18888	4.41043e-06	0.001764	0.001605	10294/2896/402/22948/10575/10549/10598/3998/9141/11140/1155/10471/10574/54788/23770	15
ffar	GO:0090150	establishment of protein localization to membrane	16/307	277/18888	1.31104e-05	0.004256	0.003874	10139/83460/26517/9804/55831/11261/6734/819/22883/26003/9230/10791/9141/51125/537/23480	16
ffar	GO:1904851	positive regulation of establishment of protein localization to telomere	4/307	10/18888	1.33053e-05	0.004256	0.003874	22948/10575/1736/10574	4
ffar	GO:0070203	regulation of establishment of protein localization to telomere	4/307	11/18888	2.06407e-05	0.005701	0.005189	22948/10575/1736/10574	4
ffar	GO:0007006	mitochondrial membrane organization	10/307	117/18888	2.13849e-05	0.005701	0.005189	1267/79594/26517/9804/84266/125988/9141/10989/665/27069	10
ffar	GO:1903008	organelle disassembly	12/307	175/18888	3.03675e-05	0.006519	0.005933	79594/340061/80349/11331/65991/3064/11140/665/84557/57104/23770/9325	12
ffar	GO:0070202	regulation of establishment of protein localization to chromosome	4/307	12/18888	3.05651e-05	0.006519	0.005933	22948/10575/1736/10574	4
ffar	GO:1904816	positive regulation of protein localization to chromosome, telomeric region	4/307	12/18888	3.05651e-05	0.006519	0.005933	22948/10575/1736/10574	4

## Sheet: hca_ffar_deg_enrich_GO_smc
Cluster	ID	Description	GeneRatio	BgRatio	pvalue	p.adjust	qvalue	geneID	Count
ctrl	GO:0006936	muscle contraction	11/47	355/18888	8.42779e-10	5.3273e-07	3.90059e-07	775/5592/323/6262/4629/1756/6546/4660/783/7871/7402	11
ctrl	GO:0003012	muscle system process	12/47	459/18888	8.88624e-10	5.3273e-07	3.90059e-07	775/5592/323/6262/4629/1756/8470/6546/4660/783/7871/7402	12
ctrl	GO:0086001	cardiac muscle cell action potential	6/47	84/18888	5.98943e-08	2.39377e-05	1.7527e-05	775/6262/1756/6546/783/7871	6
ctrl	GO:0010881	regulation of cardiac muscle contraction by regulation of the release of sequestered calcium ion	4/47	22/18888	2.38166e-07	5.71122e-05	4.18169e-05	775/6262/1756/6546	4
ctrl	GO:0086012	membrane depolarization during cardiac muscle cell action potential	4/47	22/18888	2.38166e-07	5.71122e-05	4.18169e-05	775/6546/783/7871	4
ctrl	GO:0010882	regulation of cardiac muscle contraction by calcium ion signaling	4/47	26/18888	4.83216e-07	9.65627e-05	7.07021e-05	775/6262/1756/6546	4
ctrl	GO:0086010	membrane depolarization during action potential	4/47	28/18888	6.59389e-07	0.000113	8.26963e-05	775/6546/783/7871	4
ctrl	GO:1904062	regulation of monoatomic cation transmembrane transport	8/47	309/18888	8.46454e-07	0.000127	9.28871e-05	775/6262/1756/7881/6546/783/7871/7402	8
ctrl	GO:0010880	regulation of release of sequestered calcium ion into cytosol by sarcoplasmic reticulum	4/47	31/18888	1.00779e-06	0.000134	9.83041e-05	775/6262/1756/6546	4
ctrl	GO:0001508	action potential	6/47	149/18888	1.79157e-06	0.000188	0.000138	775/6262/1756/6546/783/7871	6
ctrl	GO:0014808	release of sequestered calcium ion into cytosol by sarcoplasmic reticulum	4/47	36/18888	1.86956e-06	0.000188	0.000138	775/6262/1756/6546	4
ctrl	GO:1903514	release of sequestered calcium ion into cytosol by endoplasmic reticulum	4/47	37/18888	2.09236e-06	0.000188	0.000138	775/6262/1756/6546	4
ctrl	GO:0034765	regulation of monoatomic ion transmembrane transport	8/47	349/18888	2.10356e-06	0.000188	0.000138	775/6262/1756/7881/6546/783/7871/7402	8
ctrl	GO:0086016	AV node cell action potential	3/47	11/18888	2.34957e-06	0.000188	0.000138	775/6262/783	3
ctrl	GO:0086027	AV node cell to bundle of His cell signaling	3/47	11/18888	2.34957e-06	0.000188	0.000138	775/6262/783	3
ctrl	GO:0086067	AV node cell to bundle of His cell communication	3/47	12/18888	3.12729e-06	0.000234	0.000172	775/6262/783	3
ctrl	GO:0006937	regulation of muscle contraction	6/47	167/18888	3.47268e-06	0.000245	0.000179	775/5592/6262/1756/6546/4660	6
ctrl	GO:0070296	sarcoplasmic reticulum calcium ion transport	4/47	43/18888	3.86725e-06	0.000258	0.000189	775/6262/1756/6546	4
ctrl	GO:0010959	regulation of metal ion transport	8/47	394/18888	5.15391e-06	0.000325	0.000238	775/6262/1756/7881/6546/783/7871/7402	8
ctrl	GO:0002027	regulation of heart rate	5/47	104/18888	5.86364e-06	0.000352	0.000257	775/6262/1756/6546/783	5
ctrl	GO:0055001	muscle cell development	6/47	204/18888	1.09497e-05	0.000625	0.000458	5592/4629/1756/11155/8470/6546	6
ctrl	GO:0086065	cell communication involved in cardiac conduction	4/47	58/18888	1.2937e-05	0.000653	0.000478	775/6262/6546/783	4
ctrl	GO:0086014	atrial cardiac muscle cell action potential	3/47	19/18888	1.36068e-05	0.000653	0.000478	775/6262/783	3
ctrl	GO:0086026	atrial cardiac muscle cell to AV node cell signaling	3/47	19/18888	1.36068e-05	0.000653	0.000478	775/6262/783	3
ctrl	GO:0086066	atrial cardiac muscle cell to AV node cell communication	3/47	19/18888	1.36068e-05	0.000653	0.000478	775/6262/783	3
ctrl	GO:0032412	regulation of monoatomic ion transmembrane transporter activity	6/47	221/18888	1.72466e-05	0.000795	0.000582	6262/1756/7881/783/7871/7402	6
ctrl	GO:0043269	regulation of monoatomic ion transport	8/47	470/18888	1.85675e-05	0.000825	0.000604	775/6262/1756/7881/6546/783/7871/7402	8
ctrl	GO:0022898	regulation of transmembrane transporter activity	6/47	229/18888	2.10829e-05	0.000903	0.000661	6262/1756/7881/783/7871/7402	6
ctrl	GO:0034762	regulation of transmembrane transport	8/47	489/18888	2.46679e-05	0.00102	0.000747	775/6262/1756/7881/6546/783/7871/7402	8
ctrl	GO:0060048	cardiac muscle contraction	5/47	145/18888	2.9441e-05	0.001161	0.00085	775/6262/1756/6546/783	5
ctrl	GO:0090257	regulation of muscle system process	6/47	245/18888	3.08205e-05	0.001161	0.00085	775/5592/6262/1756/6546/4660	6
ctrl	GO:0035994	response to muscle stretch	3/47	25/18888	3.19602e-05	0.001161	0.00085	6262/1756/6546	3
ctrl	GO:0086064	cell communication by electrical coupling involved in cardiac conduction	3/47	25/18888	3.19602e-05	0.001161	0.00085	775/6262/6546	3
ctrl	GO:0055117	regulation of cardiac muscle contraction	4/47	77/18888	3.98625e-05	0.001406	0.001029	775/6262/1756/6546	4
ctrl	GO:0032409	regulation of transporter activity	6/47	260/18888	4.29625e-05	0.001472	0.001078	6262/1756/7881/783/7871/7402	6
ctrl	GO:0060402	calcium ion transport into cytosol	3/47	28/18888	4.52847e-05	0.001508	0.001104	775/6262/6546	3
ctrl	GO:0051279	regulation of release of sequestered calcium ion into cytosol	4/47	83/18888	5.3542e-05	0.001735	0.00127	775/6262/1756/6546	4
ctrl	GO:1903169	regulation of calcium ion transmembrane transport	5/47	168/18888	5.94752e-05	0.001877	0.001374	775/6262/1756/6546/783	5
ctrl	GO:0055013	cardiac muscle cell development	4/47	87/18888	6.43851e-05	0.001979	0.001449	5592/4629/8470/6546	4
ctrl	GO:0010644	cell communication by electrical coupling	3/47	32/18888	6.80859e-05	0.002041	0.001494	775/6262/6546	3
ctrl	GO:0086019	cell-cell signaling involved in cardiac conduction	3/47	34/18888	8.18561e-05	0.002341	0.001714	775/6262/783	3
ctrl	GO:0051899	membrane depolarization	4/47	93/18888	8.35385e-05	0.002341	0.001714	775/6546/783/7871	4
ctrl	GO:0042692	muscle cell differentiation	7/47	428/18888	8.39647e-05	0.002341	0.001714	5592/4629/1756/11155/8470/6546/577	7
ctrl	GO:0055006	cardiac cell development	4/47	94/18888	8.70928e-05	0.002373	0.001738	5592/4629/8470/6546	4
ctrl	GO:0006942	regulation of striated muscle contraction	4/47	98/18888	0.000102	0.002724	0.001994	775/6262/1756/6546	4
ctrl	GO:0061337	cardiac conduction	4/47	99/18888	0.000107	0.002724	0.001994	775/6262/6546/783	4
ctrl	GO:0042391	regulation of membrane potential	7/47	446/18888	0.000109	0.002724	0.001994	775/6262/1756/6546/783/7871/5071	7
ctrl	GO:0006941	striated muscle contraction	5/47	191/18888	0.000109	0.002724	0.001994	775/6262/1756/6546/783	5
ctrl	GO:0051146	striated muscle cell differentiation	6/47	313/18888	0.00012	0.002928	0.002143	5592/4629/11155/8470/6546/577	6
ctrl	GO:0032231	regulation of actin filament bundle assembly	4/47	107/18888	0.000144	0.003452	0.002527	55604/10395/171024/5071	4
ctrl	GO:0006939	smooth muscle contraction	4/47	108/18888	0.000149	0.003508	0.002568	5592/323/4629/6546	4
ctrl	GO:0008016	regulation of heart contraction	5/47	208/18888	0.000163	0.003748	0.002744	775/6262/1756/6546/783	5
ctrl	GO:2001257	regulation of cation channel activity	4/47	116/18888	0.000196	0.004445	0.003255	1756/7881/783/7871	4
ctrl	GO:2000649	regulation of sodium ion transmembrane transporter activity	3/47	49/18888	0.000246	0.005451	0.003991	1756/7871/7402	3
ctrl	GO:2000625	regulation of miRNA catabolic process	2/47	10/18888	0.000269	0.00587	0.004298	378938/283131	2
ctrl	GO:0051209	release of sequestered calcium ion into cytosol	4/47	129/18888	0.000295	0.006282	0.004599	775/6262/1756/6546	4
ctrl	GO:0051283	negative regulation of sequestering of calcium ion	4/47	130/18888	0.000304	0.006282	0.004599	775/6262/1756/6546	4
ctrl	GO:0055007	cardiac muscle cell differentiation	4/47	130/18888	0.000304	0.006282	0.004599	5592/4629/8470/6546	4
ctrl	GO:0051282	regulation of sequestering of calcium ion	4/47	132/18888	0.000322	0.006545	0.004792	775/6262/1756/6546	4
ctrl	GO:0071313	cellular response to caffeine	2/47	11/18888	0.000329	0.006566	0.004808	6262/6546	2
ctrl	GO:0051924	regulation of calcium ion transport	5/47	247/18888	0.00036	0.006868	0.005029	775/6262/1756/6546/783	5
ctrl	GO:0051208	sequestering of calcium ion	4/47	136/18888	0.000361	0.006868	0.005029	775/6262/1756/6546	4
ctrl	GO:0032970	regulation of actin filament-based process	6/47	385/18888	0.000366	0.006868	0.005029	775/6262/55604/10395/171024/5071	6
ctrl	GO:0048738	cardiac muscle tissue development	5/47	248/18888	0.000367	0.006868	0.005029	5592/6262/4629/8470/6546	5
ctrl	GO:0060047	heart contraction	5/47	249/18888	0.000373	0.006888	0.005043	775/6262/1756/6546/783	5
ctrl	GO:0098911	regulation of ventricular cardiac muscle cell action potential	2/47	12/18888	0.000394	0.007152	0.005237	775/6262	2
ctrl	GO:1902305	regulation of sodium ion transmembrane transport	3/47	59/18888	0.000426	0.007619	0.005578	1756/7871/7402	3
ctrl	GO:0003015	heart process	5/47	260/18888	0.000455	0.008022	0.005874	775/6262/1756/6546/783	5
ctrl	GO:0086002	cardiac muscle cell action potential involved in contraction	3/47	61/18888	0.00047	0.00807	0.005909	775/6262/783	3
ctrl	GO:1903522	regulation of blood circulation	5/47	262/18888	0.000471	0.00807	0.005909	775/6262/1756/6546/783	5
ctrl	GO:0014706	striated muscle tissue development	5/47	265/18888	0.000496	0.008379	0.006135	5592/6262/4629/8470/6546	5
ctrl	GO:0070593	dendrite self-avoidance	2/47	14/18888	0.000541	0.008887	0.006507	91624/23022	2
ctrl	GO:0071415	cellular response to purine-containing compound	2/47	14/18888	0.000541	0.008887	0.006507	6262/6546	2
ctrl	GO:0031000	response to caffeine	2/47	15/18888	0.000623	0.009965	0.007296	6262/6546	2
ctrl	GO:0045475	locomotor rhythm	2/47	15/18888	0.000623	0.009965	0.007296	463/10499	2
ffar2	GO:0002181	cytoplasmic translation	72/390	160/18888	4.63731e-79	1.73111e-75	1.47125e-75	6218/27335/8667/6173/6227/6217/6224/51386/6206/6205/3921/6154/6159/6170/6165/2197/6147/10399/6229/6124/6204/6210/6234/6202/6181/6169/6191/6168/6146/6187/6139/6230/7555/6132/11224/6161/6203/6167/6235/6228/6207/6125/6135/6189/1983/9045/6156/6201/6188/6208/6143/6209/6158/6164/6142/6128/6176/6152/6222/25873/6137/6157/6122/6141/1973/6232/6134/1974/6130/7311/9349/23521	72
ffar2	GO:0006119	oxidative phosphorylation	38/390	148/18888	6.04527e-31	1.12835e-27	9.58971e-28	84701/51079/4701/539/54205/506/6392/4720/7388/4722/1329/4713/4723/1351/4715/7386/513/400916/4716/2631/1340/4725/54539/498/4695/10632/1327/4724/27069/1337/29796/27089/509/4536/4508/4697/4708/4714	38
ffar2	GO:0009060	aerobic respiration	41/390	199/18888	3.3891e-29	4.21717e-26	3.58413e-26	84701/51079/4701/539/54205/506/6392/4720/3421/7388/4722/1329/4713/4723/4191/1351/4715/7386/513/8802/400916/4716/2631/1340/4725/54539/498/4695/10632/1327/4724/27069/1337/29796/27089/509/4536/4508/4697/4708/4714	41
ffar2	GO:0045333	cellular respiration	42/390	245/18888	1.64192e-26	1.53232e-23	1.3023e-23	84701/51079/4701/539/54205/506/6392/4720/3421/7388/4722/1329/4713/4723/4191/1351/4715/7386/513/8802/400916/4716/2631/1340/4725/54539/498/4695/10632/1327/4724/27069/1337/29796/27089/509/4536/4508/5339/4697/4708/4714	42
ffar2	GO:0009206	purine ribonucleoside triphosphate biosynthetic process	30/390	112/18888	3.08411e-25	2.19772e-22	1.86781e-22	51079/518/4701/539/506/6392/4830/4720/4833/4722/4713/4723/4715/226/513/7114/4716/517/4725/54539/498/4695/10632/4724/9556/509/4536/4508/4708/4714	30
ffar2	GO:0015986	proton motive force-driven ATP synthesis	26/390	76/18888	4.01244e-25	2.19772e-22	1.86781e-22	51079/518/4701/539/506/6392/4720/4722/4713/4723/4715/513/4716/517/4725/54539/498/4695/10632/4724/9556/509/4536/4508/4708/4714	26
ffar2	GO:0009145	purine nucleoside triphosphate biosynthetic process	30/390	113/18888	4.12109e-25	2.19772e-22	1.86781e-22	51079/518/4701/539/506/6392/4830/4720/4833/4722/4713/4723/4715/226/513/7114/4716/517/4725/54539/498/4695/10632/4724/9556/509/4536/4508/4708/4714	30
ffar2	GO:0009201	ribonucleoside triphosphate biosynthetic process	30/390	118/18888	1.67627e-24	7.82189e-22	6.64773e-22	51079/518/4701/539/506/6392/4830/4720/4833/4722/4713/4723/4715/226/513/7114/4716/517/4725/54539/498/4695/10632/4724/9556/509/4536/4508/4708/4714	30
ffar2	GO:0006754	ATP biosynthetic process	28/390	101/18888	4.36838e-24	1.81191e-21	1.53992e-21	51079/518/4701/539/506/6392/4720/4722/4713/4723/4715/226/513/7114/4716/517/4725/54539/498/4695/10632/4724/9556/509/4536/4508/4708/4714	28
ffar2	GO:0009142	nucleoside triphosphate biosynthetic process	30/390	126/18888	1.36706e-23	5.10323e-21	4.33717e-21	51079/518/4701/539/506/6392/4830/4720/4833/4722/4713/4723/4715/226/513/7114/4716/517/4725/54539/498/4695/10632/4724/9556/509/4536/4508/4708/4714	30
ffar2	GO:0009205	purine ribonucleoside triphosphate metabolic process	39/390	244/18888	1.62155e-23	5.50295e-21	4.67689e-21	3304/3303/51079/518/4701/539/506/6392/4830/4720/4833/4722/4713/4723/4715/2597/226/3312/513/7114/4716/5901/5223/3939/517/7167/4725/54539/498/4695/10632/4724/9556/706/509/4536/4508/4708/4714	39
ffar2	GO:0009144	purine nucleoside triphosphate metabolic process	39/390	250/18888	4.061e-23	1.26331e-20	1.07367e-20	3304/3303/51079/518/4701/539/506/6392/4830/4720/4833/4722/4713/4723/4715/2597/226/3312/513/7114/4716/5901/5223/3939/517/7167/4725/54539/498/4695/10632/4724/9556/706/509/4536/4508/4708/4714	39
ffar2	GO:0009199	ribonucleoside triphosphate metabolic process	39/390	251/18888	4.72006e-23	1.35538e-20	1.15192e-20	3304/3303/51079/518/4701/539/506/6392/4830/4720/4833/4722/4713/4723/4715/2597/226/3312/513/7114/4716/5901/5223/3939/517/7167/4725/54539/498/4695/10632/4724/9556/706/509/4536/4508/4708/4714	39
ffar2	GO:0042773	ATP synthesis coupled electron transport	27/390	102/18888	1.12286e-22	2.79441e-20	2.37494e-20	84701/4701/54205/6392/4720/7388/4722/1329/4713/4723/1351/4715/7386/4716/1340/4725/4695/1327/4724/27069/1337/29796/27089/4536/4697/4708/4714	27
ffar2	GO:0042775	mitochondrial ATP synthesis coupled electron transport	27/390	102/18888	1.12286e-22	2.79441e-20	2.37494e-20	84701/4701/54205/6392/4720/7388/4722/1329/4713/4723/1351/4715/7386/4716/1340/4725/4695/1327/4724/27069/1337/29796/27089/4536/4697/4708/4714	27
ffar2	GO:0019646	aerobic electron transport chain	26/390	94/18888	2.02363e-22	4.6497e-20	3.95173e-20	84701/4701/54205/6392/4720/7388/4722/1329/4713/4723/1351/4715/7386/4716/1340/4725/4695/1327/4724/1337/29796/27089/4536/4697/4708/4714	26
ffar2	GO:0042776	proton motive force-driven mitochondrial ATP synthesis	23/390	67/18888	2.11747e-22	4.6497e-20	3.95173e-20	51079/4701/539/506/6392/4720/4722/4713/4723/4715/513/4716/4725/54539/498/4695/10632/4724/509/4536/4508/4708/4714	23
ffar2	GO:0046034	ATP metabolic process	36/390	220/18888	3.87122e-22	8.02848e-20	6.82331e-20	3304/3303/51079/518/4701/539/506/6392/4720/4722/4713/4723/4715/2597/226/3312/513/7114/4716/5223/3939/517/7167/4725/54539/498/4695/10632/4724/9556/706/509/4536/4508/4708/4714	36
ffar2	GO:0009141	nucleoside triphosphate metabolic process	39/390	266/18888	4.14055e-22	8.13508e-20	6.91391e-20	3304/3303/51079/518/4701/539/506/6392/4830/4720/4833/4722/4713/4723/4715/2597/226/3312/513/7114/4716/5901/5223/3939/517/7167/4725/54539/498/4695/10632/4724/9556/706/509/4536/4508/4708/4714	39
ffar2	GO:0022904	respiratory electron transport chain	28/390	123/18888	1.61257e-21	3.00986e-19	2.55804e-19	84701/4701/54205/6392/4720/7388/4722/1329/4713/4723/1351/4715/7386/4716/1340/4725/4695/1327/4724/27069/1337/29796/27089/4536/5339/4697/4708/4714	28
ffar2	GO:0042254	ribosome biogenesis	41/390	319/18888	5.38987e-21	9.58114e-19	8.14289e-19	6218/1964/6227/6217/6206/6205/3921/6154/51065/6165/6147/6229/6210/6234/6202/6169/6191/5901/6230/708/11224/6203/6228/6207/6125/4869/6135/6189/1983/9045/6201/6208/6209/9775/6128/55505/114049/10412/6232/6134/6130	41
ffar2	GO:0015980	energy derivation by oxidation of organic compounds	42/390	338/18888	6.42916e-21	1.09091e-18	9.27153e-19	84701/51079/4701/539/54205/506/6392/4720/3421/7388/4722/1329/4713/4723/4191/1351/4715/7386/513/8802/400916/4716/2631/1340/4725/54539/498/4695/10632/1327/4724/27069/1337/29796/27089/509/4536/4508/5339/4697/4708/4714	42
ffar2	GO:0022613	ribonucleoprotein complex biogenesis	50/390	499/18888	1.40742e-20	2.28431e-18	1.94141e-18	3326/22827/6218/1964/27335/8667/6227/6217/51386/3320/6206/6205/3921/6154/6629/51065/6165/6147/6229/6210/6234/6202/6169/6191/5901/6230/708/11224/6203/6228/6207/6125/4869/6135/6189/1983/9045/6201/6633/6208/6209/9775/6128/55505/114049/10412/6232/6134/6130/23521	50
ffar2	GO:0022900	electron transport chain	31/390	175/18888	2.91617e-20	4.53586e-18	3.85497e-18	84701/4701/54205/1535/6392/4720/7388/4722/1329/4713/4723/26227/4835/1351/4715/7386/4716/1340/4725/4695/1327/4724/27069/1337/29796/27089/4536/5339/4697/4708/4714	31
ffar2	GO:0009152	purine ribonucleotide biosynthetic process	31/390	211/18888	8.15753e-18	1.21808e-15	1.03523e-15	51079/518/4701/539/506/6392/4830/4720/4833/4722/4713/4723/9524/4715/226/513/7114/4716/517/4725/54539/498/4695/10632/4724/9556/509/4536/4508/4708/4714	31
ffar2	GO:0009260	ribonucleotide biosynthetic process	31/390	226/18888	6.08598e-17	8.73806e-15	7.42637e-15	51079/518/4701/539/506/6392/4830/4720/4833/4722/4713/4723/9524/4715/226/513/7114/4716/517/4725/54539/498/4695/10632/4724/9556/509/4536/4508/4708/4714	31
ffar2	GO:0046390	ribose phosphate biosynthetic process	31/390	233/18888	1.4708e-16	2.03351e-14	1.72826e-14	51079/518/4701/539/506/6392/4830/4720/4833/4722/4713/4723/9524/4715/226/513/7114/4716/517/4725/54539/498/4695/10632/4724/9556/509/4536/4508/4708/4714	31
ffar2	GO:0042274	ribosomal small subunit biogenesis	22/390	103/18888	1.54679e-16	2.0622e-14	1.75264e-14	6218/6227/6217/6206/6205/3921/51065/6229/6210/6234/6202/6191/6230/6203/6228/6207/4869/6189/6201/6208/6209/6232	22
ffar2	GO:0009150	purine ribonucleotide metabolic process	42/390	446/18888	1.94404e-16	2.50244e-14	2.1268e-14	3304/3303/51079/518/4701/539/506/6392/4830/4720/4833/4722/4713/4723/9524/4715/2597/226/3312/513/8802/7114/4716/5901/5223/3939/517/7167/4725/54539/3094/498/4695/10632/4724/9556/706/509/4536/4508/4708/4714	42
ffar2	GO:0006164	purine nucleotide biosynthetic process	32/390	256/18888	2.9551e-16	3.67714e-14	3.12515e-14	51079/518/4701/539/506/6392/4830/4720/4833/4722/4713/4723/9524/4715/226/513/7114/4716/517/4725/54539/498/4695/10632/4724/27231/9556/509/4536/4508/4708/4714	32
ffar2	GO:0019693	ribose phosphate metabolic process	43/390	480/18888	5.11202e-16	6.15586e-14	5.23179e-14	3304/3303/51079/518/4701/539/506/6392/4830/4720/7086/4833/4722/4713/4723/9524/4715/2597/226/3312/513/8802/7114/4716/5901/5223/3939/517/7167/4725/54539/3094/498/4695/10632/4724/9556/706/509/4536/4508/4708/4714	43
ffar2	GO:0072522	purine-containing compound biosynthetic process	32/390	264/18888	7.26026e-16	8.46955e-14	7.19816e-14	51079/518/4701/539/506/6392/4830/4720/4833/4722/4713/4723/9524/4715/226/513/7114/4716/517/4725/54539/498/4695/10632/4724/27231/9556/509/4536/4508/4708/4714	32
ffar2	GO:0009259	ribonucleotide metabolic process	42/390	466/18888	9.25618e-16	1.04707e-13	8.89892e-14	3304/3303/51079/518/4701/539/506/6392/4830/4720/4833/4722/4713/4723/9524/4715/2597/226/3312/513/8802/7114/4716/5901/5223/3939/517/7167/4725/54539/3094/498/4695/10632/4724/9556/706/509/4536/4508/4708/4714	42
ffar2	GO:0009165	nucleotide biosynthetic process	32/390	293/18888	1.44863e-14	1.59051e-12	1.35175e-12	51079/518/4701/539/506/6392/4830/4720/4833/4722/4713/4723/9524/4715/226/513/7114/4716/517/4725/54539/498/4695/10632/4724/27231/9556/509/4536/4508/4708/4714	32
ffar2	GO:1901293	nucleoside phosphate biosynthetic process	32/390	295/18888	1.75628e-14	1.8732e-12	1.59201e-12	51079/518/4701/539/506/6392/4830/4720/4833/4722/4713/4723/9524/4715/226/513/7114/4716/517/4725/54539/498/4695/10632/4724/27231/9556/509/4536/4508/4708/4714	32
ffar2	GO:0042255	ribosome assembly	16/390	62/18888	9.24921e-14	9.59092e-12	8.15121e-12	1964/3921/51065/6147/6234/6169/708/6125/4869/6135/1983/6208/6209/6128/6232/6134	16
ffar2	GO:0006120	mitochondrial electron transport, NADH to ubiquinone	14/390	51/18888	1.31215e-12	1.32385e-10	1.12513e-10	4701/4720/4722/4713/4723/4715/4716/4725/4695/4724/4536/4697/4708/4714	14
ffar2	GO:1902600	proton transmembrane transport	22/390	161/18888	2.3943e-12	2.35208e-10	1.99901e-10	84701/518/539/506/7388/1329/1351/292/7386/513/7114/1340/517/498/10632/1327/27069/533/29796/509/4508/4697	22
ffar2	GO:0042026	protein refolding	10/390	27/18888	7.74844e-11	7.41665e-09	6.30332e-09	3304/3303/3315/10294/3320/3312/567/2280/3313/3301	10
ffar2	GO:0016032	viral process	33/390	428/18888	8.80422e-11	8.21654e-09	6.98314e-09	3434/3429/4938/4061/3304/9636/3303/1460/3725/3326/6347/348/8815/27243/3956/3428/684/5478/51386/10410/3921/6520/1915/7538/5901/857/6355/51574/8724/8519/10581/1072/28972	33
ffar2	GO:0031396	regulation of protein ubiquitination	22/390	198/18888	1.51121e-10	1.37594e-08	1.1694e-08	3304/9636/27018/3303/3326/7314/5478/5414/3320/6187/857/6125/6500/27338/4869/6135/6201/6188/706/9709/9349/3301	22
ffar2	GO:0010257	NADH dehydrogenase complex assembly	13/390	60/18888	2.18255e-10	1.89476e-08	1.61034e-08	51079/4720/4722/4713/4715/4716/4725/54539/4695/4724/4536/4708/4714	13
ffar2	GO:0032981	mitochondrial respiratory chain complex I assembly	13/390	60/18888	2.18255e-10	1.89476e-08	1.61034e-08	51079/4720/4722/4713/4715/4716/4725/54539/4695/4724/4536/4708/4714	13
ffar2	GO:0019058	viral life cycle	27/390	319/18888	6.30475e-10	5.34901e-08	4.54606e-08	3434/3429/4938/4061/3304/9636/3303/1460/3326/6347/348/8815/27243/3956/3428/684/5478/10410/3921/6520/1915/857/6355/8724/8519/10581/28972	27
ffar2	GO:0048525	negative regulation of viral process	15/390	93/18888	7.306e-10	5.95386e-08	5.06011e-08	3434/4938/4061/9636/1460/8815/3428/684/5478/10410/7538/51574/8724/8519/10581	15
ffar2	GO:0006413	translational initiation	17/390	124/18888	7.33666e-10	5.95386e-08	5.06011e-08	468/6218/1964/3315/27335/8667/51386/4869/6189/1983/6188/10209/23645/10959/1973/1974/23521	17
ffar2	GO:1903320	regulation of protein modification by small protein conjugation or removal	23/390	241/18888	1.20057e-09	9.53563e-08	8.10421e-08	3304/9636/27018/3303/3326/7314/1958/5478/5414/3320/6187/857/6125/6500/27338/4869/6135/6201/6188/706/9709/9349/3301	23
ffar2	GO:0006364	rRNA processing	22/390	224/18888	1.61545e-09	1.25635e-07	1.06776e-07	6218/6227/6217/6154/6165/6229/6234/6202/6230/11224/6125/6135/9045/6201/6208/6209/9775/55505/114049/10412/6232/6130	22
ffar2	GO:1901873	regulation of post-translational protein modification	23/390	246/18888	1.79233e-09	1.36546e-07	1.16049e-07	3304/9636/27018/3303/3326/7314/1958/5478/5414/3320/6187/857/6125/6500/27338/4869/6135/6201/6188/706/9709/9349/3301	23
ffar2	GO:0033108	mitochondrial respiratory chain complex assembly	15/390	101/18888	2.39501e-09	1.78811e-07	1.51969e-07	51079/4720/4722/4713/4715/7386/4716/84987/4725/54539/4695/4724/4536/4708/4714	15
ffar2	GO:0035966	response to topologically incorrect protein	18/390	152/18888	2.59193e-09	1.89719e-07	1.6124e-07	871/595/3337/3303/468/3326/3315/3336/11080/3320/3312/10399/857/23645/467/9709/10959/3301	18
ffar2	GO:0022618	protein-RNA complex assembly	22/390	234/18888	3.66513e-09	2.63114e-07	2.23617e-07	3326/22827/27335/8667/51386/3320/3921/6629/51065/6147/6234/6169/6125/6135/1983/6633/6208/6209/6128/6232/6134/23521	22
ffar2	GO:0006986	response to unfolded protein	17/390	138/18888	3.92402e-09	2.76384e-07	2.34896e-07	871/595/3337/3303/468/3326/3315/3336/11080/3320/3312/10399/23645/467/9709/10959/3301	17
ffar2	GO:2001233	regulation of apoptotic signaling pathway	29/390	396/18888	4.13072e-09	2.85555e-07	2.4269e-07	3304/3303/4609/468/2537/51079/3315/7314/4722/5478/5414/6154/8742/292/10399/183/293/2950/7178/857/6647/6201/6188/27069/4000/467/9709/3958/3301	29
ffar2	GO:0043086	negative regulation of catalytic activity	31/390	449/18888	4.83099e-09	3.27892e-07	2.78672e-07	3434/871/2537/348/3315/8815/3428/5478/6879/2597/7538/7076/29085/10935/183/8639/2950/857/6125/4869/6135/6201/2280/23645/1471/10959/1843/1974/3958/9349/3301	31
ffar2	GO:1901798	positive regulation of signal transduction by p53 class mediator	9/390	30/18888	6.06698e-09	4.04429e-07	3.4372e-07	4609/7314/6224/6154/6167/6135/6201/6209/9349	9
ffar2	GO:0031397	negative regulation of protein ubiquitination	13/390	78/18888	6.65635e-09	4.35932e-07	3.70494e-07	3304/9636/27018/3303/5478/857/6125/6135/6201/6188/706/9349/3301	13
ffar2	GO:0071826	protein-RNA complex organization	22/390	244/18888	7.95594e-09	5.09581e-07	4.33087e-07	3326/22827/27335/8667/51386/3320/3921/6629/51065/6147/6234/6169/6125/6135/1983/6633/6208/6209/6128/6232/6134/23521	22
ffar2	GO:0016072	rRNA metabolic process	23/390	266/18888	8.05392e-09	5.09581e-07	4.33087e-07	6218/6227/6217/6154/6165/79002/6229/6234/6202/6230/11224/6125/6135/9045/6201/6208/6209/9775/55505/114049/10412/6232/6130	23
ffar2	GO:0097193	intrinsic apoptotic signaling pathway	25/390	319/18888	1.3118e-08	8.16155e-07	6.93641e-07	3303/4609/468/2537/51079/79073/3315/54205/7314/3428/4722/5478/5414/6154/51065/10399/7178/857/6647/3094/6201/6188/23645/9709/3301	25
ffar2	GO:0006123	mitochondrial electron transport, cytochrome c to oxygen	8/390	25/18888	2.44656e-08	1.49722e-06	1.27247e-06	84701/54205/1329/1351/1340/1327/1337/4697	8
ffar2	GO:0042273	ribosomal large subunit biogenesis	12/390	74/18888	3.51419e-08	2.11588e-06	1.79826e-06	6154/6165/6147/11224/6125/4869/6135/9045/6128/10412/6134/6130	12
ffar2	GO:1903321	negative regulation of protein modification by small protein conjugation or removal	13/390	90/18888	3.96644e-08	2.35027e-06	1.99747e-06	3304/9636/27018/3303/5478/857/6125/6135/6201/6188/706/9349/3301	13
ffar2	GO:1903901	negative regulation of viral life cycle	8/390	28/18888	6.65933e-08	3.87539e-06	3.29364e-06	4061/1460/684/5478/10410/8724/8519/10581	8
ffar2	GO:1901874	negative regulation of post-translational protein modification	13/390	94/18888	6.74793e-08	3.87539e-06	3.29364e-06	3304/9636/27018/3303/5478/857/6125/6135/6201/6188/706/9349/3301	13
ffar2	GO:0006417	regulation of translation	29/390	451/18888	7.25324e-08	4.10248e-06	3.48665e-06	468/3315/27335/8667/7832/6154/2597/51065/7538/10399/6169/6191/7555/708/6203/6125/4869/1983/6188/6208/677/10209/23645/9775/10959/811/6134/1974/23521	29
ffar2	GO:2001242	regulation of intrinsic apoptotic signaling pathway	18/390	190/18888	8.73774e-08	4.86836e-06	4.13756e-06	3303/4609/468/51079/3315/7314/4722/5478/5414/6154/10399/7178/857/6647/6201/6188/9709/3301	18
ffar2	GO:0051348	negative regulation of transferase activity	19/390	213/18888	9.99886e-08	5.48908e-06	4.6651e-06	348/3315/8815/5478/6879/7538/29085/10935/183/2950/857/6125/4869/6135/6201/1843/1974/9349/3301	19
ffar2	GO:0006457	protein folding	19/390	225/18888	2.36485e-07	1.27942e-05	1.08736e-05	3304/3337/3303/3326/3315/3336/10294/11080/9141/5478/3320/3312/567/7203/2280/3313/811/5204/3301	19
ffar2	GO:0031400	negative regulation of protein modification process	27/390	426/18888	2.76066e-07	1.47222e-05	1.25122e-05	3304/9636/27018/3303/348/3315/5478/6879/10399/183/2950/857/6125/4869/6135/6201/805/6188/2280/23645/706/9021/10959/1843/3958/9349/3301	27
ffar2	GO:0061077	chaperone-mediated protein folding	11/390	75/18888	3.78732e-07	1.99128e-05	1.69236e-05	3304/3337/3303/3315/3336/11080/9141/3312/7203/3313/5204	11
ffar2	GO:0050792	regulation of viral process	16/390	168/18888	4.25442e-07	2.2058e-05	1.87468e-05	3434/4938/4061/9636/1460/8815/3956/3428/684/5478/10410/7538/51574/8724/8519/10581	16
ffar2	GO:0019079	viral genome replication	14/390	129/18888	4.6027e-07	2.35368e-05	2.00037e-05	3434/3429/4938/9636/6347/8815/3428/684/5478/10410/1915/6355/8519/10581	14
ffar2	GO:0140694	non-membrane-bounded organelle assembly	26/390	413/18888	5.24422e-07	2.6455e-05	2.24838e-05	3304/3303/1964/23354/27243/2801/3921/51065/6147/6234/203068/6169/708/6228/6125/4869/6135/1983/6188/6208/6209/6128/6232/6134/1465/5339	26
ffar2	GO:0044403	biological process involved in symbiotic interaction	22/390	311/18888	5.80144e-07	2.88757e-05	2.45411e-05	3434/3429/4061/3304/3303/3725/3326/348/27243/3956/5478/10410/3921/6520/2597/1915/857/6355/8724/8519/10581/1072	22
ffar2	GO:0000028	ribosomal small subunit assembly	6/390	18/18888	1.12209e-06	5.43993e-05	4.62333e-05	3921/51065/6234/6208/6209/6232	6
ffar2	GO:1904666	regulation of ubiquitin protein ligase activity	6/390	18/18888	1.12209e-06	5.43993e-05	4.62333e-05	6125/6500/27338/6135/6201/9349	6
ffar2	GO:0006446	regulation of translational initiation	11/390	84/18888	1.21638e-06	5.82147e-05	4.9476e-05	468/3315/27335/8667/4869/1983/10209/23645/10959/1974/23521	11
ffar2	GO:1903900	regulation of viral life cycle	14/390	143/18888	1.61497e-06	7.55396e-05	6.42002e-05	3434/4938/4061/9636/1460/8815/3956/3428/684/5478/10410/8724/8519/10581	14
ffar2	GO:0006458	'de novo' protein folding	8/390	41/18888	1.61885e-06	7.55396e-05	6.42002e-05	3304/3337/3303/3336/11080/3312/2280/3313	8
ffar2	GO:0045071	negative regulation of viral genome replication	9/390	55/18888	1.70898e-06	7.87606e-05	6.69377e-05	3434/4938/9636/8815/3428/684/10410/8519/10581	9
ffar2	GO:0051085	chaperone cofactor-dependent protein refolding	7/390	32/18888	3.26854e-06	0.000149	0.000126	3304/3337/3303/3336/11080/3312/3313	7
ffar2	GO:2001234	negative regulation of apoptotic signaling pathway	18/390	244/18888	3.45072e-06	0.000155	0.000132	3304/3303/468/2537/51079/3315/4722/5478/292/10399/293/2950/7178/27069/4000/9709/3958/3301	18
ffar2	GO:0072331	signal transduction by p53 class mediator	15/390	177/18888	4.22751e-06	0.000188	0.00016	4609/79073/7314/3428/6224/6154/51065/6167/6125/3094/4869/6135/6201/6209/9349	15
ffar2	GO:0009615	response to virus	24/390	409/18888	4.87243e-06	0.000214	0.000182	3434/3429/4938/3437/9636/10964/2537/3315/8815/10084/3428/684/3320/10410/1665/375/6210/7178/708/6355/8519/10581/811/1072	24
ffar2	GO:0035456	response to interferon-beta	7/390	34/18888	5.04144e-06	0.000219	0.000186	4938/51079/3428/684/10410/8519/10581	7
ffar2	GO:0007006	mitochondrial membrane organization	12/390	117/18888	5.53041e-06	0.000237	0.000201	3303/51079/9141/3320/84266/292/400916/293/440574/27069/3313/9804	12
ffar2	GO:0051651	maintenance of location in cell	17/390	228/18888	5.58794e-06	0.000237	0.000201	348/3270/1535/9168/7114/400916/6717/857/6500/805/2280/7295/27069/2495/706/10959/811	17
ffar2	GO:0006122	mitochondrial electron transport, ubiquinol to cytochrome c	5/390	14/18888	6.2813e-06	0.000261	0.000222	54205/7388/7386/29796/27089	5
ffar2	GO:2001244	positive regulation of intrinsic apoptotic signaling pathway	9/390	64/18888	6.28449e-06	0.000261	0.000222	4609/7314/5414/6154/10399/857/6647/6201/6188	9
ffar2	GO:0042176	regulation of protein catabolic process	22/390	362/18888	6.98785e-06	0.000287	0.000244	3304/3303/3326/51079/348/5720/8667/7314/6613/3320/4947/1915/8742/7076/10399/5700/857/8724/6135/1471/9709/4946	22
ffar2	GO:0051084	'de novo' post-translational protein folding	7/390	37/18888	9.1471e-06	0.000371	0.000315	3304/3337/3303/3336/11080/3312/3313	7
ffar2	GO:0045069	regulation of viral genome replication	10/390	85/18888	9.90406e-06	0.000398	0.000338	3434/4938/9636/8815/3428/684/5478/10410/8519/10581	10
ffar2	GO:0009408	response to heat	11/390	104/18888	1.01047e-05	0.000401	0.000341	3304/3337/3303/3326/3315/10294/11080/3320/56892/6647/3301	11
ffar2	GO:0051438	regulation of ubiquitin-protein transferase activity	7/390	38/18888	1.10151e-05	0.000433	0.000368	6187/6125/6500/27338/6135/6201/9349	7
ffar2	GO:0034470	ncRNA processing	24/390	433/18888	1.26578e-05	0.000492	0.000418	6218/150763/6227/6217/6154/6165/6229/6234/6202/6230/11224/51574/6125/6135/9045/6201/6208/6209/9775/55505/114049/10412/6232/6130	24
ffar2	GO:1901796	regulation of signal transduction by p53 class mediator	11/390	108/18888	1.45201e-05	0.000559	0.000475	4609/7314/6224/6154/6167/6125/4869/6135/6201/6209/9349	11
ffar2	GO:0051701	biological process involved in interaction with host	15/390	202/18888	2.07827e-05	0.000792	0.000673	3434/4061/3304/3303/3326/27243/3956/5478/10410/3921/6520/857/8724/8519/10581	15
ffar2	GO:1903050	regulation of proteolysis involved in protein catabolic process	16/390	228/18888	2.23508e-05	0.000843	0.000716	3304/3303/3326/348/5720/8667/7314/6613/10399/5700/857/6125/6135/6201/9709/9349	16
ffar2	GO:0044703	multi-organism reproductive process	15/390	204/18888	2.3335e-05	0.000871	0.00074	397/51673/2353/2354/552/6159/7076/10916/10935/23764/708/3490/6647/10959/811	15
ffar2	GO:0051235	maintenance of location	20/390	337/18888	2.56476e-05	0.000948	0.000806	2867/4023/348/3270/1535/84266/9168/7114/400916/6717/857/6500/805/2280/7295/27069/2495/706/10959/811	20
ffar2	GO:0007566	embryo implantation	8/390	59/18888	2.7173e-05	0.000994	0.000845	397/51673/6159/7076/708/3490/6647/811	8
ffar2	GO:0062197	cellular response to chemical stress	19/390	311/18888	2.74349e-05	0.000994	0.000845	84230/3304/3303/468/3725/2353/5478/5052/10399/10935/857/6647/388/6188/7295/677/706/5339/3301	19
ffar2	GO:0002183	cytoplasmic translational initiation	7/390	44/18888	3.00669e-05	0.001079	0.000917	27335/8667/51386/1983/1973/1974/23521	7
ffar2	GO:0044706	multi-multicellular organism process	15/390	212/18888	3.65313e-05	0.001299	0.001104	397/51673/2353/2354/552/6159/7076/10916/10935/23764/708/3490/6647/10959/811	15
ffar2	GO:0045646	regulation of erythrocyte differentiation	7/390	46/18888	4.05329e-05	0.001427	0.001213	3304/9636/3303/7538/567/677/3313	7
ffar2	GO:2001235	positive regulation of apoptotic signaling pathway	12/390	143/18888	4.23947e-05	0.001474	0.001253	4609/7314/5414/6154/8742/10399/183/857/6647/6201/6188/467	12
ffar2	GO:0045936	negative regulation of phosphate metabolic process	21/390	378/18888	4.26421e-05	0.001474	0.001253	348/3315/5478/6879/10399/10935/183/8655/2950/857/5154/4869/805/2280/23645/706/9021/10959/1843/3958/3301	21
ffar2	GO:0010563	negative regulation of phosphorus metabolic process	21/390	379/18888	4.43021e-05	0.001517	0.001289	348/3315/5478/6879/10399/10935/183/8655/2950/857/5154/4869/805/2280/23645/706/9021/10959/1843/3958/3301	21
ffar2	GO:0034101	erythrocyte homeostasis	12/390	144/18888	4.54033e-05	0.001541	0.00131	3304/9636/3303/6218/5052/292/7538/6229/567/6208/677/3313	12
ffar2	GO:1901844	regulation of cell communication by electrical coupling involved in cardiac conduction	4/390	11/18888	5.26551e-05	0.001771	0.001505	3270/6717/857/805	4
ffar2	GO:0032507	maintenance of protein location in cell	8/390	66/18888	6.2072e-05	0.002069	0.001758	9168/7114/400916/857/6500/7295/706/10959	8
ffar2	GO:0002262	myeloid cell homeostasis	13/390	177/18888	8.20586e-05	0.002711	0.002304	3304/9636/3303/6218/5052/292/7538/6229/567/6647/6208/677/3313	13
ffar2	GO:0046597	negative regulation of viral entry into host cell	5/390	23/18888	9.05693e-05	0.002966	0.002521	4061/10410/8724/8519/10581	5
ffar2	GO:0000027	ribosomal large subunit assembly	5/390	24/18888	0.000112	0.003651	0.003103	6147/6125/6135/6128/6134	5
ffar2	GO:0007565	female pregnancy	13/390	183/18888	0.000115	0.003701	0.003145	397/51673/2353/2354/6159/7076/10916/10935/708/3490/6647/10959/811	13
ffar2	GO:2001243	negative regulation of intrinsic apoptotic signaling pathway	10/390	114/18888	0.000127	0.004048	0.00344	3303/468/51079/3315/4722/5478/10399/7178/9709/3301	10
ffar2	GO:0051098	regulation of binding	15/390	238/18888	0.000135	0.004273	0.003632	3434/1460/3725/348/4830/3428/2801/3280/10399/567/5901/6135/2280/7295/8721	15
ffar2	GO:0051881	regulation of mitochondrial membrane potential	8/390	74/18888	0.000141	0.004427	0.003763	2537/7314/10399/10935/8655/6647/1634/706	8
ffar2	GO:0052372	modulation by symbiont of entry into host	7/390	56/18888	0.000147	0.004577	0.00389	4061/3956/10410/857/8724/8519/10581	7
ffar2	GO:0061136	regulation of proteasomal protein catabolic process	13/390	189/18888	0.000159	0.004899	0.004164	3304/3303/3326/348/5720/8667/7314/6613/10399/5700/857/6135/9709	13
ffar2	GO:0001732	formation of cytoplasmic translation initiation complex	4/390	15/18888	0.000204	0.006141	0.005219	27335/8667/51386/1983	4
ffar2	GO:0010649	regulation of cell communication by electrical coupling	4/390	15/18888	0.000204	0.006141	0.005219	3270/6717/857/805	4
ffar2	GO:0051444	negative regulation of ubiquitin-protein transferase activity	4/390	15/18888	0.000204	0.006141	0.005219	6125/6135/6201/9349	4
ffar2	GO:0098869	cellular oxidant detoxification	9/390	99/18888	0.00021	0.006257	0.005318	348/114757/5052/10935/2950/6647/7295/373156/4259	9
ffar2	GO:0035967	cellular response to topologically incorrect protein	9/390	102/18888	0.000263	0.007781	0.006613	595/3303/468/10399/857/23645/467/9709/10959	9
ffar2	GO:0071241	cellular response to inorganic substance	14/390	229/18888	0.000306	0.009006	0.007654	468/3725/2353/2354/2167/7846/567/4502/498/9775/706/811/3727/6558	14
ffar2	GO:0072332	intrinsic apoptotic signaling pathway by p53 class mediator	8/390	83/18888	0.000314	0.00917	0.007794	4609/79073/7314/3428/6154/51065/3094/6201	8
ffar2	GO:0097191	extrinsic apoptotic signaling pathway	14/390	230/18888	0.00032	0.009268	0.007877	3429/3304/27018/3303/64332/2537/51079/8742/183/2950/857/4000/467/3958	14
ffar2	GO:1901163	regulation of trophoblast cell migration	4/390	17/18888	0.000344	0.009884	0.0084	397/7076/708/811	4
ffar3	GO:0006119	oxidative phosphorylation	36/323	148/18888	2.174e-31	7.5655e-28	6.82863e-28	4718/1346/10975/1349/26471/4728/1350/1537/4707/387/7385/9377/521/4710/10476/1345/51142/11315/4700/9551/4717/126328/4537/4535/4729/4726/4694/514/4513/4512/4514/4698/55967/4538/1347/4519	36
ffar3	GO:0045333	cellular respiration	43/323	245/18888	5.38474e-31	9.36945e-28	8.45688e-28	131474/55847/29997/4718/1346/10975/1349/26471/4728/1350/1537/4707/27166/387/7385/9377/5162/521/4710/10476/1345/51142/402/11315/4700/9551/4717/126328/4537/4535/4729/4726/80219/4694/514/4513/4512/4514/4698/55967/4538/1347/4519	43
ffar3	GO:0009060	aerobic respiration	39/323	199/18888	4.43832e-30	5.14845e-27	4.647e-27	29997/4718/1346/10975/1349/26471/4728/1350/1537/4707/387/7385/9377/5162/521/4710/10476/1345/51142/402/11315/4700/9551/4717/126328/4537/4535/4729/4726/4694/514/4513/4512/4514/4698/55967/4538/1347/4519	39
ffar3	GO:0042773	ATP synthesis coupled electron transport	29/323	102/18888	1.28292e-27	8.92911e-25	8.05943e-25	4718/1346/10975/1349/4728/1350/1537/4707/7385/9377/4710/1345/51142/11315/4700/4717/4537/4535/4729/4726/4694/4513/4512/4514/4698/55967/4538/1347/4519	29
ffar3	GO:0042775	mitochondrial ATP synthesis coupled electron transport	29/323	102/18888	1.28292e-27	8.92911e-25	8.05943e-25	4718/1346/10975/1349/4728/1350/1537/4707/7385/9377/4710/1345/51142/11315/4700/4717/4537/4535/4729/4726/4694/4513/4512/4514/4698/55967/4538/1347/4519	29
ffar3	GO:0015980	energy derivation by oxidation of organic compounds	44/323	338/18888	4.40083e-26	2.55248e-23	2.30387e-23	131474/55847/29997/4718/1346/10975/1349/26471/4728/1350/1537/4707/27166/387/7385/9377/5162/521/4710/10476/1345/51142/402/11315/4700/9551/4717/126328/4537/4535/4729/4726/80219/4694/514/112464/4513/4512/4514/4698/55967/4538/1347/4519	44
ffar3	GO:0019646	aerobic electron transport chain	27/323	94/18888	6.41787e-26	3.1906e-23	2.87984e-23	4718/1346/10975/1349/4728/1350/1537/4707/7385/9377/4710/1345/11315/4700/4717/4537/4535/4729/4726/4694/4513/4512/4514/4698/4538/1347/4519	27
ffar3	GO:0022904	respiratory electron transport chain	29/323	123/18888	4.83935e-25	2.10512e-22	1.90008e-22	4718/1346/10975/1349/4728/1350/1537/4707/7385/9377/4710/1345/51142/11315/4700/4717/4537/4535/4729/4726/4694/4513/4512/4514/4698/55967/4538/1347/4519	29
ffar3	GO:0022900	electron transport chain	29/323	175/18888	1.87644e-20	7.25555e-18	6.54887e-18	4718/1346/10975/1349/4728/1350/1537/4707/7385/9377/4710/1345/51142/11315/4700/4717/4537/4535/4729/4726/4694/4513/4512/4514/4698/55967/4538/1347/4519	29
ffar3	GO:0015986	proton motive force-driven ATP synthesis	20/323	76/18888	1.16514e-18	4.05469e-16	3.65977e-16	4718/84833/4728/4707/521/4710/10476/4700/9551/4717/126328/4537/4535/4729/4726/4694/514/4698/55967/4538	20
ffar3	GO:0042776	proton motive force-driven mitochondrial ATP synthesis	19/323	67/18888	1.81194e-18	5.73233e-16	5.17401e-16	4718/4728/4707/521/4710/10476/4700/9551/4717/126328/4537/4535/4729/4726/4694/514/4698/55967/4538	19
ffar3	GO:0009206	purine ribonucleoside triphosphate biosynthetic process	22/323	112/18888	1.92783e-17	5.5907e-15	5.04617e-15	4718/3615/84833/4728/2023/4707/521/4710/10476/4700/9551/4717/126328/4537/4535/4729/4726/4694/514/4698/55967/4538	22
ffar3	GO:0009145	purine nucleoside triphosphate biosynthetic process	22/323	113/18888	2.3573e-17	6.3103e-15	5.69569e-15	4718/3615/84833/4728/2023/4707/521/4710/10476/4700/9551/4717/126328/4537/4535/4729/4726/4694/514/4698/55967/4538	22
ffar3	GO:0006754	ATP biosynthetic process	21/323	101/18888	3.05901e-17	7.60383e-15	6.86323e-15	4718/84833/4728/2023/4707/521/4710/10476/4700/9551/4717/126328/4537/4535/4729/4726/4694/514/4698/55967/4538	21
ffar3	GO:0009201	ribonucleoside triphosphate biosynthetic process	22/323	118/18888	6.24732e-17	1.44938e-14	1.30821e-14	4718/3615/84833/4728/2023/4707/521/4710/10476/4700/9551/4717/126328/4537/4535/4729/4726/4694/514/4698/55967/4538	22
ffar3	GO:0009142	nucleoside triphosphate biosynthetic process	22/323	126/18888	2.69287e-16	5.85699e-14	5.28652e-14	4718/3615/84833/4728/2023/4707/521/4710/10476/4700/9551/4717/126328/4537/4535/4729/4726/4694/514/4698/55967/4538	22
ffar3	GO:0046034	ATP metabolic process	26/323	220/18888	9.02756e-15	1.848e-12	1.668e-12	4718/84833/26471/3692/4728/5315/2023/4707/572/521/4710/10476/402/4700/9551/4717/126328/4537/4535/4729/4726/4694/514/4698/55967/4538	26
ffar3	GO:0009205	purine ribonucleoside triphosphate metabolic process	27/323	244/18888	1.40027e-14	2.70718e-12	2.44351e-12	4718/3615/84833/26471/3692/4728/5315/2023/4707/572/521/4710/10476/402/4700/9551/4717/126328/4537/4535/4729/4726/4694/514/4698/55967/4538	27
ffar3	GO:0009141	nucleoside triphosphate metabolic process	28/323	266/18888	1.59952e-14	2.92964e-12	2.6443e-12	1854/4718/3615/84833/26471/3692/4728/5315/2023/4707/572/521/4710/10476/402/4700/9551/4717/126328/4537/4535/4729/4726/4694/514/4698/55967/4538	28
ffar3	GO:0009144	purine nucleoside triphosphate metabolic process	27/323	250/18888	2.55409e-14	4.44412e-12	4.01126e-12	4718/3615/84833/26471/3692/4728/5315/2023/4707/572/521/4710/10476/402/4700/9551/4717/126328/4537/4535/4729/4726/4694/514/4698/55967/4538	27
ffar3	GO:0009199	ribonucleoside triphosphate metabolic process	27/323	251/18888	2.81836e-14	4.67042e-12	4.21553e-12	4718/3615/84833/26471/3692/4728/5315/2023/4707/572/521/4710/10476/402/4700/9551/4717/126328/4537/4535/4729/4726/4694/514/4698/55967/4538	27
ffar3	GO:0002181	cytoplasmic translation	22/323	160/18888	4.71793e-14	7.46291e-12	6.73603e-12	8668/4736/6133/5315/3646/8666/6193/6231/6144/6160/6223/6155/6194/6171/6129/6233/6138/6175/6301/6136/8665/4904	22
ffar3	GO:0006120	mitochondrial electron transport, NADH to ubiquinone	14/323	51/18888	1.01016e-13	1.52842e-11	1.37955e-11	4718/4728/4707/4710/11315/4700/4717/4537/4535/4729/4726/4694/4698/4538	14
ffar3	GO:0009152	purine ribonucleotide biosynthetic process	23/323	211/18888	1.84545e-12	2.67591e-10	2.41528e-10	4718/3615/84833/4728/2023/4707/5162/521/4710/10476/4700/9551/4717/126328/4537/4535/4729/4726/4694/514/4698/55967/4538	23
ffar3	GO:0009260	ribonucleotide biosynthetic process	23/323	226/18888	7.74102e-12	1.07755e-09	9.72598e-10	4718/3615/84833/4728/2023/4707/5162/521/4710/10476/4700/9551/4717/126328/4537/4535/4729/4726/4694/514/4698/55967/4538	23
ffar3	GO:0046390	ribose phosphate biosynthetic process	23/323	233/18888	1.45294e-11	1.9447e-09	1.75529e-09	4718/3615/84833/4728/2023/4707/5162/521/4710/10476/4700/9551/4717/126328/4537/4535/4729/4726/4694/514/4698/55967/4538	23
ffar3	GO:0006164	purine nucleotide biosynthetic process	24/323	256/18888	1.55216e-11	2.00056e-09	1.80571e-09	4718/3615/84833/4728/2023/4707/5162/521/4710/10476/4700/9551/4717/126328/4537/4535/4729/4726/4694/514/2987/4698/55967/4538	24
ffar3	GO:0010257	NADH dehydrogenase complex assembly	13/323	60/18888	2.11117e-11	2.5334e-09	2.28665e-09	4718/4728/4707/4710/4700/4717/126328/4535/4694/4698/55967/55863/4538	13
ffar3	GO:0032981	mitochondrial respiratory chain complex I assembly	13/323	60/18888	2.11117e-11	2.5334e-09	2.28665e-09	4718/4728/4707/4710/4700/4717/126328/4535/4694/4698/55967/55863/4538	13
ffar3	GO:0072522	purine-containing compound biosynthetic process	24/323	264/18888	2.97321e-11	3.44892e-09	3.113e-09	4718/3615/84833/4728/2023/4707/5162/521/4710/10476/4700/9551/4717/126328/4537/4535/4729/4726/4694/514/2987/4698/55967/4538	24
ffar3	GO:0009165	nucleotide biosynthetic process	25/323	293/18888	4.50867e-11	5.06135e-09	4.56838e-09	1854/4718/3615/84833/4728/2023/4707/5162/521/4710/10476/4700/9551/4717/126328/4537/4535/4729/4726/4694/514/2987/4698/55967/4538	25
ffar3	GO:1901293	nucleoside phosphate biosynthetic process	25/323	295/18888	5.22059e-11	5.6774e-09	5.12442e-09	1854/4718/3615/84833/4728/2023/4707/5162/521/4710/10476/4700/9551/4717/126328/4537/4535/4729/4726/4694/514/2987/4698/55967/4538	25
ffar3	GO:0006123	mitochondrial electron transport, cytochrome c to oxygen	9/323	25/18888	1.79758e-10	1.89563e-08	1.711e-08	1346/1349/1350/9377/1345/4513/4512/4514/1347	9
ffar3	GO:0009150	purine ribonucleotide metabolic process	29/323	446/18888	8.24364e-10	8.43761e-08	7.6158e-08	4718/3615/84833/26471/3692/4728/5315/2023/4707/572/5162/521/4710/10476/402/4700/9551/4717/126328/4537/4535/4729/4726/4694/514/2987/4698/55967/4538	29
ffar3	GO:0033108	mitochondrial respiratory chain complex assembly	14/323	101/18888	1.85831e-09	1.84769e-07	1.66773e-07	131474/4718/4728/4707/4710/4700/4717/126328/4535/4694/4698/55967/55863/4538	14
ffar3	GO:0009259	ribonucleotide metabolic process	29/323	466/18888	2.25283e-09	2.17773e-07	1.96563e-07	4718/3615/84833/26471/3692/4728/5315/2023/4707/572/5162/521/4710/10476/402/4700/9551/4717/126328/4537/4535/4729/4726/4694/514/2987/4698/55967/4538	29
ffar3	GO:0019693	ribose phosphate metabolic process	29/323	480/18888	4.40036e-09	4.13872e-07	3.73561e-07	4718/3615/84833/26471/3692/4728/5315/2023/4707/572/5162/521/4710/10476/402/4700/9551/4717/126328/4537/4535/4729/4726/4694/514/2987/4698/55967/4538	29
ffar3	GO:0043457	regulation of cellular respiration	10/323	50/18888	1.04317e-08	9.55321e-07	8.62274e-07	131474/55847/29997/1346/26471/27166/387/402/11315/1347	10
ffar3	GO:1902600	proton transmembrane transport	16/323	161/18888	1.77839e-08	1.58687e-06	1.43231e-06	1346/1349/9550/529/1537/5250/9377/521/10476/9551/514/4513/4512/4514/4538/4519	16
ffar3	GO:0000377	RNA splicing, via transesterification reactions with bulged adenosine as nucleophile	23/323	337/18888	2.02065e-08	1.71509e-06	1.54804e-06	5725/51690/5935/6631/10284/6428/57819/4809/83443/4236/4670/6638/6637/8683/4691/59286/6427/6634/9588/9939/6635/3190/1153	23
ffar3	GO:0000398	mRNA splicing, via spliceosome	23/323	337/18888	2.02065e-08	1.71509e-06	1.54804e-06	5725/51690/5935/6631/10284/6428/57819/4809/83443/4236/4670/6638/6637/8683/4691/59286/6427/6634/9588/9939/6635/3190/1153	23
ffar3	GO:0008380	RNA splicing	28/323	484/18888	2.09652e-08	1.73711e-06	1.56792e-06	6880/5725/3276/51690/5935/6631/10284/6428/57819/4809/83443/4236/6231/4670/6638/6637/8683/4691/59286/6427/6634/9588/2521/9939/6635/4904/3190/1153	28
ffar3	GO:0000375	RNA splicing, via transesterification reactions	23/323	341/18888	2.51496e-08	2.03537e-06	1.83712e-06	5725/51690/5935/6631/10284/6428/57819/4809/83443/4236/4670/6638/6637/8683/4691/59286/6427/6634/9588/9939/6635/3190/1153	23
ffar3	GO:0071826	protein-RNA complex organization	19/323	244/18888	4.48209e-08	3.54493e-06	3.19966e-06	8668/29997/6880/6631/3692/57819/4809/83443/3646/8666/6193/6223/3799/6637/8683/6634/6175/6635/8665	19
ffar3	GO:0022618	protein-RNA complex assembly	18/323	234/18888	1.22661e-07	9.48578e-06	8.56188e-06	8668/29997/6880/6631/3692/57819/4809/83443/3646/8666/6193/6223/6637/8683/6634/6175/6635/8665	18
ffar3	GO:0022613	ribonucleoprotein complex biogenesis	26/323	499/18888	5.20688e-07	3.93912e-05	3.55546e-05	8668/29997/6880/6631/3692/4736/57819/4809/83443/3646/8666/6193/2091/6223/6637/6155/6194/8683/51187/6634/6129/6175/51119/5036/6635/8665	26
ffar3	GO:0043484	regulation of RNA splicing	15/323	186/18888	7.68223e-07	5.68812e-05	5.13411e-05	6880/5725/5935/10284/6428/83443/6231/8683/4691/6427/9588/2521/9939/3190/1153	15
ffar3	GO:0043467	regulation of generation of precursor metabolites and energy	13/323	140/18888	8.60986e-07	6.24215e-05	5.63417e-05	131474/55847/29997/1346/26471/3692/27166/387/51142/402/11315/112464/1347	13
ffar3	GO:1903715	regulation of aerobic respiration	7/323	33/18888	1.16851e-06	8.29882e-05	7.49053e-05	29997/1346/26471/387/402/11315/1347	7
ffar3	GO:0046688	response to copper ion	7/323	38/18888	3.20782e-06	0.000223	0.000202	358/4489/4493/11315/4499/4512/4519	7
ffar3	GO:0050684	regulation of mRNA processing	12/323	134/18888	3.33469e-06	0.000228	0.000205	5725/5935/10284/6428/8683/4691/6427/10768/9588/9939/3190/1153	12
ffar3	GO:0048024	regulation of mRNA splicing, via spliceosome	11/323	112/18888	3.48557e-06	0.000233	0.000211	5725/5935/10284/6428/8683/4691/6427/9588/9939/3190/1153	11
ffar3	GO:0045454	cell redox homeostasis	7/323	41/18888	5.46862e-06	0.000359	0.000324	10549/1649/328/25824/7001/51218/9588	7
ffar3	GO:0021762	substantia nigra development	7/323	44/18888	8.92053e-06	0.000575	0.000519	387/801/10971/3309/60/7531/57447	7
ffar3	GO:0006979	response to oxidative stress	20/323	398/18888	1.86617e-05	0.001181	0.001066	131474/10549/9124/9314/3569/358/4728/25824/2879/7001/4710/51142/11315/4700/4537/4535/9588/10628/4512/55967	20
ffar3	GO:0046689	response to mercury ion	4/323	11/18888	2.51955e-05	0.001566	0.001413	358/682/11315/4519	4
ffar3	GO:0061756	leukocyte adhesion to vascular endothelial cell	7/323	58/18888	5.7037e-05	0.003456	0.003119	4192/9435/50512/9314/3569/387/3688	7
ffar3	GO:0016072	rRNA metabolic process	15/323	266/18888	5.7592e-05	0.003456	0.003119	29997/3692/4736/4809/2091/6223/6155/6194/4691/6129/112495/51119/5036/221830/284119	15
ffar3	GO:0006122	mitochondrial electron transport, ubiquinol to cytochrome c	4/323	14/18888	7.33825e-05	0.004193	0.003784	10975/1537/7385/4519	4
ffar3	GO:1901857	positive regulation of cellular respiration	4/323	14/18888	7.33825e-05	0.004193	0.003784	131474/26471/27166/11315	4
ffar3	GO:1903311	regulation of mRNA metabolic process	19/323	404/18888	7.34949e-05	0.004193	0.003784	5725/115024/10949/5935/10284/6428/328/8683/4691/6427/10768/7431/26135/9588/2521/9939/4904/3190/1153	19
ffar3	GO:0033119	negative regulation of RNA splicing	5/323	27/18888	8.40102e-05	0.004715	0.004256	5725/10284/6231/8683/3190	5
ffar3	GO:0001732	formation of cytoplasmic translation initiation complex	4/323	15/18888	9.8722e-05	0.005453	0.004922	8668/3646/8666/8665	4
ffar3	GO:0045727	positive regulation of translation	10/323	134/18888	0.000104	0.005677	0.005124	3276/5935/3569/1938/3692/5315/3646/4904/1984/1153	10
ffar3	GO:0034250	positive regulation of amide metabolic process	11/323	163/18888	0.000118	0.006298	0.005684	3459/3276/5935/3569/1938/3692/5315/3646/4904/1984/1153	11
ffar3	GO:0010273	detoxification of copper ion	4/323	16/18888	0.00013	0.006745	0.006088	4489/4493/11315/4499	4
ffar3	GO:1990169	stress response to copper ion	4/323	16/18888	0.00013	0.006745	0.006088	4489/4493/11315/4499	4
ffar3	GO:0070482	response to oxygen levels	17/323	354/18888	0.000137	0.006991	0.00631	29997/114990/9124/358/9550/2023/1026/5228/572/51142/26355/7184/4535/4513/4512/4538/4519	17
ffar3	GO:0048857	neural nucleus development	7/323	67/18888	0.000145	0.007297	0.006586	387/801/10971/3309/60/7531/57447	7
ffar3	GO:0009636	response to toxic substance	14/323	260/18888	0.000165	0.008178	0.007382	10549/26471/25824/1026/2879/4489/7001/2098/8683/4493/11315/4499/9588/4519	14
ffar3	GO:0010038	response to metal ion	17/323	360/18888	0.000167	0.00818	0.007383	3726/358/7341/4489/682/801/51596/4493/845/11315/10768/7184/5641/4499/10628/4512/4519	17
