# Supplementary material for: The single-cell atlas of short-chain fatty acid receptors in human and mice hearts
Source: Front Immunol. 2025 Apr 16;16:1538384. doi: 10.3389/fimmu.2025.1538384 (PMC12040890; doi:10.3389/fimmu.2025.1538384)
Supplement: Supplementary file 4 [file Table3.xlsx]

## Sheet: hca_ffar2_hdwgcna_enrich_GO
Supplemental Table 3
Top enriched Gene Ontology (GO) terms of each co-expression gene module for FFAR2+ and FFAR3+ cells in normal human heart.
Term	Overlap	P.value	Adjusted.P.value	Old.P.value	Old.Adjusted.P.value	Odds.Ratio	Combined.Score	Genes	db	module
regulation of cysteine-type endopeptidase activity involved in execution phase of apoptosis (GO:2001270)	1/5	0.024754	0.145663	0	0	50.2424	185.836	RPS3	GO_Biological_Process_2021	ffar2_M1
cellular response to antibiotic (GO:0071236)	1/5	0.024754	0.145663	0	0	50.2424	185.836	RPL23	GO_Biological_Process_2021	ffar2_M1
negative regulation of RNA polymerase II regulatory region sequence-specific DNA binding (GO:1903026)	1/5	0.024754	0.145663	0	0	50.2424	185.836	TMSB4X	GO_Biological_Process_2021	ffar2_M1
cellular response to nicotine (GO:0071316)	1/5	0.024754	0.145663	0	0	50.2424	185.836	B2M	GO_Biological_Process_2021	ffar2_M1
regulation of hippocampal neuron apoptotic process (GO:0110089)	1/5	0.024754	0.145663	0	0	50.2424	185.836	TYROBP	GO_Biological_Process_2021	ffar2_M1
negative regulation of transforming growth factor beta1 production (GO:0032911)	1/5	0.024754	0.145663	0	0	50.2424	185.836	TYROBP	GO_Biological_Process_2021	ffar2_M1
regulation of microglial cell mediated cytotoxicity (GO:1904149)	1/5	0.024754	0.145663	0	0	50.2424	185.836	TYROBP	GO_Biological_Process_2021	ffar2_M1
regulation of respiratory burst involved in inflammatory response (GO:0060264)	1/5	0.024754	0.145663	0	0	50.2424	185.836	RPS19	GO_Biological_Process_2021	ffar2_M1
positive regulation of CD4-positive, CD25-positive, alpha-beta regulatory T cell differentiation (GO:0032831)	1/5	0.024754	0.145663	0	0	50.2424	185.836	HLA-DRA	GO_Biological_Process_2021	ffar2_M1
positive regulation of deoxyribonuclease activity (GO:0032077)	1/5	0.024754	0.145663	0	0	50.2424	185.836	RPS3	GO_Biological_Process_2021	ffar2_M1
positive regulation of intrinsic apoptotic signaling pathway by p53 class mediator (GO:1902255)	1/5	0.024754	0.145663	0	0	50.2424	185.836	RPL26	GO_Biological_Process_2021	ffar2_M1
mitochondrial proton-transporting ATP synthase complex, catalytic sector F(1) (GO:0000275)	1/5	0.024754	0.061368	0	0	50.2424	185.836	ATP5F1E	GO_Cellular_Component_2021	ffar2_M1
cytoplasmic side of lysosomal membrane (GO:0098574)	1/5	0.024754	0.061368	0	0	50.2424	185.836	EEF1A1	GO_Cellular_Component_2021	ffar2_M1
early endosome lumen (GO:0031905)	1/5	0.024754	0.061368	0	0	50.2424	185.836	B2M	GO_Cellular_Component_2021	ffar2_M1
endolysosome lumen (GO:0036021)	1/5	0.024754	0.061368	0	0	50.2424	185.836	CTSS	GO_Cellular_Component_2021	ffar2_M1
IgG binding (GO:0019864)	1/5	0.024754	0.135555	0	0	50.2424	185.836	FCER1G	GO_Molecular_Function_2021	ffar2_M1
TPR domain binding (GO:0030911)	1/5	0.024754	0.135555	0	0	50.2424	185.836	HSP90AA1	GO_Molecular_Function_2021	ffar2_M1
ganglioside binding (GO:0035594)	1/5	0.024754	0.135555	0	0	50.2424	185.836	PSAP	GO_Molecular_Function_2021	ffar2_M1
aggresome assembly (GO:0070842)	1/5	0.024754	0.11678	0	0	50.2424	185.836	PRKN	GO_Biological_Process_2021	ffar2_M2
bundle of His cell action potential (GO:0086043)	1/5	0.024754	0.11678	0	0	50.2424	185.836	CACNA2D1	GO_Biological_Process_2021	ffar2_M2
negative regulation of oxidative stress-induced neuron intrinsic apoptotic signaling pathway (GO:1903377)	1/5	0.024754	0.11678	0	0	50.2424	185.836	PRKN	GO_Biological_Process_2021	ffar2_M2
cellular response to cGMP (GO:0071321)	1/5	0.024754	0.11678	0	0	50.2424	185.836	PDE3A	GO_Biological_Process_2021	ffar2_M2
regulation of homophilic cell adhesion (GO:1903385)	1/5	0.024754	0.11678	0	0	50.2424	185.836	PTPRG	GO_Biological_Process_2021	ffar2_M2
establishment of monopolar cell polarity (GO:0061162)	1/5	0.024754	0.11678	0	0	50.2424	185.836	PATJ	GO_Biological_Process_2021	ffar2_M2
glomerular visceral epithelial cell migration (GO:0090521)	1/5	0.024754	0.11678	0	0	50.2424	185.836	KANK1	GO_Biological_Process_2021	ffar2_M2
regulation of voltage-gated sodium channel activity (GO:1905150)	1/5	0.024754	0.11678	0	0	50.2424	185.836	FGF12	GO_Biological_Process_2021	ffar2_M2
response to cGMP (GO:0070305)	1/5	0.024754	0.11678	0	0	50.2424	185.836	PDE3A	GO_Biological_Process_2021	ffar2_M2
SA node cell to atrial cardiac muscle cell signaling (GO:0086018)	1/5	0.024754	0.11678	0	0	50.2424	185.836	ANK2	GO_Biological_Process_2021	ffar2_M2
positive regulation of myoblast proliferation (GO:2000288)	1/5	0.024754	0.11678	0	0	50.2424	185.836	MEIS2	GO_Biological_Process_2021	ffar2_M2
positive regulation of neurotransmitter transport (GO:0051590)	1/5	0.024754	0.11678	0	0	50.2424	185.836	PRKN	GO_Biological_Process_2021	ffar2_M2
maintenance of animal organ identity (GO:0048496)	1/5	0.024754	0.11678	0	0	50.2424	185.836	PKP2	GO_Biological_Process_2021	ffar2_M2
membrane depolarization during SA node cell action potential (GO:0086046)	1/5	0.024754	0.11678	0	0	50.2424	185.836	ANK2	GO_Biological_Process_2021	ffar2_M2
tight junction organization (GO:0120193)	1/5	0.024754	0.11678	0	0	50.2424	185.836	PATJ	GO_Biological_Process_2021	ffar2_M2
protein C-linked glycosylation via 2'-alpha-mannosyl-L-tryptophan (GO:0018406)	1/5	0.024754	0.11678	0	0	50.2424	185.836	DPY19L2	GO_Biological_Process_2021	ffar2_M2
protein C-linked glycosylation via tryptophan (GO:0018317)	1/5	0.024754	0.11678	0	0	50.2424	185.836	DPY19L2	GO_Biological_Process_2021	ffar2_M2
Lewy body (GO:0097413)	1/5	0.024754	0.091942	0	0	50.2424	185.836	PRKN	GO_Cellular_Component_2021	ffar2_M2
cardiac myofibril (GO:0097512)	1/5	0.024754	0.091942	0	0	50.2424	185.836	MYBPC3	GO_Cellular_Component_2021	ffar2_M2
creatine kinase activity (GO:0004111)	1/5	0.024754	0.118861	0	0	50.2424	185.836	CKMT2	GO_Molecular_Function_2021	ffar2_M2
phosphotransferase activity, nitrogenous group as acceptor (GO:0016775)	1/5	0.024754	0.118861	0	0	50.2424	185.836	CKMT2	GO_Molecular_Function_2021	ffar2_M2
FATZ binding (GO:0051373)	1/5	0.024754	0.118861	0	0	50.2424	185.836	ACTN2	GO_Molecular_Function_2021	ffar2_M2
cell adhesive protein binding involved in bundle of His cell-Purkinje myocyte communication (GO:0086083)	1/5	0.024754	0.118861	0	0	50.2424	185.836	PKP2	GO_Molecular_Function_2021	ffar2_M2
negative regulation of CD4-positive, alpha-beta T cell differentiation (GO:0043371)	1/5	0.024754	0.247744	0	0	50.2424	185.836	RUNX1	GO_Biological_Process_2021	ffar2_M3
negative regulation of cell volume (GO:0045794)	1/5	0.024754	0.247744	0	0	50.2424	185.836	KCNMA1	GO_Biological_Process_2021	ffar2_M3
positive regulation of CD8-positive, alpha-beta T cell differentiation (GO:0043378)	1/5	0.024754	0.247744	0	0	50.2424	185.836	RUNX1	GO_Biological_Process_2021	ffar2_M3
positive regulation of cell proliferation involved in heart morphogenesis (GO:2000138)	1/5	0.024754	0.247744	0	0	50.2424	185.836	RBPJ	GO_Biological_Process_2021	ffar2_M3
regulation of vascular associated smooth muscle contraction (GO:0003056)	1/5	0.024754	0.247744	0	0	50.2424	185.836	DOCK4	GO_Biological_Process_2021	ffar2_M3
C-terminal protein lipidation (GO:0006501)	1/5	0.024754	0.247744	0	0	50.2424	185.836	ATG7	GO_Biological_Process_2021	ffar2_M3
response to denervation involved in regulation of muscle adaptation (GO:0014894)	1/5	0.024754	0.247744	0	0	50.2424	185.836	HDAC4	GO_Biological_Process_2021	ffar2_M3
regulation of cell proliferation involved in heart morphogenesis (GO:2000136)	1/5	0.024754	0.247744	0	0	50.2424	185.836	RBPJ	GO_Biological_Process_2021	ffar2_M3
cardiac muscle cell myoblast differentiation (GO:0060379)	1/5	0.024754	0.247744	0	0	50.2424	185.836	RBPJ	GO_Biological_Process_2021	ffar2_M3
positive regulation of maintenance of mitotic sister chromatid cohesion (GO:0034184)	1/5	0.024754	0.247744	0	0	50.2424	185.836	NSMCE2	GO_Biological_Process_2021	ffar2_M3
positive regulation of maintenance of sister chromatid cohesion (GO:0034093)	1/5	0.024754	0.247744	0	0	50.2424	185.836	NSMCE2	GO_Biological_Process_2021	ffar2_M3
positive regulation of mast cell activation involved in immune response (GO:0033008)	1/5	0.024754	0.247744	0	0	50.2424	185.836	GAB2	GO_Biological_Process_2021	ffar2_M3
regulation of maintenance of mitotic sister chromatid cohesion (GO:0034182)	1/5	0.024754	0.247744	0	0	50.2424	185.836	NSMCE2	GO_Biological_Process_2021	ffar2_M3
positive regulation of transcription from RNA polymerase II promoter in response to hypoxia (GO:0061419)	1/5	0.024754	0.247744	0	0	50.2424	185.836	RBPJ	GO_Biological_Process_2021	ffar2_M3
regulation of myoblast proliferation (GO:2000291)	1/5	0.024754	0.247744	0	0	50.2424	185.836	ZNF609	GO_Biological_Process_2021	ffar2_M3
modulation by symbiont of host autophagy (GO:0075071)	1/5	0.024754	0.247744	0	0	50.2424	185.836	ATG7	GO_Biological_Process_2021	ffar2_M3
peripheral nervous system neuron differentiation (GO:0048934)	1/5	0.024754	0.247744	0	0	50.2424	185.836	RUNX1	GO_Biological_Process_2021	ffar2_M3
enamel mineralization (GO:0070166)	1/5	0.024754	0.247744	0	0	50.2424	185.836	FAM20A	GO_Biological_Process_2021	ffar2_M3
protein localization to axon (GO:0099612)	1/5	0.024754	0.247744	0	0	50.2424	185.836	EPB41L3	GO_Biological_Process_2021	ffar2_M3
phosphatidylinositol 3-kinase complex, class I (GO:0097651)	1/5	0.024754	0.350567	0	0	50.2424	185.836	PIK3R5	GO_Cellular_Component_2021	ffar2_M3
chondroitin sulfotransferase activity (GO:0034481)	1/5	0.024754	0.215676	0	0	50.2424	185.836	CHST11	GO_Molecular_Function_2021	ffar2_M3
phosphatidylcholine floppase activity (GO:0090554)	1/5	0.024754	0.215676	0	0	50.2424	185.836	ABCA1	GO_Molecular_Function_2021	ffar2_M3
apolipoprotein A-I binding (GO:0034186)	1/5	0.024754	0.215676	0	0	50.2424	185.836	ABCA1	GO_Molecular_Function_2021	ffar2_M3
N-acetylgalactosamine 4-O-sulfotransferase activity (GO:0001537)	1/5	0.024754	0.215676	0	0	50.2424	185.836	CHST11	GO_Molecular_Function_2021	ffar2_M3
carbon dioxide transport (GO:0015670)	1/5	0.015899	0.088383	0	0	79.0952	327.571	AQP1	GO_Biological_Process_2021	ffar2_M4
cardiac cell fate commitment (GO:0060911)	1/5	0.015899	0.088383	0	0	79.0952	327.571	SOX17	GO_Biological_Process_2021	ffar2_M4
negative regulation of myelination (GO:0031642)	1/5	0.015899	0.088383	0	0	79.0952	327.571	JAM2	GO_Biological_Process_2021	ffar2_M4
caveolin-mediated endocytosis (GO:0072584)	1/5	0.015899	0.088383	0	0	79.0952	327.571	CAV1	GO_Biological_Process_2021	ffar2_M4
negative regulation of pinocytosis (GO:0048550)	1/5	0.015899	0.088383	0	0	79.0952	327.571	CAV1	GO_Biological_Process_2021	ffar2_M4
regulation of granulocyte colony-stimulating factor production (GO:0071655)	1/5	0.015899	0.088383	0	0	79.0952	327.571	CD34	GO_Biological_Process_2021	ffar2_M4
cellular response to salt stress (GO:0071472)	1/5	0.015899	0.088383	0	0	79.0952	327.571	AQP1	GO_Biological_Process_2021	ffar2_M4
negative regulation of vascular endothelial cell proliferation (GO:1905563)	1/5	0.015899	0.088383	0	0	79.0952	327.571	FLT1	GO_Biological_Process_2021	ffar2_M4
regulation of inward rectifier potassium channel activity (GO:1901979)	1/5	0.015899	0.088383	0	0	79.0952	327.571	CAV1	GO_Biological_Process_2021	ffar2_M4
endodermal cell fate specification (GO:0001714)	1/5	0.015899	0.088383	0	0	79.0952	327.571	SOX17	GO_Biological_Process_2021	ffar2_M4
regulation of protein kinase C activity (GO:1900019)	1/5	0.015899	0.088383	0	0	79.0952	327.571	TCIM	GO_Biological_Process_2021	ffar2_M4
positive regulation of bicellular tight junction assembly (GO:1903348)	1/5	0.015899	0.088383	0	0	79.0952	327.571	CLDN5	GO_Biological_Process_2021	ffar2_M4
extracellular exosome biogenesis (GO:0097734)	1/5	0.015899	0.088383	0	0	79.0952	327.571	CD34	GO_Biological_Process_2021	ffar2_M4
positive regulation of dopamine receptor signaling pathway (GO:0060161)	1/5	0.015899	0.088383	0	0	79.0952	327.571	CAV2	GO_Biological_Process_2021	ffar2_M4
hematopoietic stem cell migration (GO:0035701)	1/5	0.015899	0.088383	0	0	79.0952	327.571	JAM2	GO_Biological_Process_2021	ffar2_M4
response to salt stress (GO:0009651)	1/5	0.015899	0.088383	0	0	79.0952	327.571	AQP1	GO_Biological_Process_2021	ffar2_M4
positive regulation of protein kinase C activity (GO:1900020)	1/5	0.015899	0.088383	0	0	79.0952	327.571	TCIM	GO_Biological_Process_2021	ffar2_M4
tight junction organization (GO:0120193)	1/5	0.015899	0.088383	0	0	79.0952	327.571	CLDN5	GO_Biological_Process_2021	ffar2_M4
vascular endothelial growth factor receptor-2 signaling pathway (GO:0036324)	1/5	0.015899	0.088383	0	0	79.0952	327.571	CLEC14A	GO_Biological_Process_2021	ffar2_M4
protein localization to membrane raft (GO:1903044)	1/5	0.015899	0.088383	0	0	79.0952	327.571	CAV1	GO_Biological_Process_2021	ffar2_M4
apicolateral plasma membrane (GO:0016327)	1/5	0.015899	0.041868	0	0	79.0952	327.571	CLDN5	GO_Cellular_Component_2021	ffar2_M4
collagen binding involved in cell-matrix adhesion (GO:0098639)	1/5	0.015899	0.097865	0	0	79.0952	327.571	ITGA1	GO_Molecular_Function_2021	ffar2_M4
sphingosine-1-phosphate receptor activity (GO:0038036)	1/5	0.015899	0.097865	0	0	79.0952	327.571	S1PR1	GO_Molecular_Function_2021	ffar2_M4
LIM domain binding (GO:0030274)	1/5	0.015899	0.097865	0	0	79.0952	327.571	LDB2	GO_Molecular_Function_2021	ffar2_M4
polyol transmembrane transporter activity (GO:0015166)	1/5	0.015899	0.097865	0	0	79.0952	327.571	AQP1	GO_Molecular_Function_2021	ffar2_M4
troponin I binding (GO:0031013)	1/5	0.015899	0.097865	0	0	79.0952	327.571	TNNT3	GO_Molecular_Function_2021	ffar2_M4
tumor necrosis factor binding (GO:0043120)	1/5	0.015899	0.097865	0	0	79.0952	327.571	A2M	GO_Molecular_Function_2021	ffar2_M4
C-X-C chemokine binding (GO:0019958)	1/5	0.015899	0.097865	0	0	79.0952	327.571	A2M	GO_Molecular_Function_2021	ffar2_M4
protein tyrosine kinase inhibitor activity (GO:0030292)	1/5	0.015899	0.097865	0	0	79.0952	327.571	HYAL2	GO_Molecular_Function_2021	ffar2_M4
glycerol channel activity (GO:0015254)	1/5	0.015899	0.097865	0	0	79.0952	327.571	AQP3	GO_Molecular_Function_2021	ffar2_M4
neuregulin binding (GO:0038132)	1/5	0.015899	0.097865	0	0	79.0952	327.571	ITGA6	GO_Molecular_Function_2021	ffar2_M4
CCR5 chemokine receptor binding (GO:0031730)	1/5	0.015899	0.097865	0	0	79.0952	327.571	NES	GO_Molecular_Function_2021	ffar2_M4
negative regulation of blood coagulation, intrinsic pathway (GO:2000267)	1/5	0.024754	0.175498	0	0	50.2424	185.836	SERPING1	GO_Biological_Process_2021	ffar2_M5
alditol phosphate metabolic process (GO:0052646)	1/5	0.024754	0.175498	0	0	50.2424	185.836	GPAT2	GO_Biological_Process_2021	ffar2_M5
regulation of antifungal innate immune response (GO:1905034)	1/5	0.024754	0.175498	0	0	50.2424	185.836	PLA2G5	GO_Biological_Process_2021	ffar2_M5
regulation of blood coagulation, intrinsic pathway (GO:2000266)	1/5	0.024754	0.175498	0	0	50.2424	185.836	SERPING1	GO_Biological_Process_2021	ffar2_M5
negative regulation of insulin-like growth factor receptor signaling pathway (GO:0043569)	1/5	0.024754	0.175498	0	0	50.2424	185.836	IGFBP5	GO_Biological_Process_2021	ffar2_M5
regulation of cellular response to osmotic stress (GO:0106049)	1/5	0.024754	0.175498	0	0	50.2424	185.836	EFHD1	GO_Biological_Process_2021	ffar2_M5
negative regulation of metallopeptidase activity (GO:1905049)	1/5	0.024754	0.175498	0	0	50.2424	185.836	TIMP3	GO_Biological_Process_2021	ffar2_M5
cardiac muscle cell myoblast differentiation (GO:0060379)	1/5	0.024754	0.175498	0	0	50.2424	185.836	TBX2	GO_Biological_Process_2021	ffar2_M5
cell-cell adhesion mediated by integrin (GO:0033631)	1/5	0.024754	0.175498	0	0	50.2424	185.836	ITGB1	GO_Biological_Process_2021	ffar2_M5
neuroinflammatory response (GO:0150076)	1/5	0.024754	0.175498	0	0	50.2424	185.836	ITGB1	GO_Biological_Process_2021	ffar2_M5
regulation of inward rectifier potassium channel activity (GO:1901979)	1/5	0.024754	0.175498	0	0	50.2424	185.836	ITGB1	GO_Biological_Process_2021	ffar2_M5
copper ion import (GO:0015677)	1/5	0.024754	0.175498	0	0	50.2424	185.836	STEAP4	GO_Biological_Process_2021	ffar2_M5
determination of dorsal/ventral asymmetry (GO:0048262)	1/5	0.024754	0.175498	0	0	50.2424	185.836	NBL1	GO_Biological_Process_2021	ffar2_M5
regulation of natural killer cell differentiation (GO:0032823)	1/5	0.024754	0.175498	0	0	50.2424	185.836	AXL	GO_Biological_Process_2021	ffar2_M5
regulation of plasma membrane organization (GO:1903729)	1/5	0.024754	0.175498	0	0	50.2424	185.836	GSN	GO_Biological_Process_2021	ffar2_M5
endothelin receptor signaling pathway (GO:0086100)	1/5	0.024754	0.175498	0	0	50.2424	185.836	EDNRB	GO_Biological_Process_2021	ffar2_M5
retina vasculature development in camera-type eye (GO:0061298)	1/5	0.024754	0.175498	0	0	50.2424	185.836	PDGFRB	GO_Biological_Process_2021	ffar2_M5
membrane repolarization during ventricular cardiac muscle cell action potential (GO:0098915)	1/5	0.024754	0.175498	0	0	50.2424	185.836	KCNJ8	GO_Biological_Process_2021	ffar2_M5
ubiquitin-dependent SMAD protein catabolic process (GO:0030579)	1/5	0.024754	0.175498	0	0	50.2424	185.836	TGFB1I1	GO_Biological_Process_2021	ffar2_M5
phagolysosome (GO:0032010)	1/5	0.024754	0.105765	0	0	50.2424	185.836	PLA2G5	GO_Cellular_Component_2021	ffar2_M5
collagen binding involved in cell-matrix adhesion (GO:0098639)	1/5	0.024754	0.160898	0	0	50.2424	185.836	ITGB1	GO_Molecular_Function_2021	ffar2_M5
oxidoreductase activity, acting on metal ions, NAD or NADP as acceptor (GO:0016723)	1/5	0.024754	0.160898	0	0	50.2424	185.836	STEAP4	GO_Molecular_Function_2021	ffar2_M5
epoxide hydrolase activity (GO:0004301)	1/5	0.024754	0.160898	0	0	50.2424	185.836	EPHX1	GO_Molecular_Function_2021	ffar2_M5
fucose binding (GO:0042806)	1/5	0.024754	0.160898	0	0	50.2424	185.836	COLEC11	GO_Molecular_Function_2021	ffar2_M5
C-X3-C chemokine binding (GO:0019960)	1/5	0.024754	0.160898	0	0	50.2424	185.836	ITGB1	GO_Molecular_Function_2021	ffar2_M5
protein-DNA complex subunit organization (GO:0071824)	1/6	0.029631	0.154006	0	0	40.1919	141.433	RPL23	GO_Biological_Process_2021	ffar2_M1
regulation of blood vessel remodeling (GO:0060312)	1/6	0.029631	0.154006	0	0	40.1919	141.433	CST3	GO_Biological_Process_2021	ffar2_M1
cellular response to iron ion (GO:0071281)	1/6	0.029631	0.154006	0	0	40.1919	141.433	B2M	GO_Biological_Process_2021	ffar2_M1
peptide antigen assembly with MHC protein complex (GO:0002501)	1/6	0.029631	0.154006	0	0	40.1919	141.433	HLA-DRA	GO_Biological_Process_2021	ffar2_M1
regulation of T-helper cell differentiation (GO:0045622)	1/6	0.029631	0.154006	0	0	40.1919	141.433	HLA-DRA	GO_Biological_Process_2021	ffar2_M1
hydrogen peroxide biosynthetic process (GO:0050665)	1/6	0.029631	0.154006	0	0	40.1919	141.433	CYBA	GO_Biological_Process_2021	ffar2_M1
ruffle assembly (GO:0097178)	1/6	0.029631	0.154006	0	0	40.1919	141.433	AIF1	GO_Biological_Process_2021	ffar2_M1
macromolecule biosynthetic process (GO:0009059)	1/6	0.029631	0.154006	0	0	40.1919	141.433	RPS23	GO_Biological_Process_2021	ffar2_M1
positive regulation of receptor binding (GO:1900122)	1/6	0.029631	0.154006	0	0	40.1919	141.433	B2M	GO_Biological_Process_2021	ffar2_M1
positive regulation of tau-protein kinase activity (GO:1902949)	1/6	0.029631	0.154006	0	0	40.1919	141.433	HSP90AA1	GO_Biological_Process_2021	ffar2_M1
positive regulation of toll-like receptor 2 signaling pathway (GO:0034137)	1/6	0.029631	0.154006	0	0	40.1919	141.433	CYBA	GO_Biological_Process_2021	ffar2_M1
protection from natural killer cell mediated cytotoxicity (GO:0042270)	1/6	0.029631	0.154006	0	0	40.1919	141.433	HLA-B	GO_Biological_Process_2021	ffar2_M1
supercoiled DNA binding (GO:0097100)	1/6	0.029631	0.146293	0	0	40.1919	141.433	RPS3	GO_Molecular_Function_2021	ffar2_M1
negative regulation of cardiac muscle cell differentiation (GO:2000726)	1/6	0.029631	0.124855	0	0	40.1919	141.433	SOX6	GO_Biological_Process_2021	ffar2_M2
negative regulation of cytosolic calcium ion concentration (GO:0051481)	1/6	0.029631	0.124855	0	0	40.1919	141.433	SLC8A1	GO_Biological_Process_2021	ffar2_M2
regulation of cardiac muscle hypertrophy in response to stress (GO:1903242)	1/6	0.029631	0.124855	0	0	40.1919	141.433	MLIP	GO_Biological_Process_2021	ffar2_M2
negative regulation of lamellipodium organization (GO:1902744)	1/6	0.029631	0.124855	0	0	40.1919	141.433	KANK1	GO_Biological_Process_2021	ffar2_M2
regulation of glucokinase activity (GO:0033131)	1/6	0.029631	0.124855	0	0	40.1919	141.433	PRKN	GO_Biological_Process_2021	ffar2_M2
diadenosine polyphosphate catabolic process (GO:0015961)	1/6	0.029631	0.124855	0	0	40.1919	141.433	FHIT	GO_Biological_Process_2021	ffar2_M2
regulation of peptidyl-cysteine S-nitrosylation (GO:2000169)	1/6	0.029631	0.124855	0	0	40.1919	141.433	DMD	GO_Biological_Process_2021	ffar2_M2
regulation of protein targeting (GO:1903533)	1/6	0.029631	0.124855	0	0	40.1919	141.433	PRKN	GO_Biological_Process_2021	ffar2_M2
regulation of relaxation of cardiac muscle (GO:1901897)	1/6	0.029631	0.124855	0	0	40.1919	141.433	CAMK2D	GO_Biological_Process_2021	ffar2_M2
positive regulation of autophagy of mitochondrion in response to mitochondrial depolarization (GO:1904925)	1/6	0.029631	0.124855	0	0	40.1919	141.433	PRKN	GO_Biological_Process_2021	ffar2_M2
regulation of retrograde transport, endosome to Golgi (GO:1905279)	1/6	0.029631	0.124855	0	0	40.1919	141.433	PRKN	GO_Biological_Process_2021	ffar2_M2
free ubiquitin chain polymerization (GO:0010994)	1/6	0.029631	0.124855	0	0	40.1919	141.433	PRKN	GO_Biological_Process_2021	ffar2_M2
regulation of transmission of nerve impulse (GO:0051969)	1/6	0.029631	0.124855	0	0	40.1919	141.433	FGF12	GO_Biological_Process_2021	ffar2_M2
response to manganese ion (GO:0010042)	1/6	0.029631	0.124855	0	0	40.1919	141.433	PRKN	GO_Biological_Process_2021	ffar2_M2
retinal ganglion cell axon guidance (GO:0031290)	1/6	0.029631	0.124855	0	0	40.1919	141.433	PTPRM	GO_Biological_Process_2021	ffar2_M2
inclusion body assembly (GO:0070841)	1/6	0.029631	0.124855	0	0	40.1919	141.433	PRKN	GO_Biological_Process_2021	ffar2_M2
skeletal muscle thin filament assembly (GO:0030240)	1/6	0.029631	0.124855	0	0	40.1919	141.433	TTN	GO_Biological_Process_2021	ffar2_M2
T-tubule organization (GO:0033292)	1/6	0.029631	0.124855	0	0	40.1919	141.433	ANK2	GO_Biological_Process_2021	ffar2_M2
protein K27-linked ubiquitination (GO:0044314)	1/6	0.029631	0.124855	0	0	40.1919	141.433	PRKN	GO_Biological_Process_2021	ffar2_M2
protein K29-linked ubiquitination (GO:0035519)	1/6	0.029631	0.124855	0	0	40.1919	141.433	PRKN	GO_Biological_Process_2021	ffar2_M2
nuclear stress granule (GO:0097165)	1/6	0.029631	0.096301	0	0	40.1919	141.433	RBFOX1	GO_Cellular_Component_2021	ffar2_M2
zonula adherens (GO:0005915)	1/6	0.029631	0.096301	0	0	40.1919	141.433	SORBS1	GO_Cellular_Component_2021	ffar2_M2
cyclic nucleotide-dependent protein kinase activity (GO:0004690)	1/6	0.029631	0.118861	0	0	40.1919	141.433	PRKG1	GO_Molecular_Function_2021	ffar2_M2
calcium:cation antiporter activity (GO:0015368)	1/6	0.029631	0.118861	0	0	40.1919	141.433	SLC8A1	GO_Molecular_Function_2021	ffar2_M2
cation:cation antiporter activity (GO:0015491)	1/6	0.029631	0.118861	0	0	40.1919	141.433	SLC8A1	GO_Molecular_Function_2021	ffar2_M2
neurotrophin TRK receptor binding (GO:0005167)	1/6	0.029631	0.118861	0	0	40.1919	141.433	EFNA5	GO_Molecular_Function_2021	ffar2_M2
neurotrophin TRKA receptor binding (GO:0005168)	1/6	0.029631	0.118861	0	0	40.1919	141.433	EFNA5	GO_Molecular_Function_2021	ffar2_M2
negative regulation of lens fiber cell differentiation (GO:1902747)	1/6	0.029631	0.247744	0	0	40.1919	141.433	SPRED1	GO_Biological_Process_2021	ffar2_M3
positive regulation of granulocyte differentiation (GO:0030854)	1/6	0.029631	0.247744	0	0	40.1919	141.433	RUNX1	GO_Biological_Process_2021	ffar2_M3
peripheral nervous system neuron development (GO:0048935)	1/6	0.029631	0.247744	0	0	40.1919	141.433	RUNX1	GO_Biological_Process_2021	ffar2_M3
malate dehydrogenase activity (GO:0016615)	1/6	0.029631	0.215676	0	0	40.1919	141.433	ME1	GO_Molecular_Function_2021	ffar2_M3
G protein-coupled serotonin receptor binding (GO:0031821)	1/6	0.029631	0.215676	0	0	40.1919	141.433	GNAQ	GO_Molecular_Function_2021	ffar2_M3
negative regulation of cellular response to hypoxia (GO:1900038)	1/6	0.019049	0.091804	0	0	63.273	250.607	CD34	GO_Biological_Process_2021	ffar2_M4
negative regulation of fibroblast migration (GO:0010764)	1/6	0.019049	0.091804	0	0	63.273	250.607	HYAL2	GO_Biological_Process_2021	ffar2_M4
negative regulation of hematopoietic progenitor cell differentiation (GO:1901533)	1/6	0.019049	0.091804	0	0	63.273	250.607	TCF15	GO_Biological_Process_2021	ffar2_M4
regulation of cellular response to hypoxia (GO:1900037)	1/6	0.019049	0.091804	0	0	63.273	250.607	CD34	GO_Biological_Process_2021	ffar2_M4
cellular hyperosmotic response (GO:0071474)	1/6	0.019049	0.091804	0	0	63.273	250.607	AQP1	GO_Biological_Process_2021	ffar2_M4
regulation of glomerular filtration (GO:0003093)	1/6	0.019049	0.091804	0	0	63.273	250.607	EMP2	GO_Biological_Process_2021	ffar2_M4
cellular water homeostasis (GO:0009992)	1/6	0.019049	0.091804	0	0	63.273	250.607	AQP1	GO_Biological_Process_2021	ffar2_M4
embryonic camera-type eye development (GO:0031076)	1/6	0.019049	0.091804	0	0	63.273	250.607	NES	GO_Biological_Process_2021	ffar2_M4
positive regulation of animal organ morphogenesis (GO:0110110)	1/6	0.019049	0.091804	0	0	63.273	250.607	CD34	GO_Biological_Process_2021	ffar2_M4
regulation of saliva secretion (GO:0046877)	1/6	0.019049	0.091804	0	0	63.273	250.607	AQP1	GO_Biological_Process_2021	ffar2_M4
glomerulus vasculature development (GO:0072012)	1/6	0.019049	0.091804	0	0	63.273	250.607	CD34	GO_Biological_Process_2021	ffar2_M4
renal system process involved in regulation of blood volume (GO:0001977)	1/6	0.019049	0.091804	0	0	63.273	250.607	EMP2	GO_Biological_Process_2021	ffar2_M4
positive regulation of gap junction assembly (GO:1903598)	1/6	0.019049	0.091804	0	0	63.273	250.607	CAV1	GO_Biological_Process_2021	ffar2_M4
membrane raft assembly (GO:0001765)	1/6	0.019049	0.091804	0	0	63.273	250.607	EMP2	GO_Biological_Process_2021	ffar2_M4
positive regulation of toll-like receptor 3 signaling pathway (GO:0034141)	1/6	0.019049	0.091804	0	0	63.273	250.607	CAV1	GO_Biological_Process_2021	ffar2_M4
negative regulation of amyloid precursor protein biosynthetic process (GO:0042985)	1/6	0.019049	0.091804	0	0	63.273	250.607	ITM2A	GO_Biological_Process_2021	ffar2_M4
urea transmembrane transporter activity (GO:0015204)	1/6	0.019049	0.097865	0	0	63.273	250.607	AQP3	GO_Molecular_Function_2021	ffar2_M4
protein-DNA complex subunit organization (GO:0071824)	1/6	0.029631	0.17697	0	0	40.1919	141.433	MYC	GO_Biological_Process_2021	ffar2_M5
negative regulation of monocyte chemotaxis (GO:0090027)	1/6	0.029631	0.17697	0	0	40.1919	141.433	NBL1	GO_Biological_Process_2021	ffar2_M5
negative regulation of morphogenesis of an epithelium (GO:1905331)	1/6	0.029631	0.17697	0	0	40.1919	141.433	TBX2	GO_Biological_Process_2021	ffar2_M5
negative regulation of neuron migration (GO:2001223)	1/6	0.029631	0.17697	0	0	40.1919	141.433	COL3A1	GO_Biological_Process_2021	ffar2_M5
regulation of keratinocyte apoptotic process (GO:1902172)	1/6	0.029631	0.17697	0	0	40.1919	141.433	GSN	GO_Biological_Process_2021	ffar2_M5
embryonic camera-type eye development (GO:0031076)	1/6	0.029631	0.17697	0	0	40.1919	141.433	TBX2	GO_Biological_Process_2021	ffar2_M5
embryonic camera-type eye morphogenesis (GO:0048596)	1/6	0.029631	0.17697	0	0	40.1919	141.433	TBX2	GO_Biological_Process_2021	ffar2_M5
piRNA biosynthetic process (GO:1990511)	1/6	0.029631	0.17697	0	0	40.1919	141.433	GPAT2	GO_Biological_Process_2021	ffar2_M5
regulation of protein depolymerization (GO:1901879)	1/6	0.029631	0.17697	0	0	40.1919	141.433	MAP1B	GO_Biological_Process_2021	ffar2_M5
glycerol-3-phosphate metabolic process (GO:0006072)	1/6	0.029631	0.17697	0	0	40.1919	141.433	GPAT2	GO_Biological_Process_2021	ffar2_M5
positive regulation of extrinsic apoptotic signaling pathway via death domain receptors (GO:1902043)	1/6	0.029631	0.17697	0	0	40.1919	141.433	TIMP3	GO_Biological_Process_2021	ffar2_M5
positive regulation of gap junction assembly (GO:1903598)	1/6	0.029631	0.17697	0	0	40.1919	141.433	AGT	GO_Biological_Process_2021	ffar2_M5
positive regulation of kidney development (GO:0090184)	1/6	0.029631	0.17697	0	0	40.1919	141.433	MYC	GO_Biological_Process_2021	ffar2_M5
negative regulation of actin filament depolymerization (GO:0030835)	1/6	0.029631	0.17697	0	0	40.1919	141.433	GSN	GO_Biological_Process_2021	ffar2_M5
negative regulation of amyloid precursor protein biosynthetic process (GO:0042985)	1/6	0.029631	0.17697	0	0	40.1919	141.433	ITM2C	GO_Biological_Process_2021	ffar2_M5
antigen processing and presentation of endogenous peptide antigen via MHC class I via ER pathway (GO:0002484)	1/7	0.034484	0.161719	0	0	33.4916	112.775	HLA-B	GO_Biological_Process_2021	ffar2_M1
antigen processing and presentation of endogenous peptide antigen via MHC class I via ER pathway, TAP-independent (GO:0002486)	1/7	0.034484	0.161719	0	0	33.4916	112.775	HLA-B	GO_Biological_Process_2021	ffar2_M1
negative regulation of DNA repair (GO:0045738)	1/7	0.034484	0.161719	0	0	33.4916	112.775	RPS3	GO_Biological_Process_2021	ffar2_M1
regulation of defense response to bacterium (GO:1900424)	1/7	0.034484	0.161719	0	0	33.4916	112.775	CYBA	GO_Biological_Process_2021	ffar2_M1
cytochrome complex assembly (GO:0017004)	1/7	0.034484	0.161719	0	0	33.4916	112.775	CYBA	GO_Biological_Process_2021	ffar2_M1
parallel actin filament bundle assembly (GO:0030046)	1/7	0.034484	0.161719	0	0	33.4916	112.775	AIF1	GO_Biological_Process_2021	ffar2_M1
regulation of T cell tolerance induction (GO:0002664)	1/7	0.034484	0.161719	0	0	33.4916	112.775	HLA-B	GO_Biological_Process_2021	ffar2_M1
regulation of transforming growth factor beta1 production (GO:0032908)	1/7	0.034484	0.161719	0	0	33.4916	112.775	TYROBP	GO_Biological_Process_2021	ffar2_M1
ribosomal small subunit export from nucleus (GO:0000056)	1/7	0.034484	0.161719	0	0	33.4916	112.775	RPS15	GO_Biological_Process_2021	ffar2_M1
positive regulation of respiratory burst (GO:0060267)	1/7	0.034484	0.161719	0	0	33.4916	112.775	RPS19	GO_Biological_Process_2021	ffar2_M1
oxidoreductase activity, acting on metal ions, oxygen as acceptor (GO:0016724)	1/7	0.034484	0.146877	0	0	33.4916	112.775	FTH1	GO_Molecular_Function_2021	ffar2_M1
ferroxidase activity (GO:0004322)	1/7	0.034484	0.146877	0	0	33.4916	112.775	FTH1	GO_Molecular_Function_2021	ffar2_M1
nitric-oxide synthase binding (GO:0050998)	1/7	0.034484	0.146877	0	0	33.4916	112.775	ACTB	GO_Molecular_Function_2021	ffar2_M1
negative regulation of cardiocyte differentiation (GO:1905208)	1/7	0.034484	0.130274	0	0	33.4916	112.775	SOX6	GO_Biological_Process_2021	ffar2_M2
purine-containing compound metabolic process (GO:0072521)	1/7	0.034484	0.130274	0	0	33.4916	112.775	FHIT	GO_Biological_Process_2021	ffar2_M2
angiotensin-activated signaling pathway (GO:0038166)	1/7	0.034484	0.130274	0	0	33.4916	112.775	ACTN2	GO_Biological_Process_2021	ffar2_M2
regulation of cardiac muscle cell membrane potential (GO:0086036)	1/7	0.034484	0.130274	0	0	33.4916	112.775	TRDN	GO_Biological_Process_2021	ffar2_M2
negative regulation of neurotransmitter secretion (GO:0046929)	1/7	0.034484	0.130274	0	0	33.4916	112.775	PRKN	GO_Biological_Process_2021	ffar2_M2
regulation of dopamine metabolic process (GO:0042053)	1/7	0.034484	0.130274	0	0	33.4916	112.775	PRKN	GO_Biological_Process_2021	ffar2_M2
negative regulation of ruffle assembly (GO:1900028)	1/7	0.034484	0.130274	0	0	33.4916	112.775	KANK1	GO_Biological_Process_2021	ffar2_M2
regulation of histone deacetylase activity (GO:1901725)	1/7	0.034484	0.130274	0	0	33.4916	112.775	CAMK2D	GO_Biological_Process_2021	ffar2_M2
creatine metabolic process (GO:0006600)	1/7	0.034484	0.130274	0	0	33.4916	112.775	CKMT2	GO_Biological_Process_2021	ffar2_M2
regulation of mesenchymal stem cell differentiation (GO:2000739)	1/7	0.034484	0.130274	0	0	33.4916	112.775	SOX6	GO_Biological_Process_2021	ffar2_M2
desmosome organization (GO:0002934)	1/7	0.034484	0.130274	0	0	33.4916	112.775	PKP2	GO_Biological_Process_2021	ffar2_M2
regulation of oxidative stress-induced neuron intrinsic apoptotic signaling pathway (GO:1903376)	1/7	0.034484	0.130274	0	0	33.4916	112.775	PRKN	GO_Biological_Process_2021	ffar2_M2
positive regulation of adenylate cyclase activity (GO:0045762)	1/7	0.034484	0.130274	0	0	33.4916	112.775	CACNA1C	GO_Biological_Process_2021	ffar2_M2
regulation of relaxation of muscle (GO:1901077)	1/7	0.034484	0.130274	0	0	33.4916	112.775	CAMK2D	GO_Biological_Process_2021	ffar2_M2
regulation of skeletal muscle contraction (GO:0014819)	1/7	0.034484	0.130274	0	0	33.4916	112.775	DMD	GO_Biological_Process_2021	ffar2_M2
glandular epithelial cell development (GO:0002068)	1/7	0.034484	0.130274	0	0	33.4916	112.775	CDH2	GO_Biological_Process_2021	ffar2_M2
response to alkaloid (GO:0043279)	1/7	0.034484	0.130274	0	0	33.4916	112.775	RYR2	GO_Biological_Process_2021	ffar2_M2
SA node cell action potential (GO:0086015)	1/7	0.034484	0.130274	0	0	33.4916	112.775	ANK2	GO_Biological_Process_2021	ffar2_M2
positive regulation of mitophagy in response to mitochondrial depolarization (GO:0098779)	1/7	0.034484	0.130274	0	0	33.4916	112.775	PRKN	GO_Biological_Process_2021	ffar2_M2
intermediate filament bundle assembly (GO:0045110)	1/7	0.034484	0.130274	0	0	33.4916	112.775	PKP2	GO_Biological_Process_2021	ffar2_M2
keratinocyte proliferation (GO:0043616)	1/7	0.034484	0.130274	0	0	33.4916	112.775	CDH13	GO_Biological_Process_2021	ffar2_M2
type B pancreatic cell development (GO:0003323)	1/7	0.034484	0.130274	0	0	33.4916	112.775	CDH2	GO_Biological_Process_2021	ffar2_M2
negative regulation by host of viral genome replication (GO:0044828)	1/7	0.034484	0.130274	0	0	33.4916	112.775	PRKN	GO_Biological_Process_2021	ffar2_M2
hemidesmosome (GO:0030056)	1/7	0.034484	0.099621	0	0	33.4916	112.775	DST	GO_Cellular_Component_2021	ffar2_M2
integral component of postsynaptic membrane (GO:0099055)	1/7	0.034484	0.099621	0	0	33.4916	112.775	CDH2	GO_Cellular_Component_2021	ffar2_M2
integral component of presynaptic membrane (GO:0099056)	1/7	0.034484	0.099621	0	0	33.4916	112.775	CDH2	GO_Cellular_Component_2021	ffar2_M2
3',5'-cyclic-GMP phosphodiesterase activity (GO:0047555)	1/7	0.034484	0.118861	0	0	33.4916	112.775	PDE1C	GO_Molecular_Function_2021	ffar2_M2
telethonin binding (GO:0031433)	1/7	0.034484	0.118861	0	0	33.4916	112.775	TTN	GO_Molecular_Function_2021	ffar2_M2
transmembrane receptor protein tyrosine kinase activator activity (GO:0030297)	1/7	0.034484	0.118861	0	0	33.4916	112.775	EFNA5	GO_Molecular_Function_2021	ffar2_M2
G protein-coupled acetylcholine receptor activity (GO:0016907)	1/7	0.034484	0.118861	0	0	33.4916	112.775	CHRM2	GO_Molecular_Function_2021	ffar2_M2
G protein-coupled neurotransmitter receptor activity (GO:0099528)	1/7	0.034484	0.118861	0	0	33.4916	112.775	CHRM2	GO_Molecular_Function_2021	ffar2_M2
myosin heavy chain binding (GO:0032036)	1/7	0.034484	0.118861	0	0	33.4916	112.775	MYBPC3	GO_Molecular_Function_2021	ffar2_M2
nitric-oxide synthase binding (GO:0050998)	1/7	0.034484	0.118861	0	0	33.4916	112.775	DMD	GO_Molecular_Function_2021	ffar2_M2
purine ribonucleoside metabolic process (GO:0046128)	1/7	0.034484	0.247744	0	0	33.4916	112.775	NT5C2	GO_Biological_Process_2021	ffar2_M3
regulation of transcription from RNA polymerase II promoter involved in myocardial precursor cell differentiation (GO:0003256)	1/7	0.034484	0.247744	0	0	33.4916	112.775	RBPJ	GO_Biological_Process_2021	ffar2_M3
regulation of CD8-positive, alpha-beta T cell differentiation (GO:0043376)	1/7	0.034484	0.247744	0	0	33.4916	112.775	RUNX1	GO_Biological_Process_2021	ffar2_M3
response to host defenses (GO:0052200)	1/7	0.034484	0.247744	0	0	33.4916	112.775	MRC1	GO_Biological_Process_2021	ffar2_M3
late nucleophagy (GO:0044805)	1/7	0.034484	0.247744	0	0	33.4916	112.775	ATG7	GO_Biological_Process_2021	ffar2_M3
lysosomal microautophagy (GO:0016237)	1/7	0.034484	0.247744	0	0	33.4916	112.775	ATG7	GO_Biological_Process_2021	ffar2_M3
malate metabolic process (GO:0006108)	1/7	0.034484	0.247744	0	0	33.4916	112.775	ME1	GO_Biological_Process_2021	ffar2_M3
positive regulation of respiratory burst (GO:0060267)	1/7	0.034484	0.247744	0	0	33.4916	112.775	CAMK1D	GO_Biological_Process_2021	ffar2_M3
regulation of lens fiber cell differentiation (GO:1902746)	1/7	0.034484	0.247744	0	0	33.4916	112.775	SPRED1	GO_Biological_Process_2021	ffar2_M3
nucleobase catabolic process (GO:0046113)	1/7	0.034484	0.247744	0	0	33.4916	112.775	DPYD	GO_Biological_Process_2021	ffar2_M3
positive regulation of vesicle fusion (GO:0031340)	1/7	0.034484	0.247744	0	0	33.4916	112.775	C2CD5	GO_Biological_Process_2021	ffar2_M3
modulation by symbiont of host defense response (GO:0052031)	1/7	0.034484	0.247744	0	0	33.4916	112.775	MRC1	GO_Biological_Process_2021	ffar2_M3
dorsal aorta development (GO:0035907)	1/7	0.034484	0.247744	0	0	33.4916	112.775	RBPJ	GO_Biological_Process_2021	ffar2_M3
dorsal aorta morphogenesis (GO:0035912)	1/7	0.034484	0.247744	0	0	33.4916	112.775	RBPJ	GO_Biological_Process_2021	ffar2_M3
piecemeal microautophagy of the nucleus (GO:0034727)	1/7	0.034484	0.247744	0	0	33.4916	112.775	ATG7	GO_Biological_Process_2021	ffar2_M3
platelet dense granule organization (GO:0060155)	1/7	0.034484	0.247744	0	0	33.4916	112.775	ABCA1	GO_Biological_Process_2021	ffar2_M3
positive regulation by symbiont of host autophagy (GO:0075044)	1/7	0.034484	0.247744	0	0	33.4916	112.775	ATG7	GO_Biological_Process_2021	ffar2_M3
Smc5-Smc6 complex (GO:0030915)	1/7	0.034484	0.350567	0	0	33.4916	112.775	NSMCE2	GO_Cellular_Component_2021	ffar2_M3
oxidoreductase activity, acting on a sulfur group of donors, oxygen as acceptor (GO:0016670)	1/7	0.034484	0.215676	0	0	33.4916	112.775	SUMF1	GO_Molecular_Function_2021	ffar2_M3
ammonium transport (GO:0015696)	1/7	0.022189	0.093923	0	0	52.7249	200.784	AQP1	GO_Biological_Process_2021	ffar2_M4
angiotensin-activated signaling pathway (GO:0038166)	1/7	0.022189	0.093923	0	0	52.7249	200.784	CAV1	GO_Biological_Process_2021	ffar2_M4
bleb assembly (GO:0032060)	1/7	0.022189	0.093923	0	0	52.7249	200.784	EMP2	GO_Biological_Process_2021	ffar2_M4
negative regulation of nervous system process (GO:0031645)	1/7	0.022189	0.093923	0	0	52.7249	200.784	JAM2	GO_Biological_Process_2021	ffar2_M4
regulation of entry of bacterium into host cell (GO:2000535)	1/7	0.022189	0.093923	0	0	52.7249	200.784	CAV1	GO_Biological_Process_2021	ffar2_M4
gas homeostasis (GO:0033483)	1/7	0.022189	0.093923	0	0	52.7249	200.784	CAV1	GO_Biological_Process_2021	ffar2_M4
positive regulation of ER-associated ubiquitin-dependent protein catabolic process (GO:1903071)	1/7	0.022189	0.093923	0	0	52.7249	200.784	CAV1	GO_Biological_Process_2021	ffar2_M4
hemostasis (GO:0007599)	1/7	0.022189	0.093923	0	0	52.7249	200.784	VWF	GO_Biological_Process_2021	ffar2_M4
positive regulation of integrin-mediated signaling pathway (GO:2001046)	1/7	0.022189	0.093923	0	0	52.7249	200.784	EMP2	GO_Biological_Process_2021	ffar2_M4
hyperosmotic response (GO:0006972)	1/7	0.022189	0.093923	0	0	52.7249	200.784	AQP1	GO_Biological_Process_2021	ffar2_M4
skin morphogenesis (GO:0043589)	1/7	0.022189	0.093923	0	0	52.7249	200.784	ITGA6	GO_Biological_Process_2021	ffar2_M4
sphingosine-1-phosphate receptor signaling pathway (GO:0003376)	1/7	0.022189	0.093923	0	0	52.7249	200.784	S1PR1	GO_Biological_Process_2021	ffar2_M4
positive regulation of urine volume (GO:0035810)	1/7	0.022189	0.093923	0	0	52.7249	200.784	HYAL2	GO_Biological_Process_2021	ffar2_M4
ureter development (GO:0072189)	1/7	0.022189	0.093923	0	0	52.7249	200.784	SOX17	GO_Biological_Process_2021	ffar2_M4
vascular associated smooth muscle cell development (GO:0097084)	1/7	0.022189	0.093923	0	0	52.7249	200.784	RAMP2	GO_Biological_Process_2021	ffar2_M4
vascular wound healing (GO:0061042)	1/7	0.022189	0.093923	0	0	52.7249	200.784	CD34	GO_Biological_Process_2021	ffar2_M4
protein localization to basolateral plasma membrane (GO:1903361)	1/7	0.022189	0.093923	0	0	52.7249	200.784	CAV1	GO_Biological_Process_2021	ffar2_M4
intracellular cGMP-activated cation channel activity (GO:0005223)	1/7	0.022189	0.097865	0	0	52.7249	200.784	AQP1	GO_Molecular_Function_2021	ffar2_M4
patched binding (GO:0005113)	1/7	0.022189	0.097865	0	0	52.7249	200.784	CAV1	GO_Molecular_Function_2021	ffar2_M4
vascular endothelial growth factor-activated receptor activity (GO:0005021)	1/7	0.022189	0.097865	0	0	52.7249	200.784	FLT1	GO_Molecular_Function_2021	ffar2_M4
cell-matrix adhesion mediator activity (GO:0098634)	1/7	0.022189	0.097865	0	0	52.7249	200.784	ITGA1	GO_Molecular_Function_2021	ffar2_M4
nitric-oxide synthase binding (GO:0050998)	1/7	0.022189	0.097865	0	0	52.7249	200.784	CAV1	GO_Molecular_Function_2021	ffar2_M4
negative regulation of dendritic cell apoptotic process (GO:2000669)	1/7	0.034484	0.17697	0	0	33.4916	112.775	AXL	GO_Biological_Process_2021	ffar2_M5
negative regulation of membrane protein ectodomain proteolysis (GO:0051045)	1/7	0.034484	0.17697	0	0	33.4916	112.775	TIMP3	GO_Biological_Process_2021	ffar2_M5
cardiolipin acyl-chain remodeling (GO:0035965)	1/7	0.034484	0.17697	0	0	33.4916	112.775	PLA2G5	GO_Biological_Process_2021	ffar2_M5
regulation of extracellular matrix assembly (GO:1901201)	1/7	0.034484	0.17697	0	0	33.4916	112.775	AGT	GO_Biological_Process_2021	ffar2_M5
negative regulation of stress-activated protein kinase signaling cascade (GO:0070303)	1/7	0.034484	0.17697	0	0	33.4916	112.775	MYC	GO_Biological_Process_2021	ffar2_M5
detection of stimulus involved in sensory perception of pain (GO:0062149)	1/7	0.034484	0.17697	0	0	33.4916	112.775	ANO1	GO_Biological_Process_2021	ffar2_M5
regulation of NAD(P)H oxidase activity (GO:0033860)	1/7	0.034484	0.17697	0	0	33.4916	112.775	AGT	GO_Biological_Process_2021	ffar2_M5
regulation of neurotrophin TRK receptor signaling pathway (GO:0051386)	1/7	0.034484	0.17697	0	0	33.4916	112.775	AGT	GO_Biological_Process_2021	ffar2_M5
endothelial cell morphogenesis (GO:0001886)	1/7	0.034484	0.17697	0	0	33.4916	112.775	COL18A1	GO_Biological_Process_2021	ffar2_M5
positive regulation of activation of Janus kinase activity (GO:0010536)	1/7	0.034484	0.17697	0	0	33.4916	112.775	AGT	GO_Biological_Process_2021	ffar2_M5
regulation of transcription from RNA polymerase II promoter involved in myocardial precursor cell differentiation (GO:0003256)	1/7	0.034484	0.17697	0	0	33.4916	112.775	TBX2	GO_Biological_Process_2021	ffar2_M5
glial cell migration (GO:0008347)	1/7	0.034484	0.17697	0	0	33.4916	112.775	CD9	GO_Biological_Process_2021	ffar2_M5
glutathione catabolic process (GO:0006751)	1/7	0.034484	0.17697	0	0	33.4916	112.775	GGT5	GO_Biological_Process_2021	ffar2_M5
skin morphogenesis (GO:0043589)	1/7	0.034484	0.17697	0	0	33.4916	112.775	COL1A2	GO_Biological_Process_2021	ffar2_M5
smooth muscle cell migration (GO:0014909)	1/7	0.034484	0.17697	0	0	33.4916	112.775	PDGFRB	GO_Biological_Process_2021	ffar2_M5
positive regulation of pinocytosis (GO:0048549)	1/7	0.034484	0.17697	0	0	33.4916	112.775	AXL	GO_Biological_Process_2021	ffar2_M5
maintenance of protein location in extracellular region (GO:0071694)	1/7	0.034484	0.17697	0	0	33.4916	112.775	NBL1	GO_Biological_Process_2021	ffar2_M5
vascular wound healing (GO:0061042)	1/7	0.034484	0.17697	0	0	33.4916	112.775	MCAM	GO_Biological_Process_2021	ffar2_M5
long-chain fatty acid binding (GO:0036041)	1/7	0.034484	0.161392	0	0	33.4916	112.775	FABP4	GO_Molecular_Function_2021	ffar2_M5
threonine-type peptidase activity (GO:0070003)	1/7	0.034484	0.161392	0	0	33.4916	112.775	GGT5	GO_Molecular_Function_2021	ffar2_M5
morphogen activity (GO:0016015)	1/7	0.034484	0.161392	0	0	33.4916	112.775	NBL1	GO_Molecular_Function_2021	ffar2_M5
cell-matrix adhesion mediator activity (GO:0098634)	1/7	0.034484	0.161392	0	0	33.4916	112.775	ITGB1	GO_Molecular_Function_2021	ffar2_M5
antigen processing and presentation of endogenous peptide antigen via MHC class I (GO:0019885)	1/8	0.039314	0.169734	0	0	28.7056	92.8968	B2M	GO_Biological_Process_2021	ffar2_M1
regulation of CD4-positive, alpha-beta T cell activation (GO:2000514)	1/8	0.039314	0.169734	0	0	28.7056	92.8968	HLA-DRA	GO_Biological_Process_2021	ffar2_M1
negative regulation of long-term synaptic potentiation (GO:1900272)	1/8	0.039314	0.169734	0	0	28.7056	92.8968	TYROBP	GO_Biological_Process_2021	ffar2_M1
regulation of chaperone-mediated autophagy (GO:1904714)	1/8	0.039314	0.169734	0	0	28.7056	92.8968	EEF1A1	GO_Biological_Process_2021	ffar2_M1
regulation of endodeoxyribonuclease activity (GO:0032071)	1/8	0.039314	0.169734	0	0	28.7056	92.8968	RPS3	GO_Biological_Process_2021	ffar2_M1
cytoplasmic sequestering of NF-kappaB (GO:0007253)	1/8	0.039314	0.169734	0	0	28.7056	92.8968	TMSB4X	GO_Biological_Process_2021	ffar2_M1
regulation of osteoclast development (GO:2001204)	1/8	0.039314	0.169734	0	0	28.7056	92.8968	TYROBP	GO_Biological_Process_2021	ffar2_M1
endonucleolytic cleavage in ITS1 to separate SSU-rRNA from 5.8S rRNA and LSU-rRNA from tricistronic rRNA transcript (SSU-rRNA, 5.8S rRNA, LSU-rRNA) (GO:0000447)	1/8	0.039314	0.169734	0	0	28.7056	92.8968	RPS21	GO_Biological_Process_2021	ffar2_M1
positive regulation of CD4-positive, alpha-beta T cell differentiation (GO:0043372)	1/8	0.039314	0.169734	0	0	28.7056	92.8968	HLA-DRA	GO_Biological_Process_2021	ffar2_M1
positive regulation of defense response to bacterium (GO:1900426)	1/8	0.039314	0.169734	0	0	28.7056	92.8968	CYBA	GO_Biological_Process_2021	ffar2_M1
HFE-transferrin receptor complex (GO:1990712)	1/8	0.039314	0.089967	0	0	28.7056	92.8968	B2M	GO_Cellular_Component_2021	ffar2_M1
oxidized DNA binding (GO:0032356)	1/8	0.039314	0.155898	0	0	28.7056	92.8968	RPS3	GO_Molecular_Function_2021	ffar2_M1
DNA N-glycosylase activity (GO:0019104)	1/8	0.039314	0.155898	0	0	28.7056	92.8968	RPS3	GO_Molecular_Function_2021	ffar2_M1
protein localization to presynapse (GO:1905383)	1/8	0.039314	0.133666	0	0	28.7056	92.8968	DLG2	GO_Biological_Process_2021	ffar2_M2
adenylate cyclase-inhibiting G protein-coupled acetylcholine receptor signaling pathway (GO:0007197)	1/8	0.039314	0.133666	0	0	28.7056	92.8968	CHRM2	GO_Biological_Process_2021	ffar2_M2
anterograde axonal protein transport (GO:0099641)	1/8	0.039314	0.133666	0	0	28.7056	92.8968	DLG2	GO_Biological_Process_2021	ffar2_M2
atrial cardiac muscle cell to AV node cell signaling (GO:0086026)	1/8	0.039314	0.133666	0	0	28.7056	92.8968	ANK2	GO_Biological_Process_2021	ffar2_M2
regulation of ATPase-coupled calcium transmembrane transporter activity (GO:1901894)	1/8	0.039314	0.133666	0	0	28.7056	92.8968	RYR2	GO_Biological_Process_2021	ffar2_M2
axo-dendritic protein transport (GO:0099640)	1/8	0.039314	0.133666	0	0	28.7056	92.8968	DLG2	GO_Biological_Process_2021	ffar2_M2
regulation of cardiac muscle cell action potential involved in regulation of contraction (GO:0098909)	1/8	0.039314	0.133666	0	0	28.7056	92.8968	CAMK2D	GO_Biological_Process_2021	ffar2_M2
cardiac atrium development (GO:0003230)	1/8	0.039314	0.133666	0	0	28.7056	92.8968	ANK2	GO_Biological_Process_2021	ffar2_M2
negative regulation of mitochondrial fusion (GO:0010637)	1/8	0.039314	0.133666	0	0	28.7056	92.8968	PRKN	GO_Biological_Process_2021	ffar2_M2
negative regulation of muscle hypertrophy (GO:0014741)	1/8	0.039314	0.133666	0	0	28.7056	92.8968	MLIP	GO_Biological_Process_2021	ffar2_M2
cell-cell adhesion mediated by cadherin (GO:0044331)	1/8	0.039314	0.133666	0	0	28.7056	92.8968	CDH2	GO_Biological_Process_2021	ffar2_M2
negative regulation of potassium ion transmembrane transporter activity (GO:1901017)	1/8	0.039314	0.133666	0	0	28.7056	92.8968	ACTN2	GO_Biological_Process_2021	ffar2_M2
regulation of establishment of protein localization to mitochondrion (GO:1903747)	1/8	0.039314	0.133666	0	0	28.7056	92.8968	PRKN	GO_Biological_Process_2021	ffar2_M2
cellular response to epinephrine stimulus (GO:0071872)	1/8	0.039314	0.133666	0	0	28.7056	92.8968	RYR2	GO_Biological_Process_2021	ffar2_M2
negative regulation of sodium ion transport (GO:0010766)	1/8	0.039314	0.133666	0	0	28.7056	92.8968	CAMK2D	GO_Biological_Process_2021	ffar2_M2
cellular response to potassium ion (GO:0035865)	1/8	0.039314	0.133666	0	0	28.7056	92.8968	DLG2	GO_Biological_Process_2021	ffar2_M2
regulation of intrinsic apoptotic signaling pathway by p53 class mediator (GO:1902253)	1/8	0.039314	0.133666	0	0	28.7056	92.8968	PRKN	GO_Biological_Process_2021	ffar2_M2
commissural neuron axon guidance (GO:0071679)	1/8	0.039314	0.133666	0	0	28.7056	92.8968	NCAM1	GO_Biological_Process_2021	ffar2_M2
regulation of positive chemotaxis (GO:0050926)	1/8	0.039314	0.133666	0	0	28.7056	92.8968	CDH13	GO_Biological_Process_2021	ffar2_M2
forebrain neuron differentiation (GO:0021879)	1/8	0.039314	0.133666	0	0	28.7056	92.8968	ERBB4	GO_Biological_Process_2021	ffar2_M2
positive regulation of endocytic recycling (GO:2001137)	1/8	0.039314	0.133666	0	0	28.7056	92.8968	ACTN2	GO_Biological_Process_2021	ffar2_M2
response to epinephrine (GO:0071871)	1/8	0.039314	0.133666	0	0	28.7056	92.8968	RYR2	GO_Biological_Process_2021	ffar2_M2
response to potassium ion (GO:0035864)	1/8	0.039314	0.133666	0	0	28.7056	92.8968	DLG2	GO_Biological_Process_2021	ffar2_M2
skeletal muscle tissue regeneration (GO:0043403)	1/8	0.039314	0.133666	0	0	28.7056	92.8968	LARGE1	GO_Biological_Process_2021	ffar2_M2
skeletal myofibril assembly (GO:0014866)	1/8	0.039314	0.133666	0	0	28.7056	92.8968	TTN	GO_Biological_Process_2021	ffar2_M2
mammary gland epithelial cell differentiation (GO:0060644)	1/8	0.039314	0.133666	0	0	28.7056	92.8968	ERBB4	GO_Biological_Process_2021	ffar2_M2
mitophagy (GO:0000423)	1/8	0.039314	0.133666	0	0	28.7056	92.8968	PRKN	GO_Biological_Process_2021	ffar2_M2
vascular associated smooth muscle contraction (GO:0014829)	1/8	0.039314	0.133666	0	0	28.7056	92.8968	SLC8A1	GO_Biological_Process_2021	ffar2_M2
sodium channel inhibitor activity (GO:0019871)	1/8	0.039314	0.124878	0	0	28.7056	92.8968	CAMK2D	GO_Molecular_Function_2021	ffar2_M2
solute:cation antiporter activity (GO:0015298)	1/8	0.039314	0.124878	0	0	28.7056	92.8968	SLC8A1	GO_Molecular_Function_2021	ffar2_M2
xylosyltransferase activity (GO:0042285)	1/8	0.039314	0.124878	0	0	28.7056	92.8968	LARGE1	GO_Molecular_Function_2021	ffar2_M2
positive regulation of Arp2/3 complex-mediated actin nucleation (GO:2000601)	1/8	0.039314	0.247744	0	0	28.7056	92.8968	FCHSD2	GO_Biological_Process_2021	ffar2_M3
purine ribonucleoside monophosphate catabolic process (GO:0009169)	1/8	0.039314	0.247744	0	0	28.7056	92.8968	NT5C2	GO_Biological_Process_2021	ffar2_M3
pyrimidine nucleobase catabolic process (GO:0006208)	1/8	0.039314	0.247744	0	0	28.7056	92.8968	DPYD	GO_Biological_Process_2021	ffar2_M3
forebrain neuron differentiation (GO:0021879)	1/8	0.039314	0.247744	0	0	28.7056	92.8968	ZSWIM6	GO_Biological_Process_2021	ffar2_M3
regulation of Cdc42 protein signal transduction (GO:0032489)	1/8	0.039314	0.247744	0	0	28.7056	92.8968	ABCA1	GO_Biological_Process_2021	ffar2_M3
heparan sulfate proteoglycan biosynthetic process, polysaccharide chain biosynthetic process (GO:0015014)	1/8	0.039314	0.247744	0	0	28.7056	92.8968	EXT1	GO_Biological_Process_2021	ffar2_M3
cardiac muscle hypertrophy (GO:0003300)	1/8	0.039314	0.247744	0	0	28.7056	92.8968	HDAC4	GO_Biological_Process_2021	ffar2_M3
coronary vasculature morphogenesis (GO:0060977)	1/8	0.039314	0.247744	0	0	28.7056	92.8968	SPRED1	GO_Biological_Process_2021	ffar2_M3
positive regulation of vascular associated smooth muscle cell migration (GO:1904754)	1/8	0.039314	0.247744	0	0	28.7056	92.8968	DOCK4	GO_Biological_Process_2021	ffar2_M3
ventricular trabecula myocardium morphogenesis (GO:0003222)	1/8	0.039314	0.247744	0	0	28.7056	92.8968	RBPJ	GO_Biological_Process_2021	ffar2_M3
peptidyl-lysine deacetylation (GO:0034983)	1/8	0.039314	0.247744	0	0	28.7056	92.8968	HDAC4	GO_Biological_Process_2021	ffar2_M3
negative regulation of alpha-beta T cell differentiation (GO:0046639)	1/8	0.039314	0.247744	0	0	28.7056	92.8968	RUNX1	GO_Biological_Process_2021	ffar2_M3
SUMO ligase complex (GO:0106068)	1/8	0.039314	0.350567	0	0	28.7056	92.8968	NSMCE2	GO_Cellular_Component_2021	ffar2_M3
hyalurononglucosaminidase activity (GO:0004415)	1/8	0.039314	0.215676	0	0	28.7056	92.8968	CEMIP2	GO_Molecular_Function_2021	ffar2_M3
arginine N-methyltransferase activity (GO:0016273)	1/8	0.039314	0.215676	0	0	28.7056	92.8968	FBXO11	GO_Molecular_Function_2021	ffar2_M3
regulation of cardiac muscle cell action potential involved in regulation of contraction (GO:0098909)	1/8	0.025319	0.095997	0	0	45.1905	166.129	CAV1	GO_Biological_Process_2021	ffar2_M4
negative regulation of long-term synaptic potentiation (GO:1900272)	1/8	0.025319	0.095997	0	0	45.1905	166.129	FAM107A	GO_Biological_Process_2021	ffar2_M4
regulation of dopamine receptor signaling pathway (GO:0060159)	1/8	0.025319	0.095997	0	0	45.1905	166.129	CAV2	GO_Biological_Process_2021	ffar2_M4
cellular response to UV-B (GO:0071493)	1/8	0.025319	0.095997	0	0	45.1905	166.129	HYAL2	GO_Biological_Process_2021	ffar2_M4
peptidyl-tyrosine dephosphorylation involved in inactivation of protein kinase activity (GO:1990264)	1/8	0.025319	0.095997	0	0	45.1905	166.129	PTPRB	GO_Biological_Process_2021	ffar2_M4
regulation of RNA biosynthetic process (GO:2001141)	1/8	0.025319	0.095997	0	0	45.1905	166.129	FCN3	GO_Biological_Process_2021	ffar2_M4
fusion of virus membrane with host plasma membrane (GO:0019064)	1/8	0.025319	0.095997	0	0	45.1905	166.129	HYAL2	GO_Biological_Process_2021	ffar2_M4
regulation of toll-like receptor 3 signaling pathway (GO:0034139)	1/8	0.025319	0.095997	0	0	45.1905	166.129	CAV1	GO_Biological_Process_2021	ffar2_M4
leukocyte aggregation (GO:0070486)	1/8	0.025319	0.095997	0	0	45.1905	166.129	JAM2	GO_Biological_Process_2021	ffar2_M4
lymphatic endothelial cell differentiation (GO:0060836)	1/8	0.025319	0.095997	0	0	45.1905	166.129	SOX18	GO_Biological_Process_2021	ffar2_M4
T cell mediated cytotoxicity (GO:0001913)	1/8	0.025319	0.095997	0	0	45.1905	166.129	EMP2	GO_Biological_Process_2021	ffar2_M4
membrane fusion involved in viral entry into host cell (GO:0039663)	1/8	0.025319	0.095997	0	0	45.1905	166.129	HYAL2	GO_Biological_Process_2021	ffar2_M4
vascular associated smooth muscle cell differentiation (GO:0035886)	1/8	0.025319	0.095997	0	0	45.1905	166.129	RAMP2	GO_Biological_Process_2021	ffar2_M4
water homeostasis (GO:0030104)	1/8	0.025319	0.095997	0	0	45.1905	166.129	AQP1	GO_Biological_Process_2021	ffar2_M4
hyalurononglucosaminidase activity (GO:0004415)	1/8	0.025319	0.097865	0	0	45.1905	166.129	HYAL2	GO_Molecular_Function_2021	ffar2_M4
vascular endothelial growth factor receptor 2 binding (GO:0043184)	1/8	0.025319	0.097865	0	0	45.1905	166.129	CDH5	GO_Molecular_Function_2021	ffar2_M4
actin filament reorganization (GO:0090527)	1/8	0.039314	0.17697	0	0	28.7056	92.8968	GSN	GO_Biological_Process_2021	ffar2_M5
regulation of actin filament length (GO:0030832)	1/8	0.039314	0.17697	0	0	28.7056	92.8968	EPS8	GO_Biological_Process_2021	ffar2_M5
regulation of activation of Janus kinase activity (GO:0010533)	1/8	0.039314	0.17697	0	0	28.7056	92.8968	AGT	GO_Biological_Process_2021	ffar2_M5
cell migration involved in heart development (GO:0060973)	1/8	0.039314	0.17697	0	0	28.7056	92.8968	PDGFRB	GO_Biological_Process_2021	ffar2_M5
cellular response to interferon-alpha (GO:0035457)	1/8	0.039314	0.17697	0	0	28.7056	92.8968	AXL	GO_Biological_Process_2021	ffar2_M5
regulation of myeloid leukocyte differentiation (GO:0002761)	1/8	0.039314	0.17697	0	0	28.7056	92.8968	PRXL2A	GO_Biological_Process_2021	ffar2_M5
positive regulation of cysteine-type endopeptidase activity involved in apoptotic signaling pathway (GO:2001269)	1/8	0.039314	0.17697	0	0	28.7056	92.8968	GSN	GO_Biological_Process_2021	ffar2_M5
positive regulation of endocytic recycling (GO:2001137)	1/8	0.039314	0.17697	0	0	28.7056	92.8968	EHD2	GO_Biological_Process_2021	ffar2_M5
positive regulation of execution phase of apoptosis (GO:1900119)	1/8	0.039314	0.17697	0	0	28.7056	92.8968	DLC1	GO_Biological_Process_2021	ffar2_M5
positive regulation of fibroblast migration (GO:0010763)	1/8	0.039314	0.17697	0	0	28.7056	92.8968	ITGB1	GO_Biological_Process_2021	ffar2_M5
sequestering of BMP from receptor via BMP binding (GO:0038098)	1/8	0.039314	0.17697	0	0	28.7056	92.8968	NBL1	GO_Biological_Process_2021	ffar2_M5
lymphatic endothelial cell differentiation (GO:0060836)	1/8	0.039314	0.17697	0	0	28.7056	92.8968	NR2F2	GO_Biological_Process_2021	ffar2_M5
ventricular cardiac muscle cell membrane repolarization (GO:0099625)	1/8	0.039314	0.17697	0	0	28.7056	92.8968	KCNJ8	GO_Biological_Process_2021	ffar2_M5
myoblast migration (GO:0051451)	1/8	0.039314	0.17697	0	0	28.7056	92.8968	THBS4	GO_Biological_Process_2021	ffar2_M5
natural killer cell differentiation (GO:0001779)	1/8	0.039314	0.17697	0	0	28.7056	92.8968	AXL	GO_Biological_Process_2021	ffar2_M5
Roundabout binding (GO:0048495)	1/8	0.039314	0.161392	0	0	28.7056	92.8968	TGFB1I1	GO_Molecular_Function_2021	ffar2_M5
cuprous ion binding (GO:1903136)	1/8	0.039314	0.161392	0	0	28.7056	92.8968	SNCG	GO_Molecular_Function_2021	ffar2_M5
ether hydrolase activity (GO:0016803)	1/8	0.039314	0.161392	0	0	28.7056	92.8968	EPHX1	GO_Molecular_Function_2021	ffar2_M5
calcium-independent phospholipase A2 activity (GO:0047499)	1/8	0.039314	0.161392	0	0	28.7056	92.8968	PLA2G5	GO_Molecular_Function_2021	ffar2_M5
positive regulation of ATP biosynthetic process (GO:2001171)	1/9	0.044119	0.182746	0	0	25.1162	78.3842	TMSB4X	GO_Biological_Process_2021	ffar2_M1
regulation of RNA polymerase II regulatory region sequence-specific DNA binding (GO:1903025)	1/9	0.044119	0.182746	0	0	25.1162	78.3842	TMSB4X	GO_Biological_Process_2021	ffar2_M1
regulation of transmembrane transporter activity (GO:0022898)	1/9	0.044119	0.182746	0	0	25.1162	78.3842	ACTB	GO_Biological_Process_2021	ffar2_M1
positive regulation of ligase activity (GO:0051351)	1/9	0.044119	0.182746	0	0	25.1162	78.3842	TMSB4X	GO_Biological_Process_2021	ffar2_M1
positive regulation of memory T cell differentiation (GO:0043382)	1/9	0.044119	0.182746	0	0	25.1162	78.3842	HLA-DRA	GO_Biological_Process_2021	ffar2_M1
5S rRNA binding (GO:0008097)	1/9	0.044119	0.158223	0	0	25.1162	78.3842	RPL11	GO_Molecular_Function_2021	ffar2_M1
RAGE receptor binding (GO:0050786)	1/9	0.044119	0.158223	0	0	25.1162	78.3842	S100A4	GO_Molecular_Function_2021	ffar2_M1
actin-mediated cell contraction (GO:0070252)	1/9	0.044119	0.143096	0	0	25.1162	78.3842	CAMK2D	GO_Biological_Process_2021	ffar2_M2
regulation of cellular response to oxidative stress (GO:1900407)	1/9	0.044119	0.143096	0	0	25.1162	78.3842	PRKN	GO_Biological_Process_2021	ffar2_M2
negative regulation of platelet aggregation (GO:0090331)	1/9	0.044119	0.143096	0	0	25.1162	78.3842	PRKG1	GO_Biological_Process_2021	ffar2_M2
regulation of lipid transport (GO:0032368)	1/9	0.044119	0.143096	0	0	25.1162	78.3842	PRKN	GO_Biological_Process_2021	ffar2_M2
embryonic forelimb morphogenesis (GO:0035115)	1/9	0.044119	0.143096	0	0	25.1162	78.3842	CACNA1C	GO_Biological_Process_2021	ffar2_M2
epithelial cell apoptotic process (GO:1904019)	1/9	0.044119	0.143096	0	0	25.1162	78.3842	RYR2	GO_Biological_Process_2021	ffar2_M2
positive regulation of autophagy of mitochondrion (GO:1903599)	1/9	0.044119	0.143096	0	0	25.1162	78.3842	PRKN	GO_Biological_Process_2021	ffar2_M2
positive regulation of protein polyubiquitination (GO:1902916)	1/9	0.044119	0.143096	0	0	25.1162	78.3842	PRKN	GO_Biological_Process_2021	ffar2_M2
type B pancreatic cell differentiation (GO:0003309)	1/9	0.044119	0.143096	0	0	25.1162	78.3842	CDH2	GO_Biological_Process_2021	ffar2_M2
mitochondrial fragmentation involved in apoptotic process (GO:0043653)	1/9	0.044119	0.143096	0	0	25.1162	78.3842	ERBB4	GO_Biological_Process_2021	ffar2_M2
positive regulation of tumor necrosis factor-mediated signaling pathway (GO:1903265)	1/9	0.044119	0.143096	0	0	25.1162	78.3842	PRKN	GO_Biological_Process_2021	ffar2_M2
protein K6-linked ubiquitination (GO:0085020)	1/9	0.044119	0.143096	0	0	25.1162	78.3842	PRKN	GO_Biological_Process_2021	ffar2_M2
pseudopodium (GO:0031143)	1/9	0.044119	0.114709	0	0	25.1162	78.3842	ACTN2	GO_Cellular_Component_2021	ffar2_M2
interleukin-1 binding (GO:0019966)	1/9	0.044119	0.132357	0	0	25.1162	78.3842	IL1RAPL1	GO_Molecular_Function_2021	ffar2_M2
guanylate kinase activity (GO:0004385)	1/9	0.044119	0.132357	0	0	25.1162	78.3842	DLG2	GO_Molecular_Function_2021	ffar2_M2
epithelial to mesenchymal transition involved in endocardial cushion formation (GO:0003198)	1/9	0.044119	0.247744	0	0	25.1162	78.3842	RBPJ	GO_Biological_Process_2021	ffar2_M3
regulation of respiratory burst (GO:0060263)	1/9	0.044119	0.247744	0	0	25.1162	78.3842	CAMK1D	GO_Biological_Process_2021	ffar2_M3
adenosine metabolic process (GO:0046085)	1/9	0.044119	0.247744	0	0	25.1162	78.3842	NT5C2	GO_Biological_Process_2021	ffar2_M3
purine nucleobase metabolic process (GO:0006144)	1/9	0.044119	0.247744	0	0	25.1162	78.3842	DPYD	GO_Biological_Process_2021	ffar2_M3
positive regulation of CD8-positive, alpha-beta T cell activation (GO:2001187)	1/9	0.044119	0.247744	0	0	25.1162	78.3842	RUNX1	GO_Biological_Process_2021	ffar2_M3
regulation of vesicle fusion (GO:0031338)	1/9	0.044119	0.247744	0	0	25.1162	78.3842	C2CD5	GO_Biological_Process_2021	ffar2_M3
bone resorption (GO:0045453)	1/9	0.044119	0.247744	0	0	25.1162	78.3842	IL7	GO_Biological_Process_2021	ffar2_M3
regulation of cell adhesion molecule production (GO:0060353)	1/9	0.044119	0.247744	0	0	25.1162	78.3842	COLEC12	GO_Biological_Process_2021	ffar2_M3
negative regulation of pathway-restricted SMAD protein phosphorylation (GO:0060394)	1/9	0.044119	0.247744	0	0	25.1162	78.3842	LDLRAD4	GO_Biological_Process_2021	ffar2_M3
IMP metabolic process (GO:0046040)	1/9	0.044119	0.247744	0	0	25.1162	78.3842	NT5C2	GO_Biological_Process_2021	ffar2_M3
positive regulation of mast cell degranulation (GO:0043306)	1/9	0.044119	0.247744	0	0	25.1162	78.3842	GAB2	GO_Biological_Process_2021	ffar2_M3
regulation of protein deacetylation (GO:0090311)	1/9	0.044119	0.247744	0	0	25.1162	78.3842	SPRED1	GO_Biological_Process_2021	ffar2_M3
platelet dense tubular network membrane (GO:0031095)	1/9	0.044119	0.350567	0	0	25.1162	78.3842	ITPR2	GO_Cellular_Component_2021	ffar2_M3
potassium ion binding (GO:0030955)	1/9	0.044119	0.215676	0	0	25.1162	78.3842	HDAC4	GO_Molecular_Function_2021	ffar2_M3
protein-glutamine gamma-glutamyltransferase activity (GO:0003810)	1/9	0.044119	0.215676	0	0	25.1162	78.3842	F13A1	GO_Molecular_Function_2021	ffar2_M3
actin-mediated cell contraction (GO:0070252)	1/9	0.02844	0.098067	0	0	39.5397	140.76	EMP2	GO_Biological_Process_2021	ffar2_M4
negative regulation of glycoprotein biosynthetic process (GO:0010561)	1/9	0.02844	0.098067	0	0	39.5397	140.76	ITM2A	GO_Biological_Process_2021	ffar2_M4
basement membrane assembly (GO:0070831)	1/9	0.02844	0.098067	0	0	39.5397	140.76	RAMP2	GO_Biological_Process_2021	ffar2_M4
regulation of cell adhesion molecule production (GO:0060353)	1/9	0.02844	0.098067	0	0	39.5397	140.76	CAV1	GO_Biological_Process_2021	ffar2_M4
regulation of complement-dependent cytotoxicity (GO:1903659)	1/9	0.02844	0.098067	0	0	39.5397	140.76	CD59	GO_Biological_Process_2021	ffar2_M4
regulation of DNA-templated transcription in response to stress (GO:0043620)	1/9	0.02844	0.098067	0	0	39.5397	140.76	TCIM	GO_Biological_Process_2021	ffar2_M4
regulation of ER-associated ubiquitin-dependent protein catabolic process (GO:1903069)	1/9	0.02844	0.098067	0	0	39.5397	140.76	CAV1	GO_Biological_Process_2021	ffar2_M4
regulation of gap junction assembly (GO:1903596)	1/9	0.02844	0.098067	0	0	39.5397	140.76	CAV1	GO_Biological_Process_2021	ffar2_M4
cellular response to nitric oxide (GO:0071732)	1/9	0.02844	0.098067	0	0	39.5397	140.76	AQP1	GO_Biological_Process_2021	ffar2_M4
cellular response to reactive nitrogen species (GO:1902170)	1/9	0.02844	0.098067	0	0	39.5397	140.76	AQP1	GO_Biological_Process_2021	ffar2_M4
one-carbon compound transport (GO:0019755)	1/9	0.02844	0.098067	0	0	39.5397	140.76	AQP1	GO_Biological_Process_2021	ffar2_M4
regulation of pinocytosis (GO:0048548)	1/9	0.02844	0.098067	0	0	39.5397	140.76	CAV1	GO_Biological_Process_2021	ffar2_M4
positive regulation of cell-cell adhesion mediated by cadherin (GO:2000049)	1/9	0.02844	0.098067	0	0	39.5397	140.76	AFDN	GO_Biological_Process_2021	ffar2_M4
glomerular filtration (GO:0003094)	1/9	0.02844	0.098067	0	0	39.5397	140.76	CD34	GO_Biological_Process_2021	ffar2_M4
response to vitamin (GO:0033273)	1/9	0.02844	0.098067	0	0	39.5397	140.76	AQP3	GO_Biological_Process_2021	ffar2_M4
response to vitamin D (GO:0033280)	1/9	0.02844	0.098067	0	0	39.5397	140.76	AQP3	GO_Biological_Process_2021	ffar2_M4
skeletal muscle fiber development (GO:0048741)	1/9	0.02844	0.098067	0	0	39.5397	140.76	CAV2	GO_Biological_Process_2021	ffar2_M4
interleukin-1 binding (GO:0019966)	1/9	0.02844	0.097865	0	0	39.5397	140.76	A2M	GO_Molecular_Function_2021	ffar2_M4
potassium channel inhibitor activity (GO:0019870)	1/9	0.02844	0.097865	0	0	39.5397	140.76	CAV1	GO_Molecular_Function_2021	ffar2_M4
bioactive lipid receptor activity (GO:0045125)	1/9	0.02844	0.097865	0	0	39.5397	140.76	S1PR1	GO_Molecular_Function_2021	ffar2_M4
actin-mediated cell contraction (GO:0070252)	1/9	0.044119	0.177418	0	0	25.1162	78.3842	GSN	GO_Biological_Process_2021	ffar2_M5
negative regulation of glycoprotein biosynthetic process (GO:0010561)	1/9	0.044119	0.177418	0	0	25.1162	78.3842	ITM2C	GO_Biological_Process_2021	ffar2_M5
CD40 signaling pathway (GO:0023035)	1/9	0.044119	0.177418	0	0	25.1162	78.3842	ITGB1	GO_Biological_Process_2021	ffar2_M5
negative regulation of pathway-restricted SMAD protein phosphorylation (GO:0060394)	1/9	0.044119	0.177418	0	0	25.1162	78.3842	PMEPA1	GO_Biological_Process_2021	ffar2_M5
regulation of gap junction assembly (GO:1903596)	1/9	0.044119	0.177418	0	0	25.1162	78.3842	AGT	GO_Biological_Process_2021	ffar2_M5
complement activation, classical pathway (GO:0006958)	1/9	0.044119	0.177418	0	0	25.1162	78.3842	C1R	GO_Biological_Process_2021	ffar2_M5
development of primary female sexual characteristics (GO:0046545)	1/9	0.044119	0.177418	0	0	25.1162	78.3842	NR2F2	GO_Biological_Process_2021	ffar2_M5
regulation of pinocytosis (GO:0048548)	1/9	0.044119	0.177418	0	0	25.1162	78.3842	AXL	GO_Biological_Process_2021	ffar2_M5
epithelial cell apoptotic process (GO:1904019)	1/9	0.044119	0.177418	0	0	25.1162	78.3842	GSN	GO_Biological_Process_2021	ffar2_M5
positive regulation of cholesterol esterification (GO:0010873)	1/9	0.044119	0.177418	0	0	25.1162	78.3842	AGT	GO_Biological_Process_2021	ffar2_M5
glomerular filtration (GO:0003094)	1/9	0.044119	0.177418	0	0	25.1162	78.3842	MCAM	GO_Biological_Process_2021	ffar2_M5
inositol metabolic process (GO:0006020)	1/9	0.044119	0.177418	0	0	25.1162	78.3842	ISYNA1	GO_Biological_Process_2021	ffar2_M5
leukotriene D4 biosynthetic process (GO:1901750)	1/9	0.044119	0.177418	0	0	25.1162	78.3842	GGT5	GO_Biological_Process_2021	ffar2_M5
leukotriene D4 metabolic process (GO:1901748)	1/9	0.044119	0.177418	0	0	25.1162	78.3842	GGT5	GO_Biological_Process_2021	ffar2_M5
mesodermal cell differentiation (GO:0048333)	1/9	0.044119	0.177418	0	0	25.1162	78.3842	ITGB1	GO_Biological_Process_2021	ffar2_M5
mitochondrial respirasome assembly (GO:0097250)	1/9	0.044119	0.177418	0	0	25.1162	78.3842	HIGD1B	GO_Biological_Process_2021	ffar2_M5
muscle cell fate commitment (GO:0042693)	1/9	0.044119	0.177418	0	0	25.1162	78.3842	TBX2	GO_Biological_Process_2021	ffar2_M5
adherens junction assembly (GO:0034333)	1/10	0.0489	0.189112	0	0	22.3243	67.3742	ACTB	GO_Biological_Process_2021	ffar2_M1
apical protein localization (GO:0045176)	1/10	0.0489	0.189112	0	0	22.3243	67.3742	ACTB	GO_Biological_Process_2021	ffar2_M1
negative regulation of extracellular matrix organization (GO:1903054)	1/10	0.0489	0.189112	0	0	22.3243	67.3742	CST3	GO_Biological_Process_2021	ffar2_M1
regulation of cell activation (GO:0050865)	1/10	0.0489	0.189112	0	0	22.3243	67.3742	FCER1G	GO_Biological_Process_2021	ffar2_M1
negative regulation of receptor binding (GO:1900121)	1/10	0.0489	0.189112	0	0	22.3243	67.3742	B2M	GO_Biological_Process_2021	ffar2_M1
negative regulation of transforming growth factor beta production (GO:0071635)	1/10	0.0489	0.189112	0	0	22.3243	67.3742	TYROBP	GO_Biological_Process_2021	ffar2_M1
regulation of memory T cell differentiation (GO:0043380)	1/10	0.0489	0.189112	0	0	22.3243	67.3742	HLA-DRA	GO_Biological_Process_2021	ffar2_M1
regulation of protein neddylation (GO:2000434)	1/10	0.0489	0.189112	0	0	22.3243	67.3742	RPL11	GO_Biological_Process_2021	ffar2_M1
regulation of receptor binding (GO:1900120)	1/10	0.0489	0.189112	0	0	22.3243	67.3742	B2M	GO_Biological_Process_2021	ffar2_M1
regulation of tau-protein kinase activity (GO:1902947)	1/10	0.0489	0.189112	0	0	22.3243	67.3742	HSP90AA1	GO_Biological_Process_2021	ffar2_M1
immunoglobulin mediated immune response (GO:0016064)	1/10	0.0489	0.189112	0	0	22.3243	67.3742	FCER1G	GO_Biological_Process_2021	ffar2_M1
rRNA 3'-end processing (GO:0031125)	1/10	0.0489	0.189112	0	0	22.3243	67.3742	RPS21	GO_Biological_Process_2021	ffar2_M1
oxidized purine DNA binding (GO:0032357)	1/10	0.0489	0.158223	0	0	22.3243	67.3742	RPS3	GO_Molecular_Function_2021	ffar2_M1
Tat protein binding (GO:0030957)	1/10	0.0489	0.158223	0	0	22.3243	67.3742	ACTB	GO_Molecular_Function_2021	ffar2_M1
MHC class II receptor activity (GO:0032395)	1/10	0.0489	0.158223	0	0	22.3243	67.3742	HLA-DRA	GO_Molecular_Function_2021	ffar2_M1
negative regulation of cAMP-mediated signaling (GO:0043951)	1/10	0.0489	0.151147	0	0	22.3243	67.3742	PDE3A	GO_Biological_Process_2021	ffar2_M2
cellular response to dopamine (GO:1903351)	1/10	0.0489	0.151147	0	0	22.3243	67.3742	PRKN	GO_Biological_Process_2021	ffar2_M2
negative regulation of sodium ion transmembrane transport (GO:1902306)	1/10	0.0489	0.151147	0	0	22.3243	67.3742	CAMK2D	GO_Biological_Process_2021	ffar2_M2
negative regulation of sodium ion transmembrane transporter activity (GO:2000650)	1/10	0.0489	0.151147	0	0	22.3243	67.3742	CAMK2D	GO_Biological_Process_2021	ffar2_M2
nucleic acid transport (GO:0050657)	1/10	0.0489	0.151147	0	0	22.3243	67.3742	RBFOX1	GO_Biological_Process_2021	ffar2_M2
forelimb morphogenesis (GO:0035136)	1/10	0.0489	0.151147	0	0	22.3243	67.3742	CACNA1C	GO_Biological_Process_2021	ffar2_M2
response to dopamine (GO:1903350)	1/10	0.0489	0.151147	0	0	22.3243	67.3742	PRKN	GO_Biological_Process_2021	ffar2_M2
lactation (GO:0007595)	1/10	0.0489	0.151147	0	0	22.3243	67.3742	ERBB4	GO_Biological_Process_2021	ffar2_M2
presynaptic membrane assembly (GO:0097105)	1/10	0.0489	0.151147	0	0	22.3243	67.3742	IL1RAPL1	GO_Biological_Process_2021	ffar2_M2
adenylate cyclase binding (GO:0008179)	1/10	0.0489	0.136584	0	0	22.3243	67.3742	AKAP6	GO_Molecular_Function_2021	ffar2_M2
protein binding involved in heterotypic cell-cell adhesion (GO:0086080)	1/10	0.0489	0.136584	0	0	22.3243	67.3742	PKP2	GO_Molecular_Function_2021	ffar2_M2
calcium:sodium antiporter activity (GO:0005432)	1/10	0.0489	0.136584	0	0	22.3243	67.3742	SLC8A1	GO_Molecular_Function_2021	ffar2_M2
negative regulation of cholesterol storage (GO:0010887)	1/10	0.0489	0.247744	0	0	22.3243	67.3742	ABCA1	GO_Biological_Process_2021	ffar2_M3
Rap protein signal transduction (GO:0032486)	1/10	0.0489	0.247744	0	0	22.3243	67.3742	RAPGEF1	GO_Biological_Process_2021	ffar2_M3
regulation of axon guidance (GO:1902667)	1/10	0.0489	0.247744	0	0	22.3243	67.3742	ZSWIM6	GO_Biological_Process_2021	ffar2_M3
negative regulation of glycolytic process (GO:0045820)	1/10	0.0489	0.247744	0	0	22.3243	67.3742	HDAC4	GO_Biological_Process_2021	ffar2_M3
response to laminar fluid shear stress (GO:0034616)	1/10	0.0489	0.247744	0	0	22.3243	67.3742	ABCA1	GO_Biological_Process_2021	ffar2_M3
histone H4 deacetylation (GO:0070933)	1/10	0.0489	0.247744	0	0	22.3243	67.3742	HDAC4	GO_Biological_Process_2021	ffar2_M3
negative regulation of purine nucleotide metabolic process (GO:1900543)	1/10	0.0489	0.247744	0	0	22.3243	67.3742	HDAC4	GO_Biological_Process_2021	ffar2_M3
secretory granule organization (GO:0033363)	1/10	0.0489	0.247744	0	0	22.3243	67.3742	ABCA1	GO_Biological_Process_2021	ffar2_M3
cellular response to hydroxyurea (GO:0072711)	1/10	0.0489	0.247744	0	0	22.3243	67.3742	SPIDR	GO_Biological_Process_2021	ffar2_M3
regulation of granulocyte differentiation (GO:0030852)	1/10	0.0489	0.247744	0	0	22.3243	67.3742	RUNX1	GO_Biological_Process_2021	ffar2_M3
nerve growth factor signaling pathway (GO:0038180)	1/10	0.0489	0.247744	0	0	22.3243	67.3742	RAPGEF1	GO_Biological_Process_2021	ffar2_M3
positive regulation of protein sumoylation (GO:0033235)	1/10	0.0489	0.247744	0	0	22.3243	67.3742	HDAC4	GO_Biological_Process_2021	ffar2_M3
neuron remodeling (GO:0016322)	1/10	0.0489	0.247744	0	0	22.3243	67.3742	ANKS1A	GO_Biological_Process_2021	ffar2_M3
modulation by symbiont of host process (GO:0044003)	1/10	0.0489	0.247744	0	0	22.3243	67.3742	MRC1	GO_Biological_Process_2021	ffar2_M3
myelin assembly (GO:0032288)	1/10	0.0489	0.247744	0	0	22.3243	67.3742	EPB41L3	GO_Biological_Process_2021	ffar2_M3
myelin maintenance (GO:0043217)	1/10	0.0489	0.247744	0	0	22.3243	67.3742	EPB41L3	GO_Biological_Process_2021	ffar2_M3
leucine zipper domain binding (GO:0043522)	1/10	0.0489	0.215676	0	0	22.3243	67.3742	MRTFA	GO_Molecular_Function_2021	ffar2_M3
SUMO ligase activity (GO:0061665)	1/10	0.0489	0.215676	0	0	22.3243	67.3742	NSMCE2	GO_Molecular_Function_2021	ffar2_M3
adherens junction assembly (GO:0034333)	1/10	0.03155	0.102601	0	0	35.1446	121.466	RAMP2	GO_Biological_Process_2021	ffar2_M4
negative regulation of protein autophosphorylation (GO:0031953)	1/10	0.03155	0.102601	0	0	35.1446	121.466	CAV1	GO_Biological_Process_2021	ffar2_M4
complement activation, lectin pathway (GO:0001867)	1/10	0.03155	0.102601	0	0	35.1446	121.466	FCN3	GO_Biological_Process_2021	ffar2_M4
ectoderm development (GO:0007398)	1/10	0.03155	0.102601	0	0	35.1446	121.466	ITGA6	GO_Biological_Process_2021	ffar2_M4
endodermal cell fate commitment (GO:0001711)	1/10	0.03155	0.102601	0	0	35.1446	121.466	SOX17	GO_Biological_Process_2021	ffar2_M4
endothelium development (GO:0003158)	1/10	0.03155	0.102601	0	0	35.1446	121.466	CD34	GO_Biological_Process_2021	ffar2_M4
regulation of protein neddylation (GO:2000434)	1/10	0.03155	0.102601	0	0	35.1446	121.466	EPAS1	GO_Biological_Process_2021	ffar2_M4
regulation of urine volume (GO:0035809)	1/10	0.03155	0.102601	0	0	35.1446	121.466	HYAL2	GO_Biological_Process_2021	ffar2_M4
renal filtration (GO:0097205)	1/10	0.03155	0.102601	0	0	35.1446	121.466	CD34	GO_Biological_Process_2021	ffar2_M4
positive regulation of receptor recycling (GO:0001921)	1/10	0.03155	0.102601	0	0	35.1446	121.466	RAMP3	GO_Biological_Process_2021	ffar2_M4
positive regulation of vasculogenesis (GO:2001214)	1/10	0.03155	0.102601	0	0	35.1446	121.466	CD34	GO_Biological_Process_2021	ffar2_M4
monocyte activation (GO:0042117)	1/10	0.03155	0.102601	0	0	35.1446	121.466	HYAL2	GO_Biological_Process_2021	ffar2_M4
1-phosphatidylinositol-3-kinase activity (GO:0016303)	1/10	0.03155	0.102537	0	0	35.1446	121.466	PIK3R3	GO_Molecular_Function_2021	ffar2_M4
ammonium transmembrane transporter activity (GO:0008519)	1/10	0.03155	0.102537	0	0	35.1446	121.466	AQP1	GO_Molecular_Function_2021	ffar2_M4
arachidonate transport (GO:1903963)	1/10	0.0489	0.182549	0	0	22.3243	67.3742	PLA2G5	GO_Biological_Process_2021	ffar2_M5
arachidonic acid secretion (GO:0050482)	1/10	0.0489	0.182549	0	0	22.3243	67.3742	PLA2G5	GO_Biological_Process_2021	ffar2_M5
regulation of DNA methylation (GO:0044030)	1/10	0.0489	0.182549	0	0	22.3243	67.3742	MYC	GO_Biological_Process_2021	ffar2_M5
cGMP biosynthetic process (GO:0006182)	1/10	0.0489	0.182549	0	0	22.3243	67.3742	GUCY1A1	GO_Biological_Process_2021	ffar2_M5
complement activation, lectin pathway (GO:0001867)	1/10	0.0489	0.182549	0	0	22.3243	67.3742	COLEC11	GO_Biological_Process_2021	ffar2_M5
phagosome-lysosome fusion (GO:0090385)	1/10	0.0489	0.182549	0	0	22.3243	67.3742	PLA2G5	GO_Biological_Process_2021	ffar2_M5
phosphatidylcholine catabolic process (GO:0034638)	1/10	0.0489	0.182549	0	0	22.3243	67.3742	PLA2G5	GO_Biological_Process_2021	ffar2_M5
regulation of podosome assembly (GO:0071801)	1/10	0.0489	0.182549	0	0	22.3243	67.3742	GSN	GO_Biological_Process_2021	ffar2_M5
removal of superoxide radicals (GO:0019430)	1/10	0.0489	0.182549	0	0	22.3243	67.3742	SOD3	GO_Biological_Process_2021	ffar2_M5
renal filtration (GO:0097205)	1/10	0.0489	0.182549	0	0	22.3243	67.3742	MCAM	GO_Biological_Process_2021	ffar2_M5
positive regulation of lipase activity (GO:0060193)	1/10	0.0489	0.182549	0	0	22.3243	67.3742	PLA2G5	GO_Biological_Process_2021	ffar2_M5
positive regulation of mesenchymal cell proliferation (GO:0002053)	1/10	0.0489	0.182549	0	0	22.3243	67.3742	MYC	GO_Biological_Process_2021	ffar2_M5
sequestering of actin monomers (GO:0042989)	1/10	0.0489	0.182549	0	0	22.3243	67.3742	GSN	GO_Biological_Process_2021	ffar2_M5
positive regulation of myoblast fusion (GO:1901741)	1/10	0.0489	0.182549	0	0	22.3243	67.3742	EHD2	GO_Biological_Process_2021	ffar2_M5
muscle cell migration (GO:0014812)	1/10	0.0489	0.182549	0	0	22.3243	67.3742	THBS4	GO_Biological_Process_2021	ffar2_M5
myelin assembly (GO:0032288)	1/10	0.0489	0.182549	0	0	22.3243	67.3742	CD9	GO_Biological_Process_2021	ffar2_M5
apical dendrite (GO:0097440)	1/10	0.0489	0.15812	0	0	22.3243	67.3742	MAP1B	GO_Cellular_Component_2021	ffar2_M5
voltage-gated chloride channel activity (GO:0005247)	1/10	0.0489	0.195602	0	0	22.3243	67.3742	ANO1	GO_Molecular_Function_2021	ffar2_M5
actin filament depolymerization (GO:0030042)	1/11	0.053658	0.194218	0	0	20.0909	58.7683	CFL1	GO_Biological_Process_2021	ffar2_M1
rDNA heterochromatin assembly (GO:0000183)	1/11	0.053658	0.194218	0	0	20.0909	58.7683	H3-3A	GO_Biological_Process_2021	ffar2_M1
B cell mediated immunity (GO:0019724)	1/11	0.053658	0.194218	0	0	20.0909	58.7683	FCER1G	GO_Biological_Process_2021	ffar2_M1
regulation of histone exchange (GO:1900049)	1/11	0.053658	0.194218	0	0	20.0909	58.7683	H3-3A	GO_Biological_Process_2021	ffar2_M1
positive regulation by host of viral process (GO:0044794)	1/11	0.053658	0.194218	0	0	20.0909	58.7683	CFL1	GO_Biological_Process_2021	ffar2_M1
regulation of toll-like receptor 2 signaling pathway (GO:0034135)	1/11	0.053658	0.194218	0	0	20.0909	58.7683	CYBA	GO_Biological_Process_2021	ffar2_M1
positive regulation of histone exchange (GO:1900051)	1/11	0.053658	0.194218	0	0	20.0909	58.7683	H3-3A	GO_Biological_Process_2021	ffar2_M1
tetrahydrobiopterin metabolic process (GO:0046146)	1/11	0.053658	0.194218	0	0	20.0909	58.7683	HSP90AA1	GO_Biological_Process_2021	ffar2_M1
adenyl nucleotide binding (GO:0030554)	1/11	0.053658	0.158223	0	0	20.0909	58.7683	PFN1	GO_Molecular_Function_2021	ffar2_M1
adenyl-nucleotide exchange factor activity (GO:0000774)	1/11	0.053658	0.158223	0	0	20.0909	58.7683	PFN1	GO_Molecular_Function_2021	ffar2_M1
DNA-(apurinic or apyrimidinic site) endonuclease activity (GO:0003906)	1/11	0.053658	0.158223	0	0	20.0909	58.7683	RPS3	GO_Molecular_Function_2021	ffar2_M1
superoxide-generating NAD(P)H oxidase activity (GO:0016175)	1/11	0.053658	0.158223	0	0	20.0909	58.7683	CYBA	GO_Molecular_Function_2021	ffar2_M1
actin filament network formation (GO:0051639)	1/11	0.053658	0.156068	0	0	20.0909	58.7683	FHOD3	GO_Biological_Process_2021	ffar2_M2
negative regulation of homotypic cell-cell adhesion (GO:0034111)	1/11	0.053658	0.156068	0	0	20.0909	58.7683	PRKG1	GO_Biological_Process_2021	ffar2_M2
regulation of cardiac muscle cell apoptotic process (GO:0010665)	1/11	0.053658	0.156068	0	0	20.0909	58.7683	CAMK2D	GO_Biological_Process_2021	ffar2_M2
regulation of cardiac muscle cell differentiation (GO:2000725)	1/11	0.053658	0.156068	0	0	20.0909	58.7683	SOX6	GO_Biological_Process_2021	ffar2_M2
cell differentiation in spinal cord (GO:0021515)	1/11	0.053658	0.156068	0	0	20.0909	58.7683	SOX6	GO_Biological_Process_2021	ffar2_M2
negative regulation of oxidative stress-induced neuron death (GO:1903204)	1/11	0.053658	0.156068	0	0	20.0909	58.7683	PRKN	GO_Biological_Process_2021	ffar2_M2
negative regulation of potassium ion transmembrane transport (GO:1901380)	1/11	0.053658	0.156068	0	0	20.0909	58.7683	ACTN2	GO_Biological_Process_2021	ffar2_M2
regulation of endocytic recycling (GO:2001135)	1/11	0.053658	0.156068	0	0	20.0909	58.7683	ACTN2	GO_Biological_Process_2021	ffar2_M2
negative regulation of protein localization to cell surface (GO:2000009)	1/11	0.053658	0.156068	0	0	20.0909	58.7683	ACTN2	GO_Biological_Process_2021	ffar2_M2
regulation of lamellipodium morphogenesis (GO:2000392)	1/11	0.053658	0.156068	0	0	20.0909	58.7683	KANK1	GO_Biological_Process_2021	ffar2_M2
regulation of mitochondrial fusion (GO:0010635)	1/11	0.053658	0.156068	0	0	20.0909	58.7683	PRKN	GO_Biological_Process_2021	ffar2_M2
positive regulation of chondrocyte differentiation (GO:0032332)	1/11	0.053658	0.156068	0	0	20.0909	58.7683	SOX6	GO_Biological_Process_2021	ffar2_M2
positive regulation of cytoplasmic transport (GO:1903651)	1/11	0.053658	0.156068	0	0	20.0909	58.7683	PRKN	GO_Biological_Process_2021	ffar2_M2
positive regulation of voltage-gated potassium channel activity (GO:1903818)	1/11	0.053658	0.156068	0	0	20.0909	58.7683	AKAP6	GO_Biological_Process_2021	ffar2_M2
vasoconstriction (GO:0042310)	1/11	0.053658	0.156068	0	0	20.0909	58.7683	SLC8A1	GO_Biological_Process_2021	ffar2_M2
presynaptic membrane organization (GO:0097090)	1/11	0.053658	0.156068	0	0	20.0909	58.7683	IL1RAPL1	GO_Biological_Process_2021	ffar2_M2
intracellular ligand-gated ion channel activity (GO:0005217)	1/11	0.053658	0.140204	0	0	20.0909	58.7683	RYR2	GO_Molecular_Function_2021	ffar2_M2
filamin binding (GO:0031005)	1/11	0.053658	0.140204	0	0	20.0909	58.7683	NEBL	GO_Molecular_Function_2021	ffar2_M2
vinculin binding (GO:0017166)	1/11	0.053658	0.140204	0	0	20.0909	58.7683	DMD	GO_Molecular_Function_2021	ffar2_M2
positive regulation of actin nucleation (GO:0051127)	1/11	0.053658	0.247744	0	0	20.0909	58.7683	FCHSD2	GO_Biological_Process_2021	ffar2_M3
protein oxidation (GO:0018158)	1/11	0.053658	0.247744	0	0	20.0909	58.7683	SUMF1	GO_Biological_Process_2021	ffar2_M3
pyrimidine nucleoside catabolic process (GO:0046135)	1/11	0.053658	0.247744	0	0	20.0909	58.7683	DPYD	GO_Biological_Process_2021	ffar2_M3
response to hydroxyurea (GO:0072710)	1/11	0.053658	0.247744	0	0	20.0909	58.7683	SPIDR	GO_Biological_Process_2021	ffar2_M3
cellular response to increased oxygen levels (GO:0036295)	1/11	0.053658	0.247744	0	0	20.0909	58.7683	ATG7	GO_Biological_Process_2021	ffar2_M3
sphingomyelin metabolic process (GO:0006684)	1/11	0.053658	0.247744	0	0	20.0909	58.7683	SGMS1	GO_Biological_Process_2021	ffar2_M3
lipoprotein biosynthetic process (GO:0042158)	1/11	0.053658	0.247744	0	0	20.0909	58.7683	ATG7	GO_Biological_Process_2021	ffar2_M3
telomere maintenance via recombination (GO:0000722)	1/11	0.053658	0.247744	0	0	20.0909	58.7683	NSMCE2	GO_Biological_Process_2021	ffar2_M3
Notch signaling involved in heart development (GO:0061314)	1/11	0.053658	0.247744	0	0	20.0909	58.7683	RBPJ	GO_Biological_Process_2021	ffar2_M3
Cul4A-RING E3 ubiquitin ligase complex (GO:0031464)	1/11	0.053658	0.350567	0	0	20.0909	58.7683	COP1	GO_Cellular_Component_2021	ffar2_M3
platelet dense tubular network (GO:0031094)	1/11	0.053658	0.350567	0	0	20.0909	58.7683	ITPR2	GO_Cellular_Component_2021	ffar2_M3
Golgi trans cisterna (GO:0000138)	1/11	0.053658	0.350567	0	0	20.0909	58.7683	SGMS1	GO_Cellular_Component_2021	ffar2_M3
inositol 1,4,5 trisphosphate binding (GO:0070679)	1/11	0.053658	0.215676	0	0	20.0909	58.7683	ITPR2	GO_Molecular_Function_2021	ffar2_M3
phosphotransferase activity, for other substituted phosphate groups (GO:0016780)	1/11	0.053658	0.215676	0	0	20.0909	58.7683	SGMS1	GO_Molecular_Function_2021	ffar2_M3
potassium:proton antiporter activity (GO:0015386)	1/11	0.053658	0.215676	0	0	20.0909	58.7683	SLC9A9	GO_Molecular_Function_2021	ffar2_M3
protein-arginine N-methyltransferase activity (GO:0016274)	1/11	0.053658	0.215676	0	0	20.0909	58.7683	FBXO11	GO_Molecular_Function_2021	ffar2_M3
angiogenesis involved in wound healing (GO:0060055)	1/11	0.03465	0.103136	0	0	31.6286	106.349	CD34	GO_Biological_Process_2021	ffar2_M4
regulation of amyloid precursor protein biosynthetic process (GO:0042984)	1/11	0.03465	0.103136	0	0	31.6286	106.349	ITM2A	GO_Biological_Process_2021	ffar2_M4
regulation of coagulation (GO:0050818)	1/11	0.03465	0.103136	0	0	31.6286	106.349	CAV1	GO_Biological_Process_2021	ffar2_M4
negative regulation of potassium ion transmembrane transport (GO:1901380)	1/11	0.03465	0.103136	0	0	31.6286	106.349	CAV1	GO_Biological_Process_2021	ffar2_M4
negative regulation of receptor signaling pathway via STAT (GO:1904893)	1/11	0.03465	0.103136	0	0	31.6286	106.349	CAV1	GO_Biological_Process_2021	ffar2_M4
cellular response to increased oxygen levels (GO:0036295)	1/11	0.03465	0.103136	0	0	31.6286	106.349	CAV1	GO_Biological_Process_2021	ffar2_M4
negative regulation of voltage-gated potassium channel activity (GO:1903817)	1/11	0.03465	0.103136	0	0	31.6286	106.349	CAV1	GO_Biological_Process_2021	ffar2_M4
regulation of lipid kinase activity (GO:0043550)	1/11	0.03465	0.103136	0	0	31.6286	106.349	PIK3R3	GO_Biological_Process_2021	ffar2_M4
regulation of lymphocyte migration (GO:2000401)	1/11	0.03465	0.103136	0	0	31.6286	106.349	JAM2	GO_Biological_Process_2021	ffar2_M4
positive regulation by host of viral process (GO:0044794)	1/11	0.03465	0.103136	0	0	31.6286	106.349	CAV2	GO_Biological_Process_2021	ffar2_M4
establishment of endothelial intestinal barrier (GO:0090557)	1/11	0.03465	0.103136	0	0	31.6286	106.349	AFDN	GO_Biological_Process_2021	ffar2_M4
hematopoietic stem cell proliferation (GO:0071425)	1/11	0.03465	0.103136	0	0	31.6286	106.349	CD34	GO_Biological_Process_2021	ffar2_M4
positive regulation of integrin activation (GO:0033625)	1/11	0.03465	0.103136	0	0	31.6286	106.349	RASIP1	GO_Biological_Process_2021	ffar2_M4
positive regulation of transforming growth factor beta production (GO:0071636)	1/11	0.03465	0.103136	0	0	31.6286	106.349	CD34	GO_Biological_Process_2021	ffar2_M4
positive regulation of viral release from host cell (GO:1902188)	1/11	0.03465	0.103136	0	0	31.6286	106.349	CAV2	GO_Biological_Process_2021	ffar2_M4
myotube cell development (GO:0014904)	1/11	0.03465	0.103136	0	0	31.6286	106.349	CAV2	GO_Biological_Process_2021	ffar2_M4
hyaluronic acid binding (GO:0005540)	1/11	0.03465	0.103951	0	0	31.6286	106.349	HYAL2	GO_Molecular_Function_2021	ffar2_M4
intracellular cyclic nucleotide activated cation channel activity (GO:0005221)	1/11	0.03465	0.103951	0	0	31.6286	106.349	AQP1	GO_Molecular_Function_2021	ffar2_M4
carbonate dehydratase activity (GO:0004089)	1/11	0.03465	0.103951	0	0	31.6286	106.349	CA4	GO_Molecular_Function_2021	ffar2_M4
actin filament depolymerization (GO:0030042)	1/11	0.053658	0.182549	0	0	20.0909	58.7683	GSN	GO_Biological_Process_2021	ffar2_M5
angiogenesis involved in wound healing (GO:0060055)	1/11	0.053658	0.182549	0	0	20.0909	58.7683	MCAM	GO_Biological_Process_2021	ffar2_M5
regulation of amyloid precursor protein biosynthetic process (GO:0042984)	1/11	0.053658	0.182549	0	0	20.0909	58.7683	ITM2C	GO_Biological_Process_2021	ffar2_M5
camera-type eye morphogenesis (GO:0048593)	1/11	0.053658	0.182549	0	0	20.0909	58.7683	TBX2	GO_Biological_Process_2021	ffar2_M5
regulation of coagulation (GO:0050818)	1/11	0.053658	0.182549	0	0	20.0909	58.7683	PROCR	GO_Biological_Process_2021	ffar2_M5
regulation of cysteine-type endopeptidase activity involved in apoptotic signaling pathway (GO:2001267)	1/11	0.053658	0.182549	0	0	20.0909	58.7683	GSN	GO_Biological_Process_2021	ffar2_M5
regulation of dendritic cell apoptotic process (GO:2000668)	1/11	0.053658	0.182549	0	0	20.0909	58.7683	AXL	GO_Biological_Process_2021	ffar2_M5
regulation of endocytic recycling (GO:2001135)	1/11	0.053658	0.182549	0	0	20.0909	58.7683	EHD2	GO_Biological_Process_2021	ffar2_M5
negative regulation of sprouting angiogenesis (GO:1903671)	1/11	0.053658	0.182549	0	0	20.0909	58.7683	ADAMTS9	GO_Biological_Process_2021	ffar2_M5
cellular response to superoxide (GO:0071451)	1/11	0.053658	0.182549	0	0	20.0909	58.7683	SOD3	GO_Biological_Process_2021	ffar2_M5
copper ion transport (GO:0006825)	1/11	0.053658	0.182549	0	0	20.0909	58.7683	STEAP4	GO_Biological_Process_2021	ffar2_M5
regulation of mesenchymal cell proliferation (GO:0010464)	1/11	0.053658	0.182549	0	0	20.0909	58.7683	MYC	GO_Biological_Process_2021	ffar2_M5
regulation of phospholipase activity (GO:0010517)	1/11	0.053658	0.182549	0	0	20.0909	58.7683	PLA2G5	GO_Biological_Process_2021	ffar2_M5
embryonic eye morphogenesis (GO:0048048)	1/11	0.053658	0.182549	0	0	20.0909	58.7683	TBX2	GO_Biological_Process_2021	ffar2_M5
enteric nervous system development (GO:0048484)	1/11	0.053658	0.182549	0	0	20.0909	58.7683	EDNRB	GO_Biological_Process_2021	ffar2_M5
positive regulation of actin nucleation (GO:0051127)	1/11	0.053658	0.182549	0	0	20.0909	58.7683	GSN	GO_Biological_Process_2021	ffar2_M5
humoral immune response mediated by circulating immunoglobulin (GO:0002455)	1/11	0.053658	0.182549	0	0	20.0909	58.7683	C1R	GO_Biological_Process_2021	ffar2_M5
protein serine/threonine phosphatase inhibitor activity (GO:0004865)	1/11	0.053658	0.201563	0	0	20.0909	58.7683	PPP1R14A	GO_Molecular_Function_2021	ffar2_M5
myosin II binding (GO:0045159)	1/11	0.053658	0.201563	0	0	20.0909	58.7683	GSN	GO_Molecular_Function_2021	ffar2_M5
actin crosslink formation (GO:0051764)	1/12	0.058393	0.196536	0	0	18.2635	51.8788	AIF1	GO_Biological_Process_2021	ffar2_M1
negative regulation of B cell proliferation (GO:0030889)	1/12	0.058393	0.196536	0	0	18.2635	51.8788	TYROBP	GO_Biological_Process_2021	ffar2_M1
regulation of CD4-positive, alpha-beta T cell differentiation (GO:0043370)	1/12	0.058393	0.196536	0	0	18.2635	51.8788	HLA-DRA	GO_Biological_Process_2021	ffar2_M1
regulation of dendritic cell differentiation (GO:2001198)	1/12	0.058393	0.196536	0	0	18.2635	51.8788	HLA-B	GO_Biological_Process_2021	ffar2_M1
cellular response to thyroid hormone stimulus (GO:0097067)	1/12	0.058393	0.196536	0	0	18.2635	51.8788	CTSS	GO_Biological_Process_2021	ffar2_M1
regulation of natural killer cell activation (GO:0032814)	1/12	0.058393	0.196536	0	0	18.2635	51.8788	TYROBP	GO_Biological_Process_2021	ffar2_M1
positive regulation of cellular senescence (GO:2000774)	1/12	0.058393	0.196536	0	0	18.2635	51.8788	B2M	GO_Biological_Process_2021	ffar2_M1
positive regulation of myeloid leukocyte mediated immunity (GO:0002888)	1/12	0.058393	0.196536	0	0	18.2635	51.8788	TYROBP	GO_Biological_Process_2021	ffar2_M1
modulation by host of viral process (GO:0044788)	1/12	0.058393	0.196536	0	0	18.2635	51.8788	CFL1	GO_Biological_Process_2021	ffar2_M1
morphogenesis of a polarized epithelium (GO:0001738)	1/12	0.058393	0.196536	0	0	18.2635	51.8788	ACTB	GO_Biological_Process_2021	ffar2_M1
negative regulation of amyloid fibril formation (GO:1905907)	1/12	0.058393	0.196536	0	0	18.2635	51.8788	PFDN5	GO_Biological_Process_2021	ffar2_M1
NADPH oxidase complex (GO:0043020)	1/12	0.058393	0.119805	0	0	18.2635	51.8788	CYBA	GO_Cellular_Component_2021	ffar2_M1
negative regulation of calcineurin-mediated signaling (GO:0106057)	1/12	0.058393	0.159488	0	0	18.2635	51.8788	FHL2	GO_Biological_Process_2021	ffar2_M2
negative regulation of calcineurin-NFAT signaling cascade (GO:0070885)	1/12	0.058393	0.159488	0	0	18.2635	51.8788	FHL2	GO_Biological_Process_2021	ffar2_M2
negative regulation of cardiac muscle hypertrophy (GO:0010614)	1/12	0.058393	0.159488	0	0	18.2635	51.8788	MLIP	GO_Biological_Process_2021	ffar2_M2
angiotensin maturation (GO:0002003)	1/12	0.058393	0.159488	0	0	18.2635	51.8788	AOPEP	GO_Biological_Process_2021	ffar2_M2
regulation of angiotensin levels in blood (GO:0002002)	1/12	0.058393	0.159488	0	0	18.2635	51.8788	AOPEP	GO_Biological_Process_2021	ffar2_M2
negative regulation of oxidoreductase activity (GO:0051354)	1/12	0.058393	0.159488	0	0	18.2635	51.8788	PRKN	GO_Biological_Process_2021	ffar2_M2
negative regulation of release of sequestered calcium ion into cytosol (GO:0051280)	1/12	0.058393	0.159488	0	0	18.2635	51.8788	TRDN	GO_Biological_Process_2021	ffar2_M2
negative regulation of ryanodine-sensitive calcium-release channel activity (GO:0060315)	1/12	0.058393	0.159488	0	0	18.2635	51.8788	TRDN	GO_Biological_Process_2021	ffar2_M2
negative regulation of vascular permeability (GO:0043116)	1/12	0.058393	0.159488	0	0	18.2635	51.8788	PDE3A	GO_Biological_Process_2021	ffar2_M2
regulation of muscle system process (GO:0090257)	1/12	0.058393	0.159488	0	0	18.2635	51.8788	PPP1R12B	GO_Biological_Process_2021	ffar2_M2
regulation of oxidative stress-induced cell death (GO:1903201)	1/12	0.058393	0.159488	0	0	18.2635	51.8788	PRKN	GO_Biological_Process_2021	ffar2_M2
endoplasmic reticulum membrane organization (GO:0090158)	1/12	0.058393	0.159488	0	0	18.2635	51.8788	TRDN	GO_Biological_Process_2021	ffar2_M2
positive regulation of actin filament depolymerization (GO:0030836)	1/12	0.058393	0.159488	0	0	18.2635	51.8788	ACTN2	GO_Biological_Process_2021	ffar2_M2
regulation of response to oxidative stress (GO:1902882)	1/12	0.058393	0.159488	0	0	18.2635	51.8788	PRKN	GO_Biological_Process_2021	ffar2_M2
regulation of vascular associated smooth muscle cell migration (GO:1904752)	1/12	0.058393	0.159488	0	0	18.2635	51.8788	PRKG1	GO_Biological_Process_2021	ffar2_M2
hemidesmosome assembly (GO:0031581)	1/12	0.058393	0.159488	0	0	18.2635	51.8788	DST	GO_Biological_Process_2021	ffar2_M2
positive regulation of sodium ion transmembrane transport (GO:1902307)	1/12	0.058393	0.159488	0	0	18.2635	51.8788	DMD	GO_Biological_Process_2021	ffar2_M2
positive regulation of vascular permeability (GO:0043117)	1/12	0.058393	0.159488	0	0	18.2635	51.8788	PDE3A	GO_Biological_Process_2021	ffar2_M2
presynapse organization (GO:0099172)	1/12	0.058393	0.159488	0	0	18.2635	51.8788	LRRTM3	GO_Biological_Process_2021	ffar2_M2
negative regulation by host of viral process (GO:0044793)	1/12	0.058393	0.159488	0	0	18.2635	51.8788	PRKN	GO_Biological_Process_2021	ffar2_M2
filopodium membrane (GO:0031527)	1/12	0.058393	0.132018	0	0	18.2635	51.8788	DMD	GO_Cellular_Component_2021	ffar2_M2
3',5'-cyclic-AMP phosphodiesterase activity (GO:0004115)	1/12	0.058393	0.150152	0	0	18.2635	51.8788	PDE3A	GO_Molecular_Function_2021	ffar2_M2
regulation of response to oxidative stress (GO:1902882)	1/12	0.058393	0.247744	0	0	18.2635	51.8788	MCTP1	GO_Biological_Process_2021	ffar2_M3
pyrimidine nucleobase metabolic process (GO:0006206)	1/12	0.058393	0.247744	0	0	18.2635	51.8788	DPYD	GO_Biological_Process_2021	ffar2_M3
regulation of vascular associated smooth muscle cell migration (GO:1904752)	1/12	0.058393	0.247744	0	0	18.2635	51.8788	DOCK4	GO_Biological_Process_2021	ffar2_M3
regulation of CD4-positive, alpha-beta T cell differentiation (GO:0043370)	1/12	0.058393	0.247744	0	0	18.2635	51.8788	RUNX1	GO_Biological_Process_2021	ffar2_M3
C-terminal protein amino acid modification (GO:0018410)	1/12	0.058393	0.247744	0	0	18.2635	51.8788	ATG7	GO_Biological_Process_2021	ffar2_M3
negative regulation of leukocyte apoptotic process (GO:2000107)	1/12	0.058393	0.247744	0	0	18.2635	51.8788	MERTK	GO_Biological_Process_2021	ffar2_M3
positive regulation of metaphase/anaphase transition of cell cycle (GO:1902101)	1/12	0.058393	0.247744	0	0	18.2635	51.8788	NSMCE2	GO_Biological_Process_2021	ffar2_M3
positive regulation of mitotic metaphase/anaphase transition (GO:0045842)	1/12	0.058393	0.247744	0	0	18.2635	51.8788	NSMCE2	GO_Biological_Process_2021	ffar2_M3
positive regulation of mitotic sister chromatid separation (GO:1901970)	1/12	0.058393	0.247744	0	0	18.2635	51.8788	NSMCE2	GO_Biological_Process_2021	ffar2_M3
smooth muscle cell differentiation (GO:0051145)	1/12	0.058393	0.247744	0	0	18.2635	51.8788	MRTFA	GO_Biological_Process_2021	ffar2_M3
cellular response to nitrogen levels (GO:0043562)	1/12	0.058393	0.247744	0	0	18.2635	51.8788	ATG7	GO_Biological_Process_2021	ffar2_M3
cellular response to nitrogen starvation (GO:0006995)	1/12	0.058393	0.247744	0	0	18.2635	51.8788	ATG7	GO_Biological_Process_2021	ffar2_M3
regulation of hemopoiesis (GO:1903706)	1/12	0.058393	0.247744	0	0	18.2635	51.8788	RUNX1	GO_Biological_Process_2021	ffar2_M3
melanocyte differentiation (GO:0030318)	1/12	0.058393	0.247744	0	0	18.2635	51.8788	LRMDA	GO_Biological_Process_2021	ffar2_M3
toll-like receptor 3 signaling pathway (GO:0034138)	1/12	0.058393	0.247744	0	0	18.2635	51.8788	COLEC12	GO_Biological_Process_2021	ffar2_M3
nucleoside catabolic process (GO:0009164)	1/12	0.058393	0.247744	0	0	18.2635	51.8788	DPYD	GO_Biological_Process_2021	ffar2_M3
regulation of plasminogen activation (GO:0010755)	1/12	0.058393	0.247744	0	0	18.2635	51.8788	RUNX1	GO_Biological_Process_2021	ffar2_M3
phospholipid efflux (GO:0033700)	1/12	0.058393	0.247744	0	0	18.2635	51.8788	ABCA1	GO_Biological_Process_2021	ffar2_M3
phospholipid homeostasis (GO:0055091)	1/12	0.058393	0.247744	0	0	18.2635	51.8788	ABCA1	GO_Biological_Process_2021	ffar2_M3
sodium:proton antiporter activity (GO:0015385)	1/12	0.058393	0.215676	0	0	18.2635	51.8788	SLC9A9	GO_Molecular_Function_2021	ffar2_M3
poly(A)-specific ribonuclease activity (GO:0004535)	1/12	0.058393	0.215676	0	0	18.2635	51.8788	PAN3	GO_Molecular_Function_2021	ffar2_M3
transmembrane receptor protein tyrosine kinase adaptor activity (GO:0005068)	1/12	0.058393	0.215676	0	0	18.2635	51.8788	GAB2	GO_Molecular_Function_2021	ffar2_M3
calcium-activated potassium channel activity (GO:0015269)	1/12	0.058393	0.215676	0	0	18.2635	51.8788	KCNMA1	GO_Molecular_Function_2021	ffar2_M3
hexosaminidase activity (GO:0015929)	1/12	0.058393	0.215676	0	0	18.2635	51.8788	CEMIP2	GO_Molecular_Function_2021	ffar2_M3
negative regulation of hemostasis (GO:1900047)	1/12	0.037741	0.107832	0	0	28.7518	94.2197	CD34	GO_Biological_Process_2021	ffar2_M4
regulation of cell communication by electrical coupling involved in cardiac conduction (GO:1901844)	1/12	0.037741	0.107832	0	0	28.7518	94.2197	CAV1	GO_Biological_Process_2021	ffar2_M4
negative regulation of microtubule polymerization (GO:0031115)	1/12	0.037741	0.107832	0	0	28.7518	94.2197	CDH5	GO_Biological_Process_2021	ffar2_M4
gas transport (GO:0015669)	1/12	0.037741	0.107832	0	0	28.7518	94.2197	AQP1	GO_Biological_Process_2021	ffar2_M4
regulation of ventricular cardiac muscle cell action potential (GO:0098911)	1/12	0.037741	0.107832	0	0	28.7518	94.2197	CAV1	GO_Biological_Process_2021	ffar2_M4
hemidesmosome assembly (GO:0031581)	1/12	0.037741	0.107832	0	0	28.7518	94.2197	ITGA6	GO_Biological_Process_2021	ffar2_M4
positive regulation of protein depolymerization (GO:1901881)	1/12	0.037741	0.107832	0	0	28.7518	94.2197	NES	GO_Biological_Process_2021	ffar2_M4
modulation by host of viral process (GO:0044788)	1/12	0.037741	0.107832	0	0	28.7518	94.2197	CAV2	GO_Biological_Process_2021	ffar2_M4
phosphatidylinositol 3-kinase activity (GO:0035004)	1/12	0.037741	0.105136	0	0	28.7518	94.2197	PIK3R3	GO_Molecular_Function_2021	ffar2_M4
vascular endothelial growth factor receptor binding (GO:0005172)	1/12	0.037741	0.105136	0	0	28.7518	94.2197	CDH5	GO_Molecular_Function_2021	ffar2_M4
hexosaminidase activity (GO:0015929)	1/12	0.037741	0.105136	0	0	28.7518	94.2197	HYAL2	GO_Molecular_Function_2021	ffar2_M4
actin crosslink formation (GO:0051764)	1/12	0.058393	0.182549	0	0	18.2635	51.8788	EPS8	GO_Biological_Process_2021	ffar2_M5
negative regulation of cell division (GO:0051782)	1/12	0.058393	0.182549	0	0	18.2635	51.8788	MYC	GO_Biological_Process_2021	ffar2_M5
angiotensin maturation (GO:0002003)	1/12	0.058393	0.182549	0	0	18.2635	51.8788	ENPEP	GO_Biological_Process_2021	ffar2_M5
negative regulation of complement activation (GO:0045916)	1/12	0.058393	0.182549	0	0	18.2635	51.8788	SERPING1	GO_Biological_Process_2021	ffar2_M5
regulation of actin nucleation (GO:0051125)	1/12	0.058393	0.182549	0	0	18.2635	51.8788	GSN	GO_Biological_Process_2021	ffar2_M5
regulation of angiotensin levels in blood (GO:0002002)	1/12	0.058393	0.182549	0	0	18.2635	51.8788	ENPEP	GO_Biological_Process_2021	ffar2_M5
negative regulation of hemostasis (GO:1900047)	1/12	0.058393	0.182549	0	0	18.2635	51.8788	TFPI	GO_Biological_Process_2021	ffar2_M5
negative regulation of leukocyte apoptotic process (GO:2000107)	1/12	0.058393	0.182549	0	0	18.2635	51.8788	AXL	GO_Biological_Process_2021	ffar2_M5
negative regulation of leukocyte chemotaxis (GO:0002689)	1/12	0.058393	0.182549	0	0	18.2635	51.8788	NBL1	GO_Biological_Process_2021	ffar2_M5
regulation of cholesterol esterification (GO:0010872)	1/12	0.058393	0.182549	0	0	18.2635	51.8788	AGT	GO_Biological_Process_2021	ffar2_M5
cGMP metabolic process (GO:0046068)	1/12	0.058393	0.182549	0	0	18.2635	51.8788	GUCY1A1	GO_Biological_Process_2021	ffar2_M5
dermatan sulfate biosynthetic process (GO:0030208)	1/12	0.058393	0.182549	0	0	18.2635	51.8788	BGN	GO_Biological_Process_2021	ffar2_M5
regulation of muscle system process (GO:0090257)	1/12	0.058393	0.182549	0	0	18.2635	51.8788	MYL9	GO_Biological_Process_2021	ffar2_M5
regulation of myoblast fusion (GO:1901739)	1/12	0.058393	0.182549	0	0	18.2635	51.8788	EHD2	GO_Biological_Process_2021	ffar2_M5
phagolysosome assembly (GO:0001845)	1/12	0.058393	0.182549	0	0	18.2635	51.8788	PLA2G5	GO_Biological_Process_2021	ffar2_M5
phasic smooth muscle contraction (GO:0014821)	1/12	0.058393	0.182549	0	0	18.2635	51.8788	EDNRB	GO_Biological_Process_2021	ffar2_M5
epithelial cell-cell adhesion (GO:0090136)	1/12	0.058393	0.182549	0	0	18.2635	51.8788	THBS4	GO_Biological_Process_2021	ffar2_M5
positive regulation of branching involved in ureteric bud morphogenesis (GO:0090190)	1/12	0.058393	0.182549	0	0	18.2635	51.8788	AGT	GO_Biological_Process_2021	ffar2_M5
exit from mitosis (GO:0010458)	1/12	0.058393	0.182549	0	0	18.2635	51.8788	EPS8	GO_Biological_Process_2021	ffar2_M5
hemidesmosome assembly (GO:0031581)	1/12	0.058393	0.182549	0	0	18.2635	51.8788	CD151	GO_Biological_Process_2021	ffar2_M5
smooth muscle cell differentiation (GO:0051145)	1/12	0.058393	0.182549	0	0	18.2635	51.8788	EDNRB	GO_Biological_Process_2021	ffar2_M5
macrophage chemotaxis (GO:0048246)	1/12	0.058393	0.182549	0	0	18.2635	51.8788	EDNRB	GO_Biological_Process_2021	ffar2_M5
early phagosome (GO:0032009)	1/12	0.058393	0.171016	0	0	18.2635	51.8788	PLA2G5	GO_Cellular_Component_2021	ffar2_M5
BMP binding (GO:0036122)	1/12	0.058393	0.202428	0	0	18.2635	51.8788	NBL1	GO_Molecular_Function_2021	ffar2_M5
neurexin family protein binding (GO:0042043)	1/12	0.058393	0.202428	0	0	18.2635	51.8788	CPE	GO_Molecular_Function_2021	ffar2_M5
voltage-gated potassium channel activity involved in ventricular cardiac muscle cell action potential repolarization (GO:1902282)	1/12	0.058393	0.202428	0	0	18.2635	51.8788	KCNJ8	GO_Molecular_Function_2021	ffar2_M5
pteridine-containing compound metabolic process (GO:0042558)	1/13	0.063103	0.196536	0	0	16.7407	46.2543	HSP90AA1	GO_Biological_Process_2021	ffar2_M1
central nervous system neuron axonogenesis (GO:0021955)	1/13	0.063103	0.196536	0	0	16.7407	46.2543	HSP90AA1	GO_Biological_Process_2021	ffar2_M1
DNA replication-independent nucleosome organization (GO:0034724)	1/13	0.063103	0.196536	0	0	16.7407	46.2543	H3-3A	GO_Biological_Process_2021	ffar2_M1
endonucleolytic cleavage of tricistronic rRNA transcript (SSU-rRNA, 5.8S rRNA, LSU-rRNA) (GO:0000479)	1/13	0.063103	0.196536	0	0	16.7407	46.2543	RPS21	GO_Biological_Process_2021	ffar2_M1
positive regulation of CD4-positive, alpha-beta T cell activation (GO:2000516)	1/13	0.063103	0.196536	0	0	16.7407	46.2543	HLA-DRA	GO_Biological_Process_2021	ffar2_M1
positive regulation of cell aging (GO:0090343)	1/13	0.063103	0.196536	0	0	16.7407	46.2543	B2M	GO_Biological_Process_2021	ffar2_M1
response to iron ion (GO:0010039)	1/13	0.063103	0.196536	0	0	16.7407	46.2543	B2M	GO_Biological_Process_2021	ffar2_M1
response to thyroid hormone (GO:0097066)	1/13	0.063103	0.196536	0	0	16.7407	46.2543	CTSS	GO_Biological_Process_2021	ffar2_M1
ribosomal subunit export from nucleus (GO:0000054)	1/13	0.063103	0.196536	0	0	16.7407	46.2543	RPS15	GO_Biological_Process_2021	ffar2_M1
intracellular sterol transport (GO:0032366)	1/13	0.063103	0.196536	0	0	16.7407	46.2543	NPC2	GO_Biological_Process_2021	ffar2_M1
positive regulation of protein localization to cell surface (GO:2000010)	1/13	0.063103	0.196536	0	0	16.7407	46.2543	TYROBP	GO_Biological_Process_2021	ffar2_M1
macrophage activation involved in immune response (GO:0002281)	1/13	0.063103	0.196536	0	0	16.7407	46.2543	TYROBP	GO_Biological_Process_2021	ffar2_M1
positive regulation of purine nucleotide biosynthetic process (GO:1900373)	1/13	0.063103	0.196536	0	0	16.7407	46.2543	TMSB4X	GO_Biological_Process_2021	ffar2_M1
positive regulation of reactive oxygen species biosynthetic process (GO:1903428)	1/13	0.063103	0.196536	0	0	16.7407	46.2543	CYBA	GO_Biological_Process_2021	ffar2_M1
positive regulation of ruffle assembly (GO:1900029)	1/13	0.063103	0.196536	0	0	16.7407	46.2543	PFN1	GO_Biological_Process_2021	ffar2_M1
MHC class II protein complex (GO:0042613)	1/13	0.063103	0.125155	0	0	16.7407	46.2543	HLA-DRA	GO_Cellular_Component_2021	ffar2_M1
negative regulation of epidermal growth factor-activated receptor activity (GO:0007175)	1/13	0.063103	0.166364	0	0	16.7407	46.2543	CBLB	GO_Biological_Process_2021	ffar2_M2
cardiac right ventricle morphogenesis (GO:0003215)	1/13	0.063103	0.166364	0	0	16.7407	46.2543	ZFPM2	GO_Biological_Process_2021	ffar2_M2
negative regulation of potassium ion transport (GO:0043267)	1/13	0.063103	0.166364	0	0	16.7407	46.2543	ACTN2	GO_Biological_Process_2021	ffar2_M2
detection of calcium ion (GO:0005513)	1/13	0.063103	0.166364	0	0	16.7407	46.2543	RYR2	GO_Biological_Process_2021	ffar2_M2
regulation of platelet-derived growth factor receptor signaling pathway (GO:0010640)	1/13	0.063103	0.166364	0	0	16.7407	46.2543	CBLB	GO_Biological_Process_2021	ffar2_M2
positive regulation of calcineurin-mediated signaling (GO:0106058)	1/13	0.063103	0.166364	0	0	16.7407	46.2543	AKAP6	GO_Biological_Process_2021	ffar2_M2
positive regulation of calcineurin-NFAT signaling cascade (GO:0070886)	1/13	0.063103	0.166364	0	0	16.7407	46.2543	AKAP6	GO_Biological_Process_2021	ffar2_M2
positive regulation of calcium-mediated signaling (GO:0050850)	1/13	0.063103	0.166364	0	0	16.7407	46.2543	CDH13	GO_Biological_Process_2021	ffar2_M2
positive regulation of insulin receptor signaling pathway (GO:0046628)	1/13	0.063103	0.166364	0	0	16.7407	46.2543	SORBS1	GO_Biological_Process_2021	ffar2_M2
positive regulation of sodium ion transport (GO:0010765)	1/13	0.063103	0.166364	0	0	16.7407	46.2543	PKP2	GO_Biological_Process_2021	ffar2_M2
very long-chain fatty acid biosynthetic process (GO:0042761)	1/13	0.063103	0.166364	0	0	16.7407	46.2543	TECRL	GO_Biological_Process_2021	ffar2_M2
protein kinase A catalytic subunit binding (GO:0034236)	1/13	0.063103	0.159731	0	0	16.7407	46.2543	RYR2	GO_Molecular_Function_2021	ffar2_M2
negative regulation of CD4-positive, alpha-beta T cell activation (GO:2000515)	1/13	0.063103	0.247744	0	0	16.7407	46.2543	RUNX1	GO_Biological_Process_2021	ffar2_M3
purine nucleotide catabolic process (GO:0006195)	1/13	0.063103	0.247744	0	0	16.7407	46.2543	NT5C2	GO_Biological_Process_2021	ffar2_M3
regulation of antigen receptor-mediated signaling pathway (GO:0050854)	1/13	0.063103	0.247744	0	0	16.7407	46.2543	RUNX1	GO_Biological_Process_2021	ffar2_M3
negative regulation of macrophage derived foam cell differentiation (GO:0010745)	1/13	0.063103	0.247744	0	0	16.7407	46.2543	ABCA1	GO_Biological_Process_2021	ffar2_M3
high-density lipoprotein particle assembly (GO:0034380)	1/13	0.063103	0.247744	0	0	16.7407	46.2543	ABCA1	GO_Biological_Process_2021	ffar2_M3
negative regulation of myotube differentiation (GO:0010832)	1/13	0.063103	0.247744	0	0	16.7407	46.2543	HDAC4	GO_Biological_Process_2021	ffar2_M3
cellular potassium ion homeostasis (GO:0030007)	1/13	0.063103	0.247744	0	0	16.7407	46.2543	KCNMA1	GO_Biological_Process_2021	ffar2_M3
intracellular sterol transport (GO:0032366)	1/13	0.063103	0.247744	0	0	16.7407	46.2543	ABCA1	GO_Biological_Process_2021	ffar2_M3
positive regulation of neuron migration (GO:2001224)	1/13	0.063103	0.247744	0	0	16.7407	46.2543	ZNF609	GO_Biological_Process_2021	ffar2_M3
alkali metal ion binding (GO:0031420)	1/13	0.063103	0.215676	0	0	16.7407	46.2543	HDAC4	GO_Molecular_Function_2021	ffar2_M3
platelet-derived growth factor receptor binding (GO:0005161)	1/13	0.063103	0.215676	0	0	16.7407	46.2543	PDGFC	GO_Molecular_Function_2021	ffar2_M3
monovalent cation:proton antiporter activity (GO:0005451)	1/13	0.063103	0.215676	0	0	16.7407	46.2543	SLC9A9	GO_Molecular_Function_2021	ffar2_M3
regulation of cell communication by electrical coupling (GO:0010649)	1/13	0.040822	0.110331	0	0	26.3545	84.2955	CAV1	GO_Biological_Process_2021	ffar2_M4
negative regulation of macromolecule biosynthetic process (GO:0010558)	1/13	0.040822	0.110331	0	0	26.3545	84.2955	FCN3	GO_Biological_Process_2021	ffar2_M4
negative regulation of potassium ion transport (GO:0043267)	1/13	0.040822	0.110331	0	0	26.3545	84.2955	CAV1	GO_Biological_Process_2021	ffar2_M4
negative regulation of stem cell differentiation (GO:2000737)	1/13	0.040822	0.110331	0	0	26.3545	84.2955	TCF15	GO_Biological_Process_2021	ffar2_M4
negative regulation of vascular endothelial growth factor receptor signaling pathway (GO:0030948)	1/13	0.040822	0.110331	0	0	26.3545	84.2955	MMRN2	GO_Biological_Process_2021	ffar2_M4
regulation of membrane repolarization (GO:0060306)	1/13	0.040822	0.110331	0	0	26.3545	84.2955	CAV1	GO_Biological_Process_2021	ffar2_M4
plasma membrane tubulation (GO:0097320)	1/13	0.040822	0.110331	0	0	26.3545	84.2955	CAVIN2	GO_Biological_Process_2021	ffar2_M4
positive regulation of calcium ion import (GO:0090280)	1/13	0.040822	0.110331	0	0	26.3545	84.2955	RAMP3	GO_Biological_Process_2021	ffar2_M4
positive regulation of ERAD pathway (GO:1904294)	1/13	0.040822	0.110331	0	0	26.3545	84.2955	CAV1	GO_Biological_Process_2021	ffar2_M4
response to nitric oxide (GO:0071731)	1/13	0.040822	0.110331	0	0	26.3545	84.2955	AQP1	GO_Biological_Process_2021	ffar2_M4
response to UV-B (GO:0010224)	1/13	0.040822	0.110331	0	0	26.3545	84.2955	HYAL2	GO_Biological_Process_2021	ffar2_M4
insulin-like growth factor I binding (GO:0031994)	1/13	0.040822	0.10855	0	0	26.3545	84.2955	ITGA6	GO_Molecular_Function_2021	ffar2_M4
BMP receptor binding (GO:0070700)	1/13	0.040822	0.10855	0	0	26.3545	84.2955	CDH5	GO_Molecular_Function_2021	ffar2_M4
negative regulation of mononuclear cell migration (GO:0071676)	1/13	0.063103	0.18732	0	0	16.7407	46.2543	NBL1	GO_Biological_Process_2021	ffar2_M5
chondroitin sulfate catabolic process (GO:0030207)	1/13	0.063103	0.18732	0	0	16.7407	46.2543	BGN	GO_Biological_Process_2021	ffar2_M5
dermatan sulfate metabolic process (GO:0030205)	1/13	0.063103	0.18732	0	0	16.7407	46.2543	BGN	GO_Biological_Process_2021	ffar2_M5
plasma membrane tubulation (GO:0097320)	1/13	0.063103	0.18732	0	0	16.7407	46.2543	EHD2	GO_Biological_Process_2021	ffar2_M5
positive regulation of calcium ion import (GO:0090280)	1/13	0.063103	0.18732	0	0	16.7407	46.2543	PDGFRB	GO_Biological_Process_2021	ffar2_M5
relaxation of cardiac muscle (GO:0055119)	1/13	0.063103	0.18732	0	0	16.7407	46.2543	GSN	GO_Biological_Process_2021	ffar2_M5
icosanoid secretion (GO:0032309)	1/13	0.063103	0.18732	0	0	16.7407	46.2543	PLA2G5	GO_Biological_Process_2021	ffar2_M5
positive regulation of ruffle assembly (GO:1900029)	1/13	0.063103	0.18732	0	0	16.7407	46.2543	EPS8	GO_Biological_Process_2021	ffar2_M5
positive regulation of steroid metabolic process (GO:0045940)	1/13	0.063103	0.18732	0	0	16.7407	46.2543	AGT	GO_Biological_Process_2021	ffar2_M5
muscle tissue development (GO:0060537)	1/13	0.063103	0.18732	0	0	16.7407	46.2543	CSRP2	GO_Biological_Process_2021	ffar2_M5
negative regulation of adenylate cyclase activity (GO:0007194)	1/13	0.063103	0.18732	0	0	16.7407	46.2543	EDNRB	GO_Biological_Process_2021	ffar2_M5
podosome (GO:0002102)	1/13	0.063103	0.171016	0	0	16.7407	46.2543	GSN	GO_Cellular_Component_2021	ffar2_M5
1-acylglycerol-3-phosphate O-acyltransferase activity (GO:0003841)	1/13	0.063103	0.205086	0	0	16.7407	46.2543	GPAT2	GO_Molecular_Function_2021	ffar2_M5
I-SMAD binding (GO:0070411)	1/13	0.063103	0.205086	0	0	16.7407	46.2543	TGFB1I1	GO_Molecular_Function_2021	ffar2_M5
platelet-derived growth factor receptor binding (GO:0005161)	1/13	0.063103	0.205086	0	0	16.7407	46.2543	PDGFRB	GO_Molecular_Function_2021	ffar2_M5
negative regulation of smooth muscle cell migration (GO:0014912)	1/14	0.067791	0.200419	0	0	15.4522	41.587	AIF1	GO_Biological_Process_2021	ffar2_M1
cellular response to low-density lipoprotein particle stimulus (GO:0071404)	1/14	0.067791	0.200419	0	0	15.4522	41.587	FCER1G	GO_Biological_Process_2021	ffar2_M1
ceramide transport (GO:0035627)	1/14	0.067791	0.200419	0	0	15.4522	41.587	PSAP	GO_Biological_Process_2021	ffar2_M1
regulation of intrinsic apoptotic signaling pathway in response to DNA damage by p53 class mediator (GO:1902165)	1/14	0.067791	0.200419	0	0	15.4522	41.587	RPL26	GO_Biological_Process_2021	ffar2_M1
cytoplasmic sequestering of transcription factor (GO:0042994)	1/14	0.067791	0.200419	0	0	15.4522	41.587	TMSB4X	GO_Biological_Process_2021	ffar2_M1
detection of bacterium (GO:0016045)	1/14	0.067791	0.200419	0	0	15.4522	41.587	HLA-B	GO_Biological_Process_2021	ffar2_M1
positive regulation of lymphocyte migration (GO:2000403)	1/14	0.067791	0.200419	0	0	15.4522	41.587	AIF1	GO_Biological_Process_2021	ffar2_M1
positive regulation of regulatory T cell differentiation (GO:0045591)	1/14	0.067791	0.200419	0	0	15.4522	41.587	HLA-DRA	GO_Biological_Process_2021	ffar2_M1
positive regulation of superoxide anion generation (GO:0032930)	1/14	0.067791	0.200419	0	0	15.4522	41.587	TYROBP	GO_Biological_Process_2021	ffar2_M1
positive regulation of T cell receptor signaling pathway (GO:0050862)	1/14	0.067791	0.200419	0	0	15.4522	41.587	RPS3	GO_Biological_Process_2021	ffar2_M1
axonal growth cone (GO:0044295)	1/14	0.067791	0.132248	0	0	15.4522	41.587	HSP90AA1	GO_Cellular_Component_2021	ffar2_M1
RNA polymerase II core promoter sequence-specific DNA binding (GO:0000979)	1/14	0.067791	0.177181	0	0	15.4522	41.587	H3-3A	GO_Molecular_Function_2021	ffar2_M1
deoxyribonuclease activity (GO:0004536)	1/14	0.067791	0.177181	0	0	15.4522	41.587	RPS3	GO_Molecular_Function_2021	ffar2_M1
translation elongation factor activity (GO:0003746)	1/14	0.067791	0.177181	0	0	15.4522	41.587	EEF1A1	GO_Molecular_Function_2021	ffar2_M1
atrial septum development (GO:0003283)	1/14	0.067791	0.17183	0	0	15.4522	41.587	ANK2	GO_Biological_Process_2021	ffar2_M2
cardiac left ventricle morphogenesis (GO:0003214)	1/14	0.067791	0.17183	0	0	15.4522	41.587	RYR2	GO_Biological_Process_2021	ffar2_M2
negative regulation of smooth muscle cell migration (GO:0014912)	1/14	0.067791	0.17183	0	0	15.4522	41.587	PRKG1	GO_Biological_Process_2021	ffar2_M2
cellular response to low-density lipoprotein particle stimulus (GO:0071404)	1/14	0.067791	0.17183	0	0	15.4522	41.587	CDH13	GO_Biological_Process_2021	ffar2_M2
regulation of histone deacetylation (GO:0031063)	1/14	0.067791	0.17183	0	0	15.4522	41.587	CAMK2D	GO_Biological_Process_2021	ffar2_M2
cGMP-mediated signaling (GO:0019934)	1/14	0.067791	0.17183	0	0	15.4522	41.587	PDE3A	GO_Biological_Process_2021	ffar2_M2
positive regulation of cellular response to insulin stimulus (GO:1900078)	1/14	0.067791	0.17183	0	0	15.4522	41.587	SORBS1	GO_Biological_Process_2021	ffar2_M2
positive regulation of cyclase activity (GO:0031281)	1/14	0.067791	0.17183	0	0	15.4522	41.587	CACNA1C	GO_Biological_Process_2021	ffar2_M2
positive regulation of glycogen biosynthetic process (GO:0045725)	1/14	0.067791	0.17183	0	0	15.4522	41.587	SORBS1	GO_Biological_Process_2021	ffar2_M2
smooth muscle contraction (GO:0006939)	1/14	0.067791	0.17183	0	0	15.4522	41.587	SLC8A1	GO_Biological_Process_2021	ffar2_M2
positive regulation of sodium ion transmembrane transporter activity (GO:2000651)	1/14	0.067791	0.17183	0	0	15.4522	41.587	DMD	GO_Biological_Process_2021	ffar2_M2
phospholipase binding (GO:0043274)	1/14	0.067791	0.168956	0	0	15.4522	41.587	PRKN	GO_Molecular_Function_2021	ffar2_M2
positive regulation of alpha-beta T cell differentiation (GO:0046638)	1/14	0.067791	0.247744	0	0	15.4522	41.587	RUNX1	GO_Biological_Process_2021	ffar2_M3
protein modification by small protein conjugation or removal (GO:0070647)	1/14	0.067791	0.247744	0	0	15.4522	41.587	ATG7	GO_Biological_Process_2021	ffar2_M3
positive regulation of cardiac muscle cell proliferation (GO:0060045)	1/14	0.067791	0.247744	0	0	15.4522	41.587	RBPJ	GO_Biological_Process_2021	ffar2_M3
negative regulation of cell migration involved in sprouting angiogenesis (GO:0090051)	1/14	0.067791	0.247744	0	0	15.4522	41.587	STARD13	GO_Biological_Process_2021	ffar2_M3
cardiac left ventricle morphogenesis (GO:0003214)	1/14	0.067791	0.247744	0	0	15.4522	41.587	RBPJ	GO_Biological_Process_2021	ffar2_M3
positive regulation of leukocyte degranulation (GO:0043302)	1/14	0.067791	0.247744	0	0	15.4522	41.587	GAB2	GO_Biological_Process_2021	ffar2_M3
cellular response to low-density lipoprotein particle stimulus (GO:0071404)	1/14	0.067791	0.247744	0	0	15.4522	41.587	ABCA1	GO_Biological_Process_2021	ffar2_M3
sodium-independent organic anion transport (GO:0043252)	1/14	0.067791	0.247744	0	0	15.4522	41.587	SLCO2B1	GO_Biological_Process_2021	ffar2_M3
substrate-dependent cell migration (GO:0006929)	1/14	0.067791	0.247744	0	0	15.4522	41.587	ANKS1A	GO_Biological_Process_2021	ffar2_M3
nucleoside phosphate biosynthetic process (GO:1901293)	1/14	0.067791	0.247744	0	0	15.4522	41.587	ME1	GO_Biological_Process_2021	ffar2_M3
positive regulation of transmembrane transport (GO:0034764)	1/14	0.067791	0.247744	0	0	15.4522	41.587	C2CD5	GO_Biological_Process_2021	ffar2_M3
detection of bacterium (GO:0016045)	1/14	0.067791	0.247744	0	0	15.4522	41.587	NAIP	GO_Biological_Process_2021	ffar2_M3
vasodilation (GO:0042311)	1/14	0.067791	0.247744	0	0	15.4522	41.587	KCNMA1	GO_Biological_Process_2021	ffar2_M3
5'-nucleotidase activity (GO:0008253)	1/14	0.067791	0.215676	0	0	15.4522	41.587	NT5C2	GO_Molecular_Function_2021	ffar2_M3
LRR domain binding (GO:0030275)	1/14	0.067791	0.215676	0	0	15.4522	41.587	MRTFA	GO_Molecular_Function_2021	ffar2_M3
metal ion:proton antiporter activity (GO:0051139)	1/14	0.067791	0.215676	0	0	15.4522	41.587	SLC9A9	GO_Molecular_Function_2021	ffar2_M3
negative regulation of cell migration involved in sprouting angiogenesis (GO:0090051)	1/14	0.043894	0.115131	0	0	24.326	76.0427	MMRN2	GO_Biological_Process_2021	ffar2_M4
negative regulation of coagulation (GO:0050819)	1/14	0.043894	0.115131	0	0	24.326	76.0427	CD34	GO_Biological_Process_2021	ffar2_M4
regulation of integrin-mediated signaling pathway (GO:2001044)	1/14	0.043894	0.115131	0	0	24.326	76.0427	EMP2	GO_Biological_Process_2021	ffar2_M4
cGMP-mediated signaling (GO:0019934)	1/14	0.043894	0.115131	0	0	24.326	76.0427	AQP1	GO_Biological_Process_2021	ffar2_M4
endothelial cell differentiation (GO:0045446)	1/14	0.043894	0.115131	0	0	24.326	76.0427	SOX18	GO_Biological_Process_2021	ffar2_M4
renal absorption (GO:0070293)	1/14	0.043894	0.115131	0	0	24.326	76.0427	HYAL2	GO_Biological_Process_2021	ffar2_M4
heart process (GO:0003015)	1/14	0.043894	0.115131	0	0	24.326	76.0427	RAMP3	GO_Biological_Process_2021	ffar2_M4
positive regulation of lymphocyte migration (GO:2000403)	1/14	0.043894	0.115131	0	0	24.326	76.0427	JAM2	GO_Biological_Process_2021	ffar2_M4
negative regulation of cell activation (GO:0050866)	1/14	0.067791	0.192142	0	0	15.4522	41.587	C1QTNF1	GO_Biological_Process_2021	ffar2_M5
negative regulation of cyclase activity (GO:0031280)	1/14	0.067791	0.192142	0	0	15.4522	41.587	EDNRB	GO_Biological_Process_2021	ffar2_M5
cardiac left ventricle morphogenesis (GO:0003214)	1/14	0.067791	0.192142	0	0	15.4522	41.587	CPE	GO_Biological_Process_2021	ffar2_M5
cardiolipin metabolic process (GO:0032048)	1/14	0.067791	0.192142	0	0	15.4522	41.587	PLA2G5	GO_Biological_Process_2021	ffar2_M5
negative regulation of smooth muscle cell migration (GO:0014912)	1/14	0.067791	0.192142	0	0	15.4522	41.587	IGFBP5	GO_Biological_Process_2021	ffar2_M5
positive regulation of cardiac muscle cell proliferation (GO:0060045)	1/14	0.067791	0.192142	0	0	15.4522	41.587	TBX2	GO_Biological_Process_2021	ffar2_M5
relaxation of muscle (GO:0090075)	1/14	0.067791	0.192142	0	0	15.4522	41.587	GSN	GO_Biological_Process_2021	ffar2_M5
renal absorption (GO:0070293)	1/14	0.067791	0.192142	0	0	15.4522	41.587	GSN	GO_Biological_Process_2021	ffar2_M5
positive regulation of insulin secretion involved in cellular response to glucose stimulus (GO:0035774)	1/14	0.067791	0.192142	0	0	15.4522	41.587	ANO1	GO_Biological_Process_2021	ffar2_M5
sequestering of extracellular ligand from receptor (GO:0035581)	1/14	0.067791	0.192142	0	0	15.4522	41.587	NBL1	GO_Biological_Process_2021	ffar2_M5
smooth muscle contraction (GO:0006939)	1/14	0.067791	0.192142	0	0	15.4522	41.587	ACTA2	GO_Biological_Process_2021	ffar2_M5
ncRNA transcription (GO:0098781)	1/14	0.067791	0.192142	0	0	15.4522	41.587	CAVIN1	GO_Biological_Process_2021	ffar2_M5
septin cytoskeleton (GO:0032156)	1/14	0.067791	0.171016	0	0	15.4522	41.587	SEPTIN4	GO_Cellular_Component_2021	ffar2_M5
septin ring (GO:0005940)	1/14	0.067791	0.171016	0	0	15.4522	41.587	SEPTIN4	GO_Cellular_Component_2021	ffar2_M5
glial cell projection (GO:0097386)	1/14	0.067791	0.171016	0	0	15.4522	41.587	ITGB1	GO_Cellular_Component_2021	ffar2_M5
platelet dense granule lumen (GO:0031089)	1/14	0.067791	0.171016	0	0	15.4522	41.587	TIMP3	GO_Cellular_Component_2021	ffar2_M5
metalloendopeptidase inhibitor activity (GO:0008191)	1/14	0.067791	0.212458	0	0	15.4522	41.587	TIMP3	GO_Molecular_Function_2021	ffar2_M5
regulation of amyloid fibril formation (GO:1905906)	1/15	0.072455	0.200419	0	0	14.3478	37.6598	PFDN5	GO_Biological_Process_2021	ffar2_M1
regulation of endothelial cell chemotaxis (GO:2001026)	1/15	0.072455	0.200419	0	0	14.3478	37.6598	TMSB4X	GO_Biological_Process_2021	ffar2_M1
regulation of extracellular matrix disassembly (GO:0010715)	1/15	0.072455	0.200419	0	0	14.3478	37.6598	CST3	GO_Biological_Process_2021	ffar2_M1
central nervous system neuron development (GO:0021954)	1/15	0.072455	0.200419	0	0	14.3478	37.6598	HSP90AA1	GO_Biological_Process_2021	ffar2_M1
establishment of spindle localization (GO:0051293)	1/15	0.072455	0.200419	0	0	14.3478	37.6598	CFL1	GO_Biological_Process_2021	ffar2_M1
positive regulation of cell killing (GO:0031343)	1/15	0.072455	0.200419	0	0	14.3478	37.6598	CYBA	GO_Biological_Process_2021	ffar2_M1
regulation of superoxide anion generation (GO:0032928)	1/15	0.072455	0.200419	0	0	14.3478	37.6598	TYROBP	GO_Biological_Process_2021	ffar2_M1
positive regulation of chromatin organization (GO:1905269)	1/15	0.072455	0.200419	0	0	14.3478	37.6598	H3-3A	GO_Biological_Process_2021	ffar2_M1
positive regulation of DNA damage response, signal transduction by p53 class mediator (GO:0043517)	1/15	0.072455	0.200419	0	0	14.3478	37.6598	RPL26	GO_Biological_Process_2021	ffar2_M1
positive regulation of endothelial cell chemotaxis (GO:2001028)	1/15	0.072455	0.200419	0	0	14.3478	37.6598	TMSB4X	GO_Biological_Process_2021	ffar2_M1
response to acidic pH (GO:0010447)	1/15	0.072455	0.200419	0	0	14.3478	37.6598	CTSS	GO_Biological_Process_2021	ffar2_M1
intracellular cholesterol transport (GO:0032367)	1/15	0.072455	0.200419	0	0	14.3478	37.6598	NPC2	GO_Biological_Process_2021	ffar2_M1
positive regulation of natural killer cell activation (GO:0032816)	1/15	0.072455	0.200419	0	0	14.3478	37.6598	TYROBP	GO_Biological_Process_2021	ffar2_M1
positive regulation of osteoclast differentiation (GO:0045672)	1/15	0.072455	0.200419	0	0	14.3478	37.6598	TYROBP	GO_Biological_Process_2021	ffar2_M1
superoxide anion generation (GO:0042554)	1/15	0.072455	0.200419	0	0	14.3478	37.6598	CYBA	GO_Biological_Process_2021	ffar2_M1
protein localization to cell-cell junction (GO:0150105)	1/15	0.072455	0.200419	0	0	14.3478	37.6598	ACTB	GO_Biological_Process_2021	ffar2_M1
proton-transporting ATP synthase complex (GO:0045259)	1/15	0.072455	0.138862	0	0	14.3478	37.6598	ATP5F1E	GO_Cellular_Component_2021	ffar2_M1
oxidoreductase activity, acting on NAD(P)H, oxygen as acceptor (GO:0050664)	1/15	0.072455	0.185163	0	0	14.3478	37.6598	CYBA	GO_Molecular_Function_2021	ffar2_M1
negative regulation of endoplasmic reticulum stress-induced intrinsic apoptotic signaling pathway (GO:1902236)	1/15	0.072455	0.177273	0	0	14.3478	37.6598	PRKN	GO_Biological_Process_2021	ffar2_M2
catecholamine metabolic process (GO:0006584)	1/15	0.072455	0.177273	0	0	14.3478	37.6598	PRKN	GO_Biological_Process_2021	ffar2_M2
cellular sodium ion homeostasis (GO:0006883)	1/15	0.072455	0.177273	0	0	14.3478	37.6598	SLC8A1	GO_Biological_Process_2021	ffar2_M2
contractile actin filament bundle assembly (GO:0030038)	1/15	0.072455	0.177273	0	0	14.3478	37.6598	SORBS1	GO_Biological_Process_2021	ffar2_M2
establishment of apical/basal cell polarity (GO:0035089)	1/15	0.072455	0.177273	0	0	14.3478	37.6598	PATJ	GO_Biological_Process_2021	ffar2_M2
positive regulation of DNA damage response, signal transduction by p53 class mediator (GO:0043517)	1/15	0.072455	0.177273	0	0	14.3478	37.6598	ANKRD1	GO_Biological_Process_2021	ffar2_M2
glucosamine-containing compound metabolic process (GO:1901071)	1/15	0.072455	0.177273	0	0	14.3478	37.6598	LARGE1	GO_Biological_Process_2021	ffar2_M2
positive regulation of glycogen metabolic process (GO:0070875)	1/15	0.072455	0.177273	0	0	14.3478	37.6598	SORBS1	GO_Biological_Process_2021	ffar2_M2
positive regulation of lyase activity (GO:0051349)	1/15	0.072455	0.177273	0	0	14.3478	37.6598	CACNA1C	GO_Biological_Process_2021	ffar2_M2
positive regulation of membrane protein ectodomain proteolysis (GO:0051044)	1/15	0.072455	0.177273	0	0	14.3478	37.6598	SH3D19	GO_Biological_Process_2021	ffar2_M2
stress fiber assembly (GO:0043149)	1/15	0.072455	0.177273	0	0	14.3478	37.6598	SORBS1	GO_Biological_Process_2021	ffar2_M2
mammary gland epithelium development (GO:0061180)	1/15	0.072455	0.177273	0	0	14.3478	37.6598	ERBB4	GO_Biological_Process_2021	ffar2_M2
modulation by host of viral genome replication (GO:0044827)	1/15	0.072455	0.177273	0	0	14.3478	37.6598	PRKN	GO_Biological_Process_2021	ffar2_M2
integral component of postsynaptic specialization membrane (GO:0099060)	1/15	0.072455	0.156986	0	0	14.3478	37.6598	CDH2	GO_Cellular_Component_2021	ffar2_M2
nucleotide diphosphatase activity (GO:0004551)	1/15	0.072455	0.172784	0	0	14.3478	37.6598	FHIT	GO_Molecular_Function_2021	ffar2_M2
pyrimidine nucleoside metabolic process (GO:0006213)	1/15	0.072455	0.247744	0	0	14.3478	37.6598	DPYD	GO_Biological_Process_2021	ffar2_M3
positive regulation of DNA damage response, signal transduction by p53 class mediator (GO:0043517)	1/15	0.072455	0.247744	0	0	14.3478	37.6598	SPRED1	GO_Biological_Process_2021	ffar2_M3
histone H3 deacetylation (GO:0070932)	1/15	0.072455	0.247744	0	0	14.3478	37.6598	HDAC4	GO_Biological_Process_2021	ffar2_M3
regulation of clathrin-dependent endocytosis (GO:2000369)	1/15	0.072455	0.247744	0	0	14.3478	37.6598	BMP2K	GO_Biological_Process_2021	ffar2_M3
intracellular cholesterol transport (GO:0032367)	1/15	0.072455	0.247744	0	0	14.3478	37.6598	ABCA1	GO_Biological_Process_2021	ffar2_M3
regulation of establishment of protein localization (GO:0070201)	1/15	0.072455	0.247744	0	0	14.3478	37.6598	SPIDR	GO_Biological_Process_2021	ffar2_M3
cellular response to exogenous dsRNA (GO:0071360)	1/15	0.072455	0.247744	0	0	14.3478	37.6598	COLEC12	GO_Biological_Process_2021	ffar2_M3
regulation of extracellular matrix organization (GO:1903053)	1/15	0.072455	0.247744	0	0	14.3478	37.6598	RUNX1	GO_Biological_Process_2021	ffar2_M3
positive regulation of response to cytokine stimulus (GO:0060760)	1/15	0.072455	0.247744	0	0	14.3478	37.6598	IL7	GO_Biological_Process_2021	ffar2_M3
mitotic recombination (GO:0006312)	1/15	0.072455	0.247744	0	0	14.3478	37.6598	NSMCE2	GO_Biological_Process_2021	ffar2_M3
phototransduction, visible light (GO:0007603)	1/15	0.072455	0.247744	0	0	14.3478	37.6598	GNAQ	GO_Biological_Process_2021	ffar2_M3
1-phosphatidylinositol binding (GO:0005545)	1/15	0.072455	0.215676	0	0	14.3478	37.6598	WDFY3	GO_Molecular_Function_2021	ffar2_M3
sodium-independent organic anion transmembrane transporter activity (GO:0015347)	1/15	0.072455	0.215676	0	0	14.3478	37.6598	SLCO2B1	GO_Molecular_Function_2021	ffar2_M3
cellular response to exogenous dsRNA (GO:0071360)	1/15	0.046955	0.117788	0	0	22.5873	69.0845	CAV1	GO_Biological_Process_2021	ffar2_M4
regulation of integrin activation (GO:0033623)	1/15	0.046955	0.117788	0	0	22.5873	69.0845	RASIP1	GO_Biological_Process_2021	ffar2_M4
contractile actin filament bundle assembly (GO:0030038)	1/15	0.046955	0.117788	0	0	22.5873	69.0845	PDLIM1	GO_Biological_Process_2021	ffar2_M4
regulation of phospholipase C activity (GO:1900274)	1/15	0.046955	0.117788	0	0	22.5873	69.0845	FLT1	GO_Biological_Process_2021	ffar2_M4
endoderm development (GO:0007492)	1/15	0.046955	0.117788	0	0	22.5873	69.0845	SOX17	GO_Biological_Process_2021	ffar2_M4
stress fiber assembly (GO:0043149)	1/15	0.046955	0.117788	0	0	22.5873	69.0845	PDLIM1	GO_Biological_Process_2021	ffar2_M4
positive regulation of secretion (GO:0051047)	1/15	0.046955	0.117788	0	0	22.5873	69.0845	AQP1	GO_Biological_Process_2021	ffar2_M4
membrane raft organization (GO:0031579)	1/15	0.046955	0.117788	0	0	22.5873	69.0845	EMP2	GO_Biological_Process_2021	ffar2_M4
myoblast differentiation (GO:0045445)	1/15	0.046955	0.117788	0	0	22.5873	69.0845	EPAS1	GO_Biological_Process_2021	ffar2_M4
myoblast fusion (GO:0007520)	1/15	0.046955	0.117788	0	0	22.5873	69.0845	JAM2	GO_Biological_Process_2021	ffar2_M4
protein localization to cell-cell junction (GO:0150105)	1/15	0.046955	0.117788	0	0	22.5873	69.0845	CDH5	GO_Biological_Process_2021	ffar2_M4
insulin-like growth factor binding (GO:0005520)	1/15	0.046955	0.112517	0	0	22.5873	69.0845	ITGA6	GO_Molecular_Function_2021	ffar2_M4
phosphatidylinositol kinase activity (GO:0052742)	1/15	0.046955	0.112517	0	0	22.5873	69.0845	PIK3R3	GO_Molecular_Function_2021	ffar2_M4
muscle alpha-actinin binding (GO:0051371)	1/15	0.046955	0.112517	0	0	22.5873	69.0845	PDLIM1	GO_Molecular_Function_2021	ffar2_M4
protein trimerization (GO:0070206)	1/15	0.072455	0.193146	0	0	14.3478	37.6598	STEAP4	GO_Biological_Process_2021	ffar2_M5
negative regulation of cellular component movement (GO:0051271)	1/15	0.072455	0.193146	0	0	14.3478	37.6598	CD9	GO_Biological_Process_2021	ffar2_M5
androgen receptor signaling pathway (GO:0030521)	1/15	0.072455	0.193146	0	0	14.3478	37.6598	PMEPA1	GO_Biological_Process_2021	ffar2_M5
regulation of branching involved in ureteric bud morphogenesis (GO:0090189)	1/15	0.072455	0.193146	0	0	14.3478	37.6598	AGT	GO_Biological_Process_2021	ffar2_M5
cardiac myofibril assembly (GO:0055003)	1/15	0.072455	0.193146	0	0	14.3478	37.6598	PDGFRB	GO_Biological_Process_2021	ffar2_M5
regulation of extracellular matrix organization (GO:1903053)	1/15	0.072455	0.193146	0	0	14.3478	37.6598	AGT	GO_Biological_Process_2021	ffar2_M5
contractile actin filament bundle assembly (GO:0030038)	1/15	0.072455	0.193146	0	0	14.3478	37.6598	ITGB1	GO_Biological_Process_2021	ffar2_M5
dermatan sulfate proteoglycan biosynthetic process (GO:0050651)	1/15	0.072455	0.193146	0	0	14.3478	37.6598	BGN	GO_Biological_Process_2021	ffar2_M5
regulation of phospholipase C activity (GO:1900274)	1/15	0.072455	0.193146	0	0	14.3478	37.6598	PDGFRB	GO_Biological_Process_2021	ffar2_M5
response to muscle stretch (GO:0035994)	1/15	0.072455	0.193146	0	0	14.3478	37.6598	GSN	GO_Biological_Process_2021	ffar2_M5
icosanoid biosynthetic process (GO:0046456)	1/15	0.072455	0.193146	0	0	14.3478	37.6598	PLA2G5	GO_Biological_Process_2021	ffar2_M5
positive regulation of natural killer cell activation (GO:0032816)	1/15	0.072455	0.193146	0	0	14.3478	37.6598	AXL	GO_Biological_Process_2021	ffar2_M5
stress fiber assembly (GO:0043149)	1/15	0.072455	0.193146	0	0	14.3478	37.6598	ITGB1	GO_Biological_Process_2021	ffar2_M5
macrophage migration (GO:1905517)	1/15	0.072455	0.193146	0	0	14.3478	37.6598	EDNRB	GO_Biological_Process_2021	ffar2_M5
positive regulation of response to cytokine stimulus (GO:0060760)	1/15	0.072455	0.193146	0	0	14.3478	37.6598	AXL	GO_Biological_Process_2021	ffar2_M5
membrane repolarization during cardiac muscle cell action potential (GO:0086013)	1/15	0.072455	0.193146	0	0	14.3478	37.6598	KCNJ8	GO_Biological_Process_2021	ffar2_M5
protein homotrimerization (GO:0070207)	1/15	0.072455	0.193146	0	0	14.3478	37.6598	STEAP4	GO_Biological_Process_2021	ffar2_M5
myoblast fusion (GO:0007520)	1/15	0.072455	0.193146	0	0	14.3478	37.6598	CD9	GO_Biological_Process_2021	ffar2_M5
muscle myosin complex (GO:0005859)	1/15	0.072455	0.174636	0	0	14.3478	37.6598	MYL9	GO_Cellular_Component_2021	ffar2_M5
lysophosphatidic acid acyltransferase activity (GO:0042171)	1/15	0.072455	0.212458	0	0	14.3478	37.6598	GPAT2	GO_Molecular_Function_2021	ffar2_M5
mannose binding (GO:0005537)	1/15	0.072455	0.212458	0	0	14.3478	37.6598	COLEC11	GO_Molecular_Function_2021	ffar2_M5
voltage-gated potassium channel activity involved in cardiac muscle cell action potential repolarization (GO:0086008)	1/15	0.072455	0.212458	0	0	14.3478	37.6598	KCNJ8	GO_Molecular_Function_2021	ffar2_M5
negative regulation of DNA replication (GO:0008156)	1/16	0.077096	0.203515	0	0	13.3906	34.316	S100A11	GO_Biological_Process_2021	ffar2_M1
regulation of ATP biosynthetic process (GO:2001169)	1/16	0.077096	0.203515	0	0	13.3906	34.316	TMSB4X	GO_Biological_Process_2021	ffar2_M1
negative regulation of immune effector process (GO:0002698)	1/16	0.077096	0.203515	0	0	13.3906	34.316	RPS19	GO_Biological_Process_2021	ffar2_M1
basement membrane organization (GO:0071711)	1/16	0.077096	0.203515	0	0	13.3906	34.316	CTSS	GO_Biological_Process_2021	ffar2_M1
negative regulation of natural killer cell mediated cytotoxicity (GO:0045953)	1/16	0.077096	0.203515	0	0	13.3906	34.316	HLA-B	GO_Biological_Process_2021	ffar2_M1
negative regulation of transcription regulatory region DNA binding (GO:2000678)	1/16	0.077096	0.203515	0	0	13.3906	34.316	TMSB4X	GO_Biological_Process_2021	ffar2_M1
positive regulation of syncytium formation by plasma membrane fusion (GO:0060143)	1/16	0.077096	0.203515	0	0	13.3906	34.316	TYROBP	GO_Biological_Process_2021	ffar2_M1
hydrolase activity, hydrolyzing N-glycosyl compounds (GO:0016799)	1/16	0.077096	0.18864	0	0	13.3906	34.316	RPS3	GO_Molecular_Function_2021	ffar2_M1
tropomyosin binding (GO:0005523)	1/16	0.077096	0.18864	0	0	13.3906	34.316	S100A6	GO_Molecular_Function_2021	ffar2_M1
body fluid secretion (GO:0007589)	1/16	0.077096	0.184061	0	0	13.3906	34.316	ERBB4	GO_Biological_Process_2021	ffar2_M2
regulation of cellular carbohydrate metabolic process (GO:0010675)	1/16	0.077096	0.184061	0	0	13.3906	34.316	PRKN	GO_Biological_Process_2021	ffar2_M2
negative regulation of platelet activation (GO:0010544)	1/16	0.077096	0.184061	0	0	13.3906	34.316	PRKG1	GO_Biological_Process_2021	ffar2_M2
regulation of ERBB signaling pathway (GO:1901184)	1/16	0.077096	0.184061	0	0	13.3906	34.316	CDH13	GO_Biological_Process_2021	ffar2_M2
regulation of establishment of cell polarity (GO:2000114)	1/16	0.077096	0.184061	0	0	13.3906	34.316	KANK1	GO_Biological_Process_2021	ffar2_M2
negative regulation of release of cytochrome c from mitochondria (GO:0090201)	1/16	0.077096	0.184061	0	0	13.3906	34.316	PRKN	GO_Biological_Process_2021	ffar2_M2
glycosphingolipid biosynthetic process (GO:0006688)	1/16	0.077096	0.184061	0	0	13.3906	34.316	LARGE1	GO_Biological_Process_2021	ffar2_M2
N-acetylglucosamine metabolic process (GO:0006044)	1/16	0.077096	0.184061	0	0	13.3906	34.316	LARGE1	GO_Biological_Process_2021	ffar2_M2
tropomyosin binding (GO:0005523)	1/16	0.077096	0.181009	0	0	13.3906	34.316	NEBL	GO_Molecular_Function_2021	ffar2_M2
epiboly involved in wound healing (GO:0090505)	1/16	0.077096	0.247744	0	0	13.3906	34.316	MRTFA	GO_Biological_Process_2021	ffar2_M3
filopodium assembly (GO:0046847)	1/16	0.077096	0.247744	0	0	13.3906	34.316	FGD4	GO_Biological_Process_2021	ffar2_M3
positive regulation of collagen biosynthetic process (GO:0032967)	1/16	0.077096	0.247744	0	0	13.3906	34.316	RUNX1	GO_Biological_Process_2021	ffar2_M3
negative regulation of epithelial cell differentiation (GO:0030857)	1/16	0.077096	0.247744	0	0	13.3906	34.316	SPRED1	GO_Biological_Process_2021	ffar2_M3
autophagy of nucleus (GO:0044804)	1/16	0.077096	0.247744	0	0	13.3906	34.316	ATG7	GO_Biological_Process_2021	ffar2_M3
heme catabolic process (GO:0042167)	1/16	0.077096	0.247744	0	0	13.3906	34.316	SLCO2B1	GO_Biological_Process_2021	ffar2_M3
regulation of cholesterol storage (GO:0010885)	1/16	0.077096	0.247744	0	0	13.3906	34.316	ABCA1	GO_Biological_Process_2021	ffar2_M3
regulation of ERBB signaling pathway (GO:1901184)	1/16	0.077096	0.247744	0	0	13.3906	34.316	RBPJ	GO_Biological_Process_2021	ffar2_M3
regulation of mast cell degranulation (GO:0043304)	1/16	0.077096	0.247744	0	0	13.3906	34.316	GAB2	GO_Biological_Process_2021	ffar2_M3
nucleotide catabolic process (GO:0009166)	1/16	0.077096	0.247744	0	0	13.3906	34.316	NT5C2	GO_Biological_Process_2021	ffar2_M3
regulation of neurotransmitter transport (GO:0051588)	1/16	0.077096	0.247744	0	0	13.3906	34.316	MCTP1	GO_Biological_Process_2021	ffar2_M3
platelet-derived growth factor receptor signaling pathway (GO:0048008)	1/16	0.077096	0.247744	0	0	13.3906	34.316	PDGFC	GO_Biological_Process_2021	ffar2_M3
porphyrin-containing compound catabolic process (GO:0006787)	1/16	0.077096	0.247744	0	0	13.3906	34.316	SLCO2B1	GO_Biological_Process_2021	ffar2_M3
1-phosphatidylinositol-3-kinase regulator activity (GO:0046935)	1/16	0.077096	0.215676	0	0	13.3906	34.316	PIK3R5	GO_Molecular_Function_2021	ffar2_M3
nucleotidase activity (GO:0008252)	1/16	0.077096	0.215676	0	0	13.3906	34.316	NT5C2	GO_Molecular_Function_2021	ffar2_M3
3'-5' DNA helicase activity (GO:0043138)	1/16	0.077096	0.215676	0	0	13.3906	34.316	NAV2	GO_Molecular_Function_2021	ffar2_M3
potassium ion antiporter activity (GO:0022821)	1/16	0.077096	0.215676	0	0	13.3906	34.316	SLC9A9	GO_Molecular_Function_2021	ffar2_M3
negative regulation of anoikis (GO:2000811)	1/16	0.050007	0.119065	0	0	21.0804	63.1482	CAV1	GO_Biological_Process_2021	ffar2_M4
negative regulation of cell-substrate junction organization (GO:0150118)	1/16	0.050007	0.119065	0	0	21.0804	63.1482	FAM107A	GO_Biological_Process_2021	ffar2_M4
negative regulation of epithelial cell differentiation (GO:0030857)	1/16	0.050007	0.119065	0	0	21.0804	63.1482	CAV1	GO_Biological_Process_2021	ffar2_M4
negative regulation of focal adhesion assembly (GO:0051895)	1/16	0.050007	0.119065	0	0	21.0804	63.1482	FAM107A	GO_Biological_Process_2021	ffar2_M4
basement membrane organization (GO:0071711)	1/16	0.050007	0.119065	0	0	21.0804	63.1482	RAMP2	GO_Biological_Process_2021	ffar2_M4
regulation of establishment of cell polarity (GO:2000114)	1/16	0.050007	0.119065	0	0	21.0804	63.1482	CDH5	GO_Biological_Process_2021	ffar2_M4
cellular response to corticosteroid stimulus (GO:0071384)	1/16	0.050007	0.119065	0	0	21.0804	63.1482	FAM107A	GO_Biological_Process_2021	ffar2_M4
negative regulation of receptor signaling pathway via JAK-STAT (GO:0046426)	1/16	0.050007	0.119065	0	0	21.0804	63.1482	CAV1	GO_Biological_Process_2021	ffar2_M4
digestive tract morphogenesis (GO:0048546)	1/16	0.050007	0.119065	0	0	21.0804	63.1482	SOX17	GO_Biological_Process_2021	ffar2_M4
positive regulation of endothelial cell apoptotic process (GO:2000353)	1/16	0.050007	0.119065	0	0	21.0804	63.1482	ECSCR	GO_Biological_Process_2021	ffar2_M4
T cell mediated immunity (GO:0002456)	1/16	0.050007	0.119065	0	0	21.0804	63.1482	EMP2	GO_Biological_Process_2021	ffar2_M4
positive regulation of vasoconstriction (GO:0045907)	1/16	0.050007	0.119065	0	0	21.0804	63.1482	CAV1	GO_Biological_Process_2021	ffar2_M4
1-phosphatidylinositol-3-kinase regulator activity (GO:0046935)	1/16	0.050007	0.112517	0	0	21.0804	63.1482	PIK3R3	GO_Molecular_Function_2021	ffar2_M4
transmembrane receptor protein phosphatase activity (GO:0019198)	1/16	0.050007	0.112517	0	0	21.0804	63.1482	PTPRB	GO_Molecular_Function_2021	ffar2_M4
transmembrane receptor protein serine/threonine kinase binding (GO:0070696)	1/16	0.050007	0.112517	0	0	21.0804	63.1482	CDH5	GO_Molecular_Function_2021	ffar2_M4
transmembrane receptor protein tyrosine phosphatase activity (GO:0005001)	1/16	0.050007	0.112517	0	0	21.0804	63.1482	PTPRB	GO_Molecular_Function_2021	ffar2_M4
tropomyosin binding (GO:0005523)	1/16	0.050007	0.112517	0	0	21.0804	63.1482	TNNT3	GO_Molecular_Function_2021	ffar2_M4
negative regulation of anoikis (GO:2000811)	1/16	0.077096	0.197678	0	0	13.3906	34.316	ITGB1	GO_Biological_Process_2021	ffar2_M5
negative regulation of cell-substrate junction organization (GO:0150118)	1/16	0.077096	0.197678	0	0	13.3906	34.316	DLC1	GO_Biological_Process_2021	ffar2_M5
negative regulation of focal adhesion assembly (GO:0051895)	1/16	0.077096	0.197678	0	0	13.3906	34.316	DLC1	GO_Biological_Process_2021	ffar2_M5
negative regulation of lyase activity (GO:0051350)	1/16	0.077096	0.197678	0	0	13.3906	34.316	EDNRB	GO_Biological_Process_2021	ffar2_M5
regulation of establishment of cell polarity (GO:2000114)	1/16	0.077096	0.197678	0	0	13.3906	34.316	GSN	GO_Biological_Process_2021	ffar2_M5
cellular response to corticosteroid stimulus (GO:0071384)	1/16	0.077096	0.197678	0	0	13.3906	34.316	SSTR2	GO_Biological_Process_2021	ffar2_M5
regulation of monocyte differentiation (GO:0045655)	1/16	0.077096	0.197678	0	0	13.3906	34.316	MYC	GO_Biological_Process_2021	ffar2_M5
platelet-derived growth factor receptor signaling pathway (GO:0048008)	1/16	0.077096	0.197678	0	0	13.3906	34.316	PDGFRB	GO_Biological_Process_2021	ffar2_M5
polyol biosynthetic process (GO:0046173)	1/16	0.077096	0.197678	0	0	13.3906	34.316	ISYNA1	GO_Biological_Process_2021	ffar2_M5
epiboly involved in wound healing (GO:0090505)	1/16	0.077096	0.197678	0	0	13.3906	34.316	CD151	GO_Biological_Process_2021	ffar2_M5
regulation of systemic arterial blood pressure by hormone (GO:0001990)	1/16	0.077096	0.197678	0	0	13.3906	34.316	ENPEP	GO_Biological_Process_2021	ffar2_M5
response to organophosphorus (GO:0046683)	1/16	0.077096	0.197678	0	0	13.3906	34.316	ABCC9	GO_Biological_Process_2021	ffar2_M5
positive regulation of syncytium formation by plasma membrane fusion (GO:0060143)	1/16	0.077096	0.197678	0	0	13.3906	34.316	EHD2	GO_Biological_Process_2021	ffar2_M5
secondary lysosome (GO:0005767)	1/16	0.077096	0.181177	0	0	13.3906	34.316	PLA2G5	GO_Cellular_Component_2021	ffar2_M5
tropomyosin binding (GO:0005523)	1/16	0.077096	0.212458	0	0	13.3906	34.316	CALD1	GO_Molecular_Function_2021	ffar2_M5
calcium-dependent phospholipase A2 activity (GO:0047498)	1/16	0.077096	0.212458	0	0	13.3906	34.316	PLA2G5	GO_Molecular_Function_2021	ffar2_M5
voltage-gated anion channel activity (GO:0008308)	1/16	0.077096	0.212458	0	0	13.3906	34.316	ANO1	GO_Molecular_Function_2021	ffar2_M5
negative regulation of interleukin-10 production (GO:0032693)	1/17	0.081715	0.209683	0	0	12.553	31.4393	TYROBP	GO_Biological_Process_2021	ffar2_M1
regulation of cell killing (GO:0031341)	1/17	0.081715	0.209683	0	0	12.553	31.4393	CYBA	GO_Biological_Process_2021	ffar2_M1
cellular response to gamma radiation (GO:0071480)	1/17	0.081715	0.209683	0	0	12.553	31.4393	RPL26	GO_Biological_Process_2021	ffar2_M1
ruffle organization (GO:0031529)	1/17	0.081715	0.209683	0	0	12.553	31.4393	AIF1	GO_Biological_Process_2021	ffar2_M1
mitochondrial ATP synthesis coupled proton transport (GO:0042776)	1/17	0.081715	0.209683	0	0	12.553	31.4393	ATP5F1E	GO_Biological_Process_2021	ffar2_M1
ribosomal small subunit binding (GO:0043024)	1/17	0.081715	0.190878	0	0	12.553	31.4393	EIF1	GO_Molecular_Function_2021	ffar2_M1
negative regulation of insulin secretion (GO:0046676)	1/17	0.081715	0.18869	0	0	12.553	31.4393	PRKN	GO_Biological_Process_2021	ffar2_M2
negative regulation of intrinsic apoptotic signaling pathway by p53 class mediator (GO:1902254)	1/17	0.081715	0.18869	0	0	12.553	31.4393	PRKN	GO_Biological_Process_2021	ffar2_M2
regulation of Golgi organization (GO:1903358)	1/17	0.081715	0.18869	0	0	12.553	31.4393	PDE4DIP	GO_Biological_Process_2021	ffar2_M2
negative regulation of vascular associated smooth muscle cell proliferation (GO:1904706)	1/17	0.081715	0.18869	0	0	12.553	31.4393	PRKG1	GO_Biological_Process_2021	ffar2_M2
establishment of protein localization to endoplasmic reticulum (GO:0072599)	1/17	0.081715	0.18869	0	0	12.553	31.4393	RYR2	GO_Biological_Process_2021	ffar2_M2
gliogenesis (GO:0042063)	1/17	0.081715	0.18869	0	0	12.553	31.4393	CDH2	GO_Biological_Process_2021	ffar2_M2
positive regulation of heart rate (GO:0010460)	1/17	0.081715	0.18869	0	0	12.553	31.4393	RYR2	GO_Biological_Process_2021	ffar2_M2
response to purine-containing compound (GO:0014074)	1/17	0.081715	0.18869	0	0	12.553	31.4393	RYR2	GO_Biological_Process_2021	ffar2_M2
positive regulation of muscle hypertrophy (GO:0014742)	1/17	0.081715	0.18869	0	0	12.553	31.4393	CAMK2D	GO_Biological_Process_2021	ffar2_M2
positive regulation of positive chemotaxis (GO:0050927)	1/17	0.081715	0.18869	0	0	12.553	31.4393	CDH13	GO_Biological_Process_2021	ffar2_M2
stem cell development (GO:0048864)	1/17	0.081715	0.18869	0	0	12.553	31.4393	CDH2	GO_Biological_Process_2021	ffar2_M2
positive regulation of stem cell differentiation (GO:2000738)	1/17	0.081715	0.18869	0	0	12.553	31.4393	SOX6	GO_Biological_Process_2021	ffar2_M2
desmosome (GO:0030057)	1/17	0.081715	0.17182	0	0	12.553	31.4393	PKP2	GO_Cellular_Component_2021	ffar2_M2
low-density lipoprotein particle binding (GO:0030169)	1/17	0.081715	0.183858	0	0	12.553	31.4393	CDH13	GO_Molecular_Function_2021	ffar2_M2
calcium-release channel activity (GO:0015278)	1/17	0.081715	0.183858	0	0	12.553	31.4393	RYR2	GO_Molecular_Function_2021	ffar2_M2
negative regulation of ATP metabolic process (GO:1903579)	1/17	0.081715	0.247744	0	0	12.553	31.4393	HDAC4	GO_Biological_Process_2021	ffar2_M3
positive regulation of cardiac muscle tissue growth (GO:0055023)	1/17	0.081715	0.247744	0	0	12.553	31.4393	RBPJ	GO_Biological_Process_2021	ffar2_M3
pyrimidine-containing compound catabolic process (GO:0072529)	1/17	0.081715	0.247744	0	0	12.553	31.4393	DPYD	GO_Biological_Process_2021	ffar2_M3
aorta morphogenesis (GO:0035909)	1/17	0.081715	0.247744	0	0	12.553	31.4393	RBPJ	GO_Biological_Process_2021	ffar2_M3
positive regulation of collagen metabolic process (GO:0010714)	1/17	0.081715	0.247744	0	0	12.553	31.4393	RUNX1	GO_Biological_Process_2021	ffar2_M3
regulation of Arp2/3 complex-mediated actin nucleation (GO:0034315)	1/17	0.081715	0.247744	0	0	12.553	31.4393	FCHSD2	GO_Biological_Process_2021	ffar2_M3
reverse cholesterol transport (GO:0043691)	1/17	0.081715	0.247744	0	0	12.553	31.4393	ABCA1	GO_Biological_Process_2021	ffar2_M3
cell surface receptor signaling pathway involved in heart development (GO:0061311)	1/17	0.081715	0.247744	0	0	12.553	31.4393	RBPJ	GO_Biological_Process_2021	ffar2_M3
negative regulation of peptidyl-threonine phosphorylation (GO:0010801)	1/17	0.081715	0.247744	0	0	12.553	31.4393	SPRED1	GO_Biological_Process_2021	ffar2_M3
regulation of Golgi organization (GO:1903358)	1/17	0.081715	0.247744	0	0	12.553	31.4393	MYO5A	GO_Biological_Process_2021	ffar2_M3
positive regulation of smooth muscle cell migration (GO:0014911)	1/17	0.081715	0.247744	0	0	12.553	31.4393	DOCK4	GO_Biological_Process_2021	ffar2_M3
detection of visible light (GO:0009584)	1/17	0.081715	0.247744	0	0	12.553	31.4393	GNAQ	GO_Biological_Process_2021	ffar2_M3
anion transmembrane transporter activity (GO:0008509)	1/17	0.081715	0.215676	0	0	12.553	31.4393	SLCO2B1	GO_Molecular_Function_2021	ffar2_M3
low-density lipoprotein particle binding (GO:0030169)	1/17	0.081715	0.215676	0	0	12.553	31.4393	COLEC12	GO_Molecular_Function_2021	ffar2_M3
calcium-release channel activity (GO:0015278)	1/17	0.081715	0.215676	0	0	12.553	31.4393	ITPR2	GO_Molecular_Function_2021	ffar2_M3
regulation of cell killing (GO:0031341)	1/17	0.05305	0.124093	0	0	19.7619	58.0313	CD59	GO_Biological_Process_2021	ffar2_M4
negative regulation of viral entry into host cell (GO:0046597)	1/17	0.05305	0.124093	0	0	19.7619	58.0313	FCN3	GO_Biological_Process_2021	ffar2_M4
regulation of receptor recycling (GO:0001919)	1/17	0.05305	0.124093	0	0	19.7619	58.0313	RAMP3	GO_Biological_Process_2021	ffar2_M4
positive regulation of stem cell differentiation (GO:2000738)	1/17	0.05305	0.124093	0	0	19.7619	58.0313	TCF15	GO_Biological_Process_2021	ffar2_M4
cellular modified amino acid catabolic process (GO:0042219)	1/17	0.081715	0.20182	0	0	12.553	31.4393	GGT5	GO_Biological_Process_2021	ffar2_M5
negative regulation of viral entry into host cell (GO:0046597)	1/17	0.081715	0.20182	0	0	12.553	31.4393	GSN	GO_Biological_Process_2021	ffar2_M5
epithelial cell morphogenesis (GO:0003382)	1/17	0.081715	0.20182	0	0	12.553	31.4393	COL18A1	GO_Biological_Process_2021	ffar2_M5
positive regulation of cardiac muscle tissue growth (GO:0055023)	1/17	0.081715	0.20182	0	0	12.553	31.4393	TBX2	GO_Biological_Process_2021	ffar2_M5
gliogenesis (GO:0042063)	1/17	0.081715	0.20182	0	0	12.553	31.4393	CD9	GO_Biological_Process_2021	ffar2_M5
response to purine-containing compound (GO:0014074)	1/17	0.081715	0.20182	0	0	12.553	31.4393	ABCC9	GO_Biological_Process_2021	ffar2_M5
positive regulation of muscle hypertrophy (GO:0014742)	1/17	0.081715	0.20182	0	0	12.553	31.4393	AGT	GO_Biological_Process_2021	ffar2_M5
mesenchyme morphogenesis (GO:0072132)	1/17	0.081715	0.20182	0	0	12.553	31.4393	TBX2	GO_Biological_Process_2021	ffar2_M5
positive regulation of transcription of Notch receptor target (GO:0007221)	1/17	0.081715	0.20182	0	0	12.553	31.4393	NOTCH3	GO_Biological_Process_2021	ffar2_M5
mitochondrial electron transport, cytochrome c to oxygen (GO:0006123)	1/17	0.081715	0.20182	0	0	12.553	31.4393	COX4I2	GO_Biological_Process_2021	ffar2_M5
vasculature development (GO:0001944)	1/17	0.081715	0.20182	0	0	12.553	31.4393	PDGFRB	GO_Biological_Process_2021	ffar2_M5
intracellular calcium activated chloride channel activity (GO:0005229)	1/17	0.081715	0.212458	0	0	12.553	31.4393	ANO1	GO_Molecular_Function_2021	ffar2_M5
intracellular chloride channel activity (GO:0061778)	1/17	0.081715	0.212458	0	0	12.553	31.4393	ANO1	GO_Molecular_Function_2021	ffar2_M5
metalloaminopeptidase activity (GO:0070006)	1/17	0.081715	0.212458	0	0	12.553	31.4393	ENPEP	GO_Molecular_Function_2021	ffar2_M5
negative regulation of fibroblast proliferation (GO:0048147)	1/18	0.08631	0.216704	0	0	11.814	28.9421	FTH1	GO_Biological_Process_2021	ffar2_M1
negative regulation of interleukin-8 production (GO:0032717)	1/18	0.08631	0.216704	0	0	11.814	28.9421	TMSB4X	GO_Biological_Process_2021	ffar2_M1
carbohydrate derivative transport (GO:1901264)	1/18	0.08631	0.216704	0	0	11.814	28.9421	NPC2	GO_Biological_Process_2021	ffar2_M1
regulation of cellular protein catabolic process (GO:1903362)	1/18	0.08631	0.216704	0	0	11.814	28.9421	HSP90AA1	GO_Biological_Process_2021	ffar2_M1
response to axon injury (GO:0048678)	1/18	0.08631	0.216704	0	0	11.814	28.9421	TYROBP	GO_Biological_Process_2021	ffar2_M1
positive regulation of interleukin-4 production (GO:0032753)	1/18	0.08631	0.216704	0	0	11.814	28.9421	FCER1G	GO_Biological_Process_2021	ffar2_M1
mitochondrial proton-transporting ATP synthase complex (GO:0005753)	1/18	0.08631	0.153297	0	0	11.814	28.9421	ATP5F1E	GO_Cellular_Component_2021	ffar2_M1
cholesterol transfer activity (GO:0120020)	1/18	0.08631	0.190878	0	0	11.814	28.9421	NPC2	GO_Molecular_Function_2021	ffar2_M1
DNA polymerase binding (GO:0070182)	1/18	0.08631	0.190878	0	0	11.814	28.9421	HSP90AA1	GO_Molecular_Function_2021	ffar2_M1
cadherin binding involved in cell-cell adhesion (GO:0098641)	1/18	0.08631	0.190878	0	0	11.814	28.9421	S100A11	GO_Molecular_Function_2021	ffar2_M1
protein O-linked mannosylation (GO:0035269)	1/18	0.08631	0.190384	0	0	11.814	28.9421	LARGE1	GO_Biological_Process_2021	ffar2_M2
negative regulation of cation transmembrane transport (GO:1904063)	1/18	0.08631	0.190384	0	0	11.814	28.9421	CAMK2D	GO_Biological_Process_2021	ffar2_M2
regulation of cartilage development (GO:0061035)	1/18	0.08631	0.190384	0	0	11.814	28.9421	SOX6	GO_Biological_Process_2021	ffar2_M2
regulation of delayed rectifier potassium channel activity (GO:1902259)	1/18	0.08631	0.190384	0	0	11.814	28.9421	AKAP6	GO_Biological_Process_2021	ffar2_M2
negative regulation of peptide hormone secretion (GO:0090278)	1/18	0.08631	0.190384	0	0	11.814	28.9421	PRKN	GO_Biological_Process_2021	ffar2_M2
regulation of establishment or maintenance of cell polarity (GO:0032878)	1/18	0.08631	0.190384	0	0	11.814	28.9421	KANK1	GO_Biological_Process_2021	ffar2_M2
negative regulation of Rho protein signal transduction (GO:0035024)	1/18	0.08631	0.190384	0	0	11.814	28.9421	KANK1	GO_Biological_Process_2021	ffar2_M2
negative regulation of signal transduction by p53 class mediator (GO:1901797)	1/18	0.08631	0.190384	0	0	11.814	28.9421	PRKN	GO_Biological_Process_2021	ffar2_M2
regulation of membrane depolarization (GO:0003254)	1/18	0.08631	0.190384	0	0	11.814	28.9421	CAMK2D	GO_Biological_Process_2021	ffar2_M2
regulation of platelet aggregation (GO:0090330)	1/18	0.08631	0.190384	0	0	11.814	28.9421	PRKG1	GO_Biological_Process_2021	ffar2_M2
embryonic heart tube development (GO:0035050)	1/18	0.08631	0.190384	0	0	11.814	28.9421	RYR2	GO_Biological_Process_2021	ffar2_M2
regulation of presynapse assembly (GO:1905606)	1/18	0.08631	0.190384	0	0	11.814	28.9421	IL1RAPL1	GO_Biological_Process_2021	ffar2_M2
regulation of presynapse organization (GO:0099174)	1/18	0.08631	0.190384	0	0	11.814	28.9421	IL1RAPL1	GO_Biological_Process_2021	ffar2_M2
positive regulation of amyloid-beta formation (GO:1902004)	1/18	0.08631	0.190384	0	0	11.814	28.9421	LRRTM3	GO_Biological_Process_2021	ffar2_M2
positive regulation of cartilage development (GO:0061036)	1/18	0.08631	0.190384	0	0	11.814	28.9421	SOX6	GO_Biological_Process_2021	ffar2_M2
G protein-coupled acetylcholine receptor signaling pathway (GO:0007213)	1/18	0.08631	0.190384	0	0	11.814	28.9421	CHRM2	GO_Biological_Process_2021	ffar2_M2
intermediate filament organization (GO:0045109)	1/18	0.08631	0.190384	0	0	11.814	28.9421	PKP2	GO_Biological_Process_2021	ffar2_M2
sodium ion import across plasma membrane (GO:0098719)	1/18	0.08631	0.190384	0	0	11.814	28.9421	SLC8A1	GO_Biological_Process_2021	ffar2_M2
mitochondrial fission (GO:0000266)	1/18	0.08631	0.190384	0	0	11.814	28.9421	PRKN	GO_Biological_Process_2021	ffar2_M2
cadherin binding involved in cell-cell adhesion (GO:0098641)	1/18	0.08631	0.184037	0	0	11.814	28.9421	PDLIM5	GO_Molecular_Function_2021	ffar2_M2
G protein-coupled acetylcholine receptor signaling pathway (GO:0007213)	1/18	0.08631	0.247744	0	0	11.814	28.9421	GNAQ	GO_Biological_Process_2021	ffar2_M3
positive regulation of CREB transcription factor activity (GO:0032793)	1/18	0.08631	0.247744	0	0	11.814	28.9421	CAMK1D	GO_Biological_Process_2021	ffar2_M3
positive regulation of extracellular matrix organization (GO:1903055)	1/18	0.08631	0.247744	0	0	11.814	28.9421	RUNX1	GO_Biological_Process_2021	ffar2_M3
regulation of cartilage development (GO:0061035)	1/18	0.08631	0.247744	0	0	11.814	28.9421	TRPS1	GO_Biological_Process_2021	ffar2_M3
hyaluronan catabolic process (GO:0030214)	1/18	0.08631	0.247744	0	0	11.814	28.9421	CEMIP2	GO_Biological_Process_2021	ffar2_M3
cellular response to alkaloid (GO:0071312)	1/18	0.08631	0.247744	0	0	11.814	28.9421	SPIDR	GO_Biological_Process_2021	ffar2_M3
cellular response to dsRNA (GO:0071359)	1/18	0.08631	0.247744	0	0	11.814	28.9421	COLEC12	GO_Biological_Process_2021	ffar2_M3
sodium ion import across plasma membrane (GO:0098719)	1/18	0.08631	0.247744	0	0	11.814	28.9421	SLC9A9	GO_Biological_Process_2021	ffar2_M3
neuron maturation (GO:0042551)	1/18	0.08631	0.247744	0	0	11.814	28.9421	ANKS1A	GO_Biological_Process_2021	ffar2_M3
melanosome transport (GO:0032402)	1/18	0.08631	0.247744	0	0	11.814	28.9421	MYO5A	GO_Biological_Process_2021	ffar2_M3
nucleotide biosynthetic process (GO:0009165)	1/18	0.08631	0.247744	0	0	11.814	28.9421	ME1	GO_Biological_Process_2021	ffar2_M3
pigment granule transport (GO:0051904)	1/18	0.08631	0.247744	0	0	11.814	28.9421	MYO5A	GO_Biological_Process_2021	ffar2_M3
regulation of protein sumoylation (GO:0033233)	1/18	0.08631	0.247744	0	0	11.814	28.9421	HDAC4	GO_Biological_Process_2021	ffar2_M3
cholesterol transfer activity (GO:0120020)	1/18	0.08631	0.215676	0	0	11.814	28.9421	ABCA1	GO_Molecular_Function_2021	ffar2_M3
oxidoreductase activity, acting on the CH-CH group of donors, NAD or NADP as acceptor (GO:0016628)	1/18	0.08631	0.215676	0	0	11.814	28.9421	DPYD	GO_Molecular_Function_2021	ffar2_M3
phosphatidylcholine transporter activity (GO:0008525)	1/18	0.08631	0.215676	0	0	11.814	28.9421	ABCA1	GO_Molecular_Function_2021	ffar2_M3
negative regulation of cation transmembrane transport (GO:1904063)	1/18	0.056083	0.125324	0	0	18.5985	53.581	CAV1	GO_Biological_Process_2021	ffar2_M4
cell migration involved in sprouting angiogenesis (GO:0002042)	1/18	0.056083	0.125324	0	0	18.5985	53.581	PIK3R3	GO_Biological_Process_2021	ffar2_M4
regulation of establishment or maintenance of cell polarity (GO:0032878)	1/18	0.056083	0.125324	0	0	18.5985	53.581	CDH5	GO_Biological_Process_2021	ffar2_M4
cellular response to dsRNA (GO:0071359)	1/18	0.056083	0.125324	0	0	18.5985	53.581	CAV1	GO_Biological_Process_2021	ffar2_M4
negative regulation of Rho protein signal transduction (GO:0035024)	1/18	0.056083	0.125324	0	0	18.5985	53.581	RASIP1	GO_Biological_Process_2021	ffar2_M4
regulation of fatty acid metabolic process (GO:0019217)	1/18	0.056083	0.125324	0	0	18.5985	53.581	CAV1	GO_Biological_Process_2021	ffar2_M4
endothelial cell proliferation (GO:0001935)	1/18	0.056083	0.125324	0	0	18.5985	53.581	CD34	GO_Biological_Process_2021	ffar2_M4
regulation of transforming growth factor beta production (GO:0071634)	1/18	0.056083	0.125324	0	0	18.5985	53.581	CD34	GO_Biological_Process_2021	ffar2_M4
regulation of vascular endothelial cell proliferation (GO:1905562)	1/18	0.056083	0.125324	0	0	18.5985	53.581	FLT1	GO_Biological_Process_2021	ffar2_M4
hyaluronan catabolic process (GO:0030214)	1/18	0.056083	0.125324	0	0	18.5985	53.581	HYAL2	GO_Biological_Process_2021	ffar2_M4
leukocyte tethering or rolling (GO:0050901)	1/18	0.056083	0.125324	0	0	18.5985	53.581	JAM2	GO_Biological_Process_2021	ffar2_M4
positive regulation of phosphoprotein phosphatase activity (GO:0032516)	1/18	0.056083	0.125324	0	0	18.5985	53.581	ITGA1	GO_Biological_Process_2021	ffar2_M4
T cell migration (GO:0072678)	1/18	0.056083	0.125324	0	0	18.5985	53.581	S1PR1	GO_Biological_Process_2021	ffar2_M4
RNA polymerase binding (GO:0070063)	1/18	0.056083	0.117173	0	0	18.5985	53.581	STOM	GO_Molecular_Function_2021	ffar2_M4
cadherin binding involved in cell-cell adhesion (GO:0098641)	1/18	0.056083	0.117173	0	0	18.5985	53.581	PDLIM1	GO_Molecular_Function_2021	ffar2_M4
negative regulation of fibroblast proliferation (GO:0048147)	1/18	0.08631	0.203044	0	0	11.814	28.9421	MYC	GO_Biological_Process_2021	ffar2_M5
regulation of catabolic process (GO:0009894)	1/18	0.08631	0.203044	0	0	11.814	28.9421	ITGB1	GO_Biological_Process_2021	ffar2_M5
cellular response to glucocorticoid stimulus (GO:0071385)	1/18	0.08631	0.203044	0	0	11.814	28.9421	SSTR2	GO_Biological_Process_2021	ffar2_M5
negative regulation of Rho protein signal transduction (GO:0035024)	1/18	0.08631	0.203044	0	0	11.814	28.9421	DLC1	GO_Biological_Process_2021	ffar2_M5
dendritic cell migration (GO:0036336)	1/18	0.08631	0.203044	0	0	11.814	28.9421	EPS8	GO_Biological_Process_2021	ffar2_M5
phosphatidylglycerol acyl-chain remodeling (GO:0036148)	1/18	0.08631	0.203044	0	0	11.814	28.9421	PLA2G5	GO_Biological_Process_2021	ffar2_M5
phosphatidylinositol acyl-chain remodeling (GO:0036149)	1/18	0.08631	0.203044	0	0	11.814	28.9421	PLA2G5	GO_Biological_Process_2021	ffar2_M5
embryonic digit morphogenesis (GO:0042733)	1/18	0.08631	0.203044	0	0	11.814	28.9421	TBX2	GO_Biological_Process_2021	ffar2_M5
embryonic heart tube development (GO:0035050)	1/18	0.08631	0.203044	0	0	11.814	28.9421	TBX2	GO_Biological_Process_2021	ffar2_M5
positive regulation of cardiac muscle hypertrophy (GO:0010613)	1/18	0.08631	0.203044	0	0	11.814	28.9421	AGT	GO_Biological_Process_2021	ffar2_M5
glycoprotein catabolic process (GO:0006516)	1/18	0.08631	0.203044	0	0	11.814	28.9421	ADAMTS9	GO_Biological_Process_2021	ffar2_M5
response to interferon-alpha (GO:0035455)	1/18	0.08631	0.203044	0	0	11.814	28.9421	AXL	GO_Biological_Process_2021	ffar2_M5
rRNA transcription (GO:0009303)	1/18	0.08631	0.203044	0	0	11.814	28.9421	CAVIN1	GO_Biological_Process_2021	ffar2_M5
leukocyte tethering or rolling (GO:0050901)	1/18	0.08631	0.203044	0	0	11.814	28.9421	ITGB1	GO_Biological_Process_2021	ffar2_M5
positive regulation of phosphoprotein phosphatase activity (GO:0032516)	1/18	0.08631	0.203044	0	0	11.814	28.9421	PDGFRB	GO_Biological_Process_2021	ffar2_M5
triglyceride biosynthetic process (GO:0019432)	1/18	0.08631	0.203044	0	0	11.814	28.9421	GPAT2	GO_Biological_Process_2021	ffar2_M5
ventricular cardiac muscle cell action potential (GO:0086005)	1/18	0.08631	0.203044	0	0	11.814	28.9421	KCNJ8	GO_Biological_Process_2021	ffar2_M5
cadherin binding involved in cell-cell adhesion (GO:0098641)	1/18	0.08631	0.217444	0	0	11.814	28.9421	CNN3	GO_Molecular_Function_2021	ffar2_M5
Rac protein signal transduction (GO:0016601)	1/19	0.090883	0.220896	0	0	11.1571	26.7569	AIF1	GO_Biological_Process_2021	ffar2_M1
ATP synthesis coupled proton transport (GO:0015986)	1/19	0.090883	0.220896	0	0	11.1571	26.7569	ATP5F1E	GO_Biological_Process_2021	ffar2_M1
negative regulation of nervous system development (GO:0051961)	1/19	0.090883	0.220896	0	0	11.1571	26.7569	B2M	GO_Biological_Process_2021	ffar2_M1
negative regulation of RNA metabolic process (GO:0051253)	1/19	0.090883	0.220896	0	0	11.1571	26.7569	RPS13	GO_Biological_Process_2021	ffar2_M1
negative regulation of RNA splicing (GO:0033119)	1/19	0.090883	0.220896	0	0	11.1571	26.7569	RPS13	GO_Biological_Process_2021	ffar2_M1
diol metabolic process (GO:0034311)	1/19	0.090883	0.220896	0	0	11.1571	26.7569	HSP90AA1	GO_Biological_Process_2021	ffar2_M1
regulation of T cell cytokine production (GO:0002724)	1/19	0.090883	0.220896	0	0	11.1571	26.7569	B2M	GO_Biological_Process_2021	ffar2_M1
positive regulation of cellular protein catabolic process (GO:1903364)	1/19	0.090883	0.220896	0	0	11.1571	26.7569	HSP90AA1	GO_Biological_Process_2021	ffar2_M1
positive regulation of monocyte chemotaxis (GO:0090026)	1/19	0.090883	0.220896	0	0	11.1571	26.7569	AIF1	GO_Biological_Process_2021	ffar2_M1
smooth endoplasmic reticulum (GO:0005790)	1/19	0.090883	0.156739	0	0	11.1571	26.7569	RPL10	GO_Cellular_Component_2021	ffar2_M1
H4/H2A histone acetyltransferase complex (GO:0043189)	1/19	0.090883	0.156739	0	0	11.1571	26.7569	ACTB	GO_Cellular_Component_2021	ffar2_M1
sterol transfer activity (GO:0120015)	1/19	0.090883	0.197198	0	0	11.1571	26.7569	NPC2	GO_Molecular_Function_2021	ffar2_M1
actin filament capping (GO:0051693)	1/19	0.090883	0.194964	0	0	11.1571	26.7569	SVIL	GO_Biological_Process_2021	ffar2_M2
Rac protein signal transduction (GO:0016601)	1/19	0.090883	0.194964	0	0	11.1571	26.7569	CDH13	GO_Biological_Process_2021	ffar2_M2
regulation of autophagy of mitochondrion (GO:1903146)	1/19	0.090883	0.194964	0	0	11.1571	26.7569	PRKN	GO_Biological_Process_2021	ffar2_M2
barbed-end actin filament capping (GO:0051016)	1/19	0.090883	0.194964	0	0	11.1571	26.7569	SVIL	GO_Biological_Process_2021	ffar2_M2
negative regulation of oxidative stress-induced intrinsic apoptotic signaling pathway (GO:1902176)	1/19	0.090883	0.194964	0	0	11.1571	26.7569	PRKN	GO_Biological_Process_2021	ffar2_M2
regulation of exosomal secretion (GO:1903541)	1/19	0.090883	0.194964	0	0	11.1571	26.7569	PRKN	GO_Biological_Process_2021	ffar2_M2
negative regulation of striated muscle cell differentiation (GO:0051154)	1/19	0.090883	0.194964	0	0	11.1571	26.7569	SOX6	GO_Biological_Process_2021	ffar2_M2
NLS-bearing protein import into nucleus (GO:0006607)	1/19	0.090883	0.194964	0	0	11.1571	26.7569	CBLB	GO_Biological_Process_2021	ffar2_M2
dopamine metabolic process (GO:0042417)	1/19	0.090883	0.194964	0	0	11.1571	26.7569	PRKN	GO_Biological_Process_2021	ffar2_M2
positive regulation of mitochondrial fission (GO:0090141)	1/19	0.090883	0.194964	0	0	11.1571	26.7569	PRKN	GO_Biological_Process_2021	ffar2_M2
mesenchymal cell development (GO:0014031)	1/19	0.090883	0.194964	0	0	11.1571	26.7569	CDH2	GO_Biological_Process_2021	ffar2_M2
smooth endoplasmic reticulum (GO:0005790)	1/19	0.090883	0.180454	0	0	11.1571	26.7569	RYR2	GO_Cellular_Component_2021	ffar2_M2
ligand-gated calcium channel activity (GO:0099604)	1/19	0.090883	0.184037	0	0	11.1571	26.7569	RYR2	GO_Molecular_Function_2021	ffar2_M2
protein tyrosine kinase activator activity (GO:0030296)	1/19	0.090883	0.184037	0	0	11.1571	26.7569	EFNA5	GO_Molecular_Function_2021	ffar2_M2
R-SMAD binding (GO:0070412)	1/19	0.090883	0.184037	0	0	11.1571	26.7569	ANKRD1	GO_Molecular_Function_2021	ffar2_M2
establishment of melanosome localization (GO:0032401)	1/19	0.090883	0.247744	0	0	11.1571	26.7569	MYO5A	GO_Biological_Process_2021	ffar2_M3
pyroptosis (GO:0070269)	1/19	0.090883	0.247744	0	0	11.1571	26.7569	NAIP	GO_Biological_Process_2021	ffar2_M3
Rac protein signal transduction (GO:0016601)	1/19	0.090883	0.247744	0	0	11.1571	26.7569	ELMO1	GO_Biological_Process_2021	ffar2_M3
regulation of bicellular tight junction assembly (GO:2000810)	1/19	0.090883	0.247744	0	0	11.1571	26.7569	RUNX1	GO_Biological_Process_2021	ffar2_M3
heart trabecula morphogenesis (GO:0061384)	1/19	0.090883	0.247744	0	0	11.1571	26.7569	RBPJ	GO_Biological_Process_2021	ffar2_M3
heparan sulfate proteoglycan biosynthetic process (GO:0015012)	1/19	0.090883	0.247744	0	0	11.1571	26.7569	EXT1	GO_Biological_Process_2021	ffar2_M3
regulation of collagen biosynthetic process (GO:0032965)	1/19	0.090883	0.247744	0	0	11.1571	26.7569	RUNX1	GO_Biological_Process_2021	ffar2_M3
interleukin-7-mediated signaling pathway (GO:0038111)	1/19	0.090883	0.247744	0	0	11.1571	26.7569	IL7	GO_Biological_Process_2021	ffar2_M3
positive regulation of neutrophil chemotaxis (GO:0090023)	1/19	0.090883	0.247744	0	0	11.1571	26.7569	CAMK1D	GO_Biological_Process_2021	ffar2_M3
cellular response to interleukin-7 (GO:0098761)	1/19	0.090883	0.247744	0	0	11.1571	26.7569	IL7	GO_Biological_Process_2021	ffar2_M3
negative regulation of striated muscle cell differentiation (GO:0051154)	1/19	0.090883	0.247744	0	0	11.1571	26.7569	HDAC4	GO_Biological_Process_2021	ffar2_M3
regulation of glucose transmembrane transport (GO:0010827)	1/19	0.090883	0.247744	0	0	11.1571	26.7569	C2CD5	GO_Biological_Process_2021	ffar2_M3
regulation of leukocyte chemotaxis (GO:0002688)	1/19	0.090883	0.247744	0	0	11.1571	26.7569	CAMK1D	GO_Biological_Process_2021	ffar2_M3
vesicle transport along actin filament (GO:0030050)	1/19	0.090883	0.247744	0	0	11.1571	26.7569	MYO5A	GO_Biological_Process_2021	ffar2_M3
Cul2-RING ubiquitin ligase complex (GO:0031462)	1/19	0.090883	0.424118	0	0	11.1571	26.7569	ZSWIM6	GO_Cellular_Component_2021	ffar2_M3
histone deacetylase activity (GO:0004407)	1/19	0.090883	0.215676	0	0	11.1571	26.7569	HDAC4	GO_Molecular_Function_2021	ffar2_M3
sterol transfer activity (GO:0120015)	1/19	0.090883	0.215676	0	0	11.1571	26.7569	ABCA1	GO_Molecular_Function_2021	ffar2_M3
phosphatidylinositol 3-kinase regulator activity (GO:0035014)	1/19	0.090883	0.215676	0	0	11.1571	26.7569	PIK3R5	GO_Molecular_Function_2021	ffar2_M3
calcium activated cation channel activity (GO:0005227)	1/19	0.090883	0.215676	0	0	11.1571	26.7569	KCNMA1	GO_Molecular_Function_2021	ffar2_M3
R-SMAD binding (GO:0070412)	1/19	0.090883	0.215676	0	0	11.1571	26.7569	LDLRAD4	GO_Molecular_Function_2021	ffar2_M3
regulation of bicellular tight junction assembly (GO:2000810)	1/19	0.059106	0.128491	0	0	17.5644	49.6795	CLDN5	GO_Biological_Process_2021	ffar2_M4
regulation of cell-cell adhesion mediated by cadherin (GO:2000047)	1/19	0.059106	0.128491	0	0	17.5644	49.6795	AFDN	GO_Biological_Process_2021	ffar2_M4
regulation of epithelial cell differentiation (GO:0030856)	1/19	0.059106	0.128491	0	0	17.5644	49.6795	CAV1	GO_Biological_Process_2021	ffar2_M4
cellular response to copper ion (GO:0071280)	1/19	0.059106	0.128491	0	0	17.5644	49.6795	AQP1	GO_Biological_Process_2021	ffar2_M4
negative regulation of RNA metabolic process (GO:0051253)	1/19	0.059106	0.128491	0	0	17.5644	49.6795	FCN3	GO_Biological_Process_2021	ffar2_M4
pore complex assembly (GO:0046931)	1/19	0.059106	0.128491	0	0	17.5644	49.6795	AFDN	GO_Biological_Process_2021	ffar2_M4
heart trabecula morphogenesis (GO:0061384)	1/19	0.059106	0.128491	0	0	17.5644	49.6795	S1PR1	GO_Biological_Process_2021	ffar2_M4
leukocyte adhesion to vascular endothelial cell (GO:0061756)	1/19	0.059106	0.128491	0	0	17.5644	49.6795	JAM2	GO_Biological_Process_2021	ffar2_M4
phosphatidylinositol 3-kinase regulator activity (GO:0035014)	1/19	0.059106	0.119231	0	0	17.5644	49.6795	PIK3R3	GO_Molecular_Function_2021	ffar2_M4
Rac protein signal transduction (GO:0016601)	1/19	0.090883	0.206242	0	0	11.1571	26.7569	EPS8	GO_Biological_Process_2021	ffar2_M5
negative regulation of immune system process (GO:0002683)	1/19	0.090883	0.206242	0	0	11.1571	26.7569	COL3A1	GO_Biological_Process_2021	ffar2_M5
branching involved in ureteric bud morphogenesis (GO:0001658)	1/19	0.090883	0.206242	0	0	11.1571	26.7569	MYC	GO_Biological_Process_2021	ffar2_M5
carbohydrate derivative catabolic process (GO:1901136)	1/19	0.090883	0.206242	0	0	11.1571	26.7569	ADAMTS9	GO_Biological_Process_2021	ffar2_M5
cardiac muscle cell contraction (GO:0086003)	1/19	0.090883	0.206242	0	0	11.1571	26.7569	GSN	GO_Biological_Process_2021	ffar2_M5
endocardial cushion morphogenesis (GO:0003203)	1/19	0.090883	0.206242	0	0	11.1571	26.7569	TBX2	GO_Biological_Process_2021	ffar2_M5
piRNA metabolic process (GO:0034587)	1/19	0.090883	0.206242	0	0	11.1571	26.7569	GPAT2	GO_Biological_Process_2021	ffar2_M5
regulation of stem cell population maintenance (GO:2000036)	1/19	0.090883	0.206242	0	0	11.1571	26.7569	MYC	GO_Biological_Process_2021	ffar2_M5
response to ATP (GO:0033198)	1/19	0.090883	0.206242	0	0	11.1571	26.7569	ABCC9	GO_Biological_Process_2021	ffar2_M5
positive regulation of neutrophil chemotaxis (GO:0090023)	1/19	0.090883	0.206242	0	0	11.1571	26.7569	THBS4	GO_Biological_Process_2021	ffar2_M5
positive regulation of oxidoreductase activity (GO:0051353)	1/19	0.090883	0.206242	0	0	11.1571	26.7569	AGT	GO_Biological_Process_2021	ffar2_M5
leukocyte adhesion to vascular endothelial cell (GO:0061756)	1/19	0.090883	0.206242	0	0	11.1571	26.7569	ITGB1	GO_Biological_Process_2021	ffar2_M5
ureteric bud morphogenesis (GO:0060675)	1/19	0.090883	0.206242	0	0	11.1571	26.7569	MYC	GO_Biological_Process_2021	ffar2_M5
vesicle transport along actin filament (GO:0030050)	1/19	0.090883	0.206242	0	0	11.1571	26.7569	MYO1B	GO_Biological_Process_2021	ffar2_M5
calcium activated cation channel activity (GO:0005227)	1/19	0.090883	0.221526	0	0	11.1571	26.7569	ANO1	GO_Molecular_Function_2021	ffar2_M5
R-SMAD binding (GO:0070412)	1/19	0.090883	0.221526	0	0	11.1571	26.7569	PMEPA1	GO_Molecular_Function_2021	ffar2_M5
protein-DNA complex disassembly (GO:0032986)	1/20	0.095432	0.224417	0	0	10.5694	24.831	RPL23	GO_Biological_Process_2021	ffar2_M1
regulation of programmed necrotic cell death (GO:0062098)	1/20	0.095432	0.224417	0	0	10.5694	24.831	HSP90AA1	GO_Biological_Process_2021	ffar2_M1
regulation of protein localization to cell periphery (GO:1904375)	1/20	0.095432	0.224417	0	0	10.5694	24.831	ACTB	GO_Biological_Process_2021	ffar2_M1
regulation of protein modification by small protein conjugation or removal (GO:1903320)	1/20	0.095432	0.224417	0	0	10.5694	24.831	HSP90AA1	GO_Biological_Process_2021	ffar2_M1
positive regulation of activated T cell proliferation (GO:0042104)	1/20	0.095432	0.224417	0	0	10.5694	24.831	RPS3	GO_Biological_Process_2021	ffar2_M1
positive regulation of alpha-beta T cell activation (GO:0046635)	1/20	0.095432	0.224417	0	0	10.5694	24.831	HLA-DRA	GO_Biological_Process_2021	ffar2_M1
regulation of smooth muscle cell migration (GO:0014910)	1/20	0.095432	0.224417	0	0	10.5694	24.831	S100A11	GO_Biological_Process_2021	ffar2_M1
regulation of T cell migration (GO:2000404)	1/20	0.095432	0.224417	0	0	10.5694	24.831	AIF1	GO_Biological_Process_2021	ffar2_M1
regulation of tissue remodeling (GO:0034103)	1/20	0.095432	0.224417	0	0	10.5694	24.831	CST3	GO_Biological_Process_2021	ffar2_M1
positive regulation of embryonic development (GO:0040019)	1/20	0.095432	0.224417	0	0	10.5694	24.831	CFL1	GO_Biological_Process_2021	ffar2_M1
NuA4 histone acetyltransferase complex (GO:0035267)	1/20	0.095432	0.162235	0	0	10.5694	24.831	ACTB	GO_Cellular_Component_2021	ffar2_M1
endodeoxyribonuclease activity (GO:0004520)	1/20	0.095432	0.199541	0	0	10.5694	24.831	RPS3	GO_Molecular_Function_2021	ffar2_M1
transcription coactivator binding (GO:0001223)	1/20	0.095432	0.199541	0	0	10.5694	24.831	RPL23	GO_Molecular_Function_2021	ffar2_M1
cellular monovalent inorganic cation homeostasis (GO:0030004)	1/20	0.095432	0.198516	0	0	10.5694	24.831	SLC8A1	GO_Biological_Process_2021	ffar2_M2
neuromuscular synaptic transmission (GO:0007274)	1/20	0.095432	0.198516	0	0	10.5694	24.831	DTNA	GO_Biological_Process_2021	ffar2_M2
cortical actin cytoskeleton organization (GO:0030866)	1/20	0.095432	0.198516	0	0	10.5694	24.831	FHOD3	GO_Biological_Process_2021	ffar2_M2
oligodendrocyte differentiation (GO:0048709)	1/20	0.095432	0.198516	0	0	10.5694	24.831	SOX6	GO_Biological_Process_2021	ffar2_M2
endoplasmic reticulum calcium ion homeostasis (GO:0032469)	1/20	0.095432	0.198516	0	0	10.5694	24.831	CAMK2D	GO_Biological_Process_2021	ffar2_M2
regulation of protein kinase A signaling (GO:0010738)	1/20	0.095432	0.198516	0	0	10.5694	24.831	AKAP6	GO_Biological_Process_2021	ffar2_M2
regulation of protein modification by small protein conjugation or removal (GO:1903320)	1/20	0.095432	0.198516	0	0	10.5694	24.831	PRKN	GO_Biological_Process_2021	ffar2_M2
regulation of smooth muscle contraction (GO:0006940)	1/20	0.095432	0.198516	0	0	10.5694	24.831	CHRM2	GO_Biological_Process_2021	ffar2_M2
positive regulation of dendrite morphogenesis (GO:0050775)	1/20	0.095432	0.198516	0	0	10.5694	24.831	IL1RAPL1	GO_Biological_Process_2021	ffar2_M2
positive regulation of heart contraction (GO:0045823)	1/20	0.095432	0.198516	0	0	10.5694	24.831	RYR2	GO_Biological_Process_2021	ffar2_M2
anchored component of external side of plasma membrane (GO:0031362)	1/20	0.095432	0.180454	0	0	10.5694	24.831	EFNA5	GO_Cellular_Component_2021	ffar2_M2
condensed nuclear chromosome (GO:0000794)	1/20	0.095432	0.180454	0	0	10.5694	24.831	TTN	GO_Cellular_Component_2021	ffar2_M2
postsynaptic density membrane (GO:0098839)	1/20	0.095432	0.180454	0	0	10.5694	24.831	DLG2	GO_Cellular_Component_2021	ffar2_M2
nucleoside monophosphate kinase activity (GO:0050145)	1/20	0.095432	0.184048	0	0	10.5694	24.831	DLG2	GO_Molecular_Function_2021	ffar2_M2
ATPase activator activity (GO:0001671)	1/20	0.095432	0.184048	0	0	10.5694	24.831	MYBPC3	GO_Molecular_Function_2021	ffar2_M2
microtubule plus-end binding (GO:0051010)	1/20	0.095432	0.184048	0	0	10.5694	24.831	DST	GO_Molecular_Function_2021	ffar2_M2
purine ribonucleoside monophosphate metabolic process (GO:0009167)	1/20	0.095432	0.250347	0	0	10.5694	24.831	NT5C2	GO_Biological_Process_2021	ffar2_M3
regulation of tissue remodeling (GO:0034103)	1/20	0.095432	0.250347	0	0	10.5694	24.831	RUNX1	GO_Biological_Process_2021	ffar2_M3
negative regulation of lipid storage (GO:0010888)	1/20	0.095432	0.250347	0	0	10.5694	24.831	ABCA1	GO_Biological_Process_2021	ffar2_M3
cardiac epithelial to mesenchymal transition (GO:0060317)	1/20	0.095432	0.250347	0	0	10.5694	24.831	RBPJ	GO_Biological_Process_2021	ffar2_M3
positive regulation of lymphocyte differentiation (GO:0045621)	1/20	0.095432	0.250347	0	0	10.5694	24.831	IL7	GO_Biological_Process_2021	ffar2_M3
cellular monovalent inorganic cation homeostasis (GO:0030004)	1/20	0.095432	0.250347	0	0	10.5694	24.831	KCNMA1	GO_Biological_Process_2021	ffar2_M3
regulation of granulocyte chemotaxis (GO:0071622)	1/20	0.095432	0.250347	0	0	10.5694	24.831	CAMK1D	GO_Biological_Process_2021	ffar2_M3
cellular response to nitrogen compound (GO:1901699)	1/20	0.095432	0.250347	0	0	10.5694	24.831	SPIDR	GO_Biological_Process_2021	ffar2_M3
neuromuscular synaptic transmission (GO:0007274)	1/20	0.095432	0.250347	0	0	10.5694	24.831	FCHSD2	GO_Biological_Process_2021	ffar2_M3
cortical actin cytoskeleton organization (GO:0030866)	1/20	0.095432	0.250347	0	0	10.5694	24.831	FMNL2	GO_Biological_Process_2021	ffar2_M3
calcium-independent cell-cell adhesion via plasma membrane cell-adhesion molecules (GO:0016338)	1/20	0.06212	0.131123	0	0	16.6391	46.2349	CLDN5	GO_Biological_Process_2021	ffar2_M4
negative regulation of viral life cycle (GO:1903901)	1/20	0.06212	0.131123	0	0	16.6391	46.2349	FCN3	GO_Biological_Process_2021	ffar2_M4
regulation of nuclear division (GO:0051783)	1/20	0.06212	0.131123	0	0	16.6391	46.2349	CAV2	GO_Biological_Process_2021	ffar2_M4
early endosome to late endosome transport (GO:0045022)	1/20	0.06212	0.131123	0	0	16.6391	46.2349	EMP2	GO_Biological_Process_2021	ffar2_M4
regulation of protein modification by small protein conjugation or removal (GO:1903320)	1/20	0.06212	0.131123	0	0	16.6391	46.2349	EPAS1	GO_Biological_Process_2021	ffar2_M4
regulation of smooth muscle contraction (GO:0006940)	1/20	0.06212	0.131123	0	0	16.6391	46.2349	CAV1	GO_Biological_Process_2021	ffar2_M4
skeletal muscle contraction (GO:0003009)	1/20	0.06212	0.131123	0	0	16.6391	46.2349	TNNT3	GO_Biological_Process_2021	ffar2_M4
mesoderm development (GO:0007498)	1/20	0.06212	0.131123	0	0	16.6391	46.2349	TCF15	GO_Biological_Process_2021	ffar2_M4
modulation by symbiont of entry into host (GO:0052372)	1/20	0.06212	0.131123	0	0	16.6391	46.2349	CAV1	GO_Biological_Process_2021	ffar2_M4
protein-DNA complex disassembly (GO:0032986)	1/20	0.095432	0.211299	0	0	10.5694	24.831	MYC	GO_Biological_Process_2021	ffar2_M5
negative regulation of cyclin-dependent protein serine/threonine kinase activity (GO:0045736)	1/20	0.095432	0.211299	0	0	10.5694	24.831	NR2F2	GO_Biological_Process_2021	ffar2_M5
negative regulation of viral life cycle (GO:1903901)	1/20	0.095432	0.211299	0	0	10.5694	24.831	GSN	GO_Biological_Process_2021	ffar2_M5
energy reserve metabolic process (GO:0006112)	1/20	0.095432	0.211299	0	0	10.5694	24.831	MYC	GO_Biological_Process_2021	ffar2_M5
fatty acid transport (GO:0015908)	1/20	0.095432	0.211299	0	0	10.5694	24.831	FABP4	GO_Biological_Process_2021	ffar2_M5
regulation of tissue remodeling (GO:0034103)	1/20	0.095432	0.211299	0	0	10.5694	24.831	THBS4	GO_Biological_Process_2021	ffar2_M5
positive regulation of lymphocyte differentiation (GO:0045621)	1/20	0.095432	0.211299	0	0	10.5694	24.831	AXL	GO_Biological_Process_2021	ffar2_M5
positive regulation of protein processing (GO:0010954)	1/20	0.095432	0.211299	0	0	10.5694	24.831	GSN	GO_Biological_Process_2021	ffar2_M5
mesoderm formation (GO:0001707)	1/20	0.095432	0.211299	0	0	10.5694	24.831	ITGB1	GO_Biological_Process_2021	ffar2_M5
acylglycerol O-acyltransferase activity (GO:0016411)	1/20	0.095432	0.229038	0	0	10.5694	24.831	GPAT2	GO_Molecular_Function_2021	ffar2_M5
positive regulation of antigen receptor-mediated signaling pathway (GO:0050857)	1/21	0.09996	0.230416	0	0	10.0404	23.1229	RPS3	GO_Biological_Process_2021	ffar2_M1
innate immune response in mucosa (GO:0002227)	1/21	0.09996	0.230416	0	0	10.0404	23.1229	RPL39	GO_Biological_Process_2021	ffar2_M1
intracellular lipid transport (GO:0032365)	1/21	0.09996	0.230416	0	0	10.0404	23.1229	NPC2	GO_Biological_Process_2021	ffar2_M1
sterol transport (GO:0015918)	1/21	0.09996	0.230416	0	0	10.0404	23.1229	NPC2	GO_Biological_Process_2021	ffar2_M1
stress granule assembly (GO:0034063)	1/21	0.09996	0.230416	0	0	10.0404	23.1229	RPS23	GO_Biological_Process_2021	ffar2_M1
positive regulation of T cell cytokine production (GO:0002726)	1/21	0.09996	0.230416	0	0	10.0404	23.1229	B2M	GO_Biological_Process_2021	ffar2_M1
endocytic vesicle lumen (GO:0071682)	1/21	0.09996	0.167538	0	0	10.0404	23.1229	HSP90AA1	GO_Cellular_Component_2021	ffar2_M1
acetylcholine receptor signaling pathway (GO:0095500)	1/21	0.09996	0.204059	0	0	10.0404	23.1229	CHRM2	GO_Biological_Process_2021	ffar2_M2
calcium-mediated signaling using intracellular calcium source (GO:0035584)	1/21	0.09996	0.204059	0	0	10.0404	23.1229	RYR2	GO_Biological_Process_2021	ffar2_M2
regulation of cell-substrate junction assembly (GO:0090109)	1/21	0.09996	0.204059	0	0	10.0404	23.1229	EFNA5	GO_Biological_Process_2021	ffar2_M2
negative regulation of peptidyl-serine phosphorylation (GO:0033137)	1/21	0.09996	0.204059	0	0	10.0404	23.1229	DMD	GO_Biological_Process_2021	ffar2_M2
positive regulation of glycolytic process (GO:0045821)	1/21	0.09996	0.204059	0	0	10.0404	23.1229	ZBTB20	GO_Biological_Process_2021	ffar2_M2
hydrogen peroxide catabolic process (GO:0042744)	1/21	0.09996	0.204059	0	0	10.0404	23.1229	PXDNL	GO_Biological_Process_2021	ffar2_M2
positive regulation of purine nucleotide metabolic process (GO:1900544)	1/21	0.09996	0.204059	0	0	10.0404	23.1229	ZBTB20	GO_Biological_Process_2021	ffar2_M2
postsynaptic specialization membrane (GO:0099634)	1/21	0.09996	0.18564	0	0	10.0404	23.1229	DLG2	GO_Cellular_Component_2021	ffar2_M2
ephrin receptor binding (GO:0046875)	1/21	0.09996	0.18597	0	0	10.0404	23.1229	EFNA5	GO_Molecular_Function_2021	ffar2_M2
ubiquitin-specific protease binding (GO:1990381)	1/21	0.09996	0.18597	0	0	10.0404	23.1229	PRKN	GO_Molecular_Function_2021	ffar2_M2
acetylcholine receptor signaling pathway (GO:0095500)	1/21	0.09996	0.251872	0	0	10.0404	23.1229	GNAQ	GO_Biological_Process_2021	ffar2_M3
actin filament-based transport (GO:0099515)	1/21	0.09996	0.251872	0	0	10.0404	23.1229	MYO5A	GO_Biological_Process_2021	ffar2_M3
heparan sulfate proteoglycan metabolic process (GO:0030201)	1/21	0.09996	0.251872	0	0	10.0404	23.1229	EXT1	GO_Biological_Process_2021	ffar2_M3
cellular response to inorganic substance (GO:0071241)	1/21	0.09996	0.251872	0	0	10.0404	23.1229	SPIDR	GO_Biological_Process_2021	ffar2_M3
chondroitin sulfate biosynthetic process (GO:0030206)	1/21	0.09996	0.251872	0	0	10.0404	23.1229	CHST11	GO_Biological_Process_2021	ffar2_M3
neurotrophin signaling pathway (GO:0038179)	1/21	0.09996	0.251872	0	0	10.0404	23.1229	RAPGEF1	GO_Biological_Process_2021	ffar2_M3
melanosome localization (GO:0032400)	1/21	0.09996	0.251872	0	0	10.0404	23.1229	MYO5A	GO_Biological_Process_2021	ffar2_M3
nuclear-transcribed mRNA poly(A) tail shortening (GO:0000289)	1/21	0.09996	0.251872	0	0	10.0404	23.1229	PAN3	GO_Biological_Process_2021	ffar2_M3
positive regulation of transcription from RNA polymerase II promoter involved in cellular response to chemical stimulus (GO:1901522)	1/21	0.09996	0.251872	0	0	10.0404	23.1229	RBPJ	GO_Biological_Process_2021	ffar2_M3
cysteine-type endopeptidase inhibitor activity involved in apoptotic process (GO:0043027)	1/21	0.09996	0.227051	0	0	10.0404	23.1229	NAIP	GO_Molecular_Function_2021	ffar2_M3
ephrin receptor binding (GO:0046875)	1/21	0.09996	0.227051	0	0	10.0404	23.1229	ANKS1A	GO_Molecular_Function_2021	ffar2_M3
regulation of anoikis (GO:2000209)	1/21	0.065124	0.132906	0	0	15.8064	43.1745	CAV1	GO_Biological_Process_2021	ffar2_M4
beta-catenin destruction complex disassembly (GO:1904886)	1/21	0.065124	0.132906	0	0	15.8064	43.1745	CAV1	GO_Biological_Process_2021	ffar2_M4
negative regulation of peptidyl-serine phosphorylation (GO:0033137)	1/21	0.065124	0.132906	0	0	15.8064	43.1745	CAV1	GO_Biological_Process_2021	ffar2_M4
cellular response to estradiol stimulus (GO:0071392)	1/21	0.065124	0.132906	0	0	15.8064	43.1745	RAMP3	GO_Biological_Process_2021	ffar2_M4
regulation of fibroblast migration (GO:0010762)	1/21	0.065124	0.132906	0	0	15.8064	43.1745	HYAL2	GO_Biological_Process_2021	ffar2_M4
cellular response to inorganic substance (GO:0071241)	1/21	0.065124	0.132906	0	0	15.8064	43.1745	AQP1	GO_Biological_Process_2021	ffar2_M4
positive regulation of immune system process (GO:0002684)	1/21	0.065124	0.132906	0	0	15.8064	43.1745	AQP3	GO_Biological_Process_2021	ffar2_M4
response to progesterone (GO:0032570)	1/21	0.065124	0.132906	0	0	15.8064	43.1745	CAV1	GO_Biological_Process_2021	ffar2_M4
positive regulation of phosphatase activity (GO:0010922)	1/21	0.065124	0.132906	0	0	15.8064	43.1745	ITGA1	GO_Biological_Process_2021	ffar2_M4
sterol transport (GO:0015918)	1/21	0.065124	0.132906	0	0	15.8064	43.1745	CAV1	GO_Biological_Process_2021	ffar2_M4
myotube differentiation (GO:0014902)	1/21	0.065124	0.132906	0	0	15.8064	43.1745	JAM2	GO_Biological_Process_2021	ffar2_M4
histone acetyltransferase binding (GO:0035035)	1/21	0.065124	0.129144	0	0	15.8064	43.1745	EPAS1	GO_Molecular_Function_2021	ffar2_M4
actin filament-based transport (GO:0099515)	1/21	0.09996	0.21281	0	0	10.0404	23.1229	MYO1B	GO_Biological_Process_2021	ffar2_M5
regulation of anoikis (GO:2000209)	1/21	0.09996	0.21281	0	0	10.0404	23.1229	ITGB1	GO_Biological_Process_2021	ffar2_M5
autonomic nervous system development (GO:0048483)	1/21	0.09996	0.21281	0	0	10.0404	23.1229	EDNRB	GO_Biological_Process_2021	ffar2_M5
regulation of cardiac muscle cell proliferation (GO:0060043)	1/21	0.09996	0.21281	0	0	10.0404	23.1229	TBX2	GO_Biological_Process_2021	ffar2_M5
cellular response to estradiol stimulus (GO:0071392)	1/21	0.09996	0.21281	0	0	10.0404	23.1229	SSTR2	GO_Biological_Process_2021	ffar2_M5
regulation of fibroblast migration (GO:0010762)	1/21	0.09996	0.21281	0	0	10.0404	23.1229	ITGB1	GO_Biological_Process_2021	ffar2_M5
cellular response to steroid hormone stimulus (GO:0071383)	1/21	0.09996	0.21281	0	0	10.0404	23.1229	TFPI	GO_Biological_Process_2021	ffar2_M5
chondroitin sulfate biosynthetic process (GO:0030206)	1/21	0.09996	0.21281	0	0	10.0404	23.1229	BGN	GO_Biological_Process_2021	ffar2_M5
cyclic purine nucleotide metabolic process (GO:0052652)	1/21	0.09996	0.21281	0	0	10.0404	23.1229	GUCY1A1	GO_Biological_Process_2021	ffar2_M5
endocardial cushion development (GO:0003197)	1/21	0.09996	0.21281	0	0	10.0404	23.1229	TBX2	GO_Biological_Process_2021	ffar2_M5
epithelial cell development (GO:0002064)	1/21	0.09996	0.21281	0	0	10.0404	23.1229	ACTA2	GO_Biological_Process_2021	ffar2_M5
focal adhesion assembly (GO:0048041)	1/21	0.09996	0.21281	0	0	10.0404	23.1229	DLC1	GO_Biological_Process_2021	ffar2_M5
positive regulation of phosphatase activity (GO:0010922)	1/21	0.09996	0.21281	0	0	10.0404	23.1229	PDGFRB	GO_Biological_Process_2021	ffar2_M5
endocytic vesicle lumen (GO:0071682)	1/21	0.09996	0.19992	0	0	10.0404	23.1229	SPARC	GO_Cellular_Component_2021	ffar2_M5
connexin complex (GO:0005922)	1/21	0.09996	0.19992	0	0	10.0404	23.1229	GJA4	GO_Cellular_Component_2021	ffar2_M5
platelet dense granule (GO:0042827)	1/21	0.09996	0.19992	0	0	10.0404	23.1229	TIMP3	GO_Cellular_Component_2021	ffar2_M5
actinin binding (GO:0042805)	1/21	0.09996	0.232742	0	0	10.0404	23.1229	CSRP2	GO_Molecular_Function_2021	ffar2_M5
neuropeptide binding (GO:0042923)	1/21	0.09996	0.232742	0	0	10.0404	23.1229	SSTR2	GO_Molecular_Function_2021	ffar2_M5
negative regulation of B cell activation (GO:0050869)	1/22	0.104465	0.236131	0	0	9.56181	21.5992	TYROBP	GO_Biological_Process_2021	ffar2_M1
chaperone-mediated protein complex assembly (GO:0051131)	1/22	0.104465	0.236131	0	0	9.56181	21.5992	HSP90AA1	GO_Biological_Process_2021	ffar2_M1
osteoclast differentiation (GO:0030316)	1/22	0.104465	0.236131	0	0	9.56181	21.5992	TYROBP	GO_Biological_Process_2021	ffar2_M1
regulation of platelet activation (GO:0010543)	1/22	0.104465	0.236131	0	0	9.56181	21.5992	FCER1G	GO_Biological_Process_2021	ffar2_M1
maturation of 5.8S rRNA from tricistronic rRNA transcript (SSU-rRNA, 5.8S rRNA, LSU-rRNA) (GO:0000466)	1/22	0.104465	0.236131	0	0	9.56181	21.5992	RPS21	GO_Biological_Process_2021	ffar2_M1
regulation of adenylate cyclase activity (GO:0045761)	1/22	0.104465	0.210638	0	0	9.56181	21.5992	CACNA1C	GO_Biological_Process_2021	ffar2_M2
negative regulation of myeloid cell differentiation (GO:0045638)	1/22	0.104465	0.210638	0	0	9.56181	21.5992	MEIS2	GO_Biological_Process_2021	ffar2_M2
regulation of endoplasmic reticulum stress-induced intrinsic apoptotic signaling pathway (GO:1902235)	1/22	0.104465	0.210638	0	0	9.56181	21.5992	PRKN	GO_Biological_Process_2021	ffar2_M2
regulation of membrane protein ectodomain proteolysis (GO:0051043)	1/22	0.104465	0.210638	0	0	9.56181	21.5992	SH3D19	GO_Biological_Process_2021	ffar2_M2
positive regulation of amyloid precursor protein catabolic process (GO:1902993)	1/22	0.104465	0.210638	0	0	9.56181	21.5992	LRRTM3	GO_Biological_Process_2021	ffar2_M2
positive regulation of signal transduction by p53 class mediator (GO:1901798)	1/22	0.104465	0.210638	0	0	9.56181	21.5992	ANKRD1	GO_Biological_Process_2021	ffar2_M2
acetylcholine receptor activity (GO:0015464)	1/22	0.104465	0.18597	0	0	9.56181	21.5992	CHRM2	GO_Molecular_Function_2021	ffar2_M2
mannosyltransferase activity (GO:0000030)	1/22	0.104465	0.18597	0	0	9.56181	21.5992	DPY19L2	GO_Molecular_Function_2021	ffar2_M2
bHLH transcription factor binding (GO:0043425)	1/22	0.104465	0.18597	0	0	9.56181	21.5992	FHL2	GO_Molecular_Function_2021	ffar2_M2
regulation of response to cytokine stimulus (GO:0060759)	1/22	0.104465	0.254841	0	0	9.56181	21.5992	RUNX1	GO_Biological_Process_2021	ffar2_M3
regulation of vacuole organization (GO:0044088)	1/22	0.104465	0.254841	0	0	9.56181	21.5992	TBC1D14	GO_Biological_Process_2021	ffar2_M3
positive regulation of granulocyte chemotaxis (GO:0071624)	1/22	0.104465	0.254841	0	0	9.56181	21.5992	CAMK1D	GO_Biological_Process_2021	ffar2_M3
positive regulation of neutrophil migration (GO:1902624)	1/22	0.104465	0.254841	0	0	9.56181	21.5992	CAMK1D	GO_Biological_Process_2021	ffar2_M3
cellular response to nerve growth factor stimulus (GO:1990090)	1/22	0.104465	0.254841	0	0	9.56181	21.5992	RAPGEF1	GO_Biological_Process_2021	ffar2_M3
positive regulation of signal transduction by p53 class mediator (GO:1901798)	1/22	0.104465	0.254841	0	0	9.56181	21.5992	SPRED1	GO_Biological_Process_2021	ffar2_M3
osteoclast differentiation (GO:0030316)	1/22	0.104465	0.254841	0	0	9.56181	21.5992	GAB2	GO_Biological_Process_2021	ffar2_M3
autophagosome membrane (GO:0000421)	1/22	0.104465	0.431915	0	0	9.56181	21.5992	WDFY3	GO_Cellular_Component_2021	ffar2_M3
bHLH transcription factor binding (GO:0043425)	1/22	0.104465	0.233942	0	0	9.56181	21.5992	TCF12	GO_Molecular_Function_2021	ffar2_M3
negative regulation of interleukin-2 production (GO:0032703)	1/22	0.068119	0.137613	0	0	15.0529	40.4397	CD34	GO_Biological_Process_2021	ffar2_M4
cellular response to osmotic stress (GO:0071470)	1/22	0.068119	0.137613	0	0	15.0529	40.4397	AQP1	GO_Biological_Process_2021	ffar2_M4
positive regulation of neural precursor cell proliferation (GO:2000179)	1/22	0.068119	0.137613	0	0	15.0529	40.4397	NES	GO_Biological_Process_2021	ffar2_M4
peptidase activator activity (GO:0016504)	1/22	0.068119	0.132831	0	0	15.0529	40.4397	CAV1	GO_Molecular_Function_2021	ffar2_M4
regulation of adenylate cyclase activity (GO:0045761)	1/22	0.104465	0.217481	0	0	9.56181	21.5992	EDNRB	GO_Biological_Process_2021	ffar2_M5
regulation of chromosome organization (GO:0033044)	1/22	0.104465	0.217481	0	0	9.56181	21.5992	MYC	GO_Biological_Process_2021	ffar2_M5
cell projection assembly (GO:0030031)	1/22	0.104465	0.217481	0	0	9.56181	21.5992	GSN	GO_Biological_Process_2021	ffar2_M5
regulation of execution phase of apoptosis (GO:1900117)	1/22	0.104465	0.217481	0	0	9.56181	21.5992	DLC1	GO_Biological_Process_2021	ffar2_M5
regulation of membrane protein ectodomain proteolysis (GO:0051043)	1/22	0.104465	0.217481	0	0	9.56181	21.5992	TIMP3	GO_Biological_Process_2021	ffar2_M5
regulation of platelet activation (GO:0010543)	1/22	0.104465	0.217481	0	0	9.56181	21.5992	C1QTNF1	GO_Biological_Process_2021	ffar2_M5
phosphatidylserine acyl-chain remodeling (GO:0036150)	1/22	0.104465	0.217481	0	0	9.56181	21.5992	PLA2G5	GO_Biological_Process_2021	ffar2_M5
female gonad development (GO:0008585)	1/22	0.104465	0.217481	0	0	9.56181	21.5992	NR2F2	GO_Biological_Process_2021	ffar2_M5
positive regulation of granulocyte chemotaxis (GO:0071624)	1/22	0.104465	0.217481	0	0	9.56181	21.5992	THBS4	GO_Biological_Process_2021	ffar2_M5
positive regulation of neutrophil migration (GO:1902624)	1/22	0.104465	0.217481	0	0	9.56181	21.5992	THBS4	GO_Biological_Process_2021	ffar2_M5
retinoic acid binding (GO:0001972)	1/22	0.104465	0.236181	0	0	9.56181	21.5992	NR2F2	GO_Molecular_Function_2021	ffar2_M5
regulation of interleukin-4 production (GO:0032673)	1/23	0.108947	0.242889	0	0	9.12672	20.2329	FCER1G	GO_Biological_Process_2021	ffar2_M1
regulation of mononuclear cell migration (GO:0071675)	1/23	0.108947	0.242889	0	0	9.12672	20.2329	AIF1	GO_Biological_Process_2021	ffar2_M1
regulation of necroptotic process (GO:0060544)	1/23	0.108947	0.242889	0	0	9.12672	20.2329	HSP90AA1	GO_Biological_Process_2021	ffar2_M1
regulation of peptidase activity (GO:0052547)	1/23	0.108947	0.242889	0	0	9.12672	20.2329	CST3	GO_Biological_Process_2021	ffar2_M1
positive regulation of JUN kinase activity (GO:0043507)	1/23	0.108947	0.242889	0	0	9.12672	20.2329	RPS3	GO_Biological_Process_2021	ffar2_M1
disordered domain specific binding (GO:0097718)	1/23	0.108947	0.219806	0	0	9.12672	20.2329	HSP90AA1	GO_Molecular_Function_2021	ffar2_M1
negative regulation of reactive oxygen species metabolic process (GO:2000378)	1/23	0.108947	0.217895	0	0	9.12672	20.2329	PRKN	GO_Biological_Process_2021	ffar2_M2
nucleotide metabolic process (GO:0009117)	1/23	0.108947	0.217895	0	0	9.12672	20.2329	FHIT	GO_Biological_Process_2021	ffar2_M2
regulation of B cell receptor signaling pathway (GO:0050855)	1/23	0.108947	0.25998	0	0	9.12672	20.2329	RUNX1	GO_Biological_Process_2021	ffar2_M3
hyaluronan metabolic process (GO:0030212)	1/23	0.108947	0.25998	0	0	9.12672	20.2329	CEMIP2	GO_Biological_Process_2021	ffar2_M3
positive regulation of protein autophosphorylation (GO:0031954)	1/23	0.108947	0.25998	0	0	9.12672	20.2329	PDGFC	GO_Biological_Process_2021	ffar2_M3
nucleotide metabolic process (GO:0009117)	1/23	0.108947	0.25998	0	0	9.12672	20.2329	ME1	GO_Biological_Process_2021	ffar2_M3
protein deacylation (GO:0035601)	1/23	0.108947	0.25998	0	0	9.12672	20.2329	HDAC4	GO_Biological_Process_2021	ffar2_M3
regulation of neural precursor cell proliferation (GO:2000177)	1/23	0.071104	0.139762	0	0	14.368	37.9834	NES	GO_Biological_Process_2021	ffar2_M4
regulation of peptidase activity (GO:0052547)	1/23	0.071104	0.139762	0	0	14.368	37.9834	CAV1	GO_Biological_Process_2021	ffar2_M4
positive regulation of cholesterol efflux (GO:0010875)	1/23	0.071104	0.139762	0	0	14.368	37.9834	CAV1	GO_Biological_Process_2021	ffar2_M4
positive regulation of epithelial cell apoptotic process (GO:1904037)	1/23	0.071104	0.139762	0	0	14.368	37.9834	ECSCR	GO_Biological_Process_2021	ffar2_M4
response to copper ion (GO:0046688)	1/23	0.071104	0.139762	0	0	14.368	37.9834	AQP1	GO_Biological_Process_2021	ffar2_M4
response to nutrient levels (GO:0031667)	1/23	0.071104	0.139762	0	0	14.368	37.9834	FAM107A	GO_Biological_Process_2021	ffar2_M4
hyaluronan metabolic process (GO:0030212)	1/23	0.071104	0.139762	0	0	14.368	37.9834	HYAL2	GO_Biological_Process_2021	ffar2_M4
acylglycerol biosynthetic process (GO:0046463)	1/23	0.108947	0.222326	0	0	9.12672	20.2329	GPAT2	GO_Biological_Process_2021	ffar2_M5
ERK1 and ERK2 cascade (GO:0070371)	1/23	0.108947	0.222326	0	0	9.12672	20.2329	MYC	GO_Biological_Process_2021	ffar2_M5
regulation of supramolecular fiber organization (GO:1902903)	1/23	0.108947	0.222326	0	0	9.12672	20.2329	MAP1B	GO_Biological_Process_2021	ffar2_M5
positive regulation of epithelial cell apoptotic process (GO:1904037)	1/23	0.108947	0.222326	0	0	9.12672	20.2329	GSN	GO_Biological_Process_2021	ffar2_M5
positive regulation of morphogenesis of an epithelium (GO:1905332)	1/23	0.108947	0.222326	0	0	9.12672	20.2329	AGT	GO_Biological_Process_2021	ffar2_M5
triglyceride catabolic process (GO:0019433)	1/23	0.108947	0.222326	0	0	9.12672	20.2329	FABP4	GO_Biological_Process_2021	ffar2_M5
axon extension (GO:0048675)	1/24	0.113408	0.242889	0	0	8.72947	19.002	HSP90AA1	GO_Biological_Process_2021	ffar2_M1
negative regulation of neuron differentiation (GO:0045665)	1/24	0.113408	0.242889	0	0	8.72947	19.002	B2M	GO_Biological_Process_2021	ffar2_M1
negative regulation of NIK/NF-kappaB signaling (GO:1901223)	1/24	0.113408	0.242889	0	0	8.72947	19.002	TMSB4X	GO_Biological_Process_2021	ffar2_M1
negative regulation of stress fiber assembly (GO:0051497)	1/24	0.113408	0.242889	0	0	8.72947	19.002	PFN1	GO_Biological_Process_2021	ffar2_M1
cholesterol efflux (GO:0033344)	1/24	0.113408	0.242889	0	0	8.72947	19.002	NPC2	GO_Biological_Process_2021	ffar2_M1
regulation of monooxygenase activity (GO:0032768)	1/24	0.113408	0.242889	0	0	8.72947	19.002	HSP90AA1	GO_Biological_Process_2021	ffar2_M1
regulation of ruffle assembly (GO:1900027)	1/24	0.113408	0.242889	0	0	8.72947	19.002	PFN1	GO_Biological_Process_2021	ffar2_M1
response to gamma radiation (GO:0010332)	1/24	0.113408	0.242889	0	0	8.72947	19.002	RPL26	GO_Biological_Process_2021	ffar2_M1
heterochromatin assembly (GO:0031507)	1/24	0.113408	0.242889	0	0	8.72947	19.002	H3-3A	GO_Biological_Process_2021	ffar2_M1
immune response-activating cell surface receptor signaling pathway (GO:0002429)	1/24	0.113408	0.242889	0	0	8.72947	19.002	FCER1G	GO_Biological_Process_2021	ffar2_M1
positive regulation of neuron apoptotic process (GO:0043525)	1/24	0.113408	0.242889	0	0	8.72947	19.002	TYROBP	GO_Biological_Process_2021	ffar2_M1
protein insertion into mitochondrial membrane (GO:0051204)	1/24	0.113408	0.242889	0	0	8.72947	19.002	HSP90AA1	GO_Biological_Process_2021	ffar2_M1
purine nucleotide metabolic process (GO:0006163)	1/24	0.113408	0.224538	0	0	8.72947	19.002	FHIT	GO_Biological_Process_2021	ffar2_M2
negative regulation of protein tyrosine kinase activity (GO:0061099)	1/24	0.113408	0.224538	0	0	8.72947	19.002	CBLB	GO_Biological_Process_2021	ffar2_M2
regulation of ruffle assembly (GO:1900027)	1/24	0.113408	0.224538	0	0	8.72947	19.002	KANK1	GO_Biological_Process_2021	ffar2_M2
positive regulation of carbohydrate metabolic process (GO:0045913)	1/24	0.113408	0.224538	0	0	8.72947	19.002	ZBTB20	GO_Biological_Process_2021	ffar2_M2
mammary gland development (GO:0030879)	1/24	0.113408	0.224538	0	0	8.72947	19.002	ERBB4	GO_Biological_Process_2021	ffar2_M2
intrinsic component of external side of plasma membrane (GO:0031233)	1/24	0.113408	0.203352	0	0	8.72947	19.002	EFNA5	GO_Cellular_Component_2021	ffar2_M2
phosphatidylinositol-3,5-bisphosphate binding (GO:0080025)	1/24	0.113408	0.195447	0	0	8.72947	19.002	PLEKHA5	GO_Molecular_Function_2021	ffar2_M2
lipoprotein particle binding (GO:0071813)	1/24	0.113408	0.195447	0	0	8.72947	19.002	CDH13	GO_Molecular_Function_2021	ffar2_M2
calmodulin-dependent protein kinase activity (GO:0004683)	1/24	0.113408	0.195447	0	0	8.72947	19.002	CAMK2D	GO_Molecular_Function_2021	ffar2_M2
purine nucleotide metabolic process (GO:0006163)	1/24	0.113408	0.260214	0	0	8.72947	19.002	NT5C2	GO_Biological_Process_2021	ffar2_M3
purine ribonucleotide catabolic process (GO:0009154)	1/24	0.113408	0.260214	0	0	8.72947	19.002	NT5C2	GO_Biological_Process_2021	ffar2_M3
negative regulation of ossification (GO:0030279)	1/24	0.113408	0.260214	0	0	8.72947	19.002	RBPJ	GO_Biological_Process_2021	ffar2_M3
positive regulation of protein targeting to membrane (GO:0090314)	1/24	0.113408	0.260214	0	0	8.72947	19.002	C2CD5	GO_Biological_Process_2021	ffar2_M3
cholesterol efflux (GO:0033344)	1/24	0.113408	0.260214	0	0	8.72947	19.002	ABCA1	GO_Biological_Process_2021	ffar2_M3
positive regulation of transcription from RNA polymerase II promoter in response to stress (GO:0036003)	1/24	0.113408	0.260214	0	0	8.72947	19.002	RBPJ	GO_Biological_Process_2021	ffar2_M3
potassium ion homeostasis (GO:0055075)	1/24	0.113408	0.260214	0	0	8.72947	19.002	KCNMA1	GO_Biological_Process_2021	ffar2_M3
wound healing, spreading of cells (GO:0044319)	1/24	0.113408	0.260214	0	0	8.72947	19.002	MRTFA	GO_Biological_Process_2021	ffar2_M3
pigment granule (GO:0048770)	1/24	0.113408	0.431915	0	0	8.72947	19.002	MYO5A	GO_Cellular_Component_2021	ffar2_M3
lipoprotein particle binding (GO:0071813)	1/24	0.113408	0.247011	0	0	8.72947	19.002	COLEC12	GO_Molecular_Function_2021	ffar2_M3
calmodulin-dependent protein kinase activity (GO:0004683)	1/24	0.113408	0.247011	0	0	8.72947	19.002	CAMK1D	GO_Molecular_Function_2021	ffar2_M3
regulation of monooxygenase activity (GO:0032768)	1/24	0.07408	0.142804	0	0	13.7426	35.7666	CAV1	GO_Biological_Process_2021	ffar2_M4
regulation of ruffle assembly (GO:1900027)	1/24	0.07408	0.142804	0	0	13.7426	35.7666	CAV1	GO_Biological_Process_2021	ffar2_M4
extracellular matrix assembly (GO:0085029)	1/24	0.07408	0.142804	0	0	13.7426	35.7666	RAMP2	GO_Biological_Process_2021	ffar2_M4
regulation of vascular endothelial growth factor receptor signaling pathway (GO:0030947)	1/24	0.07408	0.142804	0	0	13.7426	35.7666	MMRN2	GO_Biological_Process_2021	ffar2_M4
positive regulation of phospholipase activity (GO:0010518)	1/24	0.07408	0.142804	0	0	13.7426	35.7666	FLT1	GO_Biological_Process_2021	ffar2_M4
mammary gland development (GO:0030879)	1/24	0.07408	0.142804	0	0	13.7426	35.7666	CAV1	GO_Biological_Process_2021	ffar2_M4
protein kinase B signaling (GO:0043491)	1/24	0.07408	0.142804	0	0	13.7426	35.7666	PIK3R3	GO_Biological_Process_2021	ffar2_M4
alpha-actinin binding (GO:0051393)	1/24	0.07408	0.135427	0	0	13.7426	35.7666	PDLIM1	GO_Molecular_Function_2021	ffar2_M4
transforming growth factor beta binding (GO:0050431)	1/24	0.07408	0.135427	0	0	13.7426	35.7666	HYAL2	GO_Molecular_Function_2021	ffar2_M4
cell adhesion mediator activity (GO:0098631)	1/24	0.07408	0.135427	0	0	13.7426	35.7666	ESAM	GO_Molecular_Function_2021	ffar2_M4
Notch binding (GO:0005112)	1/24	0.07408	0.135427	0	0	13.7426	35.7666	TCIM	GO_Molecular_Function_2021	ffar2_M4
axon extension (GO:0048675)	1/24	0.113408	0.222326	0	0	8.72947	19.002	MAP1B	GO_Biological_Process_2021	ffar2_M5
regulation of cardiac muscle hypertrophy (GO:0010611)	1/24	0.113408	0.222326	0	0	8.72947	19.002	AGT	GO_Biological_Process_2021	ffar2_M5
cardiac muscle cell development (GO:0055013)	1/24	0.113408	0.222326	0	0	8.72947	19.002	PDGFRB	GO_Biological_Process_2021	ffar2_M5
negative regulation of stress fiber assembly (GO:0051497)	1/24	0.113408	0.222326	0	0	8.72947	19.002	DLC1	GO_Biological_Process_2021	ffar2_M5
dendritic cell differentiation (GO:0097028)	1/24	0.113408	0.222326	0	0	8.72947	19.002	AXL	GO_Biological_Process_2021	ffar2_M5
regulation of monooxygenase activity (GO:0032768)	1/24	0.113408	0.222326	0	0	8.72947	19.002	CYGB	GO_Biological_Process_2021	ffar2_M5
dorsal/ventral pattern formation (GO:0009953)	1/24	0.113408	0.222326	0	0	8.72947	19.002	NBL1	GO_Biological_Process_2021	ffar2_M5
establishment of mitotic spindle orientation (GO:0000132)	1/24	0.113408	0.222326	0	0	8.72947	19.002	ITGB1	GO_Biological_Process_2021	ffar2_M5
regulation of ruffle assembly (GO:1900027)	1/24	0.113408	0.222326	0	0	8.72947	19.002	EPS8	GO_Biological_Process_2021	ffar2_M5
positive regulation of cellular response to transforming growth factor beta stimulus (GO:1903846)	1/24	0.113408	0.222326	0	0	8.72947	19.002	TGFB1I1	GO_Biological_Process_2021	ffar2_M5
response to gamma radiation (GO:0010332)	1/24	0.113408	0.222326	0	0	8.72947	19.002	MYC	GO_Biological_Process_2021	ffar2_M5
positive regulation of transforming growth factor beta receptor signaling pathway (GO:0030511)	1/24	0.113408	0.222326	0	0	8.72947	19.002	TGFB1I1	GO_Biological_Process_2021	ffar2_M5
positive regulation of viral life cycle (GO:1903902)	1/24	0.113408	0.222326	0	0	8.72947	19.002	AXL	GO_Biological_Process_2021	ffar2_M5
wound healing, spreading of cells (GO:0044319)	1/24	0.113408	0.222326	0	0	8.72947	19.002	CD151	GO_Biological_Process_2021	ffar2_M5
gap junction (GO:0005921)	1/24	0.113408	0.217558	0	0	8.72947	19.002	GJA4	GO_Cellular_Component_2021	ffar2_M5
transforming growth factor beta binding (GO:0050431)	1/24	0.113408	0.245717	0	0	8.72947	19.002	VASN	GO_Molecular_Function_2021	ffar2_M5
gap junction channel activity (GO:0005243)	1/24	0.113408	0.245717	0	0	8.72947	19.002	GJA4	GO_Molecular_Function_2021	ffar2_M5
cell adhesion mediator activity (GO:0098631)	1/24	0.113408	0.245717	0	0	8.72947	19.002	BCAM	GO_Molecular_Function_2021	ffar2_M5
organophosphate ester transport (GO:0015748)	1/25	0.117846	0.24984	0	0	8.36532	17.8882	NPC2	GO_Biological_Process_2021	ffar2_M1
positive regulation of T cell migration (GO:2000406)	1/25	0.117846	0.24984	0	0	8.36532	17.8882	AIF1	GO_Biological_Process_2021	ffar2_M1
endolysosome (GO:0036019)	1/25	0.117846	0.194773	0	0	8.36532	17.8882	CTSS	GO_Cellular_Component_2021	ffar2_M1
protein quality control for misfolded or incompletely synthesized proteins (GO:0006515)	1/25	0.117846	0.227897	0	0	8.36532	17.8882	FBXL17	GO_Biological_Process_2021	ffar2_M2
regulation of cAMP-mediated signaling (GO:0043949)	1/25	0.117846	0.227897	0	0	8.36532	17.8882	PDE3A	GO_Biological_Process_2021	ffar2_M2
negative regulation of ion transport (GO:0043271)	1/25	0.117846	0.227897	0	0	8.36532	17.8882	ACTN2	GO_Biological_Process_2021	ffar2_M2
regulation of dopamine secretion (GO:0014059)	1/25	0.117846	0.227897	0	0	8.36532	17.8882	PRKN	GO_Biological_Process_2021	ffar2_M2
negative regulation of response to endoplasmic reticulum stress (GO:1903573)	1/25	0.117846	0.227897	0	0	8.36532	17.8882	PRKN	GO_Biological_Process_2021	ffar2_M2
cellular response to hexose stimulus (GO:0071331)	1/25	0.117846	0.227897	0	0	8.36532	17.8882	ZBTB20	GO_Biological_Process_2021	ffar2_M2
negative regulation of sequestering of calcium ion (GO:0051283)	1/25	0.117846	0.227897	0	0	8.36532	17.8882	RYR2	GO_Biological_Process_2021	ffar2_M2
regulation of mitochondrial fission (GO:0090140)	1/25	0.117846	0.227897	0	0	8.36532	17.8882	PRKN	GO_Biological_Process_2021	ffar2_M2
outflow tract septum morphogenesis (GO:0003148)	1/25	0.117846	0.227897	0	0	8.36532	17.8882	ZFPM2	GO_Biological_Process_2021	ffar2_M2
sodium ion homeostasis (GO:0055078)	1/25	0.117846	0.227897	0	0	8.36532	17.8882	SLC8A1	GO_Biological_Process_2021	ffar2_M2
negative regulation of actin filament polymerization (GO:0030837)	1/25	0.117846	0.227897	0	0	8.36532	17.8882	KANK1	GO_Biological_Process_2021	ffar2_M2
excitatory synapse (GO:0060076)	1/25	0.117846	0.207728	0	0	8.36532	17.8882	PALLD	GO_Cellular_Component_2021	ffar2_M2
phospholipase C activity (GO:0004629)	1/25	0.117846	0.198919	0	0	8.36532	17.8882	PLCL1	GO_Molecular_Function_2021	ffar2_M2
negative regulation of cellular carbohydrate metabolic process (GO:0010677)	1/25	0.117846	0.260214	0	0	8.36532	17.8882	HDAC4	GO_Biological_Process_2021	ffar2_M3
negative regulation of endocytosis (GO:0045806)	1/25	0.117846	0.260214	0	0	8.36532	17.8882	MCTP1	GO_Biological_Process_2021	ffar2_M3
positive regulation of ERBB signaling pathway (GO:1901186)	1/25	0.117846	0.260214	0	0	8.36532	17.8882	RBPJ	GO_Biological_Process_2021	ffar2_M3
cellular polysaccharide biosynthetic process (GO:0033692)	1/25	0.117846	0.260214	0	0	8.36532	17.8882	EXT1	GO_Biological_Process_2021	ffar2_M3
regulation of epidermal cell differentiation (GO:0045604)	1/25	0.117846	0.260214	0	0	8.36532	17.8882	RUNX1	GO_Biological_Process_2021	ffar2_M3
negative regulation of sequestering of calcium ion (GO:0051283)	1/25	0.117846	0.260214	0	0	8.36532	17.8882	ITPR2	GO_Biological_Process_2021	ffar2_M3
regulation of myotube differentiation (GO:0010830)	1/25	0.117846	0.260214	0	0	8.36532	17.8882	HDAC4	GO_Biological_Process_2021	ffar2_M3
divalent inorganic cation homeostasis (GO:0072507)	1/25	0.117846	0.260214	0	0	8.36532	17.8882	FAM20A	GO_Biological_Process_2021	ffar2_M3
regulation of neutrophil chemotaxis (GO:0090022)	1/25	0.117846	0.260214	0	0	8.36532	17.8882	CAMK1D	GO_Biological_Process_2021	ffar2_M3
regulation of protein processing (GO:0070613)	1/25	0.117846	0.260214	0	0	8.36532	17.8882	RUNX1	GO_Biological_Process_2021	ffar2_M3
actin monomer binding (GO:0003785)	1/25	0.117846	0.25321	0	0	8.36532	17.8882	MRTFA	GO_Molecular_Function_2021	ffar2_M3
negative regulation of cell junction assembly (GO:1901889)	1/25	0.077046	0.146406	0	0	13.1693	33.7576	FAM107A	GO_Biological_Process_2021	ffar2_M4
negative regulation of endocytosis (GO:0045806)	1/25	0.077046	0.146406	0	0	13.1693	33.7576	CAV1	GO_Biological_Process_2021	ffar2_M4
regulation of cardiac muscle cell action potential (GO:0098901)	1/25	0.077046	0.146406	0	0	13.1693	33.7576	CAV1	GO_Biological_Process_2021	ffar2_M4
regulation of epidermal cell differentiation (GO:0045604)	1/25	0.077046	0.146406	0	0	13.1693	33.7576	AQP3	GO_Biological_Process_2021	ffar2_M4
divalent inorganic cation homeostasis (GO:0072507)	1/25	0.077046	0.146406	0	0	13.1693	33.7576	CAV1	GO_Biological_Process_2021	ffar2_M4
negative regulation of cell junction assembly (GO:1901889)	1/25	0.117846	0.226775	0	0	8.36532	17.8882	DLC1	GO_Biological_Process_2021	ffar2_M5
regulation of calcium ion import (GO:0090279)	1/25	0.117846	0.226775	0	0	8.36532	17.8882	PDGFRB	GO_Biological_Process_2021	ffar2_M5
regulation of microtubule depolymerization (GO:0031114)	1/25	0.117846	0.226775	0	0	8.36532	17.8882	MAP1B	GO_Biological_Process_2021	ffar2_M5
outflow tract septum morphogenesis (GO:0003148)	1/25	0.117846	0.226775	0	0	8.36532	17.8882	TBX2	GO_Biological_Process_2021	ffar2_M5
regulation of neutrophil chemotaxis (GO:0090022)	1/25	0.117846	0.226775	0	0	8.36532	17.8882	THBS4	GO_Biological_Process_2021	ffar2_M5
phosphatidylglycerol metabolic process (GO:0046471)	1/25	0.117846	0.226775	0	0	8.36532	17.8882	PLA2G5	GO_Biological_Process_2021	ffar2_M5
positive regulation of ERBB signaling pathway (GO:1901186)	1/25	0.117846	0.226775	0	0	8.36532	17.8882	AGT	GO_Biological_Process_2021	ffar2_M5
ventricular cardiac muscle tissue development (GO:0003229)	1/25	0.117846	0.226775	0	0	8.36532	17.8882	ADAMTS9	GO_Biological_Process_2021	ffar2_M5
negative regulation of actin filament polymerization (GO:0030837)	1/25	0.117846	0.226775	0	0	8.36532	17.8882	GSN	GO_Biological_Process_2021	ffar2_M5
FAD binding (GO:0071949)	1/25	0.117846	0.248432	0	0	8.36532	17.8882	STEAP4	GO_Molecular_Function_2021	ffar2_M5
wide pore channel activity (GO:0022829)	1/25	0.117846	0.248432	0	0	8.36532	17.8882	GJA4	GO_Molecular_Function_2021	ffar2_M5
negative regulation of cell development (GO:0010721)	1/26	0.122262	0.250668	0	0	8.0303	16.8764	B2M	GO_Biological_Process_2021	ffar2_M1
regulation of actin filament bundle assembly (GO:0032231)	1/26	0.122262	0.250668	0	0	8.0303	16.8764	PFN1	GO_Biological_Process_2021	ffar2_M1
negative regulation of intrinsic apoptotic signaling pathway in response to DNA damage (GO:1902230)	1/26	0.122262	0.250668	0	0	8.0303	16.8764	TPT1	GO_Biological_Process_2021	ffar2_M1
regulation of monocyte chemotaxis (GO:0090025)	1/26	0.122262	0.250668	0	0	8.0303	16.8764	AIF1	GO_Biological_Process_2021	ffar2_M1
positive regulation of G1/S transition of mitotic cell cycle (GO:1900087)	1/26	0.122262	0.250668	0	0	8.0303	16.8764	AIF1	GO_Biological_Process_2021	ffar2_M1
positive regulation of interleukin-2 production (GO:0032743)	1/26	0.122262	0.250668	0	0	8.0303	16.8764	RPS3	GO_Biological_Process_2021	ffar2_M1
positive regulation of ion transmembrane transporter activity (GO:0032414)	1/26	0.122262	0.250668	0	0	8.0303	16.8764	CTSS	GO_Biological_Process_2021	ffar2_M1
positive regulation of microtubule polymerization or depolymerization (GO:0031112)	1/26	0.122262	0.250668	0	0	8.0303	16.8764	RPS3	GO_Biological_Process_2021	ffar2_M1
TOR signaling (GO:0031929)	1/26	0.122262	0.250668	0	0	8.0303	16.8764	RPS6	GO_Biological_Process_2021	ffar2_M1
regulation of actin filament bundle assembly (GO:0032231)	1/26	0.122262	0.232723	0	0	8.0303	16.8764	PRKN	GO_Biological_Process_2021	ffar2_M2
regulation of chondrocyte differentiation (GO:0032330)	1/26	0.122262	0.232723	0	0	8.0303	16.8764	SOX6	GO_Biological_Process_2021	ffar2_M2
negative regulation of signaling receptor activity (GO:2000272)	1/26	0.122262	0.232723	0	0	8.0303	16.8764	CBLB	GO_Biological_Process_2021	ffar2_M2
regulation of glycogen biosynthetic process (GO:0005979)	1/26	0.122262	0.232723	0	0	8.0303	16.8764	SORBS1	GO_Biological_Process_2021	ffar2_M2
organelle fission (GO:0048285)	1/26	0.122262	0.232723	0	0	8.0303	16.8764	PRKN	GO_Biological_Process_2021	ffar2_M2
positive regulation of filopodium assembly (GO:0051491)	1/26	0.122262	0.232723	0	0	8.0303	16.8764	TENM2	GO_Biological_Process_2021	ffar2_M2
positive regulation of glucose import (GO:0046326)	1/26	0.122262	0.232723	0	0	8.0303	16.8764	SORBS1	GO_Biological_Process_2021	ffar2_M2
phosphatidylinositol-3,4-bisphosphate binding (GO:0043325)	1/26	0.122262	0.200065	0	0	8.0303	16.8764	OBSCN	GO_Molecular_Function_2021	ffar2_M2
epidermal growth factor receptor binding (GO:0005154)	1/26	0.122262	0.200065	0	0	8.0303	16.8764	ERBB4	GO_Molecular_Function_2021	ffar2_M2
regulation of regulatory T cell differentiation (GO:0045589)	1/26	0.122262	0.263811	0	0	8.0303	16.8764	RUNX1	GO_Biological_Process_2021	ffar2_M3
proteoglycan metabolic process (GO:0006029)	1/26	0.122262	0.263811	0	0	8.0303	16.8764	CHST11	GO_Biological_Process_2021	ffar2_M3
regulation of biomineral tissue development (GO:0070167)	1/26	0.122262	0.263811	0	0	8.0303	16.8764	BMP2K	GO_Biological_Process_2021	ffar2_M3
hippo signaling (GO:0035329)	1/26	0.122262	0.263811	0	0	8.0303	16.8764	STK3	GO_Biological_Process_2021	ffar2_M3
positive regulation of interleukin-2 production (GO:0032743)	1/26	0.122262	0.263811	0	0	8.0303	16.8764	RUNX1	GO_Biological_Process_2021	ffar2_M3
regulation of chondrocyte differentiation (GO:0032330)	1/26	0.122262	0.263811	0	0	8.0303	16.8764	TRPS1	GO_Biological_Process_2021	ffar2_M3
regulation of mitotic metaphase/anaphase transition (GO:0030071)	1/26	0.122262	0.263811	0	0	8.0303	16.8764	NSMCE2	GO_Biological_Process_2021	ffar2_M3
endothelial cell development (GO:0001885)	1/26	0.122262	0.263811	0	0	8.0303	16.8764	RAPGEF1	GO_Biological_Process_2021	ffar2_M3
regulation of biomineral tissue development (GO:0070167)	1/26	0.080003	0.149889	0	0	12.6419	31.9295	S1PR1	GO_Biological_Process_2021	ffar2_M4
negative regulation of signaling receptor activity (GO:2000272)	1/26	0.080003	0.149889	0	0	12.6419	31.9295	RAMP3	GO_Biological_Process_2021	ffar2_M4
regulation of myelination (GO:0031641)	1/26	0.080003	0.149889	0	0	12.6419	31.9295	JAM2	GO_Biological_Process_2021	ffar2_M4
endothelial cell development (GO:0001885)	1/26	0.080003	0.149889	0	0	12.6419	31.9295	SOX18	GO_Biological_Process_2021	ffar2_M4
lamellipodium assembly (GO:0030032)	1/26	0.080003	0.149889	0	0	12.6419	31.9295	S1PR1	GO_Biological_Process_2021	ffar2_M4
metanephros development (GO:0001656)	1/26	0.080003	0.149889	0	0	12.6419	31.9295	SOX17	GO_Biological_Process_2021	ffar2_M4
cellular response to drug (GO:0035690)	1/26	0.122262	0.230559	0	0	8.0303	16.8764	MYC	GO_Biological_Process_2021	ffar2_M5
regulation of monocyte chemotaxis (GO:0090025)	1/26	0.122262	0.230559	0	0	8.0303	16.8764	NBL1	GO_Biological_Process_2021	ffar2_M5
phosphatidylethanolamine acyl-chain remodeling (GO:0036152)	1/26	0.122262	0.230559	0	0	8.0303	16.8764	PLA2G5	GO_Biological_Process_2021	ffar2_M5
regulation of potassium ion transmembrane transporter activity (GO:1901016)	1/26	0.122262	0.230559	0	0	8.0303	16.8764	ITGB1	GO_Biological_Process_2021	ffar2_M5
endothelial cell development (GO:0001885)	1/26	0.122262	0.230559	0	0	8.0303	16.8764	COL18A1	GO_Biological_Process_2021	ffar2_M5
regulation of telomere maintenance (GO:0032204)	1/26	0.122262	0.230559	0	0	8.0303	16.8764	MYC	GO_Biological_Process_2021	ffar2_M5
regulation of viral life cycle (GO:1903900)	1/26	0.122262	0.230559	0	0	8.0303	16.8764	AXL	GO_Biological_Process_2021	ffar2_M5
positive regulation of G1/S transition of mitotic cell cycle (GO:1900087)	1/26	0.122262	0.230559	0	0	8.0303	16.8764	ADAMTS1	GO_Biological_Process_2021	ffar2_M5
lamellipodium assembly (GO:0030032)	1/26	0.122262	0.230559	0	0	8.0303	16.8764	ITGB1	GO_Biological_Process_2021	ffar2_M5
mononuclear cell differentiation (GO:1903131)	1/26	0.122262	0.230559	0	0	8.0303	16.8764	AXL	GO_Biological_Process_2021	ffar2_M5
ion gated channel activity (GO:0022839)	1/26	0.122262	0.254305	0	0	8.0303	16.8764	ANO1	GO_Molecular_Function_2021	ffar2_M5
negative regulation of protein polymerization (GO:0032272)	1/27	0.126657	0.254561	0	0	7.72106	15.9538	PFN1	GO_Biological_Process_2021	ffar2_M1
positive regulation of cellular component movement (GO:0051272)	1/27	0.126657	0.254561	0	0	7.72106	15.9538	RPS19	GO_Biological_Process_2021	ffar2_M1
positive regulation of nitric oxide biosynthetic process (GO:0045429)	1/27	0.126657	0.254561	0	0	7.72106	15.9538	HSP90AA1	GO_Biological_Process_2021	ffar2_M1
positive regulation of toll-like receptor signaling pathway (GO:0034123)	1/27	0.126657	0.254561	0	0	7.72106	15.9538	CYBA	GO_Biological_Process_2021	ffar2_M1
negative regulation of actin filament bundle assembly (GO:0032232)	1/27	0.126657	0.254561	0	0	7.72106	15.9538	PFN1	GO_Biological_Process_2021	ffar2_M1
negative regulation of cation channel activity (GO:2001258)	1/27	0.126657	0.232992	0	0	7.72106	15.9538	TRDN	GO_Biological_Process_2021	ffar2_M2
negative regulation of insulin receptor signaling pathway (GO:0046627)	1/27	0.126657	0.232992	0	0	7.72106	15.9538	KANK1	GO_Biological_Process_2021	ffar2_M2
regulation of cell junction assembly (GO:1901888)	1/27	0.126657	0.232992	0	0	7.72106	15.9538	PDLIM5	GO_Biological_Process_2021	ffar2_M2
camera-type eye development (GO:0043010)	1/27	0.126657	0.232992	0	0	7.72106	15.9538	CACNA1C	GO_Biological_Process_2021	ffar2_M2
negative regulation of plasma membrane bounded cell projection assembly (GO:0120033)	1/27	0.126657	0.232992	0	0	7.72106	15.9538	KANK1	GO_Biological_Process_2021	ffar2_M2
negative regulation of protein polymerization (GO:0032272)	1/27	0.126657	0.232992	0	0	7.72106	15.9538	KANK1	GO_Biological_Process_2021	ffar2_M2
regulation of epidermal growth factor-activated receptor activity (GO:0007176)	1/27	0.126657	0.232992	0	0	7.72106	15.9538	CBLB	GO_Biological_Process_2021	ffar2_M2
cellular response to unfolded protein (GO:0034620)	1/27	0.126657	0.232992	0	0	7.72106	15.9538	PRKN	GO_Biological_Process_2021	ffar2_M2
entrainment of circadian clock by photoperiod (GO:0043153)	1/27	0.126657	0.232992	0	0	7.72106	15.9538	FBXL17	GO_Biological_Process_2021	ffar2_M2
release of sequestered calcium ion into cytosol (GO:0051209)	1/27	0.126657	0.232992	0	0	7.72106	15.9538	RYR2	GO_Biological_Process_2021	ffar2_M2
positive regulation of mitotic cell cycle (GO:0045931)	1/27	0.126657	0.232992	0	0	7.72106	15.9538	MEIS2	GO_Biological_Process_2021	ffar2_M2
positive regulation of muscle cell differentiation (GO:0051149)	1/27	0.126657	0.232992	0	0	7.72106	15.9538	CDH2	GO_Biological_Process_2021	ffar2_M2
positive regulation of striated muscle cell differentiation (GO:0051155)	1/27	0.126657	0.232992	0	0	7.72106	15.9538	AKAP6	GO_Biological_Process_2021	ffar2_M2
mitotic chromosome condensation (GO:0007076)	1/27	0.126657	0.232992	0	0	7.72106	15.9538	TTN	GO_Biological_Process_2021	ffar2_M2
negative regulation of actin filament bundle assembly (GO:0032232)	1/27	0.126657	0.232992	0	0	7.72106	15.9538	PRKN	GO_Biological_Process_2021	ffar2_M2
protein peptidyl-prolyl isomerization (GO:0000413)	1/27	0.126657	0.26727	0	0	7.72106	15.9538	FKBP5	GO_Biological_Process_2021	ffar2_M3
positive regulation of BMP signaling pathway (GO:0030513)	1/27	0.126657	0.26727	0	0	7.72106	15.9538	RBPJ	GO_Biological_Process_2021	ffar2_M3
release of sequestered calcium ion into cytosol (GO:0051209)	1/27	0.126657	0.26727	0	0	7.72106	15.9538	ITPR2	GO_Biological_Process_2021	ffar2_M3
cellular senescence (GO:0090398)	1/27	0.126657	0.26727	0	0	7.72106	15.9538	NSMCE2	GO_Biological_Process_2021	ffar2_M3
chondroitin sulfate proteoglycan biosynthetic process (GO:0050650)	1/27	0.126657	0.26727	0	0	7.72106	15.9538	CHST11	GO_Biological_Process_2021	ffar2_M3
ADP binding (GO:0043531)	1/27	0.126657	0.264979	0	0	7.72106	15.9538	ME1	GO_Molecular_Function_2021	ffar2_M3
metal ion transmembrane transporter activity (GO:0046873)	1/27	0.126657	0.264979	0	0	7.72106	15.9538	ITPR2	GO_Molecular_Function_2021	ffar2_M3
protein peptidyl-prolyl isomerization (GO:0000413)	1/27	0.082951	0.15082	0	0	12.1551	30.2601	PPIC	GO_Biological_Process_2021	ffar2_M4
negative regulation of catalytic activity (GO:0043086)	1/27	0.082951	0.15082	0	0	12.1551	30.2601	NES	GO_Biological_Process_2021	ffar2_M4
regulation of cardiac muscle cell contraction (GO:0086004)	1/27	0.082951	0.15082	0	0	12.1551	30.2601	CAV1	GO_Biological_Process_2021	ffar2_M4
regulation of cell junction assembly (GO:1901888)	1/27	0.082951	0.15082	0	0	12.1551	30.2601	CLDN5	GO_Biological_Process_2021	ffar2_M4
camera-type eye development (GO:0043010)	1/27	0.082951	0.15082	0	0	12.1551	30.2601	NES	GO_Biological_Process_2021	ffar2_M4
negative regulation of protein polymerization (GO:0032272)	1/27	0.082951	0.15082	0	0	12.1551	30.2601	CDH5	GO_Biological_Process_2021	ffar2_M4
positive regulation of BMP signaling pathway (GO:0030513)	1/27	0.082951	0.15082	0	0	12.1551	30.2601	CDH5	GO_Biological_Process_2021	ffar2_M4
positive regulation of calcium ion transmembrane transport (GO:1904427)	1/27	0.082951	0.15082	0	0	12.1551	30.2601	RAMP3	GO_Biological_Process_2021	ffar2_M4
regulation of vasculature development (GO:1901342)	1/27	0.082951	0.15082	0	0	12.1551	30.2601	EMP2	GO_Biological_Process_2021	ffar2_M4
response to glucocorticoid (GO:0051384)	1/27	0.082951	0.15082	0	0	12.1551	30.2601	FAM107A	GO_Biological_Process_2021	ffar2_M4
positive regulation of toll-like receptor signaling pathway (GO:0034123)	1/27	0.082951	0.15082	0	0	12.1551	30.2601	CAV1	GO_Biological_Process_2021	ffar2_M4
metal ion transmembrane transporter activity (GO:0046873)	1/27	0.082951	0.149312	0	0	12.1551	30.2601	AQP1	GO_Molecular_Function_2021	ffar2_M4
regulation of blood coagulation (GO:0030193)	1/27	0.126657	0.233694	0	0	7.72106	15.9538	TFPI	GO_Biological_Process_2021	ffar2_M5
cellular senescence (GO:0090398)	1/27	0.126657	0.233694	0	0	7.72106	15.9538	TBX2	GO_Biological_Process_2021	ffar2_M5
chondroitin sulfate proteoglycan biosynthetic process (GO:0050650)	1/27	0.126657	0.233694	0	0	7.72106	15.9538	BGN	GO_Biological_Process_2021	ffar2_M5
positive regulation of cellular component movement (GO:0051272)	1/27	0.126657	0.233694	0	0	7.72106	15.9538	CAVIN1	GO_Biological_Process_2021	ffar2_M5
response to glucocorticoid (GO:0051384)	1/27	0.126657	0.233694	0	0	7.72106	15.9538	SSTR2	GO_Biological_Process_2021	ffar2_M5
positive regulation of nuclear division (GO:0051785)	1/27	0.126657	0.233694	0	0	7.72106	15.9538	PDGFRB	GO_Biological_Process_2021	ffar2_M5
microtubule polymerization or depolymerization (GO:0031109)	1/27	0.126657	0.233694	0	0	7.72106	15.9538	TPPP3	GO_Biological_Process_2021	ffar2_M5
presynaptic endocytosis (GO:0140238)	1/27	0.126657	0.233694	0	0	7.72106	15.9538	SNCG	GO_Biological_Process_2021	ffar2_M5
negative regulation of actin filament bundle assembly (GO:0032232)	1/27	0.126657	0.233694	0	0	7.72106	15.9538	DLC1	GO_Biological_Process_2021	ffar2_M5
aminopeptidase activity (GO:0004177)	1/27	0.126657	0.256603	0	0	7.72106	15.9538	ENPEP	GO_Molecular_Function_2021	ffar2_M5
androgen receptor binding (GO:0050681)	1/27	0.126657	0.256603	0	0	7.72106	15.9538	TGFB1I1	GO_Molecular_Function_2021	ffar2_M5
cellular response to epidermal growth factor stimulus (GO:0071364)	1/28	0.131029	0.254571	0	0	7.43472	15.1098	EEF1A1	GO_Biological_Process_2021	ffar2_M1
cristae formation (GO:0042407)	1/28	0.131029	0.254571	0	0	7.43472	15.1098	ATP5F1E	GO_Biological_Process_2021	ffar2_M1
regulation of postsynapse organization (GO:0099175)	1/28	0.131029	0.254571	0	0	7.43472	15.1098	CFL1	GO_Biological_Process_2021	ffar2_M1
regulation of reactive oxygen species biosynthetic process (GO:1903426)	1/28	0.131029	0.254571	0	0	7.43472	15.1098	CYBA	GO_Biological_Process_2021	ffar2_M1
positive regulation of defense response to virus by host (GO:0002230)	1/28	0.131029	0.254571	0	0	7.43472	15.1098	HSP90AA1	GO_Biological_Process_2021	ffar2_M1
positive regulation of fibroblast proliferation (GO:0048146)	1/28	0.131029	0.254571	0	0	7.43472	15.1098	S100A6	GO_Biological_Process_2021	ffar2_M1
positive regulation of microtubule polymerization (GO:0031116)	1/28	0.131029	0.254571	0	0	7.43472	15.1098	RPS3	GO_Biological_Process_2021	ffar2_M1
positive regulation of nitric oxide metabolic process (GO:1904407)	1/28	0.131029	0.254571	0	0	7.43472	15.1098	HSP90AA1	GO_Biological_Process_2021	ffar2_M1
T cell activation involved in immune response (GO:0002286)	1/28	0.131029	0.254571	0	0	7.43472	15.1098	FCER1G	GO_Biological_Process_2021	ffar2_M1
mucosal immune response (GO:0002385)	1/28	0.131029	0.254571	0	0	7.43472	15.1098	RPL39	GO_Biological_Process_2021	ffar2_M1
protein depolymerization (GO:0051261)	1/28	0.131029	0.254571	0	0	7.43472	15.1098	CFL1	GO_Biological_Process_2021	ffar2_M1
negative regulation of calcium ion transmembrane transporter activity (GO:1901020)	1/28	0.131029	0.233625	0	0	7.43472	15.1098	TRDN	GO_Biological_Process_2021	ffar2_M2
negative regulation of cellular response to insulin stimulus (GO:1900077)	1/28	0.131029	0.233625	0	0	7.43472	15.1098	KANK1	GO_Biological_Process_2021	ffar2_M2
receptor clustering (GO:0043113)	1/28	0.131029	0.233625	0	0	7.43472	15.1098	DLG2	GO_Biological_Process_2021	ffar2_M2
regulation of calcium-mediated signaling (GO:0050848)	1/28	0.131029	0.233625	0	0	7.43472	15.1098	CDH13	GO_Biological_Process_2021	ffar2_M2
carbohydrate derivative biosynthetic process (GO:1901137)	1/28	0.131029	0.233625	0	0	7.43472	15.1098	LARGE1	GO_Biological_Process_2021	ffar2_M2
negative regulation of oxidative stress-induced cell death (GO:1903202)	1/28	0.131029	0.233625	0	0	7.43472	15.1098	PRKN	GO_Biological_Process_2021	ffar2_M2
regulation of DNA damage response, signal transduction by p53 class mediator (GO:0043516)	1/28	0.131029	0.233625	0	0	7.43472	15.1098	ANKRD1	GO_Biological_Process_2021	ffar2_M2
regulation of insulin secretion involved in cellular response to glucose stimulus (GO:0061178)	1/28	0.131029	0.233625	0	0	7.43472	15.1098	EFNA5	GO_Biological_Process_2021	ffar2_M2
regulation of plasma membrane bounded cell projection organization (GO:0120035)	1/28	0.131029	0.233625	0	0	7.43472	15.1098	IL1RAPL1	GO_Biological_Process_2021	ffar2_M2
photoperiodism (GO:0009648)	1/28	0.131029	0.233625	0	0	7.43472	15.1098	FBXL17	GO_Biological_Process_2021	ffar2_M2
regulation of small molecule metabolic process (GO:0062012)	1/28	0.131029	0.233625	0	0	7.43472	15.1098	PRKN	GO_Biological_Process_2021	ffar2_M2
positive regulation of response to wounding (GO:1903036)	1/28	0.131029	0.233625	0	0	7.43472	15.1098	KANK1	GO_Biological_Process_2021	ffar2_M2
positive regulation of synapse assembly (GO:0051965)	1/28	0.131029	0.233625	0	0	7.43472	15.1098	IL1RAPL1	GO_Biological_Process_2021	ffar2_M2
ventricular septum morphogenesis (GO:0060412)	1/28	0.131029	0.233625	0	0	7.43472	15.1098	ZFPM2	GO_Biological_Process_2021	ffar2_M2
protein localization to cell surface (GO:0034394)	1/28	0.131029	0.233625	0	0	7.43472	15.1098	ANK2	GO_Biological_Process_2021	ffar2_M2
nuclear inner membrane (GO:0005637)	1/28	0.131029	0.227117	0	0	7.43472	15.1098	DPY19L2	GO_Cellular_Component_2021	ffar2_M2
sodium ion transmembrane transporter activity (GO:0015081)	1/28	0.131029	0.212267	0	0	7.43472	15.1098	SLC8A1	GO_Molecular_Function_2021	ffar2_M2
bile acid and bile salt transport (GO:0015721)	1/28	0.131029	0.272001	0	0	7.43472	15.1098	SLCO2B1	GO_Biological_Process_2021	ffar2_M3
positive regulation of fibroblast proliferation (GO:0048146)	1/28	0.131029	0.272001	0	0	7.43472	15.1098	PDGFC	GO_Biological_Process_2021	ffar2_M3
regulation of DNA damage response, signal transduction by p53 class mediator (GO:0043516)	1/28	0.131029	0.272001	0	0	7.43472	15.1098	SPRED1	GO_Biological_Process_2021	ffar2_M3
regulation of neuron migration (GO:2001222)	1/28	0.131029	0.272001	0	0	7.43472	15.1098	ZNF609	GO_Biological_Process_2021	ffar2_M3
regulation of postsynapse organization (GO:0099175)	1/28	0.131029	0.272001	0	0	7.43472	15.1098	SIPA1L1	GO_Biological_Process_2021	ffar2_M3
melanosome (GO:0042470)	1/28	0.131029	0.431915	0	0	7.43472	15.1098	MYO5A	GO_Cellular_Component_2021	ffar2_M3
sarcoplasmic reticulum membrane (GO:0033017)	1/28	0.131029	0.431915	0	0	7.43472	15.1098	ITPR2	GO_Cellular_Component_2021	ffar2_M3
sodium ion transmembrane transporter activity (GO:0015081)	1/28	0.131029	0.267098	0	0	7.43472	15.1098	SLC9A9	GO_Molecular_Function_2021	ffar2_M3
NAD binding (GO:0051287)	1/28	0.131029	0.267098	0	0	7.43472	15.1098	ME1	GO_Molecular_Function_2021	ffar2_M3
regulation of multicellular organismal development (GO:2000026)	1/28	0.08589	0.153375	0	0	11.7043	28.7304	SOX17	GO_Biological_Process_2021	ffar2_M4
positive regulation of fibroblast proliferation (GO:0048146)	1/28	0.08589	0.153375	0	0	11.7043	28.7304	AQP1	GO_Biological_Process_2021	ffar2_M4
response to ketone (GO:1901654)	1/28	0.08589	0.153375	0	0	11.7043	28.7304	CAV1	GO_Biological_Process_2021	ffar2_M4
sarcomere organization (GO:0045214)	1/28	0.08589	0.153375	0	0	11.7043	28.7304	TNNT3	GO_Biological_Process_2021	ffar2_M4
positive regulation of phosphatidylinositol 3-kinase activity (GO:0043552)	1/28	0.08589	0.153375	0	0	11.7043	28.7304	FLT1	GO_Biological_Process_2021	ffar2_M4
positive regulation of protein import into nucleus (GO:0042307)	1/28	0.08589	0.153375	0	0	11.7043	28.7304	HYAL2	GO_Biological_Process_2021	ffar2_M4
protein localization to cell surface (GO:0034394)	1/28	0.08589	0.153375	0	0	11.7043	28.7304	EMP2	GO_Biological_Process_2021	ffar2_M4
regulation of insulin secretion involved in cellular response to glucose stimulus (GO:0061178)	1/28	0.131029	0.235991	0	0	7.43472	15.1098	ANO1	GO_Biological_Process_2021	ffar2_M5
regulation of microtubule polymerization or depolymerization (GO:0031110)	1/28	0.131029	0.235991	0	0	7.43472	15.1098	MAP1B	GO_Biological_Process_2021	ffar2_M5
regulation of muscle contraction (GO:0006937)	1/28	0.131029	0.235991	0	0	7.43472	15.1098	MYL9	GO_Biological_Process_2021	ffar2_M5
regulation of neuron migration (GO:2001222)	1/28	0.131029	0.235991	0	0	7.43472	15.1098	COL3A1	GO_Biological_Process_2021	ffar2_M5
regulation of sodium ion transmembrane transport (GO:1902305)	1/28	0.131029	0.235991	0	0	7.43472	15.1098	FXYD6	GO_Biological_Process_2021	ffar2_M5
glycerophospholipid catabolic process (GO:0046475)	1/28	0.131029	0.235991	0	0	7.43472	15.1098	PLA2G5	GO_Biological_Process_2021	ffar2_M5
sarcomere organization (GO:0045214)	1/28	0.131029	0.235991	0	0	7.43472	15.1098	CSRP2	GO_Biological_Process_2021	ffar2_M5
leukocyte cell-cell adhesion (GO:0007159)	1/28	0.131029	0.235991	0	0	7.43472	15.1098	ITGB1	GO_Biological_Process_2021	ffar2_M5
positive regulation of phosphatidylinositol 3-kinase activity (GO:0043552)	1/28	0.131029	0.235991	0	0	7.43472	15.1098	PDGFRB	GO_Biological_Process_2021	ffar2_M5
positive regulation of response to wounding (GO:1903036)	1/28	0.131029	0.235991	0	0	7.43472	15.1098	ITGB1	GO_Biological_Process_2021	ffar2_M5
protein depolymerization (GO:0051261)	1/28	0.131029	0.235991	0	0	7.43472	15.1098	GSN	GO_Biological_Process_2021	ffar2_M5
actin filament polymerization (GO:0030041)	1/29	0.13538	0.25932	0	0	7.16883	14.3353	AIF1	GO_Biological_Process_2021	ffar2_M1
regulation of actin polymerization or depolymerization (GO:0008064)	1/29	0.13538	0.25932	0	0	7.16883	14.3353	PFN1	GO_Biological_Process_2021	ffar2_M1
regulation of ubiquitin-protein transferase activity (GO:0051438)	1/29	0.13538	0.25932	0	0	7.16883	14.3353	RPS2	GO_Biological_Process_2021	ffar2_M1
positive regulation of leukocyte migration (GO:0002687)	1/29	0.13538	0.25932	0	0	7.16883	14.3353	AIF1	GO_Biological_Process_2021	ffar2_M1
hydrogen peroxide metabolic process (GO:0042743)	1/29	0.13538	0.25932	0	0	7.16883	14.3353	CYBA	GO_Biological_Process_2021	ffar2_M1
telomere maintenance via telomerase (GO:0007004)	1/29	0.13538	0.25932	0	0	7.16883	14.3353	HSP90AA1	GO_Biological_Process_2021	ffar2_M1
kinesin binding (GO:0019894)	1/29	0.13538	0.259479	0	0	7.16883	14.3353	ACTB	GO_Molecular_Function_2021	ffar2_M1
aggrephagy (GO:0035973)	1/29	0.13538	0.237941	0	0	7.16883	14.3353	PRKN	GO_Biological_Process_2021	ffar2_M2
regulation of DNA biosynthetic process (GO:2000278)	1/29	0.13538	0.237941	0	0	7.16883	14.3353	ANKRD1	GO_Biological_Process_2021	ffar2_M2
glial cell differentiation (GO:0010001)	1/29	0.13538	0.237941	0	0	7.16883	14.3353	CDH2	GO_Biological_Process_2021	ffar2_M2
response to zinc ion (GO:0010043)	1/29	0.13538	0.237941	0	0	7.16883	14.3353	PAM	GO_Biological_Process_2021	ffar2_M2
hydrogen peroxide metabolic process (GO:0042743)	1/29	0.13538	0.237941	0	0	7.16883	14.3353	PXDNL	GO_Biological_Process_2021	ffar2_M2
transition metal ion homeostasis (GO:0055076)	1/29	0.13538	0.237941	0	0	7.16883	14.3353	PRKN	GO_Biological_Process_2021	ffar2_M2
protein K11-linked ubiquitination (GO:0070979)	1/29	0.13538	0.237941	0	0	7.16883	14.3353	PRKN	GO_Biological_Process_2021	ffar2_M2
ubiquitin conjugating enzyme binding (GO:0031624)	1/29	0.13538	0.217144	0	0	7.16883	14.3353	PRKN	GO_Molecular_Function_2021	ffar2_M2
regulation of protein targeting to membrane (GO:0090313)	1/29	0.13538	0.276537	0	0	7.16883	14.3353	C2CD5	GO_Biological_Process_2021	ffar2_M3
actin filament polymerization (GO:0030041)	1/29	0.13538	0.276537	0	0	7.16883	14.3353	GAS7	GO_Biological_Process_2021	ffar2_M3
establishment of endothelial barrier (GO:0061028)	1/29	0.13538	0.276537	0	0	7.16883	14.3353	RAPGEF1	GO_Biological_Process_2021	ffar2_M3
aggrephagy (GO:0035973)	1/29	0.13538	0.276537	0	0	7.16883	14.3353	WDFY3	GO_Biological_Process_2021	ffar2_M3
regulation of actin polymerization or depolymerization (GO:0008064)	1/29	0.13538	0.276537	0	0	7.16883	14.3353	FCHSD2	GO_Biological_Process_2021	ffar2_M3
regulation of neuronal synaptic plasticity (GO:0048168)	1/29	0.13538	0.276537	0	0	7.16883	14.3353	MCTP1	GO_Biological_Process_2021	ffar2_M3
actin filament polymerization (GO:0030041)	1/29	0.088819	0.156509	0	0	11.2857	27.3245	FAM107A	GO_Biological_Process_2021	ffar2_M4
regulation of actin polymerization or depolymerization (GO:0008064)	1/29	0.088819	0.156509	0	0	11.2857	27.3245	ESAM	GO_Biological_Process_2021	ffar2_M4
negative regulation of wound healing (GO:0061045)	1/29	0.088819	0.156509	0	0	11.2857	27.3245	CD34	GO_Biological_Process_2021	ffar2_M4
positive regulation of dephosphorylation (GO:0035306)	1/29	0.088819	0.156509	0	0	11.2857	27.3245	CDH5	GO_Biological_Process_2021	ffar2_M4
lamellipodium organization (GO:0097581)	1/29	0.088819	0.156509	0	0	11.2857	27.3245	S1PR1	GO_Biological_Process_2021	ffar2_M4
rough endoplasmic reticulum (GO:0005791)	1/29	0.088819	0.175417	0	0	11.2857	27.3245	CA4	GO_Cellular_Component_2021	ffar2_M4
actin filament polymerization (GO:0030041)	1/29	0.13538	0.239011	0	0	7.16883	14.3353	GSN	GO_Biological_Process_2021	ffar2_M5
negative regulation of epithelial to mesenchymal transition (GO:0010719)	1/29	0.13538	0.239011	0	0	7.16883	14.3353	VASN	GO_Biological_Process_2021	ffar2_M5
beta-catenin-TCF complex assembly (GO:1904837)	1/29	0.13538	0.239011	0	0	7.16883	14.3353	MYC	GO_Biological_Process_2021	ffar2_M5
negative regulation of interferon-gamma production (GO:0032689)	1/29	0.13538	0.239011	0	0	7.16883	14.3353	AXL	GO_Biological_Process_2021	ffar2_M5
negative regulation of myeloid leukocyte differentiation (GO:0002762)	1/29	0.13538	0.239011	0	0	7.16883	14.3353	MYC	GO_Biological_Process_2021	ffar2_M5
negative regulation of wound healing (GO:0061045)	1/29	0.13538	0.239011	0	0	7.16883	14.3353	TFPI	GO_Biological_Process_2021	ffar2_M5
establishment of mitotic spindle localization (GO:0040001)	1/29	0.13538	0.239011	0	0	7.16883	14.3353	ITGB1	GO_Biological_Process_2021	ffar2_M5
positive regulation of dephosphorylation (GO:0035306)	1/29	0.13538	0.239011	0	0	7.16883	14.3353	DLC1	GO_Biological_Process_2021	ffar2_M5
positive regulation of extrinsic apoptotic signaling pathway (GO:2001238)	1/29	0.13538	0.239011	0	0	7.16883	14.3353	AGT	GO_Biological_Process_2021	ffar2_M5
lamellipodium organization (GO:0097581)	1/29	0.13538	0.239011	0	0	7.16883	14.3353	ITGB1	GO_Biological_Process_2021	ffar2_M5
inorganic anion transmembrane transporter activity (GO:0015103)	1/29	0.13538	0.259461	0	0	7.16883	14.3353	ANO1	GO_Molecular_Function_2021	ffar2_M5
phospholipase A2 activity (GO:0004623)	1/29	0.13538	0.259461	0	0	7.16883	14.3353	PLA2G5	GO_Molecular_Function_2021	ffar2_M5
metallocarboxypeptidase activity (GO:0004181)	1/29	0.13538	0.259461	0	0	7.16883	14.3353	CPE	GO_Molecular_Function_2021	ffar2_M5
protein phosphatase inhibitor activity (GO:0004864)	1/29	0.13538	0.259461	0	0	7.16883	14.3353	PPP1R14A	GO_Molecular_Function_2021	ffar2_M5
negative regulation of cytoskeleton organization (GO:0051494)	1/30	0.13971	0.260281	0	0	6.92128	13.6224	PFN1	GO_Biological_Process_2021	ffar2_M1
negative regulation of gene expression, epigenetic (GO:0045814)	1/30	0.13971	0.260281	0	0	6.92128	13.6224	H3-3A	GO_Biological_Process_2021	ffar2_M1
regulation of long-term synaptic potentiation (GO:1900271)	1/30	0.13971	0.260281	0	0	6.92128	13.6224	TYROBP	GO_Biological_Process_2021	ffar2_M1
plasma membrane invagination (GO:0099024)	1/30	0.13971	0.260281	0	0	6.92128	13.6224	AIF1	GO_Biological_Process_2021	ffar2_M1
regulation of protein localization to membrane (GO:1905475)	1/30	0.13971	0.260281	0	0	6.92128	13.6224	ACTB	GO_Biological_Process_2021	ffar2_M1
RNA-dependent DNA biosynthetic process (GO:0006278)	1/30	0.13971	0.260281	0	0	6.92128	13.6224	HSP90AA1	GO_Biological_Process_2021	ffar2_M1
maintenance of blood-brain barrier (GO:0035633)	1/30	0.13971	0.260281	0	0	6.92128	13.6224	ACTB	GO_Biological_Process_2021	ffar2_M1
morphogenesis of an epithelium (GO:0002009)	1/30	0.13971	0.260281	0	0	6.92128	13.6224	ACTB	GO_Biological_Process_2021	ffar2_M1
regulation of catecholamine secretion (GO:0050433)	1/30	0.13971	0.242098	0	0	6.92128	13.6224	PRKN	GO_Biological_Process_2021	ffar2_M2
regulation of cation transmembrane transport (GO:1904062)	1/30	0.13971	0.242098	0	0	6.92128	13.6224	FGF12	GO_Biological_Process_2021	ffar2_M2
regulation of protein localization to membrane (GO:1905475)	1/30	0.13971	0.242098	0	0	6.92128	13.6224	PRKN	GO_Biological_Process_2021	ffar2_M2
ion homeostasis (GO:0050801)	1/30	0.13971	0.242098	0	0	6.92128	13.6224	CAMK2D	GO_Biological_Process_2021	ffar2_M2
zinc ion homeostasis (GO:0055069)	1/30	0.13971	0.242098	0	0	6.92128	13.6224	PRKN	GO_Biological_Process_2021	ffar2_M2
positive regulation of B cell proliferation (GO:0030890)	1/30	0.13971	0.280886	0	0	6.92128	13.6224	IL7	GO_Biological_Process_2021	ffar2_M3
CENP-A containing chromatin organization (GO:0061641)	1/30	0.13971	0.280886	0	0	6.92128	13.6224	CENPP	GO_Biological_Process_2021	ffar2_M3
CENP-A containing nucleosome assembly (GO:0034080)	1/30	0.13971	0.280886	0	0	6.92128	13.6224	CENPP	GO_Biological_Process_2021	ffar2_M3
chondroitin sulfate metabolic process (GO:0030204)	1/30	0.13971	0.280886	0	0	6.92128	13.6224	CHST11	GO_Biological_Process_2021	ffar2_M3
positive regulation of small GTPase mediated signal transduction (GO:0051057)	1/30	0.13971	0.280886	0	0	6.92128	13.6224	RAPGEF1	GO_Biological_Process_2021	ffar2_M3
plasma membrane invagination (GO:0099024)	1/30	0.13971	0.280886	0	0	6.92128	13.6224	ELMO1	GO_Biological_Process_2021	ffar2_M3
protein serine/threonine kinase inhibitor activity (GO:0030291)	1/30	0.13971	0.281188	0	0	6.92128	13.6224	SPRED1	GO_Molecular_Function_2021	ffar2_M3
regulation of long-term synaptic potentiation (GO:1900271)	1/30	0.091739	0.159546	0	0	10.896	26.0285	FAM107A	GO_Biological_Process_2021	ffar2_M4
regulation of striated muscle contraction (GO:0006942)	1/30	0.091739	0.159546	0	0	10.896	26.0285	TNNT3	GO_Biological_Process_2021	ffar2_M4
regulation of vasoconstriction (GO:0019229)	1/30	0.091739	0.159546	0	0	10.896	26.0285	CAV1	GO_Biological_Process_2021	ffar2_M4
positive regulation of lipid kinase activity (GO:0090218)	1/30	0.091739	0.159546	0	0	10.896	26.0285	FLT1	GO_Biological_Process_2021	ffar2_M4
positive regulation of phosphate metabolic process (GO:0045937)	1/30	0.091739	0.159546	0	0	10.896	26.0285	ITGA6	GO_Biological_Process_2021	ffar2_M4
positive regulation of protein import (GO:1904591)	1/30	0.091739	0.159546	0	0	10.896	26.0285	HYAL2	GO_Biological_Process_2021	ffar2_M4
negative regulation of Notch signaling pathway (GO:0045746)	1/30	0.13971	0.239466	0	0	6.92128	13.6224	NOTCH3	GO_Biological_Process_2021	ffar2_M5
chondroitin sulfate metabolic process (GO:0030204)	1/30	0.13971	0.239466	0	0	6.92128	13.6224	BGN	GO_Biological_Process_2021	ffar2_M5
phosphatidylcholine acyl-chain remodeling (GO:0036151)	1/30	0.13971	0.239466	0	0	6.92128	13.6224	PLA2G5	GO_Biological_Process_2021	ffar2_M5
plasma membrane invagination (GO:0099024)	1/30	0.13971	0.239466	0	0	6.92128	13.6224	GSN	GO_Biological_Process_2021	ffar2_M5
regulation of protein localization to membrane (GO:1905475)	1/30	0.13971	0.239466	0	0	6.92128	13.6224	GSN	GO_Biological_Process_2021	ffar2_M5
establishment of spindle orientation (GO:0051294)	1/30	0.13971	0.239466	0	0	6.92128	13.6224	ITGB1	GO_Biological_Process_2021	ffar2_M5
regulation of vasoconstriction (GO:0019229)	1/30	0.13971	0.239466	0	0	6.92128	13.6224	AGT	GO_Biological_Process_2021	ffar2_M5
heterotypic cell-cell adhesion (GO:0034113)	1/30	0.13971	0.239466	0	0	6.92128	13.6224	ITGB1	GO_Biological_Process_2021	ffar2_M5
positive regulation of lipid kinase activity (GO:0090218)	1/30	0.13971	0.239466	0	0	6.92128	13.6224	PDGFRB	GO_Biological_Process_2021	ffar2_M5
maintenance of blood-brain barrier (GO:0035633)	1/30	0.13971	0.239466	0	0	6.92128	13.6224	ITGB1	GO_Biological_Process_2021	ffar2_M5
termination of RNA polymerase I transcription (GO:0006363)	1/30	0.13971	0.239466	0	0	6.92128	13.6224	CAVIN1	GO_Biological_Process_2021	ffar2_M5
microtubule polymerization (GO:0046785)	1/30	0.13971	0.239466	0	0	6.92128	13.6224	TPPP3	GO_Biological_Process_2021	ffar2_M5
primary neural tube formation (GO:0014020)	1/30	0.13971	0.239466	0	0	6.92128	13.6224	DLC1	GO_Biological_Process_2021	ffar2_M5
O-acyltransferase activity (GO:0008374)	1/30	0.13971	0.259461	0	0	6.92128	13.6224	GPAT2	GO_Molecular_Function_2021	ffar2_M5
neuropeptide receptor activity (GO:0008188)	1/30	0.13971	0.259461	0	0	6.92128	13.6224	SSTR2	GO_Molecular_Function_2021	ffar2_M5
WW domain binding (GO:0050699)	1/30	0.13971	0.259461	0	0	6.92128	13.6224	PMEPA1	GO_Molecular_Function_2021	ffar2_M5
regulation of cellular senescence (GO:2000772)	1/31	0.144017	0.264086	0	0	6.69024	12.9645	B2M	GO_Biological_Process_2021	ffar2_M1
negative regulation of proteasomal ubiquitin-dependent protein catabolic process (GO:0032435)	1/31	0.144017	0.264086	0	0	6.69024	12.9645	RPL11	GO_Biological_Process_2021	ffar2_M1
positive regulation of locomotion (GO:0040017)	1/31	0.144017	0.264086	0	0	6.69024	12.9645	AIF1	GO_Biological_Process_2021	ffar2_M1
positive regulation of mononuclear cell migration (GO:0071677)	1/31	0.144017	0.264086	0	0	6.69024	12.9645	AIF1	GO_Biological_Process_2021	ffar2_M1
positive regulation of ubiquitin-protein transferase activity (GO:0051443)	1/31	0.144017	0.264086	0	0	6.69024	12.9645	RPS2	GO_Biological_Process_2021	ffar2_M1
Hsp70 protein binding (GO:0030544)	1/31	0.144017	0.262889	0	0	6.69024	12.9645	RPS3	GO_Molecular_Function_2021	ffar2_M1
kinase activator activity (GO:0019209)	1/31	0.144017	0.262889	0	0	6.69024	12.9645	RPLP1	GO_Molecular_Function_2021	ffar2_M1
monocarboxylic acid binding (GO:0033293)	1/31	0.144017	0.262889	0	0	6.69024	12.9645	PSAP	GO_Molecular_Function_2021	ffar2_M1
negative regulation of proteasomal ubiquitin-dependent protein catabolic process (GO:0032435)	1/31	0.144017	0.246426	0	0	6.69024	12.9645	FHIT	GO_Biological_Process_2021	ffar2_M2
cellular response to cAMP (GO:0071320)	1/31	0.144017	0.246426	0	0	6.69024	12.9645	AKAP6	GO_Biological_Process_2021	ffar2_M2
positive regulation of proteolysis involved in cellular protein catabolic process (GO:1903052)	1/31	0.144017	0.246426	0	0	6.69024	12.9645	PRKN	GO_Biological_Process_2021	ffar2_M2
positive regulation of RNA splicing (GO:0033120)	1/31	0.144017	0.246426	0	0	6.69024	12.9645	RBM20	GO_Biological_Process_2021	ffar2_M2
Hsp70 protein binding (GO:0030544)	1/31	0.144017	0.22569	0	0	6.69024	12.9645	PRKN	GO_Molecular_Function_2021	ffar2_M2
glucuronosyltransferase activity (GO:0015020)	1/31	0.144017	0.22569	0	0	6.69024	12.9645	LARGE1	GO_Molecular_Function_2021	ffar2_M2
regulation of cellular pH (GO:0030641)	1/31	0.144017	0.286148	0	0	6.69024	12.9645	SLC9A9	GO_Biological_Process_2021	ffar2_M3
cellular response to cAMP (GO:0071320)	1/31	0.144017	0.286148	0	0	6.69024	12.9645	RAPGEF1	GO_Biological_Process_2021	ffar2_M3
regulation of macrophage derived foam cell differentiation (GO:0010743)	1/31	0.144017	0.286148	0	0	6.69024	12.9645	ABCA1	GO_Biological_Process_2021	ffar2_M3
peptide cross-linking (GO:0018149)	1/31	0.144017	0.286148	0	0	6.69024	12.9645	F13A1	GO_Biological_Process_2021	ffar2_M3
glucuronosyltransferase activity (GO:0015020)	1/31	0.144017	0.286235	0	0	6.69024	12.9645	EXT1	GO_Molecular_Function_2021	ffar2_M3
aminoglycan catabolic process (GO:0006026)	1/31	0.09465	0.163189	0	0	10.5323	24.8306	HYAL2	GO_Biological_Process_2021	ffar2_M4
cellular response to cAMP (GO:0071320)	1/31	0.09465	0.163189	0	0	10.5323	24.8306	AQP1	GO_Biological_Process_2021	ffar2_M4
positive regulation of mononuclear cell migration (GO:0071677)	1/31	0.09465	0.163189	0	0	10.5323	24.8306	JAM2	GO_Biological_Process_2021	ffar2_M4
positive regulation of proteolysis involved in cellular protein catabolic process (GO:1903052)	1/31	0.09465	0.163189	0	0	10.5323	24.8306	ECSCR	GO_Biological_Process_2021	ffar2_M4
catenin complex (GO:0016342)	1/31	0.09465	0.178032	0	0	10.5323	24.8306	CDH5	GO_Cellular_Component_2021	ffar2_M4
regulation of cellular component size (GO:0032535)	1/31	0.144017	0.244622	0	0	6.69024	12.9645	EPS8	GO_Biological_Process_2021	ffar2_M5
cellular response to cAMP (GO:0071320)	1/31	0.144017	0.244622	0	0	6.69024	12.9645	IGFBP5	GO_Biological_Process_2021	ffar2_M5
peptide cross-linking (GO:0018149)	1/31	0.144017	0.244622	0	0	6.69024	12.9645	COL3A1	GO_Biological_Process_2021	ffar2_M5
positive regulation of Rho protein signal transduction (GO:0035025)	1/31	0.144017	0.244622	0	0	6.69024	12.9645	COL3A1	GO_Biological_Process_2021	ffar2_M5
tube closure (GO:0060606)	1/31	0.144017	0.244622	0	0	6.69024	12.9645	DLC1	GO_Biological_Process_2021	ffar2_M5
monocarboxylic acid binding (GO:0033293)	1/31	0.144017	0.262903	0	0	6.69024	12.9645	NR2F2	GO_Molecular_Function_2021	ffar2_M5
intracellular sequestering of iron ion (GO:0006880)	2/5	0.000245	0.00606	0	0	135.354	1125.32	FTH1;FTL	GO_Biological_Process_2021	ffar2_M1
large ribosomal subunit rRNA binding (GO:0070180)	2/5	0.000245	0.002961	0	0	135.354	1125.32	RPL12;RPL23	GO_Molecular_Function_2021	ffar2_M1
membrane depolarization during AV node cell action potential (GO:0086045)	2/5	0.000245	0.004028	0	0	135.354	1125.32	CACNB2;CACNA1C	GO_Biological_Process_2021	ffar2_M2
positive regulation of the force of heart contraction (GO:0098735)	2/5	0.000245	0.004028	0	0	135.354	1125.32	RYR2;SLC8A1	GO_Biological_Process_2021	ffar2_M2
sarcoglycan complex (GO:0016012)	2/5	0.000245	0.001821	0	0	135.354	1125.32	SGCD;SGCG	GO_Cellular_Component_2021	ffar2_M2
negative regulation of smooth muscle contraction (GO:0045986)	2/5	0.000245	0.046934	0	0	135.354	1125.32	DOCK4;KCNMA1	GO_Biological_Process_2021	ffar2_M3
negative regulation of blood coagulation, intrinsic pathway (GO:2000267)	2/5	0.0001	0.003643	0	0	214.333	1973.7	F8;A2M	GO_Biological_Process_2021	ffar2_M4
regulation of blood coagulation, intrinsic pathway (GO:2000266)	2/5	0.0001	0.003643	0	0	214.333	1973.7	F8;A2M	GO_Biological_Process_2021	ffar2_M4
cardiac endothelial cell differentiation (GO:0003348)	2/5	0.0001	0.003643	0	0	214.333	1973.7	SOX17;SOX18	GO_Biological_Process_2021	ffar2_M4
endocardial cell differentiation (GO:0060956)	2/5	0.0001	0.003643	0	0	214.333	1973.7	SOX17;SOX18	GO_Biological_Process_2021	ffar2_M4
calcitonin family receptor activity (GO:0097642)	2/5	0.0001	0.011721	0	0	214.333	1973.7	RAMP2;RAMP3	GO_Molecular_Function_2021	ffar2_M4
glycolipid transport (GO:0046836)	2/6	0.000366	0.007869	0	0	101.51	803.118	NPC2;PSAP	GO_Biological_Process_2021	ffar2_M1
MHC class I protein complex (GO:0042612)	2/6	0.000366	0.001896	0	0	101.51	803.118	HLA-B;B2M	GO_Cellular_Component_2021	ffar2_M1
bundle of His cell-Purkinje myocyte adhesion involved in cell communication (GO:0086073)	2/6	0.000366	0.005393	0	0	101.51	803.118	PKP2;CTNNA3	GO_Biological_Process_2021	ffar2_M2
release of sequestered calcium ion into cytosol by sarcoplasmic reticulum (GO:0014808)	2/6	0.000366	0.005393	0	0	101.51	803.118	RYR2;TRDN	GO_Biological_Process_2021	ffar2_M2
striated muscle hypertrophy (GO:0014897)	2/6	0.000366	0.005393	0	0	101.51	803.118	RYR2;TTN	GO_Biological_Process_2021	ffar2_M2
dystroglycan complex (GO:0016011)	2/6	0.000366	0.002242	0	0	101.51	803.118	SGCD;SGCG	GO_Cellular_Component_2021	ffar2_M2
amylin receptor signaling pathway (GO:0097647)	2/6	0.00015	0.004799	0	0	160.742	1415.36	RAMP2;RAMP3	GO_Biological_Process_2021	ffar2_M4
positive regulation of endothelial cell development (GO:1901552)	2/6	0.00015	0.004799	0	0	160.742	1415.36	CDH5;CLDN5	GO_Biological_Process_2021	ffar2_M4
positive regulation of establishment of endothelial barrier (GO:1903142)	2/6	0.00015	0.004799	0	0	160.742	1415.36	CDH5;CLDN5	GO_Biological_Process_2021	ffar2_M4
ATP-activated inward rectifier potassium channel activity (GO:0015272)	2/6	0.000366	0.009527	0	0	101.51	803.118	KCNJ8;ABCC9	GO_Molecular_Function_2021	ffar2_M5
ferric iron binding (GO:0008199)	2/7	0.000511	0.005346	0	0	81.2041	615.404	FTH1;FTL	GO_Molecular_Function_2021	ffar2_M1
AV node cell action potential (GO:0086016)	2/7	0.000511	0.006722	0	0	81.2041	615.404	CACNB2;CACNA1C	GO_Biological_Process_2021	ffar2_M2
cardiac muscle cell-cardiac muscle cell adhesion (GO:0086042)	2/7	0.000511	0.006722	0	0	81.2041	615.404	PKP2;CTNNA3	GO_Biological_Process_2021	ffar2_M2
cellular response to caffeine (GO:0071313)	2/7	0.000511	0.006722	0	0	81.2041	615.404	RYR2;SLC8A1	GO_Biological_Process_2021	ffar2_M2
detection of muscle stretch (GO:0035995)	2/7	0.000511	0.006722	0	0	81.2041	615.404	CDH2;TTN	GO_Biological_Process_2021	ffar2_M2
release of sequestered calcium ion into cytosol by endoplasmic reticulum (GO:1903514)	2/7	0.000511	0.006722	0	0	81.2041	615.404	RYR2;TRDN	GO_Biological_Process_2021	ffar2_M2
response to caffeine (GO:0031000)	2/7	0.000511	0.006722	0	0	81.2041	615.404	RYR2;SLC8A1	GO_Biological_Process_2021	ffar2_M2
positive regulation of voltage-gated calcium channel activity (GO:1901387)	2/7	0.000511	0.006722	0	0	81.2041	615.404	CACNB2;CACNA2D1	GO_Biological_Process_2021	ffar2_M2
regulation of Rab protein signal transduction (GO:0032483)	2/7	0.000511	0.06528	0	0	81.2041	615.404	DENND1A;DENND4C	GO_Biological_Process_2021	ffar2_M3
receptor-mediated endocytosis of virus by host cell (GO:0019065)	2/7	0.00021	0.005798	0	0	128.587	1089.23	CAV2;CAV1	GO_Biological_Process_2021	ffar2_M4
calcitonin family receptor signaling pathway (GO:0097646)	2/7	0.00021	0.005798	0	0	128.587	1089.23	RAMP2;RAMP3	GO_Biological_Process_2021	ffar2_M4
glycerol transport (GO:0015793)	2/7	0.00021	0.005798	0	0	128.587	1089.23	AQP3;AQP1	GO_Biological_Process_2021	ffar2_M4
G protein-coupled receptor dimeric complex (GO:0038037)	2/7	0.00021	0.001505	0	0	128.587	1089.23	RAMP2;RAMP3	GO_Cellular_Component_2021	ffar2_M4
glycerol transmembrane transporter activity (GO:0015168)	2/7	0.00021	0.012256	0	0	128.587	1089.23	AQP3;AQP1	GO_Molecular_Function_2021	ffar2_M4
oxygen transport (GO:0015671)	2/7	0.000511	0.037013	0	0	81.2041	615.404	MYC;CYGB	GO_Biological_Process_2021	ffar2_M5
regulation of systemic arterial blood pressure by renin-angiotensin (GO:0003081)	2/7	0.000511	0.037013	0	0	81.2041	615.404	ENPEP;AGT	GO_Biological_Process_2021	ffar2_M5
insulin-like growth factor II binding (GO:0031995)	2/7	0.000511	0.011395	0	0	81.2041	615.404	IGFBP5;IGFBP4	GO_Molecular_Function_2021	ffar2_M5
antigen processing and presentation of exogenous peptide antigen via MHC class I, TAP-independent (GO:0002480)	2/8	0.00068	0.013525	0	0	67.6667	493.565	HLA-B;B2M	GO_Biological_Process_2021	ffar2_M1
cardiac muscle hypertrophy (GO:0003300)	2/8	0.00068	0.008272	0	0	67.6667	493.565	RYR2;TTN	GO_Biological_Process_2021	ffar2_M2
positive regulation of ryanodine-sensitive calcium-release channel activity (GO:0060316)	2/8	0.00068	0.008272	0	0	67.6667	493.565	AKAP6;TRDN	GO_Biological_Process_2021	ffar2_M2
cell-cell adhesion mediated by cadherin (GO:0044331)	2/8	0.000279	0.006878	0	0	107.15	877.042	AFDN;CDH5	GO_Biological_Process_2021	ffar2_M4
positive regulation of vascular associated smooth muscle cell migration (GO:1904754)	2/8	0.00068	0.037615	0	0	67.6667	493.565	IGFBP5;ADAMTS1	GO_Biological_Process_2021	ffar2_M5
vascular associated smooth muscle contraction (GO:0014829)	2/8	0.00068	0.037615	0	0	67.6667	493.565	ACTA2;EDNRB	GO_Biological_Process_2021	ffar2_M5
negative regulation of ubiquitin protein ligase activity (GO:1904667)	2/9	0.000871	0.016526	0	0	57.9971	408.649	RPL23;RPL11	GO_Biological_Process_2021	ffar2_M1
negative regulation of exocytosis (GO:0045920)	2/9	0.000871	0.010222	0	0	57.9971	408.649	PRKN;IL1RAPL1	GO_Biological_Process_2021	ffar2_M2
bundle of His cell to Purkinje myocyte communication (GO:0086069)	2/9	0.000871	0.010222	0	0	57.9971	408.649	PKP2;CTNNA3	GO_Biological_Process_2021	ffar2_M2
insulin-responsive compartment (GO:0032593)	2/9	0.000871	0.042672	0	0	57.9971	408.649	DENND4C;MYO5A	GO_Cellular_Component_2021	ffar2_M3
negative regulation of nitric oxide biosynthetic process (GO:0045019)	2/9	0.000358	0.007733	0	0	91.8387	728.822	CAV1;CD34	GO_Biological_Process_2021	ffar2_M4
negative regulation of nitric oxide metabolic process (GO:1904406)	2/9	0.000358	0.007733	0	0	91.8387	728.822	CAV1;CD34	GO_Biological_Process_2021	ffar2_M4
negative regulation of protein activation cascade (GO:2000258)	2/9	0.000358	0.007733	0	0	91.8387	728.822	F8;A2M	GO_Biological_Process_2021	ffar2_M4
positive regulation of protein kinase A signaling (GO:0010739)	2/9	0.000358	0.007733	0	0	91.8387	728.822	RAMP3;TCIM	GO_Biological_Process_2021	ffar2_M4
negative regulation of platelet aggregation (GO:0090331)	2/9	0.000871	0.043131	0	0	57.9971	408.649	C1QTNF1;CD9	GO_Biological_Process_2021	ffar2_M5
negative regulation of protein activation cascade (GO:2000258)	2/9	0.000871	0.043131	0	0	57.9971	408.649	SERPING1;TFPI	GO_Biological_Process_2021	ffar2_M5
sequestering of actin monomers (GO:0042989)	2/10	0.001085	0.019675	0	0	50.7449	346.392	TMSB4X;TMSB10	GO_Biological_Process_2021	ffar2_M1
modification-dependent macromolecule catabolic process (GO:0043632)	2/10	0.001085	0.019675	0	0	50.7449	346.392	RPS27A;UBA52	GO_Biological_Process_2021	ffar2_M1
autolysosome (GO:0044754)	2/10	0.001085	0.004782	0	0	50.7449	346.392	FTH1;FTL	GO_Cellular_Component_2021	ffar2_M1
regulation of actin filament-based movement (GO:1903115)	2/10	0.001085	0.011887	0	0	50.7449	346.392	MYBPC3;ANK2	GO_Biological_Process_2021	ffar2_M2
cellular response to purine-containing compound (GO:0071415)	2/10	0.001085	0.011887	0	0	50.7449	346.392	RYR2;SLC8A1	GO_Biological_Process_2021	ffar2_M2
regulation of high voltage-gated calcium channel activity (GO:1901841)	2/10	0.001085	0.011887	0	0	50.7449	346.392	CACNB2;CACNA2D1	GO_Biological_Process_2021	ffar2_M2
high voltage-gated calcium channel activity (GO:0008331)	2/10	0.001085	0.017164	0	0	50.7449	346.392	CACNB2;CACNA1C	GO_Molecular_Function_2021	ffar2_M2
endothelial tube morphogenesis (GO:0061154)	2/10	0.001085	0.075558	0	0	50.7449	346.392	STARD13;RBPJ	GO_Biological_Process_2021	ffar2_M3
mitochondrial respiratory chain complex IV (GO:0005751)	2/10	0.001085	0.011333	0	0	50.7449	346.392	COX4I2;NDUFA4L2	GO_Cellular_Component_2021	ffar2_M5
hematopoietic stem cell proliferation (GO:0071425)	2/11	0.001322	0.084377	0	0	45.1043	298.984	ETV6;RUNX1	GO_Biological_Process_2021	ffar2_M3
intracellular vesicle (GO:0097708)	2/11	0.001322	0.04318	0	0	45.1043	298.984	ABCA1;ITSN1	GO_Cellular_Component_2021	ffar2_M3
negative regulation of homotypic cell-cell adhesion (GO:0034111)	2/11	0.001322	0.04784	0	0	45.1043	298.984	C1QTNF1;CD9	GO_Biological_Process_2021	ffar2_M5
vasoconstriction (GO:0042310)	2/11	0.001322	0.04784	0	0	45.1043	298.984	ACTA2;EDNRB	GO_Biological_Process_2021	ffar2_M5
regulation of cell communication by electrical coupling involved in cardiac conduction (GO:1901844)	2/12	0.001581	0.016239	0	0	40.5918	261.804	CAMK2D;TRDN	GO_Biological_Process_2021	ffar2_M2
negative regulation of complement activation (GO:0045916)	2/12	0.000652	0.010223	0	0	64.2774	471.536	CD59;A2M	GO_Biological_Process_2021	ffar2_M4
negative regulation of vascular permeability (GO:0043116)	2/12	0.000652	0.010223	0	0	64.2774	471.536	CLDN5;RAMP2	GO_Biological_Process_2021	ffar2_M4
polyol transport (GO:0015791)	2/12	0.000652	0.010223	0	0	64.2774	471.536	AQP3;AQP1	GO_Biological_Process_2021	ffar2_M4
gas transport (GO:0015669)	2/12	0.001581	0.047992	0	0	40.5918	261.804	MYC;CYGB	GO_Biological_Process_2021	ffar2_M5
regulation of vascular associated smooth muscle cell migration (GO:1904752)	2/12	0.001581	0.047992	0	0	40.5918	261.804	IGFBP5;ADAMTS1	GO_Biological_Process_2021	ffar2_M5
inorganic ion transmembrane transport (GO:0098660)	2/12	0.001581	0.047992	0	0	40.5918	261.804	KCNJ8;ABCC9	GO_Biological_Process_2021	ffar2_M5
negative regulation of cell morphogenesis involved in differentiation (GO:0010771)	2/13	0.001862	0.018003	0	0	36.8998	231.948	KANK1;EFNA5	GO_Biological_Process_2021	ffar2_M2
cardiac cell development (GO:0055006)	2/13	0.001862	0.018003	0	0	36.8998	231.948	SLC8A1;TTN	GO_Biological_Process_2021	ffar2_M2
negative regulation of substrate adhesion-dependent cell spreading (GO:1900025)	2/13	0.001862	0.018003	0	0	36.8998	231.948	KANK1;EFNA5	GO_Biological_Process_2021	ffar2_M2
regulation of membrane repolarization (GO:0060306)	2/13	0.001862	0.018003	0	0	36.8998	231.948	CACNA2D1;AKAP6	GO_Biological_Process_2021	ffar2_M2
relaxation of cardiac muscle (GO:0055119)	2/13	0.001862	0.018003	0	0	36.8998	231.948	CAMK2D;SLC8A1	GO_Biological_Process_2021	ffar2_M2
purine-containing compound catabolic process (GO:0072523)	2/13	0.001862	0.097606	0	0	36.8998	231.948	DPYD;NT5C2	GO_Biological_Process_2021	ffar2_M3
water channel activity (GO:0015250)	2/13	0.000769	0.029975	0	0	58.4311	419.007	AQP3;AQP1	GO_Molecular_Function_2021	ffar2_M4
insulin-like growth factor I binding (GO:0031994)	2/13	0.001862	0.036317	0	0	36.8998	231.948	IGFBP5;IGFBP4	GO_Molecular_Function_2021	ffar2_M5
antigen processing and presentation of endogenous peptide antigen (GO:0002483)	2/14	0.002166	0.034652	0	0	33.8231	207.504	HLA-DRA;B2M	GO_Biological_Process_2021	ffar2_M1
maturation of LSU-rRNA from tricistronic rRNA transcript (SSU-rRNA, 5.8S rRNA, LSU-rRNA) (GO:0000463)	2/14	0.002166	0.034652	0	0	33.8231	207.504	RPL35;RPL7	GO_Biological_Process_2021	ffar2_M1
calcium ion import across plasma membrane (GO:0098703)	2/14	0.002166	0.019773	0	0	33.8231	207.504	CACNA2D1;SLC8A1	GO_Biological_Process_2021	ffar2_M2
positive regulation of cardiac muscle cell proliferation (GO:0060045)	2/14	0.002166	0.019773	0	0	33.8231	207.504	ERBB4;ZFPM2	GO_Biological_Process_2021	ffar2_M2
relaxation of muscle (GO:0090075)	2/14	0.002166	0.019773	0	0	33.8231	207.504	CAMK2D;SLC8A1	GO_Biological_Process_2021	ffar2_M2
positive regulation of potassium ion transmembrane transporter activity (GO:1901018)	2/14	0.002166	0.019773	0	0	33.8231	207.504	ACTN2;ANK2	GO_Biological_Process_2021	ffar2_M2
carbohydrate transport (GO:0008643)	2/14	0.000895	0.012783	0	0	53.5591	375.925	AQP3;AQP1	GO_Biological_Process_2021	ffar2_M4
regulation of vasculogenesis (GO:2001212)	2/14	0.000895	0.012783	0	0	53.5591	375.925	EMP2;CD34	GO_Biological_Process_2021	ffar2_M4
negative regulation of coagulation (GO:0050819)	2/14	0.002166	0.056611	0	0	33.8231	207.504	PROCR;TFPI	GO_Biological_Process_2021	ffar2_M5
cellular response to low-density lipoprotein particle stimulus (GO:0071404)	2/14	0.002166	0.056611	0	0	33.8231	207.504	ITGB1;CD9	GO_Biological_Process_2021	ffar2_M5
low-density lipoprotein particle remodeling (GO:0034374)	2/14	0.002166	0.056611	0	0	33.8231	207.504	PLA2G5;AGT	GO_Biological_Process_2021	ffar2_M5
negative regulation of ubiquitin-protein transferase activity (GO:0051444)	2/15	0.002491	0.038349	0	0	31.2198	187.167	RPL23;RPL11	GO_Biological_Process_2021	ffar2_M1
calcium ion import into cytosol (GO:1902656)	2/15	0.002491	0.022126	0	0	31.2198	187.167	CACNA2D1;SLC8A1	GO_Biological_Process_2021	ffar2_M2
protein kinase A signaling (GO:0010737)	2/15	0.002491	0.022126	0	0	31.2198	187.167	MYOM1;TTN	GO_Biological_Process_2021	ffar2_M2
water transmembrane transporter activity (GO:0005372)	2/15	0.00103	0.030139	0	0	49.4367	340.017	AQP3;AQP1	GO_Molecular_Function_2021	ffar2_M4
insulin-like growth factor binding (GO:0005520)	2/15	0.002491	0.037742	0	0	31.2198	187.167	IGFBP5;IGFBP4	GO_Molecular_Function_2021	ffar2_M5
cytochrome-c oxidase activity (GO:0004129)	2/15	0.002491	0.037742	0	0	31.2198	187.167	COX4I2;NDUFA4L2	GO_Molecular_Function_2021	ffar2_M5
regulation of intrinsic apoptotic signaling pathway in response to DNA damage (GO:1902229)	2/16	0.002837	0.042097	0	0	28.9883	170.013	RPS3;TPT1	GO_Biological_Process_2021	ffar2_M1
neutrophil activation (GO:0042119)	2/16	0.002837	0.042097	0	0	28.9883	170.013	FCER1G;TYROBP	GO_Biological_Process_2021	ffar2_M1
secondary lysosome (GO:0005767)	2/16	0.002837	0.009931	0	0	28.9883	170.013	FTH1;FTL	GO_Cellular_Component_2021	ffar2_M1
dendrite self-avoidance (GO:0070593)	2/16	0.002837	0.024541	0	0	28.9883	170.013	PALLD;NEXN	GO_Biological_Process_2021	ffar2_M2
retrograde axonal transport (GO:0008090)	2/16	0.002837	0.024541	0	0	28.9883	170.013	DLG2;DST	GO_Biological_Process_2021	ffar2_M2
protein localization to endoplasmic reticulum (GO:0070972)	2/16	0.002837	0.024541	0	0	28.9883	170.013	RYR2;ANK2	GO_Biological_Process_2021	ffar2_M2
phosphatidylinositol-5-phosphate binding (GO:0010314)	2/16	0.002837	0.030644	0	0	28.9883	170.013	OBSCN;PLEKHA5	GO_Molecular_Function_2021	ffar2_M2
transmembrane receptor protein phosphatase activity (GO:0019198)	2/16	0.002837	0.030644	0	0	28.9883	170.013	PTPRM;PTPRG	GO_Molecular_Function_2021	ffar2_M2
transmembrane receptor protein tyrosine phosphatase activity (GO:0005001)	2/16	0.002837	0.030644	0	0	28.9883	170.013	PTPRM;PTPRG	GO_Molecular_Function_2021	ffar2_M2
negative regulation of platelet activation (GO:0010544)	2/16	0.002837	0.070263	0	0	28.9883	170.013	C1QTNF1;CD9	GO_Biological_Process_2021	ffar2_M5
cation-transporting ATPase complex (GO:0090533)	2/16	0.002837	0.020171	0	0	28.9883	170.013	KCNJ8;ABCC9	GO_Cellular_Component_2021	ffar2_M5
positive regulation of smooth muscle cell migration (GO:0014911)	2/17	0.003205	0.045886	0	0	27.0544	155.372	AIF1;S100A11	GO_Biological_Process_2021	ffar2_M1
MHC class II protein complex binding (GO:0023026)	2/17	0.003205	0.030717	0	0	27.0544	155.372	HSP90AA1;HLA-DRA	GO_Molecular_Function_2021	ffar2_M1
regulation of metal ion transport (GO:0010959)	2/17	0.003205	0.026783	0	0	27.0544	155.372	CACNA2D1;ANK2	GO_Biological_Process_2021	ffar2_M2
muscle tissue morphogenesis (GO:0060415)	2/17	0.003205	0.026783	0	0	27.0544	155.372	ANKRD1;TTN	GO_Biological_Process_2021	ffar2_M2
regulation of establishment of endothelial barrier (GO:1903140)	2/17	0.001329	0.016877	0	0	42.8409	283.746	CDH5;CLDN5	GO_Biological_Process_2021	ffar2_M4
regulation of transferase activity (GO:0051338)	2/17	0.001329	0.016877	0	0	42.8409	283.746	EMP2;LDB2	GO_Biological_Process_2021	ffar2_M4
vasculature development (GO:0001944)	2/17	0.001329	0.016877	0	0	42.8409	283.746	CDH5;SOX18	GO_Biological_Process_2021	ffar2_M4
platelet alpha granule membrane (GO:0031092)	2/17	0.003205	0.020171	0	0	27.0544	155.372	SPARC;CD9	GO_Cellular_Component_2021	ffar2_M5
cellular response to alkaloid (GO:0071312)	2/18	0.003594	0.02858	0	0	25.3622	142.75	RYR2;SLC8A1	GO_Biological_Process_2021	ffar2_M2
positive regulation of cardiac muscle hypertrophy (GO:0010613)	2/18	0.003594	0.02858	0	0	25.3622	142.75	CAMK2D;AKAP6	GO_Biological_Process_2021	ffar2_M2
regulation of ventricular cardiac muscle cell membrane repolarization (GO:0060307)	2/18	0.003594	0.02858	0	0	25.3622	142.75	CACNA2D1;ANK2	GO_Biological_Process_2021	ffar2_M2
presynapse assembly (GO:0099054)	2/18	0.003594	0.02858	0	0	25.3622	142.75	LRRTM3;IL1RAPL1	GO_Biological_Process_2021	ffar2_M2
cellular response to glucocorticoid stimulus (GO:0071385)	2/18	0.001492	0.017555	0	0	40.1613	261.351	FAM107A;AQP1	GO_Biological_Process_2021	ffar2_M4
embryonic heart tube development (GO:0035050)	2/18	0.001492	0.017555	0	0	40.1613	261.351	SOX17;SOX18	GO_Biological_Process_2021	ffar2_M4
fluid transport (GO:0042044)	2/18	0.001492	0.017555	0	0	40.1613	261.351	AQP3;AQP1	GO_Biological_Process_2021	ffar2_M4
water transport (GO:0006833)	2/18	0.001492	0.017555	0	0	40.1613	261.351	AQP3;AQP1	GO_Biological_Process_2021	ffar2_M4
cellular response to zinc ion (GO:0071294)	2/18	0.003594	0.074156	0	0	25.3622	142.75	MT1A;MT1M	GO_Biological_Process_2021	ffar2_M5
nitric oxide mediated signal transduction (GO:0007263)	2/18	0.003594	0.074156	0	0	25.3622	142.75	GUCY1A1;AGT	GO_Biological_Process_2021	ffar2_M5
regulation of platelet aggregation (GO:0090330)	2/18	0.003594	0.074156	0	0	25.3622	142.75	C1QTNF1;CD9	GO_Biological_Process_2021	ffar2_M5
positive regulation of macrophage derived foam cell differentiation (GO:0010744)	2/18	0.003594	0.074156	0	0	25.3622	142.75	PLA2G5;AGT	GO_Biological_Process_2021	ffar2_M5
endoplasmic reticulum mannose trimming (GO:1904380)	2/19	0.004004	0.051659	0	0	23.8692	131.768	RPS27A;UBA52	GO_Biological_Process_2021	ffar2_M1
myeloid cell activation involved in immune response (GO:0002275)	2/19	0.004004	0.051659	0	0	23.8692	131.768	FCER1G;TYROBP	GO_Biological_Process_2021	ffar2_M1
neural crest cell differentiation (GO:0014033)	2/19	0.004004	0.031087	0	0	23.8692	131.768	CDH2;FBXL17	GO_Biological_Process_2021	ffar2_M2
detection of mechanical stimulus (GO:0050982)	2/19	0.004004	0.031087	0	0	23.8692	131.768	CDH2;TTN	GO_Biological_Process_2021	ffar2_M2
establishment or maintenance of apical/basal cell polarity (GO:0035088)	2/19	0.004004	0.031087	0	0	23.8692	131.768	PATJ;DLG2	GO_Biological_Process_2021	ffar2_M2
ankyrin binding (GO:0030506)	2/19	0.004004	0.040541	0	0	23.8692	131.768	OBSCN;SLC8A1	GO_Molecular_Function_2021	ffar2_M2
SUMO transferase activity (GO:0019789)	2/19	0.004004	0.159161	0	0	23.8692	131.768	HDAC4;NSMCE2	GO_Molecular_Function_2021	ffar2_M3
actin filament capping (GO:0051693)	2/19	0.004004	0.074156	0	0	23.8692	131.768	EPS8;GSN	GO_Biological_Process_2021	ffar2_M5
barbed-end actin filament capping (GO:0051016)	2/19	0.004004	0.074156	0	0	23.8692	131.768	EPS8;GSN	GO_Biological_Process_2021	ffar2_M5
cellular response to copper ion (GO:0071280)	2/19	0.004004	0.074156	0	0	23.8692	131.768	MT1A;MT1M	GO_Biological_Process_2021	ffar2_M5
regulation of insulin-like growth factor receptor signaling pathway (GO:0043567)	2/19	0.004004	0.074156	0	0	23.8692	131.768	IGFBP5;IGFBP4	GO_Biological_Process_2021	ffar2_M5
leukotriene biosynthetic process (GO:0019370)	2/19	0.004004	0.074156	0	0	23.8692	131.768	GGT5;PLA2G5	GO_Biological_Process_2021	ffar2_M5
regulation of protein kinase A signaling (GO:0010738)	2/20	0.001845	0.021257	0	0	35.6953	224.705	RAMP3;TCIM	GO_Biological_Process_2021	ffar2_M4
regulation of smooth muscle cell migration (GO:0014910)	2/20	0.004434	0.07953	0	0	22.5419	122.14	PDGFRB;IGFBP5	GO_Biological_Process_2021	ffar2_M5
error-prone translesion synthesis (GO:0042276)	2/21	0.004885	0.0595	0	0	21.3545	113.638	RPS27A;UBA52	GO_Biological_Process_2021	ffar2_M1
regulation of ubiquitin protein ligase activity (GO:1904666)	2/21	0.004885	0.0595	0	0	21.3545	113.638	RPL23;RPL11	GO_Biological_Process_2021	ffar2_M1
fibroblast growth factor binding (GO:0017134)	2/21	0.004885	0.043217	0	0	21.3545	113.638	RPS19;RPS2	GO_Molecular_Function_2021	ffar2_M1
regulation of cardiac muscle cell proliferation (GO:0060043)	2/21	0.004885	0.036492	0	0	21.3545	113.638	ERBB4;ZFPM2	GO_Biological_Process_2021	ffar2_M2
negative regulation of ion transmembrane transporter activity (GO:0032413)	2/21	0.004885	0.036492	0	0	21.3545	113.638	CAMK2D;ACTN2	GO_Biological_Process_2021	ffar2_M2
focal adhesion assembly (GO:0048041)	2/21	0.004885	0.036492	0	0	21.3545	113.638	ACTN2;SORBS1	GO_Biological_Process_2021	ffar2_M2
3',5'-cyclic-nucleotide phosphodiesterase activity (GO:0004114)	2/21	0.004885	0.046555	0	0	21.3545	113.638	PDE1C;PDE3A	GO_Molecular_Function_2021	ffar2_M2
regulation of cardiac muscle cell proliferation (GO:0060043)	2/21	0.004885	0.155925	0	0	21.3545	113.638	RBPJ;RUNX1	GO_Biological_Process_2021	ffar2_M3
positive regulation of vascular associated smooth muscle cell proliferation (GO:1904707)	2/21	0.004885	0.083585	0	0	21.3545	113.638	IGFBP5;ADAMTS1	GO_Biological_Process_2021	ffar2_M5
nucleotide-excision repair, DNA duplex unwinding (GO:0000717)	2/22	0.005356	0.061562	0	0	20.2857	106.083	RPS27A;UBA52	GO_Biological_Process_2021	ffar2_M1
error-free translesion synthesis (GO:0070987)	2/22	0.005356	0.061562	0	0	20.2857	106.083	RPS27A;UBA52	GO_Biological_Process_2021	ffar2_M1
microglial cell activation (GO:0001774)	2/22	0.005356	0.061562	0	0	20.2857	106.083	TYROBP;AIF1	GO_Biological_Process_2021	ffar2_M1
protein mannosylation (GO:0035268)	2/22	0.005356	0.038635	0	0	20.2857	106.083	DPY19L2;LARGE1	GO_Biological_Process_2021	ffar2_M2
regulation of cardiac muscle cell membrane repolarization (GO:0099623)	2/22	0.005356	0.038635	0	0	20.2857	106.083	CACNA2D1;ANK2	GO_Biological_Process_2021	ffar2_M2
regulation of voltage-gated calcium channel activity (GO:1901385)	2/22	0.005356	0.038635	0	0	20.2857	106.083	CACNB2;DMD	GO_Biological_Process_2021	ffar2_M2
protein kinase A regulatory subunit binding (GO:0034237)	2/22	0.005356	0.046822	0	0	20.2857	106.083	RYR2;AKAP6	GO_Molecular_Function_2021	ffar2_M2
negative regulation of cyclin-dependent protein kinase activity (GO:1904030)	2/22	0.005356	0.089478	0	0	20.2857	106.083	CAMK2N1;NR2F2	GO_Biological_Process_2021	ffar2_M5
nucleotide-excision repair, DNA damage recognition (GO:0000715)	2/23	0.005848	0.064573	0	0	19.3188	99.3316	RPS27A;UBA52	GO_Biological_Process_2021	ffar2_M1
cyclic-nucleotide phosphodiesterase activity (GO:0004112)	2/23	0.005848	0.046822	0	0	19.3188	99.3316	PDE1C;PDE3A	GO_Molecular_Function_2021	ffar2_M2
response to copper ion (GO:0046688)	2/23	0.005848	0.09184	0	0	19.3188	99.3316	MT1A;MT1M	GO_Biological_Process_2021	ffar2_M5
nucleotide-binding domain, leucine rich repeat containing receptor signaling pathway (GO:0035872)	2/24	0.006359	0.065678	0	0	18.4397	93.2672	RPS27A;UBA52	GO_Biological_Process_2021	ffar2_M1
nucleotide-excision repair, DNA gap filling (GO:0006297)	2/24	0.006359	0.065678	0	0	18.4397	93.2672	RPS27A;UBA52	GO_Biological_Process_2021	ffar2_M1
protein alpha-1,2-demannosylation (GO:0036508)	2/24	0.006359	0.065678	0	0	18.4397	93.2672	RPS27A;UBA52	GO_Biological_Process_2021	ffar2_M1
ferrous iron binding (GO:0008198)	2/24	0.006359	0.052231	0	0	18.4397	93.2672	FTH1;FTL	GO_Molecular_Function_2021	ffar2_M1
regulation of cardiac muscle hypertrophy (GO:0010611)	2/24	0.006359	0.043602	0	0	18.4397	93.2672	CAMK2D;MLIP	GO_Biological_Process_2021	ffar2_M2
cardiac muscle cell differentiation (GO:0055007)	2/24	0.006359	0.043602	0	0	18.4397	93.2672	SLC8A1;TTN	GO_Biological_Process_2021	ffar2_M2
cellular response to catecholamine stimulus (GO:0071870)	2/24	0.006359	0.043602	0	0	18.4397	93.2672	PRKN;RYR2	GO_Biological_Process_2021	ffar2_M2
neuromuscular junction development (GO:0007528)	2/24	0.006359	0.043602	0	0	18.4397	93.2672	CACNB2;PDZRN3	GO_Biological_Process_2021	ffar2_M2
cell adhesion mediator activity (GO:0098631)	2/24	0.006359	0.046822	0	0	18.4397	93.2672	PALLD;NEXN	GO_Molecular_Function_2021	ffar2_M2
negative regulation of protein tyrosine kinase activity (GO:0061099)	2/24	0.002659	0.028359	0	0	29.1994	173.151	CAV1;HYAL2	GO_Biological_Process_2021	ffar2_M4
leukotriene metabolic process (GO:0006691)	2/24	0.006359	0.094974	0	0	18.4397	93.2672	GGT5;PLA2G5	GO_Biological_Process_2021	ffar2_M5
positive regulation of phospholipase activity (GO:0010518)	2/24	0.006359	0.094974	0	0	18.4397	93.2672	PDGFRB;PLA2G5	GO_Biological_Process_2021	ffar2_M5
cAMP-mediated signaling (GO:0019933)	2/25	0.006889	0.045896	0	0	17.6371	87.7942	PDE3A;AKAP6	GO_Biological_Process_2021	ffar2_M2
divalent inorganic cation homeostasis (GO:0072507)	2/25	0.006889	0.045896	0	0	17.6371	87.7942	PRKN;SLC8A1	GO_Biological_Process_2021	ffar2_M2
positive regulation of lipid metabolic process (GO:0045834)	2/25	0.006889	0.045896	0	0	17.6371	87.7942	ZBTB20;SORBS1	GO_Biological_Process_2021	ffar2_M2
ventricular cardiac muscle tissue development (GO:0003229)	2/25	0.006889	0.045896	0	0	17.6371	87.7942	MYBPC3;PKP2	GO_Biological_Process_2021	ffar2_M2
peptide catabolic process (GO:0043171)	2/25	0.006889	0.099733	0	0	17.6371	87.7942	GGT5;ENPEP	GO_Biological_Process_2021	ffar2_M5
energy derivation by oxidation of organic compounds (GO:0015980)	2/25	0.006889	0.099733	0	0	17.6371	87.7942	MYC;COX4I2	GO_Biological_Process_2021	ffar2_M5
inward rectifier potassium channel activity (GO:0005242)	2/25	0.006889	0.076764	0	0	17.6371	87.7942	KCNJ8;ABCC9	GO_Molecular_Function_2021	ffar2_M5
negative regulation of proteolysis involved in cellular protein catabolic process (GO:1903051)	2/26	0.007439	0.073135	0	0	16.9014	82.8339	RPL23;RPL11	GO_Biological_Process_2021	ffar2_M1
global genome nucleotide-excision repair (GO:0070911)	2/26	0.007439	0.073135	0	0	16.9014	82.8339	RPS27A;UBA52	GO_Biological_Process_2021	ffar2_M1
positive regulation of T cell mediated cytotoxicity (GO:0001916)	2/26	0.007439	0.073135	0	0	16.9014	82.8339	HLA-B;HLA-DRA	GO_Biological_Process_2021	ffar2_M1
endosome lumen (GO:0031904)	2/26	0.007439	0.023925	0	0	16.9014	82.8339	B2M;CTSS	GO_Cellular_Component_2021	ffar2_M1
regulation of potassium ion transmembrane transporter activity (GO:1901016)	2/26	0.007439	0.047629	0	0	16.9014	82.8339	ACTN2;ANK2	GO_Biological_Process_2021	ffar2_M2
regulation of synapse organization (GO:0050807)	2/26	0.007439	0.047629	0	0	16.9014	82.8339	IL1RAPL1;PDLIM5	GO_Biological_Process_2021	ffar2_M2
lamellipodium assembly (GO:0030032)	2/26	0.007439	0.047629	0	0	16.9014	82.8339	ABLIM1;CDH13	GO_Biological_Process_2021	ffar2_M2
membrane depolarization during action potential (GO:0086010)	2/26	0.007439	0.047629	0	0	16.9014	82.8339	CACNA1C;SLC8A1	GO_Biological_Process_2021	ffar2_M2
phosphatidylinositol-4-phosphate binding (GO:0070273)	2/26	0.007439	0.052396	0	0	16.9014	82.8339	OBSCN;PLEKHA5	GO_Molecular_Function_2021	ffar2_M2
clathrin-dependent endocytosis (GO:0072583)	2/26	0.007439	0.219164	0	0	16.9014	82.8339	FCHSD2;ITSN1	GO_Biological_Process_2021	ffar2_M3
phosphatidylinositol-3,4-bisphosphate binding (GO:0043325)	2/26	0.007439	0.212642	0	0	16.9014	82.8339	FCHSD2;GAB2	GO_Molecular_Function_2021	ffar2_M3
cytoplasmic pattern recognition receptor signaling pathway (GO:0002753)	2/27	0.008008	0.076878	0	0	16.2245	78.3205	RPS27A;UBA52	GO_Biological_Process_2021	ffar2_M1
stress-activated protein kinase signaling cascade (GO:0031098)	2/27	0.008008	0.076878	0	0	16.2245	78.3205	RPS27A;UBA52	GO_Biological_Process_2021	ffar2_M1
regulation of cell junction assembly (GO:1901888)	2/27	0.008008	0.22086	0	0	16.2245	78.3205	RAPGEF1;RUNX1	GO_Biological_Process_2021	ffar2_M3
negative regulation of endothelial cell apoptotic process (GO:2000352)	2/27	0.00336	0.032783	0	0	25.6916	146.332	CDH5;RAMP2	GO_Biological_Process_2021	ffar2_M4
regulation of blood coagulation (GO:0030193)	2/27	0.00336	0.032783	0	0	25.6916	146.332	CAV1;CD34	GO_Biological_Process_2021	ffar2_M4
cellular response to cadmium ion (GO:0071276)	2/27	0.008008	0.110818	0	0	16.2245	78.3205	MT1A;MT1M	GO_Biological_Process_2021	ffar2_M5
nucleotide-binding oligomerization domain containing signaling pathway (GO:0070423)	2/28	0.008596	0.081564	0	0	15.5997	74.1989	RPS27A;UBA52	GO_Biological_Process_2021	ffar2_M1
lumenal side of endoplasmic reticulum membrane (GO:0098553)	2/28	0.008596	0.026229	0	0	15.5997	74.1989	HLA-B;HLA-DRA	GO_Cellular_Component_2021	ffar2_M1
integral component of lumenal side of endoplasmic reticulum membrane (GO:0071556)	2/28	0.008596	0.026229	0	0	15.5997	74.1989	HLA-B;HLA-DRA	GO_Cellular_Component_2021	ffar2_M1
regulation of calcineurin-NFAT signaling cascade (GO:0070884)	2/28	0.008596	0.053307	0	0	15.5997	74.1989	FHL2;AKAP6	GO_Biological_Process_2021	ffar2_M2
regulation of postsynapse organization (GO:0099175)	2/28	0.008596	0.053307	0	0	15.5997	74.1989	IL1RAPL1;PDLIM5	GO_Biological_Process_2021	ffar2_M2
regulation of sodium ion transmembrane transport (GO:1902305)	2/28	0.008596	0.053307	0	0	15.5997	74.1989	CAMK2D;FGF12	GO_Biological_Process_2021	ffar2_M2
regulation of muscle contraction (GO:0006937)	2/28	0.003611	0.034394	0	0	24.7022	138.917	CAV1;TNNT3	GO_Biological_Process_2021	ffar2_M4
cellular zinc ion homeostasis (GO:0006882)	2/28	0.008596	0.115558	0	0	15.5997	74.1989	MT1A;MT1M	GO_Biological_Process_2021	ffar2_M5
positive regulation of fibroblast proliferation (GO:0048146)	2/28	0.008596	0.115558	0	0	15.5997	74.1989	MYC;AGT	GO_Biological_Process_2021	ffar2_M5
aggrephagy (GO:0035973)	2/29	0.009203	0.082524	0	0	15.0212	70.4224	RPS27A;UBA52	GO_Biological_Process_2021	ffar2_M1
nucleotide-excision repair, preincision complex assembly (GO:0006294)	2/29	0.009203	0.082524	0	0	15.0212	70.4224	RPS27A;UBA52	GO_Biological_Process_2021	ffar2_M1
regulation of T cell mediated cytotoxicity (GO:0001914)	2/29	0.009203	0.082524	0	0	15.0212	70.4224	HLA-B;HLA-DRA	GO_Biological_Process_2021	ffar2_M1
transition metal ion homeostasis (GO:0055076)	2/29	0.009203	0.082524	0	0	15.0212	70.4224	B2M;FTL	GO_Biological_Process_2021	ffar2_M1
MyD88-dependent toll-like receptor signaling pathway (GO:0002755)	2/29	0.009203	0.082524	0	0	15.0212	70.4224	RPS27A;UBA52	GO_Biological_Process_2021	ffar2_M1
lamellipodium organization (GO:0097581)	2/29	0.009203	0.056714	0	0	15.0212	70.4224	ABLIM1;CDH13	GO_Biological_Process_2021	ffar2_M2
negative regulation of epithelial to mesenchymal transition (GO:0010719)	2/29	0.009203	0.227406	0	0	15.0212	70.4224	SPRED1;LDLRAD4	GO_Biological_Process_2021	ffar2_M3
establishment of endothelial barrier (GO:0061028)	2/29	0.003871	0.036008	0	0	23.7861	132.115	AFDN;SOX18	GO_Biological_Process_2021	ffar2_M4
positive regulation of extrinsic apoptotic signaling pathway (GO:2001238)	2/29	0.003871	0.036008	0	0	23.7861	132.115	HYAL2;CAV1	GO_Biological_Process_2021	ffar2_M4
regulation of DNA biosynthetic process (GO:2000278)	2/29	0.009203	0.118632	0	0	15.0212	70.4224	PDGFRB;MYC	GO_Biological_Process_2021	ffar2_M5
response to cadmium ion (GO:0046686)	2/29	0.009203	0.118632	0	0	15.0212	70.4224	MT1A;MT1M	GO_Biological_Process_2021	ffar2_M5
response to zinc ion (GO:0010043)	2/29	0.009203	0.118632	0	0	15.0212	70.4224	MT1A;MT1M	GO_Biological_Process_2021	ffar2_M5
voltage-gated calcium channel activity involved in cardiac muscle cell action potential (GO:0086007)	3/5	1.2e-06	4.88e-05	0	0	307.701	4193.92	CACNB2;CACNA2D1;CACNA1C	GO_Molecular_Function_2021	ffar2_M2
caveola assembly (GO:0070836)	3/5	3.11e-07	4.98e-05	0	0	490.18	7344.5	CAV2;CAV1;EMP2	GO_Biological_Process_2021	ffar2_M4
rough endoplasmic reticulum membrane (GO:0030867)	3/6	2.4e-06	1.78e-05	0	0	205.124	2654.37	RPS28;RPS29;RPL27	GO_Cellular_Component_2021	ffar2_M1
plasma membrane raft assembly (GO:0044854)	3/6	6.21e-07	8.28e-05	0	0	326.771	4670.33	CAV2;CAV1;EMP2	GO_Biological_Process_2021	ffar2_M4
response to host defenses (GO:0052200)	3/7	4.18e-06	0.000118	0	0	153.835	1905.15	RPS27A;B2M;UBA52	GO_Biological_Process_2021	ffar2_M1
modulation by symbiont of host defense response (GO:0052031)	3/7	4.18e-06	0.000118	0	0	153.835	1905.15	RPS27A;B2M;UBA52	GO_Biological_Process_2021	ffar2_M1
small ribosomal subunit rRNA binding (GO:0070181)	3/9	9.97e-06	0.000143	0	0	102.546	1180.94	RPS14;RPS3;RPS13	GO_Molecular_Function_2021	ffar2_M1
[truncated: 3,515 more rows]

## Sheet: hca_ffar3_hdwgcna_enrich_GO
Term	Overlap	P.value	Adjusted.P.value	Old.P.value	Old.Adjusted.P.value	Odds.Ratio	Combined.Score	Genes	db	module
negative regulation of blood coagulation, intrinsic pathway (GO:2000267)	1/5	0.024754	0.102809	0	0	50.2424	185.836	F8	GO_Biological_Process_2021	ffar3_Total_M1
regulation of astrocyte activation (GO:0061888)	1/5	0.024754	0.102809	0	0	50.2424	185.836	IL6	GO_Biological_Process_2021	ffar3_Total_M1
atrial cardiac muscle tissue morphogenesis (GO:0055009)	1/5	0.024754	0.102809	0	0	50.2424	185.836	ENG	GO_Biological_Process_2021	ffar3_Total_M1
axon choice point recognition (GO:0016198)	1/5	0.024754	0.102809	0	0	50.2424	185.836	APP	GO_Biological_Process_2021	ffar3_Total_M1
negative regulation of gonadotropin secretion (GO:0032277)	1/5	0.024754	0.102809	0	0	50.2424	185.836	GJA1	GO_Biological_Process_2021	ffar3_Total_M1
regulation of blood coagulation, intrinsic pathway (GO:2000266)	1/5	0.024754	0.102809	0	0	50.2424	185.836	F8	GO_Biological_Process_2021	ffar3_Total_M1
regulation of cell proliferation involved in heart morphogenesis (GO:2000136)	1/5	0.024754	0.102809	0	0	50.2424	185.836	ENG	GO_Biological_Process_2021	ffar3_Total_M1
carbon dioxide transport (GO:0015670)	1/5	0.024754	0.102809	0	0	50.2424	185.836	AQP1	GO_Biological_Process_2021	ffar3_Total_M1
cardiac cell fate commitment (GO:0060911)	1/5	0.024754	0.102809	0	0	50.2424	185.836	SOX17	GO_Biological_Process_2021	ffar3_Total_M1
negative regulation of myelination (GO:0031642)	1/5	0.024754	0.102809	0	0	50.2424	185.836	JAM2	GO_Biological_Process_2021	ffar3_Total_M1
caveola assembly (GO:0070836)	1/5	0.024754	0.102809	0	0	50.2424	185.836	CAV2	GO_Biological_Process_2021	ffar3_Total_M1
regulation of granulocyte colony-stimulating factor production (GO:0071655)	1/5	0.024754	0.102809	0	0	50.2424	185.836	CD34	GO_Biological_Process_2021	ffar3_Total_M1
regulation of hippocampal neuron apoptotic process (GO:0110089)	1/5	0.024754	0.102809	0	0	50.2424	185.836	CX3CL1	GO_Biological_Process_2021	ffar3_Total_M1
cellular response to salt stress (GO:0071472)	1/5	0.024754	0.102809	0	0	50.2424	185.836	AQP1	GO_Biological_Process_2021	ffar3_Total_M1
negative regulation of vascular endothelial cell proliferation (GO:1905563)	1/5	0.024754	0.102809	0	0	50.2424	185.836	FLT1	GO_Biological_Process_2021	ffar3_Total_M1
regulation of interleukin-1 alpha production (GO:0032650)	1/5	0.024754	0.102809	0	0	50.2424	185.836	CX3CL1	GO_Biological_Process_2021	ffar3_Total_M1
regulation of microvillus assembly (GO:0032534)	1/5	0.024754	0.102809	0	0	50.2424	185.836	PODXL	GO_Biological_Process_2021	ffar3_Total_M1
endodermal cell fate specification (GO:0001714)	1/5	0.024754	0.102809	0	0	50.2424	185.836	SOX17	GO_Biological_Process_2021	ffar3_Total_M1
positive regulation of bicellular tight junction assembly (GO:1903348)	1/5	0.024754	0.102809	0	0	50.2424	185.836	CLDN5	GO_Biological_Process_2021	ffar3_Total_M1
extracellular exosome biogenesis (GO:0097734)	1/5	0.024754	0.102809	0	0	50.2424	185.836	CD34	GO_Biological_Process_2021	ffar3_Total_M1
regulation of type B pancreatic cell apoptotic process (GO:2000674)	1/5	0.024754	0.102809	0	0	50.2424	185.836	IL6	GO_Biological_Process_2021	ffar3_Total_M1
positive regulation of dopamine receptor signaling pathway (GO:0060161)	1/5	0.024754	0.102809	0	0	50.2424	185.836	CAV2	GO_Biological_Process_2021	ffar3_Total_M1
positive regulation of endothelial cell chemotaxis by VEGF-activated vascular endothelial growth factor receptor signaling pathway (GO:0038033)	1/5	0.024754	0.102809	0	0	50.2424	185.836	KDR	GO_Biological_Process_2021	ffar3_Total_M1
positive regulation of epithelial to mesenchymal transition involved in endocardial cushion formation (GO:1905007)	1/5	0.024754	0.102809	0	0	50.2424	185.836	ENG	GO_Biological_Process_2021	ffar3_Total_M1
positive regulation of glial cell proliferation (GO:0060252)	1/5	0.024754	0.102809	0	0	50.2424	185.836	IL6	GO_Biological_Process_2021	ffar3_Total_M1
hematopoietic stem cell migration (GO:0035701)	1/5	0.024754	0.102809	0	0	50.2424	185.836	JAM2	GO_Biological_Process_2021	ffar3_Total_M1
response to salt stress (GO:0009651)	1/5	0.024754	0.102809	0	0	50.2424	185.836	AQP1	GO_Biological_Process_2021	ffar3_Total_M1
positive regulation of intrinsic apoptotic signaling pathway by p53 class mediator (GO:1902255)	1/5	0.024754	0.102809	0	0	50.2424	185.836	MSX1	GO_Biological_Process_2021	ffar3_Total_M1
positive regulation of mitochondrial depolarization (GO:0051901)	1/5	0.024754	0.102809	0	0	50.2424	185.836	KDR	GO_Biological_Process_2021	ffar3_Total_M1
positive regulation of smooth muscle cell differentiation (GO:0051152)	1/5	0.024754	0.102809	0	0	50.2424	185.836	ENG	GO_Biological_Process_2021	ffar3_Total_M1
tight junction organization (GO:0120193)	1/5	0.024754	0.102809	0	0	50.2424	185.836	CLDN5	GO_Biological_Process_2021	ffar3_Total_M1
apicolateral plasma membrane (GO:0016327)	1/5	0.024754	0.088929	0	0	50.2424	185.836	CLDN5	GO_Cellular_Component_2021	ffar3_Total_M1
filtration diaphragm (GO:0036056)	1/5	0.024754	0.088929	0	0	50.2424	185.836	PODXL	GO_Cellular_Component_2021	ffar3_Total_M1
slit diaphragm (GO:0036057)	1/5	0.024754	0.088929	0	0	50.2424	185.836	PODXL	GO_Cellular_Component_2021	ffar3_Total_M1
sorting endosome (GO:0097443)	1/5	0.024754	0.088929	0	0	50.2424	185.836	KDR	GO_Cellular_Component_2021	ffar3_Total_M1
collagen binding involved in cell-matrix adhesion (GO:0098639)	1/5	0.024754	0.12642	0	0	50.2424	185.836	ITGA1	GO_Molecular_Function_2021	ffar3_Total_M1
sphingosine-1-phosphate receptor activity (GO:0038036)	1/5	0.024754	0.12642	0	0	50.2424	185.836	S1PR1	GO_Molecular_Function_2021	ffar3_Total_M1
LIM domain binding (GO:0030274)	1/5	0.024754	0.12642	0	0	50.2424	185.836	LDB2	GO_Molecular_Function_2021	ffar3_Total_M1
lipase binding (GO:0035473)	1/5	0.024754	0.12642	0	0	50.2424	185.836	GPIHBP1	GO_Molecular_Function_2021	ffar3_Total_M1
polyol transmembrane transporter activity (GO:0015166)	1/5	0.024754	0.12642	0	0	50.2424	185.836	AQP1	GO_Molecular_Function_2021	ffar3_Total_M1
troponin I binding (GO:0031013)	1/5	0.024754	0.12642	0	0	50.2424	185.836	TNNT3	GO_Molecular_Function_2021	ffar3_Total_M1
gap junction channel activity involved in cardiac conduction electrical coupling (GO:0086075)	1/5	0.024754	0.12642	0	0	50.2424	185.836	GJA1	GO_Molecular_Function_2021	ffar3_Total_M1
protein tyrosine kinase inhibitor activity (GO:0030292)	1/5	0.024754	0.12642	0	0	50.2424	185.836	HYAL2	GO_Molecular_Function_2021	ffar3_Total_M1
glutathione transmembrane transporter activity (GO:0034634)	1/5	0.024754	0.12642	0	0	50.2424	185.836	GJA1	GO_Molecular_Function_2021	ffar3_Total_M1
glycerol channel activity (GO:0015254)	1/5	0.024754	0.12642	0	0	50.2424	185.836	AQP3	GO_Molecular_Function_2021	ffar3_Total_M1
neuregulin binding (GO:0038132)	1/5	0.024754	0.12642	0	0	50.2424	185.836	ITGA6	GO_Molecular_Function_2021	ffar3_Total_M1
protein processing involved in protein targeting to mitochondrion (GO:0006627)	1/5	0.022546	0.165705	0	0	55.2917	209.677	IMMP2L	GO_Biological_Process_2021	ffar3_Total_M2
negative regulation of cGMP-mediated signaling (GO:0010754)	1/5	0.022546	0.165705	0	0	55.2917	209.677	PDE10A	GO_Biological_Process_2021	ffar3_Total_M2
negative regulation of insulin-like growth factor receptor signaling pathway (GO:0043569)	1/5	0.022546	0.165705	0	0	55.2917	209.677	BMP5	GO_Biological_Process_2021	ffar3_Total_M2
bundle of His cell action potential (GO:0086043)	1/5	0.022546	0.165705	0	0	55.2917	209.677	CACNA2D1	GO_Biological_Process_2021	ffar3_Total_M2
negative regulation of mast cell activation involved in immune response (GO:0033007)	1/5	0.022546	0.165705	0	0	55.2917	209.677	FER	GO_Biological_Process_2021	ffar3_Total_M2
regulation of cellular response to vascular endothelial growth factor stimulus (GO:1902547)	1/5	0.022546	0.165705	0	0	55.2917	209.677	ADAMTS12	GO_Biological_Process_2021	ffar3_Total_M2
regulation of endothelial tube morphogenesis (GO:1901509)	1/5	0.022546	0.165705	0	0	55.2917	209.677	ADAMTS12	GO_Biological_Process_2021	ffar3_Total_M2
cellular response to cGMP (GO:0071321)	1/5	0.022546	0.165705	0	0	55.2917	209.677	PDE3A	GO_Biological_Process_2021	ffar3_Total_M2
cellular response to macrophage colony-stimulating factor stimulus (GO:0036006)	1/5	0.022546	0.165705	0	0	55.2917	209.677	FER	GO_Biological_Process_2021	ffar3_Total_M2
regulation of histone H4-K16 acetylation (GO:2000618)	1/5	0.022546	0.165705	0	0	55.2917	209.677	AUTS2	GO_Biological_Process_2021	ffar3_Total_M2
regulation of homophilic cell adhesion (GO:1903385)	1/5	0.022546	0.165705	0	0	55.2917	209.677	PTPRG	GO_Biological_Process_2021	ffar3_Total_M2
regulation of microvillus assembly (GO:0032534)	1/5	0.022546	0.165705	0	0	55.2917	209.677	PLD1	GO_Biological_Process_2021	ffar3_Total_M2
positive regulation of axon extension involved in axon guidance (GO:0048842)	1/5	0.022546	0.165705	0	0	55.2917	209.677	SEMA5A	GO_Biological_Process_2021	ffar3_Total_M2
glomerular visceral epithelial cell migration (GO:0090521)	1/5	0.022546	0.165705	0	0	55.2917	209.677	KANK1	GO_Biological_Process_2021	ffar3_Total_M2
response to cGMP (GO:0070305)	1/5	0.022546	0.165705	0	0	55.2917	209.677	PDE3A	GO_Biological_Process_2021	ffar3_Total_M2
response to macrophage colony-stimulating factor (GO:0036005)	1/5	0.022546	0.165705	0	0	55.2917	209.677	FER	GO_Biological_Process_2021	ffar3_Total_M2
positive regulation of macrophage proliferation (GO:0120041)	1/5	0.022546	0.165705	0	0	55.2917	209.677	PTK2	GO_Biological_Process_2021	ffar3_Total_M2
Schwann cell differentiation (GO:0014037)	1/5	0.022546	0.165705	0	0	55.2917	209.677	NF1	GO_Biological_Process_2021	ffar3_Total_M2
membrane depolarization during AV node cell action potential (GO:0086045)	1/5	0.022546	0.165705	0	0	55.2917	209.677	CACNA1C	GO_Biological_Process_2021	ffar3_Total_M2
tonic smooth muscle contraction (GO:0014820)	1/5	0.022546	0.165705	0	0	55.2917	209.677	EDNRA	GO_Biological_Process_2021	ffar3_Total_M2
syndecan binding (GO:0045545)	1/5	0.022546	0.148019	0	0	55.2917	209.677	SEMA5A	GO_Molecular_Function_2021	ffar3_Total_M2
alditol phosphate metabolic process (GO:0052646)	1/5	0.024754	0.135719	0	0	50.2424	185.836	GPAT2	GO_Biological_Process_2021	ffar3_Total_M3
regulation of antifungal innate immune response (GO:1905034)	1/5	0.024754	0.135719	0	0	50.2424	185.836	PLA2G5	GO_Biological_Process_2021	ffar3_Total_M3
negative regulation of insulin-like growth factor receptor signaling pathway (GO:0043569)	1/5	0.024754	0.135719	0	0	50.2424	185.836	IGFBP5	GO_Biological_Process_2021	ffar3_Total_M3
regulation of cellular response to osmotic stress (GO:0106049)	1/5	0.024754	0.135719	0	0	50.2424	185.836	EFHD1	GO_Biological_Process_2021	ffar3_Total_M3
negative regulation of metallopeptidase activity (GO:1905049)	1/5	0.024754	0.135719	0	0	50.2424	185.836	TIMP3	GO_Biological_Process_2021	ffar3_Total_M3
caveola assembly (GO:0070836)	1/5	0.024754	0.135719	0	0	50.2424	185.836	CAV1	GO_Biological_Process_2021	ffar3_Total_M3
caveolin-mediated endocytosis (GO:0072584)	1/5	0.024754	0.135719	0	0	50.2424	185.836	CAV1	GO_Biological_Process_2021	ffar3_Total_M3
cell-cell adhesion mediated by integrin (GO:0033631)	1/5	0.024754	0.135719	0	0	50.2424	185.836	ITGB1	GO_Biological_Process_2021	ffar3_Total_M3
negative regulation of pinocytosis (GO:0048550)	1/5	0.024754	0.135719	0	0	50.2424	185.836	CAV1	GO_Biological_Process_2021	ffar3_Total_M3
cellular response to nutrient (GO:0031670)	1/5	0.024754	0.135719	0	0	50.2424	185.836	LPL	GO_Biological_Process_2021	ffar3_Total_M3
neuroinflammatory response (GO:0150076)	1/5	0.024754	0.135719	0	0	50.2424	185.836	ITGB1	GO_Biological_Process_2021	ffar3_Total_M3
neutral lipid catabolic process (GO:0046461)	1/5	0.024754	0.135719	0	0	50.2424	185.836	MGLL	GO_Biological_Process_2021	ffar3_Total_M3
copper ion import (GO:0015677)	1/5	0.024754	0.135719	0	0	50.2424	185.836	STEAP4	GO_Biological_Process_2021	ffar3_Total_M3
determination of dorsal/ventral asymmetry (GO:0048262)	1/5	0.024754	0.135719	0	0	50.2424	185.836	NBL1	GO_Biological_Process_2021	ffar3_Total_M3
regulation of natural killer cell differentiation (GO:0032823)	1/5	0.024754	0.135719	0	0	50.2424	185.836	AXL	GO_Biological_Process_2021	ffar3_Total_M3
regulation of plasma membrane organization (GO:1903729)	1/5	0.024754	0.135719	0	0	50.2424	185.836	GSN	GO_Biological_Process_2021	ffar3_Total_M3
regulation of protein kinase C activity (GO:1900019)	1/5	0.024754	0.135719	0	0	50.2424	185.836	TCIM	GO_Biological_Process_2021	ffar3_Total_M3
endothelin receptor signaling pathway (GO:0086100)	1/5	0.024754	0.135719	0	0	50.2424	185.836	EDNRB	GO_Biological_Process_2021	ffar3_Total_M3
renal tubule development (GO:0061326)	1/5	0.024754	0.135719	0	0	50.2424	185.836	COL4A1	GO_Biological_Process_2021	ffar3_Total_M3
retina vasculature development in camera-type eye (GO:0061298)	1/5	0.024754	0.135719	0	0	50.2424	185.836	PDGFRB	GO_Biological_Process_2021	ffar3_Total_M3
positive regulation of non-motile cilium assembly (GO:1902857)	1/5	0.024754	0.135719	0	0	50.2424	185.836	SEPTIN7	GO_Biological_Process_2021	ffar3_Total_M3
lipid transport across blood-brain barrier (GO:1990379)	1/5	0.024754	0.135719	0	0	50.2424	185.836	CD36	GO_Biological_Process_2021	ffar3_Total_M3
positive regulation of protein kinase C activity (GO:1900020)	1/5	0.024754	0.135719	0	0	50.2424	185.836	TCIM	GO_Biological_Process_2021	ffar3_Total_M3
membrane repolarization during ventricular cardiac muscle cell action potential (GO:0098915)	1/5	0.024754	0.135719	0	0	50.2424	185.836	KCNJ8	GO_Biological_Process_2021	ffar3_Total_M3
ubiquitin-dependent SMAD protein catabolic process (GO:0030579)	1/5	0.024754	0.135719	0	0	50.2424	185.836	TGFB1I1	GO_Biological_Process_2021	ffar3_Total_M3
protein localization to membrane raft (GO:1903044)	1/5	0.024754	0.135719	0	0	50.2424	185.836	CAV1	GO_Biological_Process_2021	ffar3_Total_M3
phagolysosome (GO:0032010)	1/5	0.024754	0.099532	0	0	50.2424	185.836	PLA2G5	GO_Cellular_Component_2021	ffar3_Total_M3
collagen binding involved in cell-matrix adhesion (GO:0098639)	1/5	0.024754	0.121927	0	0	50.2424	185.836	ITGB1	GO_Molecular_Function_2021	ffar3_Total_M3
oxidoreductase activity, acting on metal ions, NAD or NADP as acceptor (GO:0016723)	1/5	0.024754	0.121927	0	0	50.2424	185.836	STEAP4	GO_Molecular_Function_2021	ffar3_Total_M3
lipoprotein lipase activity (GO:0004465)	1/5	0.024754	0.121927	0	0	50.2424	185.836	LPL	GO_Molecular_Function_2021	ffar3_Total_M3
epoxide hydrolase activity (GO:0004301)	1/5	0.024754	0.121927	0	0	50.2424	185.836	EPHX1	GO_Molecular_Function_2021	ffar3_Total_M3
tumor necrosis factor binding (GO:0043120)	1/5	0.024754	0.121927	0	0	50.2424	185.836	A2M	GO_Molecular_Function_2021	ffar3_Total_M3
C-X-C chemokine binding (GO:0019958)	1/5	0.024754	0.121927	0	0	50.2424	185.836	A2M	GO_Molecular_Function_2021	ffar3_Total_M3
C-X3-C chemokine binding (GO:0019960)	1/5	0.024754	0.121927	0	0	50.2424	185.836	ITGB1	GO_Molecular_Function_2021	ffar3_Total_M3
regulation of respiratory burst involved in inflammatory response (GO:0060264)	1/5	0.024754	0.119252	0	0	50.2424	185.836	RPS19	GO_Biological_Process_2021	ffar3_Total_M4
positive regulation of deoxyribonuclease activity (GO:0032077)	1/5	0.024754	0.119252	0	0	50.2424	185.836	RPS3	GO_Biological_Process_2021	ffar3_Total_M4
negative regulation of hydrogen peroxide-induced neuron death (GO:1903208)	1/5	0.024754	0.119252	0	0	50.2424	185.836	RACK1	GO_Biological_Process_2021	ffar3_Total_M4
rescue of stalled ribosome (GO:0072344)	1/5	0.024754	0.119252	0	0	50.2424	185.836	RACK1	GO_Biological_Process_2021	ffar3_Total_M4
positive regulation of Golgi to plasma membrane protein transport (GO:0042998)	1/5	0.024754	0.119252	0	0	50.2424	185.836	RACK1	GO_Biological_Process_2021	ffar3_Total_M4
regulation of cysteine-type endopeptidase activity involved in execution phase of apoptosis (GO:2001270)	1/5	0.024754	0.119252	0	0	50.2424	185.836	RPS3	GO_Biological_Process_2021	ffar3_Total_M4
Roundabout signaling pathway (GO:0035385)	1/5	0.024754	0.119252	0	0	50.2424	185.836	RHOA	GO_Biological_Process_2021	ffar3_Total_M4
positive regulation of mitochondrial depolarization (GO:0051901)	1/5	0.024754	0.119252	0	0	50.2424	185.836	RACK1	GO_Biological_Process_2021	ffar3_Total_M4
cellular response to antibiotic (GO:0071236)	1/5	0.024754	0.119252	0	0	50.2424	185.836	RPL23	GO_Biological_Process_2021	ffar3_Total_M4
intracellular sequestering of iron ion (GO:0006880)	1/5	0.024754	0.119252	0	0	50.2424	185.836	FTH1	GO_Biological_Process_2021	ffar3_Total_M4
negative regulation of RNA polymerase II regulatory region sequence-specific DNA binding (GO:1903026)	1/5	0.024754	0.119252	0	0	50.2424	185.836	TMSB4X	GO_Biological_Process_2021	ffar3_Total_M4
positive regulation of natural killer cell proliferation (GO:0032819)	1/5	0.024754	0.119252	0	0	50.2424	185.836	HLA-E	GO_Biological_Process_2021	ffar3_Total_M4
cellular response to nicotine (GO:0071316)	1/5	0.024754	0.119252	0	0	50.2424	185.836	B2M	GO_Biological_Process_2021	ffar3_Total_M4
CRD-mediated mRNA stabilization (GO:0070934)	1/5	0.024754	0.119252	0	0	50.2424	185.836	YBX1	GO_Biological_Process_2021	ffar3_Total_M4
regulation of natural killer cell mediated immunity (GO:0002715)	1/5	0.024754	0.119252	0	0	50.2424	185.836	HLA-E	GO_Biological_Process_2021	ffar3_Total_M4
cytoplasmic side of lysosomal membrane (GO:0098574)	1/5	0.024754	0.063471	0	0	50.2424	185.836	EEF1A1	GO_Cellular_Component_2021	ffar3_Total_M4
early endosome lumen (GO:0031905)	1/5	0.024754	0.063471	0	0	50.2424	185.836	B2M	GO_Cellular_Component_2021	ffar3_Total_M4
protein tyrosine kinase inhibitor activity (GO:0030292)	1/5	0.024754	0.145916	0	0	50.2424	185.836	RACK1	GO_Molecular_Function_2021	ffar3_Total_M4
negative regulation of cysteine-type endopeptidase activity involved in apoptotic signaling pathway (GO:2001268)	1/5	0.024754	0.087194	0	0	50.2424	185.836	PLAUR	GO_Biological_Process_2021	ffar3_Total_M5
regulation of antifungal innate immune response (GO:1905034)	1/5	0.024754	0.087194	0	0	50.2424	185.836	SPI1	GO_Biological_Process_2021	ffar3_Total_M5
negative regulation of histone H4 acetylation (GO:0090241)	1/5	0.024754	0.087194	0	0	50.2424	185.836	SPI1	GO_Biological_Process_2021	ffar3_Total_M5
negative regulation of interleukin-13 production (GO:0032696)	1/5	0.024754	0.087194	0	0	50.2424	185.836	LILRA5	GO_Biological_Process_2021	ffar3_Total_M5
bone marrow development (GO:0048539)	1/5	0.024754	0.087194	0	0	50.2424	185.836	PTPRC	GO_Biological_Process_2021	ffar3_Total_M5
regulation of cell maturation (GO:1903429)	1/5	0.024754	0.087194	0	0	50.2424	185.836	CLEC7A	GO_Biological_Process_2021	ffar3_Total_M5
negative regulation of organelle organization (GO:0010639)	1/5	0.024754	0.087194	0	0	50.2424	185.836	LILRB2	GO_Biological_Process_2021	ffar3_Total_M5
regulation of dendritic cell cytokine production (GO:0002730)	1/5	0.024754	0.087194	0	0	50.2424	185.836	CLEC7A	GO_Biological_Process_2021	ffar3_Total_M5
regulation of Fc-gamma receptor signaling pathway involved in phagocytosis (GO:1905449)	1/5	0.024754	0.087194	0	0	50.2424	185.836	PTPRC	GO_Biological_Process_2021	ffar3_Total_M5
regulation of hippocampal neuron apoptotic process (GO:0110089)	1/5	0.024754	0.087194	0	0	50.2424	185.836	TYROBP	GO_Biological_Process_2021	ffar3_Total_M5
negative regulation of transforming growth factor beta1 production (GO:0032911)	1/5	0.024754	0.087194	0	0	50.2424	185.836	TYROBP	GO_Biological_Process_2021	ffar3_Total_M5
regulation of integrin biosynthetic process (GO:0045113)	1/5	0.024754	0.087194	0	0	50.2424	185.836	S100A9	GO_Biological_Process_2021	ffar3_Total_M5
chemokine (C-X-C motif) ligand 12 signaling pathway (GO:0038146)	1/5	0.024754	0.087194	0	0	50.2424	185.836	CXCR4	GO_Biological_Process_2021	ffar3_Total_M5
chronic inflammatory response (GO:0002544)	1/5	0.024754	0.087194	0	0	50.2424	185.836	S100A9	GO_Biological_Process_2021	ffar3_Total_M5
regulation of postsynaptic density organization (GO:1905874)	1/5	0.024754	0.087194	0	0	50.2424	185.836	LILRB2	GO_Biological_Process_2021	ffar3_Total_M5
regulation of receptor catabolic process (GO:2000644)	1/5	0.024754	0.087194	0	0	50.2424	185.836	LAPTM5	GO_Biological_Process_2021	ffar3_Total_M5
positive regulation of cardiac muscle contraction (GO:0060452)	1/5	0.024754	0.087194	0	0	50.2424	185.836	RGS2	GO_Biological_Process_2021	ffar3_Total_M5
regulation of sterol transport (GO:0032371)	1/5	0.024754	0.087194	0	0	50.2424	185.836	TSPO	GO_Biological_Process_2021	ffar3_Total_M5
glutamate catabolic process (GO:0006538)	1/5	0.024754	0.087194	0	0	50.2424	185.836	GLUL	GO_Biological_Process_2021	ffar3_Total_M5
positive regulation of leukocyte mediated immunity (GO:0002705)	1/5	0.024754	0.087194	0	0	50.2424	185.836	CLEC7A	GO_Biological_Process_2021	ffar3_Total_M5
positive regulation of long-term synaptic depression (GO:1900454)	1/5	0.024754	0.087194	0	0	50.2424	185.836	LILRB2	GO_Biological_Process_2021	ffar3_Total_M5
positive regulation of membrane permeability (GO:1905710)	1/5	0.024754	0.087194	0	0	50.2424	185.836	LAPTM5	GO_Biological_Process_2021	ffar3_Total_M5
positive regulation of MHC class I biosynthetic process (GO:0045345)	1/5	0.024754	0.087194	0	0	50.2424	185.836	HSPH1	GO_Biological_Process_2021	ffar3_Total_M5
intracellular sequestering of iron ion (GO:0006880)	1/5	0.024754	0.087194	0	0	50.2424	185.836	FTL	GO_Biological_Process_2021	ffar3_Total_M5
positive regulation of nucleotide-binding oligomerization domain containing signaling pathway (GO:0070426)	1/5	0.024754	0.087194	0	0	50.2424	185.836	HSPA1A	GO_Biological_Process_2021	ffar3_Total_M5
positive regulation of oxidative stress-induced neuron death (GO:1903223)	1/5	0.024754	0.087194	0	0	50.2424	185.836	MCL1	GO_Biological_Process_2021	ffar3_Total_M5
positive regulation of prostaglandin biosynthetic process (GO:0031394)	1/5	0.024754	0.087194	0	0	50.2424	185.836	CD74	GO_Biological_Process_2021	ffar3_Total_M5
membrane raft distribution (GO:0031580)	1/5	0.024754	0.087194	0	0	50.2424	185.836	PTPRC	GO_Biological_Process_2021	ffar3_Total_M5
negative regulation of adaptive immune response (GO:0002820)	1/5	0.024754	0.087194	0	0	50.2424	185.836	SAMSN1	GO_Biological_Process_2021	ffar3_Total_M5
bleb (GO:0032059)	1/5	0.024754	0.045515	0	0	50.2424	185.836	PTPRC	GO_Cellular_Component_2021	ffar3_Total_M5
complement component C3b binding (GO:0001851)	1/5	0.024754	0.090763	0	0	50.2424	185.836	ITGB2	GO_Molecular_Function_2021	ffar3_Total_M5
IgG binding (GO:0019864)	1/5	0.024754	0.090763	0	0	50.2424	185.836	FCER1G	GO_Molecular_Function_2021	ffar3_Total_M5
TPR domain binding (GO:0030911)	1/5	0.024754	0.090763	0	0	50.2424	185.836	HSP90AA1	GO_Molecular_Function_2021	ffar3_Total_M5
C-X-C chemokine receptor activity (GO:0016494)	1/5	0.024754	0.090763	0	0	50.2424	185.836	CXCR4	GO_Molecular_Function_2021	ffar3_Total_M5
ganglioside binding (GO:0035594)	1/5	0.024754	0.090763	0	0	50.2424	185.836	PSAP	GO_Molecular_Function_2021	ffar3_Total_M5
negative regulation of cellular response to hypoxia (GO:1900038)	1/6	0.029631	0.108103	0	0	40.1919	141.433	CD34	GO_Biological_Process_2021	ffar3_Total_M1
negative regulation of fibroblast migration (GO:0010764)	1/6	0.029631	0.108103	0	0	40.1919	141.433	HYAL2	GO_Biological_Process_2021	ffar3_Total_M1
axo-dendritic transport (GO:0008088)	1/6	0.029631	0.108103	0	0	40.1919	141.433	APP	GO_Biological_Process_2021	ffar3_Total_M1
negative regulation of hematopoietic progenitor cell differentiation (GO:1901533)	1/6	0.029631	0.108103	0	0	40.1919	141.433	TCF15	GO_Biological_Process_2021	ffar3_Total_M1
negative regulation of lens fiber cell differentiation (GO:1902747)	1/6	0.029631	0.108103	0	0	40.1919	141.433	SPRY1	GO_Biological_Process_2021	ffar3_Total_M1
regulation of cellular response to hypoxia (GO:1900037)	1/6	0.029631	0.108103	0	0	40.1919	141.433	CD34	GO_Biological_Process_2021	ffar3_Total_M1
cell junction disassembly (GO:0150146)	1/6	0.029631	0.108103	0	0	40.1919	141.433	CX3CL1	GO_Biological_Process_2021	ffar3_Total_M1
cellular hyperosmotic response (GO:0071474)	1/6	0.029631	0.108103	0	0	40.1919	141.433	AQP1	GO_Biological_Process_2021	ffar3_Total_M1
regulation of glucagon secretion (GO:0070092)	1/6	0.029631	0.108103	0	0	40.1919	141.433	IL6	GO_Biological_Process_2021	ffar3_Total_M1
regulation of glutamate receptor signaling pathway (GO:1900449)	1/6	0.029631	0.108103	0	0	40.1919	141.433	CX3CL1	GO_Biological_Process_2021	ffar3_Total_M1
negative regulation of trophoblast cell migration (GO:1901164)	1/6	0.029631	0.108103	0	0	40.1919	141.433	GJA1	GO_Biological_Process_2021	ffar3_Total_M1
cellular water homeostasis (GO:0009992)	1/6	0.029631	0.108103	0	0	40.1919	141.433	AQP1	GO_Biological_Process_2021	ffar3_Total_M1
regulation of interleukin-1-mediated signaling pathway (GO:2000659)	1/6	0.029631	0.108103	0	0	40.1919	141.433	IL6	GO_Biological_Process_2021	ffar3_Total_M1
plasma membrane raft assembly (GO:0044854)	1/6	0.029631	0.108103	0	0	40.1919	141.433	CAV2	GO_Biological_Process_2021	ffar3_Total_M1
epithelial tube formation (GO:0072175)	1/6	0.029631	0.108103	0	0	40.1919	141.433	PODXL	GO_Biological_Process_2021	ffar3_Total_M1
positive regulation of animal organ morphogenesis (GO:0110110)	1/6	0.029631	0.108103	0	0	40.1919	141.433	CD34	GO_Biological_Process_2021	ffar3_Total_M1
regulation of saliva secretion (GO:0046877)	1/6	0.029631	0.108103	0	0	40.1919	141.433	AQP1	GO_Biological_Process_2021	ffar3_Total_M1
positive regulation of cell-cell adhesion mediated by integrin (GO:0033634)	1/6	0.029631	0.108103	0	0	40.1919	141.433	PODXL	GO_Biological_Process_2021	ffar3_Total_M1
response to heparin (GO:0071503)	1/6	0.029631	0.108103	0	0	40.1919	141.433	GPIHBP1	GO_Biological_Process_2021	ffar3_Total_M1
positive regulation of I-kappaB phosphorylation (GO:1903721)	1/6	0.029631	0.108103	0	0	40.1919	141.433	CX3CL1	GO_Biological_Process_2021	ffar3_Total_M1
response to peptidoglycan (GO:0032494)	1/6	0.029631	0.108103	0	0	40.1919	141.433	IL6	GO_Biological_Process_2021	ffar3_Total_M1
positive regulation of lipoprotein particle clearance (GO:0010986)	1/6	0.029631	0.108103	0	0	40.1919	141.433	GPIHBP1	GO_Biological_Process_2021	ffar3_Total_M1
positive regulation of microglial cell migration (GO:1904141)	1/6	0.029631	0.108103	0	0	40.1919	141.433	CX3CL1	GO_Biological_Process_2021	ffar3_Total_M1
T-helper 17 cell lineage commitment (GO:0072540)	1/6	0.029631	0.108103	0	0	40.1919	141.433	IL6	GO_Biological_Process_2021	ffar3_Total_M1
venous blood vessel morphogenesis (GO:0048845)	1/6	0.029631	0.108103	0	0	40.1919	141.433	ENG	GO_Biological_Process_2021	ffar3_Total_M1
negative regulation of amyloid precursor protein biosynthetic process (GO:0042985)	1/6	0.029631	0.108103	0	0	40.1919	141.433	ITM2A	GO_Biological_Process_2021	ffar3_Total_M1
nuclear envelope lumen (GO:0005641)	1/6	0.029631	0.095807	0	0	40.1919	141.433	APP	GO_Cellular_Component_2021	ffar3_Total_M1
tripeptide transmembrane transporter activity (GO:0042937)	1/6	0.029631	0.132413	0	0	40.1919	141.433	GJA1	GO_Molecular_Function_2021	ffar3_Total_M1
gap junction channel activity involved in cell communication by electrical coupling (GO:1903763)	1/6	0.029631	0.132413	0	0	40.1919	141.433	GJA1	GO_Molecular_Function_2021	ffar3_Total_M1
gap junction hemi-channel activity (GO:0055077)	1/6	0.029631	0.132413	0	0	40.1919	141.433	GJA1	GO_Molecular_Function_2021	ffar3_Total_M1
astrocyte development (GO:0014002)	1/6	0.026994	0.167713	0	0	44.2311	159.768	NF1	GO_Biological_Process_2021	ffar3_Total_M2
blood vessel endothelial cell proliferation involved in sprouting angiogenesis (GO:0002043)	1/6	0.026994	0.167713	0	0	44.2311	159.768	SEMA5A	GO_Biological_Process_2021	ffar3_Total_M2
negative regulation of lamellipodium organization (GO:1902744)	1/6	0.026994	0.167713	0	0	44.2311	159.768	KANK1	GO_Biological_Process_2021	ffar3_Total_M2
negative regulation of lens fiber cell differentiation (GO:1902747)	1/6	0.026994	0.167713	0	0	44.2311	159.768	SPRED1	GO_Biological_Process_2021	ffar3_Total_M2
negative regulation of mast cell activation (GO:0033004)	1/6	0.026994	0.167713	0	0	44.2311	159.768	FER	GO_Biological_Process_2021	ffar3_Total_M2
neurotransmitter-gated ion channel clustering (GO:0072578)	1/6	0.026994	0.167713	0	0	44.2311	159.768	GPHN	GO_Biological_Process_2021	ffar3_Total_M2
regulation of macrophage proliferation (GO:0120040)	1/6	0.026994	0.167713	0	0	44.2311	159.768	PTK2	GO_Biological_Process_2021	ffar3_Total_M2
dendrite extension (GO:0097484)	1/6	0.026994	0.167713	0	0	44.2311	159.768	AUTS2	GO_Biological_Process_2021	ffar3_Total_M2
regulation of peptidyl-cysteine S-nitrosylation (GO:2000169)	1/6	0.026994	0.167713	0	0	44.2311	159.768	DMD	GO_Biological_Process_2021	ffar3_Total_M2
transmembrane receptor protein tyrosine phosphatase signaling pathway (GO:0007185)	1/6	0.026994	0.167713	0	0	44.2311	159.768	TRIO	GO_Biological_Process_2021	ffar3_Total_M2
presynaptic active zone organization (GO:1990709)	1/6	0.026994	0.167713	0	0	44.2311	159.768	ERC1	GO_Biological_Process_2021	ffar3_Total_M2
molybdopterin cofactor biosynthetic process (GO:0032324)	1/6	0.026994	0.167713	0	0	44.2311	159.768	GPHN	GO_Biological_Process_2021	ffar3_Total_M2
cyclic nucleotide-dependent protein kinase activity (GO:0004690)	1/6	0.026994	0.161571	0	0	44.2311	159.768	PRKG1	GO_Molecular_Function_2021	ffar3_Total_M2
protein-DNA complex subunit organization (GO:0071824)	1/6	0.029631	0.141944	0	0	40.1919	141.433	MYC	GO_Biological_Process_2021	ffar3_Total_M3
adherens junction maintenance (GO:0034334)	1/6	0.029631	0.141944	0	0	40.1919	141.433	FERMT2	GO_Biological_Process_2021	ffar3_Total_M3
negative regulation of monocyte chemotaxis (GO:0090027)	1/6	0.029631	0.141944	0	0	40.1919	141.433	NBL1	GO_Biological_Process_2021	ffar3_Total_M3
cellular response to bacterial lipopeptide (GO:0071221)	1/6	0.029631	0.141944	0	0	40.1919	141.433	CD36	GO_Biological_Process_2021	ffar3_Total_M3
cholesterol import (GO:0070508)	1/6	0.029631	0.141944	0	0	40.1919	141.433	CD36	GO_Biological_Process_2021	ffar3_Total_M3
regulation of keratinocyte apoptotic process (GO:1902172)	1/6	0.029631	0.141944	0	0	40.1919	141.433	GSN	GO_Biological_Process_2021	ffar3_Total_M3
regulation of non-motile cilium assembly (GO:1902855)	1/6	0.029631	0.141944	0	0	40.1919	141.433	SEPTIN7	GO_Biological_Process_2021	ffar3_Total_M3
piRNA biosynthetic process (GO:1990511)	1/6	0.029631	0.141944	0	0	40.1919	141.433	GPAT2	GO_Biological_Process_2021	ffar3_Total_M3
regulation of protein depolymerization (GO:1901879)	1/6	0.029631	0.141944	0	0	40.1919	141.433	MAP1B	GO_Biological_Process_2021	ffar3_Total_M3
plasma membrane raft assembly (GO:0044854)	1/6	0.029631	0.141944	0	0	40.1919	141.433	CAV1	GO_Biological_Process_2021	ffar3_Total_M3
positive regulation of cholesterol storage (GO:0010886)	1/6	0.029631	0.141944	0	0	40.1919	141.433	LPL	GO_Biological_Process_2021	ffar3_Total_M3
glycerol-3-phosphate metabolic process (GO:0006072)	1/6	0.029631	0.141944	0	0	40.1919	141.433	GPAT2	GO_Biological_Process_2021	ffar3_Total_M3
positive regulation of extrinsic apoptotic signaling pathway via death domain receptors (GO:1902043)	1/6	0.029631	0.141944	0	0	40.1919	141.433	TIMP3	GO_Biological_Process_2021	ffar3_Total_M3
positive regulation of kidney development (GO:0090184)	1/6	0.029631	0.141944	0	0	40.1919	141.433	MYC	GO_Biological_Process_2021	ffar3_Total_M3
sterol import (GO:0035376)	1/6	0.029631	0.141944	0	0	40.1919	141.433	CD36	GO_Biological_Process_2021	ffar3_Total_M3
positive regulation of toll-like receptor 3 signaling pathway (GO:0034141)	1/6	0.029631	0.141944	0	0	40.1919	141.433	CAV1	GO_Biological_Process_2021	ffar3_Total_M3
negative regulation of actin filament depolymerization (GO:0030835)	1/6	0.029631	0.141944	0	0	40.1919	141.433	GSN	GO_Biological_Process_2021	ffar3_Total_M3
collagen type IV trimer (GO:0005587)	1/6	0.029631	0.105142	0	0	40.1919	141.433	COL4A1	GO_Cellular_Component_2021	ffar3_Total_M3
protein-DNA complex subunit organization (GO:0071824)	1/6	0.029631	0.132043	0	0	40.1919	141.433	RPL23	GO_Biological_Process_2021	ffar3_Total_M4
negative regulation of cell size (GO:0045792)	1/6	0.029631	0.132043	0	0	40.1919	141.433	RHOA	GO_Biological_Process_2021	ffar3_Total_M4
regulation of blood vessel remodeling (GO:0060312)	1/6	0.029631	0.132043	0	0	40.1919	141.433	CST3	GO_Biological_Process_2021	ffar3_Total_M4
cellular response to iron ion (GO:0071281)	1/6	0.029631	0.132043	0	0	40.1919	141.433	B2M	GO_Biological_Process_2021	ffar3_Total_M4
macromolecule biosynthetic process (GO:0009059)	1/6	0.029631	0.132043	0	0	40.1919	141.433	RPS23	GO_Biological_Process_2021	ffar3_Total_M4
positive regulation of receptor binding (GO:1900122)	1/6	0.029631	0.132043	0	0	40.1919	141.433	B2M	GO_Biological_Process_2021	ffar3_Total_M4
supercoiled DNA binding (GO:0097100)	1/6	0.029631	0.150849	0	0	40.1919	141.433	RPS3	GO_Molecular_Function_2021	ffar3_Total_M4
BH domain binding (GO:0051400)	1/6	0.029631	0.150849	0	0	40.1919	141.433	RACK1	GO_Molecular_Function_2021	ffar3_Total_M4
BH3 domain binding (GO:0051434)	1/6	0.029631	0.150849	0	0	40.1919	141.433	RACK1	GO_Molecular_Function_2021	ffar3_Total_M4
negative regulation of Arp2/3 complex-mediated actin nucleation (GO:0034316)	1/6	0.029631	0.094548	0	0	40.1919	141.433	GMFG	GO_Biological_Process_2021	ffar3_Total_M5
regulation of adipose tissue development (GO:1904177)	1/6	0.029631	0.094548	0	0	40.1919	141.433	SPI1	GO_Biological_Process_2021	ffar3_Total_M5
astrocyte development (GO:0014002)	1/6	0.029631	0.094548	0	0	40.1919	141.433	S100A9	GO_Biological_Process_2021	ffar3_Total_M5
negative regulation of meiotic cell cycle (GO:0051447)	1/6	0.029631	0.094548	0	0	40.1919	141.433	DUSP1	GO_Biological_Process_2021	ffar3_Total_M5
negative regulation of monocyte chemotaxis (GO:0090027)	1/6	0.029631	0.094548	0	0	40.1919	141.433	DUSP1	GO_Biological_Process_2021	ffar3_Total_M5
negative regulation of myeloid leukocyte mediated immunity (GO:0002887)	1/6	0.029631	0.094548	0	0	40.1919	141.433	SPI1	GO_Biological_Process_2021	ffar3_Total_M5
regulation of digestive system process (GO:0044058)	1/6	0.029631	0.094548	0	0	40.1919	141.433	TYMP	GO_Biological_Process_2021	ffar3_Total_M5
cellular heat acclimation (GO:0070370)	1/6	0.029631	0.094548	0	0	40.1919	141.433	HSPA1A	GO_Biological_Process_2021	ffar3_Total_M5
negative regulation of toll-like receptor 2 signaling pathway (GO:0034136)	1/6	0.029631	0.094548	0	0	40.1919	141.433	LYN	GO_Biological_Process_2021	ffar3_Total_M5
regulation of macromolecule biosynthetic process (GO:0010556)	1/6	0.029631	0.094548	0	0	40.1919	141.433	S100A9	GO_Biological_Process_2021	ffar3_Total_M5
regulation of mitotic sister chromatid segregation (GO:0033047)	1/6	0.029631	0.094548	0	0	40.1919	141.433	DUSP1	GO_Biological_Process_2021	ffar3_Total_M5
regulation of mitotic spindle checkpoint (GO:1903504)	1/6	0.029631	0.094548	0	0	40.1919	141.433	DUSP1	GO_Biological_Process_2021	ffar3_Total_M5
regulation of NK T cell activation (GO:0051133)	1/6	0.029631	0.094548	0	0	40.1919	141.433	HSPH1	GO_Biological_Process_2021	ffar3_Total_M5
regulation of nucleotide-binding oligomerization domain containing 2 signaling pathway (GO:0070432)	1/6	0.029631	0.094548	0	0	40.1919	141.433	HSPA1A	GO_Biological_Process_2021	ffar3_Total_M5
regulation of transmission of nerve impulse (GO:0051969)	1/6	0.029631	0.094548	0	0	40.1919	141.433	TYMP	GO_Biological_Process_2021	ffar3_Total_M5
regulation of type 2 immune response (GO:0002828)	1/6	0.029631	0.094548	0	0	40.1919	141.433	CD74	GO_Biological_Process_2021	ffar3_Total_M5
positive regulation of granulocyte differentiation (GO:0030854)	1/6	0.029631	0.094548	0	0	40.1919	141.433	HCLS1	GO_Biological_Process_2021	ffar3_Total_M5
heat acclimation (GO:0010286)	1/6	0.029631	0.094548	0	0	40.1919	141.433	HSPA1A	GO_Biological_Process_2021	ffar3_Total_M5
positive regulation of immune response to tumor cell (GO:0002839)	1/6	0.029631	0.094548	0	0	40.1919	141.433	HLA-DRB1	GO_Biological_Process_2021	ffar3_Total_M5
positive regulation of killing of cells of other organism (GO:0051712)	1/6	0.029631	0.094548	0	0	40.1919	141.433	CLEC7A	GO_Biological_Process_2021	ffar3_Total_M5
hydrogen peroxide biosynthetic process (GO:0050665)	1/6	0.029631	0.094548	0	0	40.1919	141.433	CYBA	GO_Biological_Process_2021	ffar3_Total_M5
ruffle assembly (GO:0097178)	1/6	0.029631	0.094548	0	0	40.1919	141.433	AIF1	GO_Biological_Process_2021	ffar3_Total_M5
leukocyte chemotaxis involved in inflammatory response (GO:0002232)	1/6	0.029631	0.094548	0	0	40.1919	141.433	NINJ1	GO_Biological_Process_2021	ffar3_Total_M5
positive regulation of T cell mediated immune response to tumor cell (GO:0002842)	1/6	0.029631	0.094548	0	0	40.1919	141.433	HLA-DRB1	GO_Biological_Process_2021	ffar3_Total_M5
positive regulation of tau-protein kinase activity (GO:1902949)	1/6	0.029631	0.094548	0	0	40.1919	141.433	HSP90AA1	GO_Biological_Process_2021	ffar3_Total_M5
positive regulation of toll-like receptor 2 signaling pathway (GO:0034137)	1/6	0.029631	0.094548	0	0	40.1919	141.433	CYBA	GO_Biological_Process_2021	ffar3_Total_M5
BH domain binding (GO:0051400)	1/6	0.029631	0.094021	0	0	40.1919	141.433	MCL1	GO_Molecular_Function_2021	ffar3_Total_M5
BH3 domain binding (GO:0051434)	1/6	0.029631	0.094021	0	0	40.1919	141.433	MCL1	GO_Molecular_Function_2021	ffar3_Total_M5
MHC class I receptor activity (GO:0032393)	1/6	0.029631	0.094021	0	0	40.1919	141.433	LILRB2	GO_Molecular_Function_2021	ffar3_Total_M5
MHC class II protein binding (GO:0042289)	1/6	0.029631	0.094021	0	0	40.1919	141.433	CD74	GO_Molecular_Function_2021	ffar3_Total_M5
C3HC4-type RING finger domain binding (GO:0055131)	1/6	0.029631	0.094021	0	0	40.1919	141.433	HSPA1A	GO_Molecular_Function_2021	ffar3_Total_M5
myosin light chain binding (GO:0032027)	1/6	0.029631	0.094021	0	0	40.1919	141.433	CXCR4	GO_Molecular_Function_2021	ffar3_Total_M5
negative regulation of cell cycle phase transition (GO:1901988)	1/7	0.034484	0.110294	0	0	33.4916	112.775	RGCC	GO_Biological_Process_2021	ffar3_Total_M1
ammonium transport (GO:0015696)	1/7	0.034484	0.110294	0	0	33.4916	112.775	AQP1	GO_Biological_Process_2021	ffar3_Total_M1
receptor-mediated endocytosis of virus by host cell (GO:0019065)	1/7	0.034484	0.110294	0	0	33.4916	112.775	CAV2	GO_Biological_Process_2021	ffar3_Total_M1
negative regulation of low-density lipoprotein receptor activity (GO:1905598)	1/7	0.034484	0.110294	0	0	33.4916	112.775	APP	GO_Biological_Process_2021	ffar3_Total_M1
negative regulation of nervous system process (GO:0031645)	1/7	0.034484	0.110294	0	0	33.4916	112.775	JAM2	GO_Biological_Process_2021	ffar3_Total_M1
regulation of I-kappaB phosphorylation (GO:1903719)	1/7	0.034484	0.110294	0	0	33.4916	112.775	CX3CL1	GO_Biological_Process_2021	ffar3_Total_M1
regulation of lens fiber cell differentiation (GO:1902746)	1/7	0.034484	0.110294	0	0	33.4916	112.775	SPRY1	GO_Biological_Process_2021	ffar3_Total_M1
regulation of microglial cell migration (GO:1904139)	1/7	0.034484	0.110294	0	0	33.4916	112.775	CX3CL1	GO_Biological_Process_2021	ffar3_Total_M1
definitive hemopoiesis (GO:0060216)	1/7	0.034484	0.110294	0	0	33.4916	112.775	TEK	GO_Biological_Process_2021	ffar3_Total_M1
regulation of morphogenesis of an epithelium (GO:1905330)	1/7	0.034484	0.110294	0	0	33.4916	112.775	GJA1	GO_Biological_Process_2021	ffar3_Total_M1
dorsal aorta development (GO:0035907)	1/7	0.034484	0.110294	0	0	33.4916	112.775	ENG	GO_Biological_Process_2021	ffar3_Total_M1
dorsal aorta morphogenesis (GO:0035912)	1/7	0.034484	0.110294	0	0	33.4916	112.775	ENG	GO_Biological_Process_2021	ffar3_Total_M1
endothelial cell morphogenesis (GO:0001886)	1/7	0.034484	0.110294	0	0	33.4916	112.775	STC1	GO_Biological_Process_2021	ffar3_Total_M1
positive regulation of cardiac epithelial to mesenchymal transition (GO:0062043)	1/7	0.034484	0.110294	0	0	33.4916	112.775	ENG	GO_Biological_Process_2021	ffar3_Total_M1
positive regulation of cardiac muscle cell differentiation (GO:2000727)	1/7	0.034484	0.110294	0	0	33.4916	112.775	EFNB2	GO_Biological_Process_2021	ffar3_Total_M1
gap junction assembly (GO:0016264)	1/7	0.034484	0.110294	0	0	33.4916	112.775	GJA1	GO_Biological_Process_2021	ffar3_Total_M1
glomerular epithelial cell development (GO:0072310)	1/7	0.034484	0.110294	0	0	33.4916	112.775	PODXL	GO_Biological_Process_2021	ffar3_Total_M1
glomerular visceral epithelial cell development (GO:0072015)	1/7	0.034484	0.110294	0	0	33.4916	112.775	PODXL	GO_Biological_Process_2021	ffar3_Total_M1
regulation of vascular associated smooth muscle cell differentiation (GO:1905063)	1/7	0.034484	0.110294	0	0	33.4916	112.775	ENG	GO_Biological_Process_2021	ffar3_Total_M1
positive regulation of gliogenesis (GO:0014015)	1/7	0.034484	0.110294	0	0	33.4916	112.775	IL6	GO_Biological_Process_2021	ffar3_Total_M1
heart trabecula formation (GO:0060347)	1/7	0.034484	0.110294	0	0	33.4916	112.775	TEK	GO_Biological_Process_2021	ffar3_Total_M1
hemostasis (GO:0007599)	1/7	0.034484	0.110294	0	0	33.4916	112.775	VWF	GO_Biological_Process_2021	ffar3_Total_M1
positive regulation of integrin-mediated signaling pathway (GO:2001046)	1/7	0.034484	0.110294	0	0	33.4916	112.775	LIMS2	GO_Biological_Process_2021	ffar3_Total_M1
hyperosmotic response (GO:0006972)	1/7	0.034484	0.110294	0	0	33.4916	112.775	AQP1	GO_Biological_Process_2021	ffar3_Total_M1
positive regulation of membrane depolarization (GO:1904181)	1/7	0.034484	0.110294	0	0	33.4916	112.775	KDR	GO_Biological_Process_2021	ffar3_Total_M1
skin morphogenesis (GO:0043589)	1/7	0.034484	0.110294	0	0	33.4916	112.775	ITGA6	GO_Biological_Process_2021	ffar3_Total_M1
sphingosine-1-phosphate receptor signaling pathway (GO:0003376)	1/7	0.034484	0.110294	0	0	33.4916	112.775	S1PR1	GO_Biological_Process_2021	ffar3_Total_M1
T-helper 17 cell differentiation (GO:0072539)	1/7	0.034484	0.110294	0	0	33.4916	112.775	IL6	GO_Biological_Process_2021	ffar3_Total_M1
membrane biogenesis (GO:0044091)	1/7	0.034484	0.110294	0	0	33.4916	112.775	SPTBN1	GO_Biological_Process_2021	ffar3_Total_M1
positive regulation of urine volume (GO:0035810)	1/7	0.034484	0.110294	0	0	33.4916	112.775	HYAL2	GO_Biological_Process_2021	ffar3_Total_M1
ureter development (GO:0072189)	1/7	0.034484	0.110294	0	0	33.4916	112.775	SOX17	GO_Biological_Process_2021	ffar3_Total_M1
positive regulation of vascular associated smooth muscle cell differentiation (GO:1905065)	1/7	0.034484	0.110294	0	0	33.4916	112.775	ENG	GO_Biological_Process_2021	ffar3_Total_M1
interleukin-6 receptor binding (GO:0005138)	1/7	0.034484	0.140893	0	0	33.4916	112.775	IL6	GO_Molecular_Function_2021	ffar3_Total_M1
intracellular cGMP-activated cation channel activity (GO:0005223)	1/7	0.034484	0.140893	0	0	33.4916	112.775	AQP1	GO_Molecular_Function_2021	ffar3_Total_M1
cell-matrix adhesion mediator activity (GO:0098634)	1/7	0.034484	0.140893	0	0	33.4916	112.775	ITGA1	GO_Molecular_Function_2021	ffar3_Total_M1
regulation of aldosterone biosynthetic process (GO:0032347)	1/7	0.031423	0.167713	0	0	36.8574	127.535	BMP5	GO_Biological_Process_2021	ffar3_Total_M2
AV node cell action potential (GO:0086016)	1/7	0.031423	0.167713	0	0	36.8574	127.535	CACNA1C	GO_Biological_Process_2021	ffar3_Total_M2
regulation of cGMP-mediated signaling (GO:0010752)	1/7	0.031423	0.167713	0	0	36.8574	127.535	PDE10A	GO_Biological_Process_2021	ffar3_Total_M2
regulation of cortisol biosynthetic process (GO:2000064)	1/7	0.031423	0.167713	0	0	36.8574	127.535	BMP5	GO_Biological_Process_2021	ffar3_Total_M2
negative regulation of oligodendrocyte differentiation (GO:0048715)	1/7	0.031423	0.167713	0	0	36.8574	127.535	NF1	GO_Biological_Process_2021	ffar3_Total_M2
negative regulation of ruffle assembly (GO:1900028)	1/7	0.031423	0.167713	0	0	36.8574	127.535	KANK1	GO_Biological_Process_2021	ffar3_Total_M2
regulation of glial cell differentiation (GO:0045685)	1/7	0.031423	0.167713	0	0	36.8574	127.535	NF1	GO_Biological_Process_2021	ffar3_Total_M2
negative regulation of steroid metabolic process (GO:0045939)	1/7	0.031423	0.167713	0	0	36.8574	127.535	BMP5	GO_Biological_Process_2021	ffar3_Total_M2
negative regulation of telomere capping (GO:1904354)	1/7	0.031423	0.167713	0	0	36.8574	127.535	SMG6	GO_Biological_Process_2021	ffar3_Total_M2
regulation of lens fiber cell differentiation (GO:1902746)	1/7	0.031423	0.167713	0	0	36.8574	127.535	SPRED1	GO_Biological_Process_2021	ffar3_Total_M2
regulation of mesenchymal stem cell differentiation (GO:2000739)	1/7	0.031423	0.167713	0	0	36.8574	127.535	SOX5	GO_Biological_Process_2021	ffar3_Total_M2
regulation of morphogenesis of an epithelium (GO:1905330)	1/7	0.031423	0.167713	0	0	36.8574	127.535	ADAMTS12	GO_Biological_Process_2021	ffar3_Total_M2
detection of muscle stretch (GO:0035995)	1/7	0.031423	0.167713	0	0	36.8574	127.535	PTK2	GO_Biological_Process_2021	ffar3_Total_M2
pericardium morphogenesis (GO:0003344)	1/7	0.031423	0.167713	0	0	36.8574	127.535	BMP5	GO_Biological_Process_2021	ffar3_Total_M2
establishment of centrosome localization (GO:0051660)	1/7	0.031423	0.167713	0	0	36.8574	127.535	PARD3	GO_Biological_Process_2021	ffar3_Total_M2
regulation of skeletal muscle contraction (GO:0014819)	1/7	0.031423	0.167713	0	0	36.8574	127.535	DMD	GO_Biological_Process_2021	ffar3_Total_M2
glandular epithelial cell development (GO:0002068)	1/7	0.031423	0.167713	0	0	36.8574	127.535	BMP5	GO_Biological_Process_2021	ffar3_Total_M2
positive regulation of histone H4 acetylation (GO:0090240)	1/7	0.031423	0.167713	0	0	36.8574	127.535	AUTS2	GO_Biological_Process_2021	ffar3_Total_M2
maintenance of synapse structure (GO:0099558)	1/7	0.031423	0.167713	0	0	36.8574	127.535	ERC1	GO_Biological_Process_2021	ffar3_Total_M2
tachykinin receptor signaling pathway (GO:0007217)	1/7	0.031423	0.167713	0	0	36.8574	127.535	GRK5	GO_Biological_Process_2021	ffar3_Total_M2
type B pancreatic cell development (GO:0003323)	1/7	0.031423	0.167713	0	0	36.8574	127.535	BMP5	GO_Biological_Process_2021	ffar3_Total_M2
positive regulation of voltage-gated calcium channel activity (GO:1901387)	1/7	0.031423	0.167713	0	0	36.8574	127.535	CACNA2D1	GO_Biological_Process_2021	ffar3_Total_M2
cytoskeleton of presynaptic active zone (GO:0048788)	1/7	0.031423	0.297241	0	0	36.8574	127.535	ERC1	GO_Cellular_Component_2021	ffar3_Total_M2
oxysterol binding (GO:0008142)	1/7	0.031423	0.161571	0	0	36.8574	127.535	RORA	GO_Molecular_Function_2021	ffar3_Total_M2
JUN kinase binding (GO:0008432)	1/7	0.031423	0.161571	0	0	36.8574	127.535	PTK2	GO_Molecular_Function_2021	ffar3_Total_M2
phosphatidylinositol phosphate 4-phosphatase activity (GO:0034596)	1/7	0.031423	0.161571	0	0	36.8574	127.535	INPP4B	GO_Molecular_Function_2021	ffar3_Total_M2
nitric-oxide synthase binding (GO:0050998)	1/7	0.031423	0.161571	0	0	36.8574	127.535	DMD	GO_Molecular_Function_2021	ffar3_Total_M2
acylglycerol acyl-chain remodeling (GO:0036155)	1/7	0.034484	0.142752	0	0	33.4916	112.775	MGLL	GO_Biological_Process_2021	ffar3_Total_M3
angiotensin-activated signaling pathway (GO:0038166)	1/7	0.034484	0.142752	0	0	33.4916	112.775	CAV1	GO_Biological_Process_2021	ffar3_Total_M3
receptor-mediated endocytosis of virus by host cell (GO:0019065)	1/7	0.034484	0.142752	0	0	33.4916	112.775	CAV1	GO_Biological_Process_2021	ffar3_Total_M3
negative regulation of dendritic cell apoptotic process (GO:2000669)	1/7	0.034484	0.142752	0	0	33.4916	112.775	AXL	GO_Biological_Process_2021	ffar3_Total_M3
negative regulation of membrane protein ectodomain proteolysis (GO:0051045)	1/7	0.034484	0.142752	0	0	33.4916	112.775	TIMP3	GO_Biological_Process_2021	ffar3_Total_M3
cardiolipin acyl-chain remodeling (GO:0035965)	1/7	0.034484	0.142752	0	0	33.4916	112.775	PLA2G5	GO_Biological_Process_2021	ffar3_Total_M3
regulation of entry of bacterium into host cell (GO:2000535)	1/7	0.034484	0.142752	0	0	33.4916	112.775	CAV1	GO_Biological_Process_2021	ffar3_Total_M3
regulation of extracellular matrix assembly (GO:1901201)	1/7	0.034484	0.142752	0	0	33.4916	112.775	AGT	GO_Biological_Process_2021	ffar3_Total_M3
negative regulation of stress-activated protein kinase signaling cascade (GO:0070303)	1/7	0.034484	0.142752	0	0	33.4916	112.775	MYC	GO_Biological_Process_2021	ffar3_Total_M3
regulation of NAD(P)H oxidase activity (GO:0033860)	1/7	0.034484	0.142752	0	0	33.4916	112.775	AGT	GO_Biological_Process_2021	ffar3_Total_M3
regulation of neurotrophin TRK receptor signaling pathway (GO:0051386)	1/7	0.034484	0.142752	0	0	33.4916	112.775	AGT	GO_Biological_Process_2021	ffar3_Total_M3
endothelial cell morphogenesis (GO:0001886)	1/7	0.034484	0.142752	0	0	33.4916	112.775	COL18A1	GO_Biological_Process_2021	ffar3_Total_M3
positive regulation of activation of Janus kinase activity (GO:0010536)	1/7	0.034484	0.142752	0	0	33.4916	112.775	AGT	GO_Biological_Process_2021	ffar3_Total_M3
regulation of systemic arterial blood pressure by renin-angiotensin (GO:0003081)	1/7	0.034484	0.142752	0	0	33.4916	112.775	AGT	GO_Biological_Process_2021	ffar3_Total_M3
positive regulation of chemokine (C-X-C motif) ligand 2 production (GO:2000343)	1/7	0.034484	0.142752	0	0	33.4916	112.775	LPL	GO_Biological_Process_2021	ffar3_Total_M3
gas homeostasis (GO:0033483)	1/7	0.034484	0.142752	0	0	33.4916	112.775	CAV1	GO_Biological_Process_2021	ffar3_Total_M3
glial cell migration (GO:0008347)	1/7	0.034484	0.142752	0	0	33.4916	112.775	CD9	GO_Biological_Process_2021	ffar3_Total_M3
glutathione catabolic process (GO:0006751)	1/7	0.034484	0.142752	0	0	33.4916	112.775	GGT5	GO_Biological_Process_2021	ffar3_Total_M3
positive regulation of ER-associated ubiquitin-dependent protein catabolic process (GO:1903071)	1/7	0.034484	0.142752	0	0	33.4916	112.775	CAV1	GO_Biological_Process_2021	ffar3_Total_M3
skin morphogenesis (GO:0043589)	1/7	0.034484	0.142752	0	0	33.4916	112.775	COL1A2	GO_Biological_Process_2021	ffar3_Total_M3
smooth muscle cell migration (GO:0014909)	1/7	0.034484	0.142752	0	0	33.4916	112.775	PDGFRB	GO_Biological_Process_2021	ffar3_Total_M3
positive regulation of pinocytosis (GO:0048549)	1/7	0.034484	0.142752	0	0	33.4916	112.775	AXL	GO_Biological_Process_2021	ffar3_Total_M3
maintenance of protein location in extracellular region (GO:0071694)	1/7	0.034484	0.142752	0	0	33.4916	112.775	NBL1	GO_Biological_Process_2021	ffar3_Total_M3
vascular wound healing (GO:0061042)	1/7	0.034484	0.142752	0	0	33.4916	112.775	MCAM	GO_Biological_Process_2021	ffar3_Total_M3
monoacylglycerol catabolic process (GO:0052651)	1/7	0.034484	0.142752	0	0	33.4916	112.775	MGLL	GO_Biological_Process_2021	ffar3_Total_M3
protein localization to basolateral plasma membrane (GO:1903361)	1/7	0.034484	0.142752	0	0	33.4916	112.775	CAV1	GO_Biological_Process_2021	ffar3_Total_M3
patched binding (GO:0005113)	1/7	0.034484	0.131864	0	0	33.4916	112.775	CAV1	GO_Molecular_Function_2021	ffar3_Total_M3
long-chain fatty acid binding (GO:0036041)	1/7	0.034484	0.131864	0	0	33.4916	112.775	FABP4	GO_Molecular_Function_2021	ffar3_Total_M3
threonine-type peptidase activity (GO:0070003)	1/7	0.034484	0.131864	0	0	33.4916	112.775	GGT5	GO_Molecular_Function_2021	ffar3_Total_M3
morphogen activity (GO:0016015)	1/7	0.034484	0.131864	0	0	33.4916	112.775	NBL1	GO_Molecular_Function_2021	ffar3_Total_M3
cell-matrix adhesion mediator activity (GO:0098634)	1/7	0.034484	0.131864	0	0	33.4916	112.775	ITGB1	GO_Molecular_Function_2021	ffar3_Total_M3
nitric-oxide synthase binding (GO:0050998)	1/7	0.034484	0.131864	0	0	33.4916	112.775	CAV1	GO_Molecular_Function_2021	ffar3_Total_M3
negative regulation of DNA repair (GO:0045738)	1/7	0.034484	0.142123	0	0	33.4916	112.775	RPS3	GO_Biological_Process_2021	ffar3_Total_M4
positive regulation of gastrulation (GO:2000543)	1/7	0.034484	0.142123	0	0	33.4916	112.775	RACK1	GO_Biological_Process_2021	ffar3_Total_M4
ribosomal small subunit export from nucleus (GO:0000056)	1/7	0.034484	0.142123	0	0	33.4916	112.775	RPS15	GO_Biological_Process_2021	ffar3_Total_M4
positive regulation of membrane depolarization (GO:1904181)	1/7	0.034484	0.142123	0	0	33.4916	112.775	RACK1	GO_Biological_Process_2021	ffar3_Total_M4
positive regulation of natural killer cell cytokine production (GO:0002729)	1/7	0.034484	0.142123	0	0	33.4916	112.775	HLA-E	GO_Biological_Process_2021	ffar3_Total_M4
positive regulation of respiratory burst (GO:0060267)	1/7	0.034484	0.142123	0	0	33.4916	112.775	RPS19	GO_Biological_Process_2021	ffar3_Total_M4
cleavage furrow formation (GO:0036089)	1/7	0.034484	0.142123	0	0	33.4916	112.775	RHOA	GO_Biological_Process_2021	ffar3_Total_M4
regulation of natural killer cell cytokine production (GO:0002727)	1/7	0.034484	0.142123	0	0	33.4916	112.775	HLA-E	GO_Biological_Process_2021	ffar3_Total_M4
regulation of natural killer cell proliferation (GO:0032817)	1/7	0.034484	0.142123	0	0	33.4916	112.775	HLA-E	GO_Biological_Process_2021	ffar3_Total_M4
protein localization to cytoplasmic stress granule (GO:1903608)	1/7	0.034484	0.142123	0	0	33.4916	112.775	YBX1	GO_Biological_Process_2021	ffar3_Total_M4
oxidoreductase activity, acting on metal ions, oxygen as acceptor (GO:0016724)	1/7	0.034484	0.154489	0	0	33.4916	112.775	FTH1	GO_Molecular_Function_2021	ffar3_Total_M4
ferric iron binding (GO:0008199)	1/7	0.034484	0.154489	0	0	33.4916	112.775	FTH1	GO_Molecular_Function_2021	ffar3_Total_M4
ferroxidase activity (GO:0004322)	1/7	0.034484	0.154489	0	0	33.4916	112.775	FTH1	GO_Molecular_Function_2021	ffar3_Total_M4
astrocyte differentiation (GO:0048708)	1/7	0.034484	0.098955	0	0	33.4916	112.775	S100A9	GO_Biological_Process_2021	ffar3_Total_M5
autophagosome membrane docking (GO:0016240)	1/7	0.034484	0.098955	0	0	33.4916	112.775	VAMP8	GO_Biological_Process_2021	ffar3_Total_M5
bleb assembly (GO:0032060)	1/7	0.034484	0.098955	0	0	33.4916	112.775	EMP3	GO_Biological_Process_2021	ffar3_Total_M5
negative regulation of mitochondrial outer membrane permeabilization involved in apoptotic signaling pathway (GO:1901029)	1/7	0.034484	0.098955	0	0	33.4916	112.775	HSPA1A	GO_Biological_Process_2021	ffar3_Total_M5
regulation of defense response to bacterium (GO:1900424)	1/7	0.034484	0.098955	0	0	33.4916	112.775	CYBA	GO_Biological_Process_2021	ffar3_Total_M5
negative regulation of p38MAPK cascade (GO:1903753)	1/7	0.034484	0.098955	0	0	33.4916	112.775	DUSP1	GO_Biological_Process_2021	ffar3_Total_M5
regulation of dopamine metabolic process (GO:0042053)	1/7	0.034484	0.098955	0	0	33.4916	112.775	ITGB2	GO_Biological_Process_2021	ffar3_Total_M5
regulation of histamine secretion by mast cell (GO:1903593)	1/7	0.034484	0.098955	0	0	33.4916	112.775	VAMP8	GO_Biological_Process_2021	ffar3_Total_M5
complement activation, alternative pathway (GO:0006957)	1/7	0.034484	0.098955	0	0	33.4916	112.775	CFP	GO_Biological_Process_2021	ffar3_Total_M5
cytochrome complex assembly (GO:0017004)	1/7	0.034484	0.098955	0	0	33.4916	112.775	CYBA	GO_Biological_Process_2021	ffar3_Total_M5
regulation of MHC class I biosynthetic process (GO:0045343)	1/7	0.034484	0.098955	0	0	33.4916	112.775	HSPH1	GO_Biological_Process_2021	ffar3_Total_M5
delamination (GO:0060232)	1/7	0.034484	0.098955	0	0	33.4916	112.775	SPI1	GO_Biological_Process_2021	ffar3_Total_M5
parallel actin filament bundle assembly (GO:0030046)	1/7	0.034484	0.098955	0	0	33.4916	112.775	AIF1	GO_Biological_Process_2021	ffar3_Total_M5
regulation of oxidative stress-induced neuron intrinsic apoptotic signaling pathway (GO:1903376)	1/7	0.034484	0.098955	0	0	33.4916	112.775	MCL1	GO_Biological_Process_2021	ffar3_Total_M5
regulation of prostaglandin biosynthetic process (GO:0031392)	1/7	0.034484	0.098955	0	0	33.4916	112.775	CD74	GO_Biological_Process_2021	ffar3_Total_M5
polyamine biosynthetic process (GO:0006596)	1/7	0.034484	0.098955	0	0	33.4916	112.775	SAT1	GO_Biological_Process_2021	ffar3_Total_M5
positive regulation of aspartic-type endopeptidase activity involved in amyloid precursor protein catabolic process (GO:1902961)	1/7	0.034484	0.098955	0	0	33.4916	112.775	LYN	GO_Biological_Process_2021	ffar3_Total_M5
regulation of T cell mediated immune response to tumor cell (GO:0002840)	1/7	0.034484	0.098955	0	0	33.4916	112.775	HLA-DRB1	GO_Biological_Process_2021	ffar3_Total_M5
regulation of T cell tolerance induction (GO:0002664)	1/7	0.034484	0.098955	0	0	33.4916	112.775	LILRB2	GO_Biological_Process_2021	ffar3_Total_M5
positive regulation of chemokine (C-X-C motif) ligand 2 production (GO:2000343)	1/7	0.034484	0.098955	0	0	33.4916	112.775	CD74	GO_Biological_Process_2021	ffar3_Total_M5
G protein-coupled receptor internalization (GO:0002031)	1/7	0.034484	0.098955	0	0	33.4916	112.775	ARRB2	GO_Biological_Process_2021	ffar3_Total_M5
regulation of transforming growth factor beta1 production (GO:0032908)	1/7	0.034484	0.098955	0	0	33.4916	112.775	TYROBP	GO_Biological_Process_2021	ffar3_Total_M5
positive regulation of interleukin-23 production (GO:0032747)	1/7	0.034484	0.098955	0	0	33.4916	112.775	CLEC7A	GO_Biological_Process_2021	ffar3_Total_M5
positive regulation of microtubule nucleation (GO:0090063)	1/7	0.034484	0.098955	0	0	33.4916	112.775	HSPA1A	GO_Biological_Process_2021	ffar3_Total_M5
positive regulation of NK T cell activation (GO:0051135)	1/7	0.034484	0.098955	0	0	33.4916	112.775	HSPH1	GO_Biological_Process_2021	ffar3_Total_M5
positive regulation of podosome assembly (GO:0071803)	1/7	0.034484	0.098955	0	0	33.4916	112.775	LCP1	GO_Biological_Process_2021	ffar3_Total_M5
lymphoid progenitor cell differentiation (GO:0002320)	1/7	0.034484	0.098955	0	0	33.4916	112.775	SPI1	GO_Biological_Process_2021	ffar3_Total_M5
macropinocytosis (GO:0044351)	1/7	0.034484	0.098955	0	0	33.4916	112.775	PYCARD	GO_Biological_Process_2021	ffar3_Total_M5
positive regulation of receptor catabolic process (GO:2000646)	1/7	0.034484	0.098955	0	0	33.4916	112.775	LAPTM5	GO_Biological_Process_2021	ffar3_Total_M5
positive regulation of respiratory burst (GO:0060267)	1/7	0.034484	0.098955	0	0	33.4916	112.775	CLEC7A	GO_Biological_Process_2021	ffar3_Total_M5
TRAIL-activated apoptotic signaling pathway (GO:0036462)	1/7	0.034484	0.098955	0	0	33.4916	112.775	SPI1	GO_Biological_Process_2021	ffar3_Total_M5
positive regulation of striated muscle contraction (GO:0045989)	1/7	0.034484	0.098955	0	0	33.4916	112.775	RGS2	GO_Biological_Process_2021	ffar3_Total_M5
positive regulation of unsaturated fatty acid biosynthetic process (GO:2001280)	1/7	0.034484	0.098955	0	0	33.4916	112.775	CD74	GO_Biological_Process_2021	ffar3_Total_M5
mRNA transcription by RNA polymerase II (GO:0042789)	1/7	0.034484	0.098955	0	0	33.4916	112.775	C5AR1	GO_Biological_Process_2021	ffar3_Total_M5
cytolytic granule (GO:0044194)	1/7	0.034484	0.057812	0	0	33.4916	112.775	STXBP2	GO_Cellular_Component_2021	ffar3_Total_M5
interleukin-6 receptor binding (GO:0005138)	1/7	0.034484	0.101605	0	0	33.4916	112.775	PYCARD	GO_Molecular_Function_2021	ffar3_Total_M5
ferric iron binding (GO:0008199)	1/7	0.034484	0.101605	0	0	33.4916	112.775	FTL	GO_Molecular_Function_2021	ffar3_Total_M5
myosin heavy chain binding (GO:0032036)	1/7	0.034484	0.101605	0	0	33.4916	112.775	CORO1A	GO_Molecular_Function_2021	ffar3_Total_M5
nitric-oxide synthase binding (GO:0050998)	1/7	0.034484	0.101605	0	0	33.4916	112.775	ACTB	GO_Molecular_Function_2021	ffar3_Total_M5
actin filament reorganization (GO:0090527)	1/8	0.039314	0.114953	0	0	28.7056	92.8968	NEDD9	GO_Biological_Process_2021	ffar3_Total_M1
regulation of anion transport (GO:0044070)	1/8	0.039314	0.114953	0	0	28.7056	92.8968	STC1	GO_Biological_Process_2021	ffar3_Total_M1
atrial cardiac muscle cell to AV node cell signaling (GO:0086026)	1/8	0.039314	0.114953	0	0	28.7056	92.8968	GJA1	GO_Biological_Process_2021	ffar3_Total_M1
cardiac atrium development (GO:0003230)	1/8	0.039314	0.114953	0	0	28.7056	92.8968	ENG	GO_Biological_Process_2021	ffar3_Total_M1
negative regulation of microglial cell activation (GO:1903979)	1/8	0.039314	0.114953	0	0	28.7056	92.8968	CX3CL1	GO_Biological_Process_2021	ffar3_Total_M1
regulation of dopamine receptor signaling pathway (GO:0060159)	1/8	0.039314	0.114953	0	0	28.7056	92.8968	CAV2	GO_Biological_Process_2021	ffar3_Total_M1
regulation of epithelial to mesenchymal transition involved in endocardial cushion formation (GO:1905005)	1/8	0.039314	0.114953	0	0	28.7056	92.8968	ENG	GO_Biological_Process_2021	ffar3_Total_M1
regulation of extracellular matrix constituent secretion (GO:0003330)	1/8	0.039314	0.114953	0	0	28.7056	92.8968	RGCC	GO_Biological_Process_2021	ffar3_Total_M1
cellular response to UV-B (GO:0071493)	1/8	0.039314	0.114953	0	0	28.7056	92.8968	HYAL2	GO_Biological_Process_2021	ffar3_Total_M1
regulation of intrinsic apoptotic signaling pathway by p53 class mediator (GO:1902253)	1/8	0.039314	0.114953	0	0	28.7056	92.8968	MSX1	GO_Biological_Process_2021	ffar3_Total_M1
regulation of microvillus organization (GO:0032530)	1/8	0.039314	0.114953	0	0	28.7056	92.8968	PODXL	GO_Biological_Process_2021	ffar3_Total_M1
peptidyl-tyrosine dephosphorylation involved in inactivation of protein kinase activity (GO:1990264)	1/8	0.039314	0.114953	0	0	28.7056	92.8968	PTPRB	GO_Biological_Process_2021	ffar3_Total_M1
regulation of positive chemotaxis (GO:0050926)	1/8	0.039314	0.114953	0	0	28.7056	92.8968	KDR	GO_Biological_Process_2021	ffar3_Total_M1
positive regulation of cell migration by vascular endothelial growth factor signaling pathway (GO:0038089)	1/8	0.039314	0.114953	0	0	28.7056	92.8968	KDR	GO_Biological_Process_2021	ffar3_Total_M1
fusion of virus membrane with host plasma membrane (GO:0019064)	1/8	0.039314	0.114953	0	0	28.7056	92.8968	HYAL2	GO_Biological_Process_2021	ffar3_Total_M1
positive regulation of extracellular matrix disassembly (GO:0090091)	1/8	0.039314	0.114953	0	0	28.7056	92.8968	IL6	GO_Biological_Process_2021	ffar3_Total_M1
positive regulation of glial cell migration (GO:1903977)	1/8	0.039314	0.114953	0	0	28.7056	92.8968	CX3CL1	GO_Biological_Process_2021	ffar3_Total_M1
positive regulation of lipoprotein lipase activity (GO:0051006)	1/8	0.039314	0.114953	0	0	28.7056	92.8968	GPIHBP1	GO_Biological_Process_2021	ffar3_Total_M1
integrin activation (GO:0033622)	1/8	0.039314	0.114953	0	0	28.7056	92.8968	CX3CL1	GO_Biological_Process_2021	ffar3_Total_M1
leukocyte aggregation (GO:0070486)	1/8	0.039314	0.114953	0	0	28.7056	92.8968	JAM2	GO_Biological_Process_2021	ffar3_Total_M1
T-helper cell lineage commitment (GO:0002295)	1/8	0.039314	0.114953	0	0	28.7056	92.8968	IL6	GO_Biological_Process_2021	ffar3_Total_M1
membrane fusion involved in viral entry into host cell (GO:0039663)	1/8	0.039314	0.114953	0	0	28.7056	92.8968	HYAL2	GO_Biological_Process_2021	ffar3_Total_M1
positive regulation of T-helper 2 cell cytokine production (GO:2000553)	1/8	0.039314	0.114953	0	0	28.7056	92.8968	IL6	GO_Biological_Process_2021	ffar3_Total_M1
venous blood vessel development (GO:0060841)	1/8	0.039314	0.114953	0	0	28.7056	92.8968	ENG	GO_Biological_Process_2021	ffar3_Total_M1
ventricular trabecula myocardium morphogenesis (GO:0003222)	1/8	0.039314	0.114953	0	0	28.7056	92.8968	ENG	GO_Biological_Process_2021	ffar3_Total_M1
water homeostasis (GO:0030104)	1/8	0.039314	0.114953	0	0	28.7056	92.8968	AQP1	GO_Biological_Process_2021	ffar3_Total_M1
myeloid leukocyte mediated immunity (GO:0002444)	1/8	0.039314	0.114953	0	0	28.7056	92.8968	IL6	GO_Biological_Process_2021	ffar3_Total_M1
spectrin-associated cytoskeleton (GO:0014731)	1/8	0.039314	0.119169	0	0	28.7056	92.8968	SPTBN1	GO_Cellular_Component_2021	ffar3_Total_M1
hyalurononglucosaminidase activity (GO:0004415)	1/8	0.039314	0.14415	0	0	28.7056	92.8968	HYAL2	GO_Molecular_Function_2021	ffar3_Total_M1
type II transforming growth factor beta receptor binding (GO:0005114)	1/8	0.039314	0.14415	0	0	28.7056	92.8968	ENG	GO_Molecular_Function_2021	ffar3_Total_M1
vascular endothelial growth factor receptor 2 binding (GO:0043184)	1/8	0.039314	0.14415	0	0	28.7056	92.8968	CDH5	GO_Molecular_Function_2021	ffar3_Total_M1
negative regulation of keratinocyte proliferation (GO:0010839)	1/8	0.035832	0.171915	0	0	31.5905	105.162	PTPRK	GO_Biological_Process_2021	ffar3_Total_M2
negative regulation of neural precursor cell proliferation (GO:2000178)	1/8	0.035832	0.171915	0	0	31.5905	105.162	NF1	GO_Biological_Process_2021	ffar3_Total_M2
cell-cell adhesion mediated by cadherin (GO:0044331)	1/8	0.035832	0.171915	0	0	31.5905	105.162	FER	GO_Biological_Process_2021	ffar3_Total_M2
negative regulation of potassium ion transmembrane transporter activity (GO:1901017)	1/8	0.035832	0.171915	0	0	31.5905	105.162	KCNAB1	GO_Biological_Process_2021	ffar3_Total_M2
negative regulation of response to reactive oxygen species (GO:1901032)	1/8	0.035832	0.171915	0	0	31.5905	105.162	PDE8A	GO_Biological_Process_2021	ffar3_Total_M2
neurotransmitter receptor diffusion trapping (GO:0099628)	1/8	0.035832	0.171915	0	0	31.5905	105.162	GPHN	GO_Biological_Process_2021	ffar3_Total_M2
coronary vasculature morphogenesis (GO:0060977)	1/8	0.035832	0.171915	0	0	31.5905	105.162	SPRED1	GO_Biological_Process_2021	ffar3_Total_M2
regulation of microvillus organization (GO:0032530)	1/8	0.035832	0.171915	0	0	31.5905	105.162	PLD1	GO_Biological_Process_2021	ffar3_Total_M2
positive regulation of Arp2/3 complex-mediated actin nucleation (GO:2000601)	1/8	0.035832	0.171915	0	0	31.5905	105.162	FCHSD2	GO_Biological_Process_2021	ffar3_Total_M2
positive regulation of execution phase of apoptosis (GO:1900119)	1/8	0.035832	0.171915	0	0	31.5905	105.162	DLC1	GO_Biological_Process_2021	ffar3_Total_M2
positive regulation of fibroblast migration (GO:0010763)	1/8	0.035832	0.171915	0	0	31.5905	105.162	PTK2	GO_Biological_Process_2021	ffar3_Total_M2
tyrosine phosphorylation of STAT protein (GO:0007260)	1/8	0.035832	0.171915	0	0	31.5905	105.162	FER	GO_Biological_Process_2021	ffar3_Total_M2
vascular associated smooth muscle contraction (GO:0014829)	1/8	0.035832	0.171915	0	0	31.5905	105.162	EDNRA	GO_Biological_Process_2021	ffar3_Total_M2
postsynaptic neurotransmitter receptor diffusion trapping (GO:0098970)	1/8	0.035832	0.171915	0	0	31.5905	105.162	GPHN	GO_Biological_Process_2021	ffar3_Total_M2
natural killer cell differentiation (GO:0001779)	1/8	0.035832	0.171915	0	0	31.5905	105.162	PBX1	GO_Biological_Process_2021	ffar3_Total_M2
actin filament reorganization (GO:0090527)	1/8	0.039314	0.147191	0	0	28.7056	92.8968	GSN	GO_Biological_Process_2021	ffar3_Total_M3
regulation of actin filament length (GO:0030832)	1/8	0.039314	0.147191	0	0	28.7056	92.8968	EPS8	GO_Biological_Process_2021	ffar3_Total_M3
regulation of activation of Janus kinase activity (GO:0010533)	1/8	0.039314	0.147191	0	0	28.7056	92.8968	AGT	GO_Biological_Process_2021	ffar3_Total_M3
regulation of cardiac muscle cell action potential involved in regulation of contraction (GO:0098909)	1/8	0.039314	0.147191	0	0	28.7056	92.8968	CAV1	GO_Biological_Process_2021	ffar3_Total_M3
cell migration involved in heart development (GO:0060973)	1/8	0.039314	0.147191	0	0	28.7056	92.8968	PDGFRB	GO_Biological_Process_2021	ffar3_Total_M3
cellular response to interferon-alpha (GO:0035457)	1/8	0.039314	0.147191	0	0	28.7056	92.8968	AXL	GO_Biological_Process_2021	ffar3_Total_M3
commissural neuron axon guidance (GO:0071679)	1/8	0.039314	0.147191	0	0	28.7056	92.8968	NFIB	GO_Biological_Process_2021	ffar3_Total_M3
regulation of myeloid leukocyte differentiation (GO:0002761)	1/8	0.039314	0.147191	0	0	28.7056	92.8968	PRXL2A	GO_Biological_Process_2021	ffar3_Total_M3
regulation of pattern recognition receptor signaling pathway (GO:0062207)	1/8	0.039314	0.147191	0	0	28.7056	92.8968	CD36	GO_Biological_Process_2021	ffar3_Total_M3
regulation of toll-like receptor 3 signaling pathway (GO:0034139)	1/8	0.039314	0.147191	0	0	28.7056	92.8968	CAV1	GO_Biological_Process_2021	ffar3_Total_M3
positive regulation of cysteine-type endopeptidase activity involved in apoptotic signaling pathway (GO:2001269)	1/8	0.039314	0.147191	0	0	28.7056	92.8968	GSN	GO_Biological_Process_2021	ffar3_Total_M3
positive regulation of endocytic recycling (GO:2001137)	1/8	0.039314	0.147191	0	0	28.7056	92.8968	EHD2	GO_Biological_Process_2021	ffar3_Total_M3
regulation of wound healing, spreading of epidermal cells (GO:1903689)	1/8	0.039314	0.147191	0	0	28.7056	92.8968	FERMT2	GO_Biological_Process_2021	ffar3_Total_M3
positive regulation of fibroblast migration (GO:0010763)	1/8	0.039314	0.147191	0	0	28.7056	92.8968	ITGB1	GO_Biological_Process_2021	ffar3_Total_M3
integrin activation (GO:0033622)	1/8	0.039314	0.147191	0	0	28.7056	92.8968	FERMT2	GO_Biological_Process_2021	ffar3_Total_M3
sequestering of BMP from receptor via BMP binding (GO:0038098)	1/8	0.039314	0.147191	0	0	28.7056	92.8968	NBL1	GO_Biological_Process_2021	ffar3_Total_M3
lipid import into cell (GO:0140354)	1/8	0.039314	0.147191	0	0	28.7056	92.8968	CD36	GO_Biological_Process_2021	ffar3_Total_M3
lymphatic endothelial cell differentiation (GO:0060836)	1/8	0.039314	0.147191	0	0	28.7056	92.8968	NR2F2	GO_Biological_Process_2021	ffar3_Total_M3
ventricular cardiac muscle cell membrane repolarization (GO:0099625)	1/8	0.039314	0.147191	0	0	28.7056	92.8968	KCNJ8	GO_Biological_Process_2021	ffar3_Total_M3
natural killer cell differentiation (GO:0001779)	1/8	0.039314	0.147191	0	0	28.7056	92.8968	AXL	GO_Biological_Process_2021	ffar3_Total_M3
Roundabout binding (GO:0048495)	1/8	0.039314	0.131864	0	0	28.7056	92.8968	TGFB1I1	GO_Molecular_Function_2021	ffar3_Total_M3
cuprous ion binding (GO:1903136)	1/8	0.039314	0.131864	0	0	28.7056	92.8968	SNCG	GO_Molecular_Function_2021	ffar3_Total_M3
ether hydrolase activity (GO:0016803)	1/8	0.039314	0.131864	0	0	28.7056	92.8968	EPHX1	GO_Molecular_Function_2021	ffar3_Total_M3
calcium-independent phospholipase A2 activity (GO:0047499)	1/8	0.039314	0.131864	0	0	28.7056	92.8968	PLA2G5	GO_Molecular_Function_2021	ffar3_Total_M3
regulation of chaperone-mediated autophagy (GO:1904714)	1/8	0.039314	0.146757	0	0	28.7056	92.8968	EEF1A1	GO_Biological_Process_2021	ffar3_Total_M4
regulation of endodeoxyribonuclease activity (GO:0032071)	1/8	0.039314	0.146757	0	0	28.7056	92.8968	RPS3	GO_Biological_Process_2021	ffar3_Total_M4
regulation of Golgi to plasma membrane protein transport (GO:0042996)	1/8	0.039314	0.146757	0	0	28.7056	92.8968	RACK1	GO_Biological_Process_2021	ffar3_Total_M4
regulation of intrinsic apoptotic signaling pathway by p53 class mediator (GO:1902253)	1/8	0.039314	0.146757	0	0	28.7056	92.8968	RPS7	GO_Biological_Process_2021	ffar3_Total_M4
T cell mediated cytotoxicity (GO:0001913)	1/8	0.039314	0.146757	0	0	28.7056	92.8968	HLA-A	GO_Biological_Process_2021	ffar3_Total_M4
positive regulation of ryanodine-sensitive calcium-release channel activity (GO:0060316)	1/8	0.039314	0.146757	0	0	28.7056	92.8968	CALM2	GO_Biological_Process_2021	ffar3_Total_M4
cytoplasmic sequestering of NF-kappaB (GO:0007253)	1/8	0.039314	0.146757	0	0	28.7056	92.8968	TMSB4X	GO_Biological_Process_2021	ffar3_Total_M4
endonucleolytic cleavage in ITS1 to separate SSU-rRNA from 5.8S rRNA and LSU-rRNA from tricistronic rRNA transcript (SSU-rRNA, 5.8S rRNA, LSU-rRNA) (GO:0000447)	1/8	0.039314	0.146757	0	0	28.7056	92.8968	RPS21	GO_Biological_Process_2021	ffar3_Total_M4
HFE-transferrin receptor complex (GO:1990712)	1/8	0.039314	0.093604	0	0	28.7056	92.8968	B2M	GO_Cellular_Component_2021	ffar3_Total_M4
oxidized DNA binding (GO:0032356)	1/8	0.039314	0.158728	0	0	28.7056	92.8968	RPS3	GO_Molecular_Function_2021	ffar3_Total_M4
DNA N-glycosylase activity (GO:0019104)	1/8	0.039314	0.158728	0	0	28.7056	92.8968	RPS3	GO_Molecular_Function_2021	ffar3_Total_M4
basic amino acid transport (GO:0015802)	1/8	0.039314	0.105566	0	0	28.7056	92.8968	SLC7A7	GO_Biological_Process_2021	ffar3_Total_M5
negative regulation of long-term synaptic potentiation (GO:1900272)	1/8	0.039314	0.105566	0	0	28.7056	92.8968	TYROBP	GO_Biological_Process_2021	ffar3_Total_M5
negative regulation of microglial cell activation (GO:1903979)	1/8	0.039314	0.105566	0	0	28.7056	92.8968	PTPRC	GO_Biological_Process_2021	ffar3_Total_M5
negative regulation of muscle hypertrophy (GO:0014741)	1/8	0.039314	0.105566	0	0	28.7056	92.8968	RGS2	GO_Biological_Process_2021	ffar3_Total_M5
negative regulation of nitrogen compound metabolic process (GO:0051172)	1/8	0.039314	0.105566	0	0	28.7056	92.8968	LILRB2	GO_Biological_Process_2021	ffar3_Total_M5
negative regulation of phospholipase activity (GO:0010519)	1/8	0.039314	0.105566	0	0	28.7056	92.8968	RGS2	GO_Biological_Process_2021	ffar3_Total_M5
negative regulation of T cell mediated cytotoxicity (GO:0001915)	1/8	0.039314	0.105566	0	0	28.7056	92.8968	PTPRC	GO_Biological_Process_2021	ffar3_Total_M5
regulation of lymphocyte apoptotic process (GO:0070228)	1/8	0.039314	0.105566	0	0	28.7056	92.8968	LYN	GO_Biological_Process_2021	ffar3_Total_M5
regulation of osteoclast development (GO:2001204)	1/8	0.039314	0.105566	0	0	28.7056	92.8968	TYROBP	GO_Biological_Process_2021	ffar3_Total_M5
regulation of protein localization to chromatin (GO:1905634)	1/8	0.039314	0.105566	0	0	28.7056	92.8968	SPI1	GO_Biological_Process_2021	ffar3_Total_M5
regulation of protein localization to nucleolus (GO:1904749)	1/8	0.039314	0.105566	0	0	28.7056	92.8968	GLUL	GO_Biological_Process_2021	ffar3_Total_M5
positive regulation of adaptive immune response (GO:0002821)	1/8	0.039314	0.105566	0	0	28.7056	92.8968	PYCARD	GO_Biological_Process_2021	ffar3_Total_M5
positive regulation of aspartic-type peptidase activity (GO:1905247)	1/8	0.039314	0.105566	0	0	28.7056	92.8968	LYN	GO_Biological_Process_2021	ffar3_Total_M5
fusion of virus membrane with host plasma membrane (GO:0019064)	1/8	0.039314	0.105566	0	0	28.7056	92.8968	CXCR4	GO_Biological_Process_2021	ffar3_Total_M5
positive regulation of defense response to bacterium (GO:1900426)	1/8	0.039314	0.105566	0	0	28.7056	92.8968	CYBA	GO_Biological_Process_2021	ffar3_Total_M5
positive regulation of dendritic cell cytokine production (GO:0002732)	1/8	0.039314	0.105566	0	0	28.7056	92.8968	CLEC7A	GO_Biological_Process_2021	ffar3_Total_M5
positive regulation of homotypic cell-cell adhesion (GO:0034112)	1/8	0.039314	0.105566	0	0	28.7056	92.8968	PLAUR	GO_Biological_Process_2021	ffar3_Total_M5
positive regulation of isomerase activity (GO:0010912)	1/8	0.039314	0.105566	0	0	28.7056	92.8968	ITGB2	GO_Biological_Process_2021	ffar3_Total_M5
immunological synapse formation (GO:0001771)	1/8	0.039314	0.105566	0	0	28.7056	92.8968	CORO1A	GO_Biological_Process_2021	ffar3_Total_M5
positive regulation of monocyte chemotactic protein-1 production (GO:0071639)	1/8	0.039314	0.105566	0	0	28.7056	92.8968	CLEC7A	GO_Biological_Process_2021	ffar3_Total_M5
positive regulation of oligodendrocyte differentiation (GO:0048714)	1/8	0.039314	0.105566	0	0	28.7056	92.8968	CXCR4	GO_Biological_Process_2021	ffar3_Total_M5
spermidine metabolic process (GO:0008216)	1/8	0.039314	0.105566	0	0	28.7056	92.8968	SAT1	GO_Biological_Process_2021	ffar3_Total_M5
membrane fusion involved in viral entry into host cell (GO:0039663)	1/8	0.039314	0.105566	0	0	28.7056	92.8968	CXCR4	GO_Biological_Process_2021	ffar3_Total_M5
natural killer cell differentiation (GO:0001779)	1/8	0.039314	0.105566	0	0	28.7056	92.8968	PTPRC	GO_Biological_Process_2021	ffar3_Total_M5
extrinsic component of external side of plasma membrane (GO:0031232)	1/8	0.039314	0.064025	0	0	28.7056	92.8968	FCN1	GO_Cellular_Component_2021	ffar3_Total_M5
deoxycytidine deaminase activity (GO:0047844)	1/8	0.039314	0.108112	0	0	28.7056	92.8968	APOBEC3A	GO_Molecular_Function_2021	ffar3_Total_M5
MHC class Ib protein binding (GO:0023029)	1/8	0.039314	0.108112	0	0	28.7056	92.8968	LILRB2	GO_Molecular_Function_2021	ffar3_Total_M5
negative regulation of bone resorption (GO:0045779)	1/9	0.044119	0.118812	0	0	25.1162	78.3842	IL6	GO_Biological_Process_2021	ffar3_Total_M1
negative regulation of glycoprotein biosynthetic process (GO:0010561)	1/9	0.044119	0.118812	0	0	25.1162	78.3842	ITM2A	GO_Biological_Process_2021	ffar3_Total_M1
basement membrane assembly (GO:0070831)	1/9	0.044119	0.118812	0	0	25.1162	78.3842	RAMP2	GO_Biological_Process_2021	ffar3_Total_M1
regulation of cell adhesion molecule production (GO:0060353)	1/9	0.044119	0.118812	0	0	25.1162	78.3842	NOTCH4	GO_Biological_Process_2021	ffar3_Total_M1
negative regulation of lipid localization (GO:1905953)	1/9	0.044119	0.118812	0	0	25.1162	78.3842	IL6	GO_Biological_Process_2021	ffar3_Total_M1
negative regulation of nitric oxide biosynthetic process (GO:0045019)	1/9	0.044119	0.118812	0	0	25.1162	78.3842	CD34	GO_Biological_Process_2021	ffar3_Total_M1
negative regulation of nitric oxide metabolic process (GO:1904406)	1/9	0.044119	0.118812	0	0	25.1162	78.3842	CD34	GO_Biological_Process_2021	ffar3_Total_M1
negative regulation of protein activation cascade (GO:2000258)	1/9	0.044119	0.118812	0	0	25.1162	78.3842	F8	GO_Biological_Process_2021	ffar3_Total_M1
regulation of glial cell proliferation (GO:0060251)	1/9	0.044119	0.118812	0	0	25.1162	78.3842	IL6	GO_Biological_Process_2021	ffar3_Total_M1
cellular response to nitric oxide (GO:0071732)	1/9	0.044119	0.118812	0	0	25.1162	78.3842	AQP1	GO_Biological_Process_2021	ffar3_Total_M1
cellular response to reactive nitrogen species (GO:1902170)	1/9	0.044119	0.118812	0	0	25.1162	78.3842	AQP1	GO_Biological_Process_2021	ffar3_Total_M1
chylomicron remodeling (GO:0034371)	1/9	0.044119	0.118812	0	0	25.1162	78.3842	GPIHBP1	GO_Biological_Process_2021	ffar3_Total_M1
epithelial to mesenchymal transition involved in endocardial cushion formation (GO:0003198)	1/9	0.044119	0.118812	0	0	25.1162	78.3842	ENG	GO_Biological_Process_2021	ffar3_Total_M1
positive regulation of cell-cell adhesion mediated by cadherin (GO:2000049)	1/9	0.044119	0.118812	0	0	25.1162	78.3842	AFDN	GO_Biological_Process_2021	ffar3_Total_M1
glomerular filtration (GO:0003094)	1/9	0.044119	0.118812	0	0	25.1162	78.3842	CD34	GO_Biological_Process_2021	ffar3_Total_M1
positive regulation of extracellular matrix assembly (GO:1901203)	1/9	0.044119	0.118812	0	0	25.1162	78.3842	RGCC	GO_Biological_Process_2021	ffar3_Total_M1
response to vitamin (GO:0033273)	1/9	0.044119	0.118812	0	0	25.1162	78.3842	AQP3	GO_Biological_Process_2021	ffar3_Total_M1
response to vitamin D (GO:0033280)	1/9	0.044119	0.118812	0	0	25.1162	78.3842	AQP3	GO_Biological_Process_2021	ffar3_Total_M1
semaphorin-plexin signaling pathway involved in axon guidance (GO:1902287)	1/9	0.044119	0.118812	0	0	25.1162	78.3842	PLXNA2	GO_Biological_Process_2021	ffar3_Total_M1
skeletal muscle fiber development (GO:0048741)	1/9	0.044119	0.118812	0	0	25.1162	78.3842	CAV2	GO_Biological_Process_2021	ffar3_Total_M1
positive regulation of protein kinase A signaling (GO:0010739)	1/9	0.044119	0.118812	0	0	25.1162	78.3842	RAMP3	GO_Biological_Process_2021	ffar3_Total_M1
synapse pruning (GO:0098883)	1/9	0.044119	0.118812	0	0	25.1162	78.3842	CX3CL1	GO_Biological_Process_2021	ffar3_Total_M1
positive regulation of triglyceride lipase activity (GO:0061365)	1/9	0.044119	0.118812	0	0	25.1162	78.3842	GPIHBP1	GO_Biological_Process_2021	ffar3_Total_M1
unsaturated fatty acid biosynthetic process (GO:0006636)	1/9	0.044119	0.118812	0	0	25.1162	78.3842	FADS3	GO_Biological_Process_2021	ffar3_Total_M1
bioactive lipid receptor activity (GO:0045125)	1/9	0.044119	0.153878	0	0	25.1162	78.3842	S1PR1	GO_Molecular_Function_2021	ffar3_Total_M1
type I transforming growth factor beta receptor binding (GO:0034713)	1/9	0.044119	0.153878	0	0	25.1162	78.3842	ENG	GO_Molecular_Function_2021	ffar3_Total_M1
negative regulation of glial cell differentiation (GO:0045686)	1/9	0.04022	0.174814	0	0	27.6403	88.8188	NF1	GO_Biological_Process_2021	ffar3_Total_M2
negative regulation of platelet aggregation (GO:0090331)	1/9	0.04022	0.174814	0	0	27.6403	88.8188	PRKG1	GO_Biological_Process_2021	ffar3_Total_M2
regulation of endothelial cell differentiation (GO:0045601)	1/9	0.04022	0.174814	0	0	27.6403	88.8188	ZEB1	GO_Biological_Process_2021	ffar3_Total_M2
cellular response to forskolin (GO:1904322)	1/9	0.04022	0.174814	0	0	27.6403	88.8188	ADCY5	GO_Biological_Process_2021	ffar3_Total_M2
regulation of leukocyte degranulation (GO:0043300)	1/9	0.04022	0.174814	0	0	27.6403	88.8188	FER	GO_Biological_Process_2021	ffar3_Total_M2
pericardium development (GO:0060039)	1/9	0.04022	0.174814	0	0	27.6403	88.8188	BMP5	GO_Biological_Process_2021	ffar3_Total_M2
embryonic forelimb morphogenesis (GO:0035115)	1/9	0.04022	0.174814	0	0	27.6403	88.8188	CACNA1C	GO_Biological_Process_2021	ffar3_Total_M2
regulation of protein deacetylation (GO:0090311)	1/9	0.04022	0.174814	0	0	27.6403	88.8188	SPRED1	GO_Biological_Process_2021	ffar3_Total_M2
response to forskolin (GO:1904321)	1/9	0.04022	0.174814	0	0	27.6403	88.8188	ADCY5	GO_Biological_Process_2021	ffar3_Total_M2
type B pancreatic cell differentiation (GO:0003309)	1/9	0.04022	0.174814	0	0	27.6403	88.8188	BMP5	GO_Biological_Process_2021	ffar3_Total_M2
phosphatidylethanolamine binding (GO:0008429)	1/9	0.04022	0.175946	0	0	27.6403	88.8188	NF1	GO_Molecular_Function_2021	ffar3_Total_M2
actin-mediated cell contraction (GO:0070252)	1/9	0.044119	0.14984	0	0	25.1162	78.3842	GSN	GO_Biological_Process_2021	ffar3_Total_M3
regulation of cell adhesion molecule production (GO:0060353)	1/9	0.044119	0.14984	0	0	25.1162	78.3842	CAV1	GO_Biological_Process_2021	ffar3_Total_M3
regulation of complement-dependent cytotoxicity (GO:1903659)	1/9	0.044119	0.14984	0	0	25.1162	78.3842	CD59	GO_Biological_Process_2021	ffar3_Total_M3
CD40 signaling pathway (GO:0023035)	1/9	0.044119	0.14984	0	0	25.1162	78.3842	ITGB1	GO_Biological_Process_2021	ffar3_Total_M3
negative regulation of nitric oxide biosynthetic process (GO:0045019)	1/9	0.044119	0.14984	0	0	25.1162	78.3842	CAV1	GO_Biological_Process_2021	ffar3_Total_M3
negative regulation of nitric oxide metabolic process (GO:1904406)	1/9	0.044119	0.14984	0	0	25.1162	78.3842	CAV1	GO_Biological_Process_2021	ffar3_Total_M3
regulation of DNA-templated transcription in response to stress (GO:0043620)	1/9	0.044119	0.14984	0	0	25.1162	78.3842	TCIM	GO_Biological_Process_2021	ffar3_Total_M3
regulation of endothelial cell differentiation (GO:0045601)	1/9	0.044119	0.14984	0	0	25.1162	78.3842	APOLD1	GO_Biological_Process_2021	ffar3_Total_M3
regulation of ER-associated ubiquitin-dependent protein catabolic process (GO:1903069)	1/9	0.044119	0.14984	0	0	25.1162	78.3842	CAV1	GO_Biological_Process_2021	ffar3_Total_M3
chylomicron remodeling (GO:0034371)	1/9	0.044119	0.14984	0	0	25.1162	78.3842	LPL	GO_Biological_Process_2021	ffar3_Total_M3
complement activation, classical pathway (GO:0006958)	1/9	0.044119	0.14984	0	0	25.1162	78.3842	C1R	GO_Biological_Process_2021	ffar3_Total_M3
development of primary female sexual characteristics (GO:0046545)	1/9	0.044119	0.14984	0	0	25.1162	78.3842	NR2F2	GO_Biological_Process_2021	ffar3_Total_M3
epithelial cell apoptotic process (GO:1904019)	1/9	0.044119	0.14984	0	0	25.1162	78.3842	GSN	GO_Biological_Process_2021	ffar3_Total_M3
positive regulation of cholesterol esterification (GO:0010873)	1/9	0.044119	0.14984	0	0	25.1162	78.3842	AGT	GO_Biological_Process_2021	ffar3_Total_M3
glomerular filtration (GO:0003094)	1/9	0.044119	0.14984	0	0	25.1162	78.3842	MCAM	GO_Biological_Process_2021	ffar3_Total_M3
inositol metabolic process (GO:0006020)	1/9	0.044119	0.14984	0	0	25.1162	78.3842	ISYNA1	GO_Biological_Process_2021	ffar3_Total_M3
intestinal cholesterol absorption (GO:0030299)	1/9	0.044119	0.14984	0	0	25.1162	78.3842	CD36	GO_Biological_Process_2021	ffar3_Total_M3
positive regulation of NLRP3 inflammasome complex assembly (GO:1900227)	1/9	0.044119	0.14984	0	0	25.1162	78.3842	CD36	GO_Biological_Process_2021	ffar3_Total_M3
leukotriene D4 biosynthetic process (GO:1901750)	1/9	0.044119	0.14984	0	0	25.1162	78.3842	GGT5	GO_Biological_Process_2021	ffar3_Total_M3
leukotriene D4 metabolic process (GO:1901748)	1/9	0.044119	0.14984	0	0	25.1162	78.3842	GGT5	GO_Biological_Process_2021	ffar3_Total_M3
positive regulation of protein kinase A signaling (GO:0010739)	1/9	0.044119	0.14984	0	0	25.1162	78.3842	TCIM	GO_Biological_Process_2021	ffar3_Total_M3
positive regulation of sequestering of triglyceride (GO:0010890)	1/9	0.044119	0.14984	0	0	25.1162	78.3842	LPL	GO_Biological_Process_2021	ffar3_Total_M3
mesodermal cell differentiation (GO:0048333)	1/9	0.044119	0.14984	0	0	25.1162	78.3842	ITGB1	GO_Biological_Process_2021	ffar3_Total_M3
mitochondrial respirasome assembly (GO:0097250)	1/9	0.044119	0.14984	0	0	25.1162	78.3842	HIGD1B	GO_Biological_Process_2021	ffar3_Total_M3
very-low-density lipoprotein particle remodeling (GO:0034372)	1/9	0.044119	0.14984	0	0	25.1162	78.3842	LPL	GO_Biological_Process_2021	ffar3_Total_M3
interleukin-1 binding (GO:0019966)	1/9	0.044119	0.136599	0	0	25.1162	78.3842	A2M	GO_Molecular_Function_2021	ffar3_Total_M3
potassium channel inhibitor activity (GO:0019870)	1/9	0.044119	0.136599	0	0	25.1162	78.3842	CAV1	GO_Molecular_Function_2021	ffar3_Total_M3
type I transforming growth factor beta receptor binding (GO:0034713)	1/9	0.044119	0.136599	0	0	25.1162	78.3842	FERMT2	GO_Molecular_Function_2021	ffar3_Total_M3
positive regulation of ATP biosynthetic process (GO:2001171)	1/9	0.044119	0.158074	0	0	25.1162	78.3842	TMSB4X	GO_Biological_Process_2021	ffar3_Total_M4
regulation of RNA polymerase II regulatory region sequence-specific DNA binding (GO:1903025)	1/9	0.044119	0.158074	0	0	25.1162	78.3842	TMSB4X	GO_Biological_Process_2021	ffar3_Total_M4
positive regulation of ligase activity (GO:0051351)	1/9	0.044119	0.158074	0	0	25.1162	78.3842	TMSB4X	GO_Biological_Process_2021	ffar3_Total_M4
mitochondrial respiratory chain complex III (GO:0005750)	1/9	0.044119	0.102602	0	0	25.1162	78.3842	UQCRB	GO_Cellular_Component_2021	ffar3_Total_M4
natural killer cell lectin-like receptor binding (GO:0046703)	1/9	0.044119	0.17039	0	0	25.1162	78.3842	HLA-E	GO_Molecular_Function_2021	ffar3_Total_M4
regulation of aspartic-type endopeptidase activity involved in amyloid precursor protein catabolic process (GO:1902959)	1/9	0.044119	0.113139	0	0	25.1162	78.3842	LYN	GO_Biological_Process_2021	ffar3_Total_M5
negative regulation of leukocyte degranulation (GO:0043301)	1/9	0.044119	0.113139	0	0	25.1162	78.3842	SPI1	GO_Biological_Process_2021	ffar3_Total_M5
negative regulation of leukocyte proliferation (GO:0070664)	1/9	0.044119	0.113139	0	0	25.1162	78.3842	LYN	GO_Biological_Process_2021	ffar3_Total_M5
negative regulation of lipase activity (GO:0060192)	1/9	0.044119	0.113139	0	0	25.1162	78.3842	RGS2	GO_Biological_Process_2021	ffar3_Total_M5
regulation of dendritic cell antigen processing and presentation (GO:0002604)	1/9	0.044119	0.113139	0	0	25.1162	78.3842	CD68	GO_Biological_Process_2021	ffar3_Total_M5
regulation of histone H4 acetylation (GO:0090239)	1/9	0.044119	0.113139	0	0	25.1162	78.3842	SPI1	GO_Biological_Process_2021	ffar3_Total_M5
regulation of interleukin-23 production (GO:0032667)	1/9	0.044119	0.113139	0	0	25.1162	78.3842	CLEC7A	GO_Biological_Process_2021	ffar3_Total_M5
DNA cytosine deamination (GO:0070383)	1/9	0.044119	0.113139	0	0	25.1162	78.3842	APOBEC3A	GO_Biological_Process_2021	ffar3_Total_M5
regulation of respiratory burst (GO:0060263)	1/9	0.044119	0.113139	0	0	25.1162	78.3842	CLEC7A	GO_Biological_Process_2021	ffar3_Total_M5
regulation of transmembrane transporter activity (GO:0022898)	1/9	0.044119	0.113139	0	0	25.1162	78.3842	ACTB	GO_Biological_Process_2021	ffar3_Total_M5
positive regulation of mast cell degranulation (GO:0043306)	1/9	0.044119	0.113139	0	0	25.1162	78.3842	VAMP8	GO_Biological_Process_2021	ffar3_Total_M5
T-helper 1 type immune response (GO:0042088)	1/9	0.044119	0.113139	0	0	25.1162	78.3842	HLA-DRB1	GO_Biological_Process_2021	ffar3_Total_M5
adherens junction assembly (GO:0034333)	1/10	0.0489	0.124388	0	0	22.3243	67.3742	RAMP2	GO_Biological_Process_2021	ffar3_Total_M1
regulation of actin filament-based movement (GO:1903115)	1/10	0.0489	0.124388	0	0	22.3243	67.3742	STC1	GO_Biological_Process_2021	ffar3_Total_M1
negative regulation of hormone secretion (GO:0046888)	1/10	0.0489	0.124388	0	0	22.3243	67.3742	GJA1	GO_Biological_Process_2021	ffar3_Total_M1
regulation of cell activation (GO:0050865)	1/10	0.0489	0.124388	0	0	22.3243	67.3742	IL6	GO_Biological_Process_2021	ffar3_Total_M1
regulation of cell-cell adhesion mediated by integrin (GO:0033632)	1/10	0.0489	0.124388	0	0	22.3243	67.3742	PODXL	GO_Biological_Process_2021	ffar3_Total_M1
negative regulation of protein autophosphorylation (GO:0031953)	1/10	0.0489	0.124388	0	0	22.3243	67.3742	ENG	GO_Biological_Process_2021	ffar3_Total_M1
regulation of epithelial cell apoptotic process (GO:1904035)	1/10	0.0489	0.124388	0	0	22.3243	67.3742	TEK	GO_Biological_Process_2021	ffar3_Total_M1
negative regulation of receptor binding (GO:1900121)	1/10	0.0489	0.124388	0	0	22.3243	67.3742	ADAM15	GO_Biological_Process_2021	ffar3_Total_M1
neuron projection maintenance (GO:1990535)	1/10	0.0489	0.124388	0	0	22.3243	67.3742	APP	GO_Biological_Process_2021	ffar3_Total_M1
ectoderm development (GO:0007398)	1/10	0.0489	0.124388	0	0	22.3243	67.3742	ITGA6	GO_Biological_Process_2021	ffar3_Total_M1
endodermal cell fate commitment (GO:0001711)	1/10	0.0489	0.124388	0	0	22.3243	67.3742	SOX17	GO_Biological_Process_2021	ffar3_Total_M1
regulation of protein neddylation (GO:2000434)	1/10	0.0489	0.124388	0	0	22.3243	67.3742	EPAS1	GO_Biological_Process_2021	ffar3_Total_M1
regulation of receptor binding (GO:1900120)	1/10	0.0489	0.124388	0	0	22.3243	67.3742	ADAM15	GO_Biological_Process_2021	ffar3_Total_M1
regulation of urine volume (GO:0035809)	1/10	0.0489	0.124388	0	0	22.3243	67.3742	HYAL2	GO_Biological_Process_2021	ffar3_Total_M1
renal filtration (GO:0097205)	1/10	0.0489	0.124388	0	0	22.3243	67.3742	CD34	GO_Biological_Process_2021	ffar3_Total_M1
hematopoietic stem cell differentiation (GO:0060218)	1/10	0.0489	0.124388	0	0	22.3243	67.3742	MEOX1	GO_Biological_Process_2021	ffar3_Total_M1
ionotropic glutamate receptor signaling pathway (GO:0035235)	1/10	0.0489	0.124388	0	0	22.3243	67.3742	APP	GO_Biological_Process_2021	ffar3_Total_M1
smooth muscle tissue development (GO:0048745)	1/10	0.0489	0.124388	0	0	22.3243	67.3742	ENG	GO_Biological_Process_2021	ffar3_Total_M1
positive regulation of receptor recycling (GO:0001921)	1/10	0.0489	0.124388	0	0	22.3243	67.3742	RAMP3	GO_Biological_Process_2021	ffar3_Total_M1
monocyte activation (GO:0042117)	1/10	0.0489	0.124388	0	0	22.3243	67.3742	HYAL2	GO_Biological_Process_2021	ffar3_Total_M1
1-phosphatidylinositol-3-kinase activity (GO:0016303)	1/10	0.0489	0.154632	0	0	22.3243	67.3742	PIK3R3	GO_Molecular_Function_2021	ffar3_Total_M1
ammonium transmembrane transporter activity (GO:0008519)	1/10	0.0489	0.154632	0	0	22.3243	67.3742	AQP1	GO_Molecular_Function_2021	ffar3_Total_M1
negative regulation of cAMP-mediated signaling (GO:0043951)	1/10	0.044589	0.174814	0	0	24.5679	76.4126	PDE3A	GO_Biological_Process_2021	ffar3_Total_M2
adrenal gland development (GO:0030325)	1/10	0.044589	0.174814	0	0	24.5679	76.4126	NF1	GO_Biological_Process_2021	ffar3_Total_M2
negative regulation of delayed rectifier potassium channel activity (GO:1902260)	1/10	0.044589	0.174814	0	0	24.5679	76.4126	KCNAB1	GO_Biological_Process_2021	ffar3_Total_M2
negative regulation of leukocyte migration (GO:0002686)	1/10	0.044589	0.174814	0	0	24.5679	76.4126	BMP5	GO_Biological_Process_2021	ffar3_Total_M2
cAMP biosynthetic process (GO:0006171)	1/10	0.044589	0.174814	0	0	24.5679	76.4126	ADCY5	GO_Biological_Process_2021	ffar3_Total_M2
negative regulation of transcription by competitive promoter binding (GO:0010944)	1/10	0.044589	0.174814	0	0	24.5679	76.4126	DACH1	GO_Biological_Process_2021	ffar3_Total_M2
regulation of high voltage-gated calcium channel activity (GO:1901841)	1/10	0.044589	0.174814	0	0	24.5679	76.4126	CACNA2D1	GO_Biological_Process_2021	ffar3_Total_M2
regulation of hydrogen peroxide-induced cell death (GO:1903205)	1/10	0.044589	0.174814	0	0	24.5679	76.4126	PDE8A	GO_Biological_Process_2021	ffar3_Total_M2
neuron projection fasciculation (GO:0106030)	1/10	0.044589	0.174814	0	0	24.5679	76.4126	SEMA5A	GO_Biological_Process_2021	ffar3_Total_M2
neuron remodeling (GO:0016322)	1/10	0.044589	0.174814	0	0	24.5679	76.4126	ADGRB3	GO_Biological_Process_2021	ffar3_Total_M2
defense response to tumor cell (GO:0002357)	1/10	0.044589	0.174814	0	0	24.5679	76.4126	RBMS3	GO_Biological_Process_2021	ffar3_Total_M2
forelimb morphogenesis (GO:0035136)	1/10	0.044589	0.174814	0	0	24.5679	76.4126	CACNA1C	GO_Biological_Process_2021	ffar3_Total_M2
positive regulation of circadian rhythm (GO:0042753)	1/10	0.044589	0.174814	0	0	24.5679	76.4126	RORA	GO_Biological_Process_2021	ffar3_Total_M2
I-kappaB phosphorylation (GO:0007252)	1/10	0.044589	0.174814	0	0	24.5679	76.4126	ERC1	GO_Biological_Process_2021	ffar3_Total_M2
smooth muscle tissue development (GO:0048745)	1/10	0.044589	0.174814	0	0	24.5679	76.4126	NF1	GO_Biological_Process_2021	ffar3_Total_M2
morphogenesis of an epithelial sheet (GO:0002011)	1/10	0.044589	0.174814	0	0	24.5679	76.4126	BMP5	GO_Biological_Process_2021	ffar3_Total_M2
adenylate cyclase binding (GO:0008179)	1/10	0.044589	0.175946	0	0	24.5679	76.4126	ADCY5	GO_Molecular_Function_2021	ffar3_Total_M2
aldo-keto reductase (NADP) activity (GO:0004033)	1/10	0.044589	0.175946	0	0	24.5679	76.4126	KCNAB1	GO_Molecular_Function_2021	ffar3_Total_M2
leucine zipper domain binding (GO:0043522)	1/10	0.044589	0.175946	0	0	24.5679	76.4126	ERC1	GO_Molecular_Function_2021	ffar3_Total_M2
high voltage-gated calcium channel activity (GO:0008331)	1/10	0.044589	0.175946	0	0	24.5679	76.4126	CACNA1C	GO_Molecular_Function_2021	ffar3_Total_M2
arachidonate transport (GO:1903963)	1/10	0.0489	0.155489	0	0	22.3243	67.3742	PLA2G5	GO_Biological_Process_2021	ffar3_Total_M3
arachidonic acid secretion (GO:0050482)	1/10	0.0489	0.155489	0	0	22.3243	67.3742	PLA2G5	GO_Biological_Process_2021	ffar3_Total_M3
regulation of DNA methylation (GO:0044030)	1/10	0.0489	0.155489	0	0	22.3243	67.3742	MYC	GO_Biological_Process_2021	ffar3_Total_M3
negative regulation of protein autophosphorylation (GO:0031953)	1/10	0.0489	0.155489	0	0	22.3243	67.3742	CAV1	GO_Biological_Process_2021	ffar3_Total_M3
cellular response to oxidised low-density lipoprotein particle stimulus (GO:0140052)	1/10	0.0489	0.155489	0	0	22.3243	67.3742	CD36	GO_Biological_Process_2021	ffar3_Total_M3
phagosome-lysosome fusion (GO:0090385)	1/10	0.0489	0.155489	0	0	22.3243	67.3742	PLA2G5	GO_Biological_Process_2021	ffar3_Total_M3
phosphatidylcholine catabolic process (GO:0034638)	1/10	0.0489	0.155489	0	0	22.3243	67.3742	PLA2G5	GO_Biological_Process_2021	ffar3_Total_M3
regulation of podosome assembly (GO:0071801)	1/10	0.0489	0.155489	0	0	22.3243	67.3742	GSN	GO_Biological_Process_2021	ffar3_Total_M3
removal of superoxide radicals (GO:0019430)	1/10	0.0489	0.155489	0	0	22.3243	67.3742	SOD3	GO_Biological_Process_2021	ffar3_Total_M3
renal filtration (GO:0097205)	1/10	0.0489	0.155489	0	0	22.3243	67.3742	MCAM	GO_Biological_Process_2021	ffar3_Total_M3
positive regulation of lipase activity (GO:0060193)	1/10	0.0489	0.155489	0	0	22.3243	67.3742	PLA2G5	GO_Biological_Process_2021	ffar3_Total_M3
positive regulation of mesenchymal cell proliferation (GO:0002053)	1/10	0.0489	0.155489	0	0	22.3243	67.3742	MYC	GO_Biological_Process_2021	ffar3_Total_M3
sequestering of actin monomers (GO:0042989)	1/10	0.0489	0.155489	0	0	22.3243	67.3742	GSN	GO_Biological_Process_2021	ffar3_Total_M3
positive regulation of myoblast fusion (GO:1901741)	1/10	0.0489	0.155489	0	0	22.3243	67.3742	EHD2	GO_Biological_Process_2021	ffar3_Total_M3
lipoprotein transport (GO:0042953)	1/10	0.0489	0.155489	0	0	22.3243	67.3742	CD36	GO_Biological_Process_2021	ffar3_Total_M3
long-chain fatty acid import into cell (GO:0044539)	1/10	0.0489	0.155489	0	0	22.3243	67.3742	CD36	GO_Biological_Process_2021	ffar3_Total_M3
myelin assembly (GO:0032288)	1/10	0.0489	0.155489	0	0	22.3243	67.3742	CD9	GO_Biological_Process_2021	ffar3_Total_M3
apical dendrite (GO:0097440)	1/10	0.0489	0.153687	0	0	22.3243	67.3742	MAP1B	GO_Cellular_Component_2021	ffar3_Total_M3
phospholipase A1 activity (GO:0008970)	1/10	0.0489	0.148546	0	0	22.3243	67.3742	LPL	GO_Molecular_Function_2021	ffar3_Total_M3
regulation of receptor binding (GO:1900120)	1/10	0.0489	0.166823	0	0	22.3243	67.3742	B2M	GO_Biological_Process_2021	ffar3_Total_M4
negative regulation of extracellular matrix organization (GO:1903054)	1/10	0.0489	0.166823	0	0	22.3243	67.3742	CST3	GO_Biological_Process_2021	ffar3_Total_M4
positive regulation of lipase activity (GO:0060193)	1/10	0.0489	0.166823	0	0	22.3243	67.3742	RHOA	GO_Biological_Process_2021	ffar3_Total_M4
rRNA 3'-end processing (GO:0031125)	1/10	0.0489	0.166823	0	0	22.3243	67.3742	RPS21	GO_Biological_Process_2021	ffar3_Total_M4
regulation of endoplasmic reticulum unfolded protein response (GO:1900101)	1/10	0.0489	0.166823	0	0	22.3243	67.3742	RACK1	GO_Biological_Process_2021	ffar3_Total_M4
negative regulation of receptor binding (GO:1900121)	1/10	0.0489	0.166823	0	0	22.3243	67.3742	B2M	GO_Biological_Process_2021	ffar3_Total_M4
sequestering of actin monomers (GO:0042989)	1/10	0.0489	0.166823	0	0	22.3243	67.3742	TMSB4X	GO_Biological_Process_2021	ffar3_Total_M4
nucleic acid transport (GO:0050657)	1/10	0.0489	0.166823	0	0	22.3243	67.3742	YBX1	GO_Biological_Process_2021	ffar3_Total_M4
endothelial tube morphogenesis (GO:0061154)	1/10	0.0489	0.166823	0	0	22.3243	67.3742	RHOA	GO_Biological_Process_2021	ffar3_Total_M4
autolysosome (GO:0044754)	1/10	0.0489	0.111137	0	0	22.3243	67.3742	FTH1	GO_Cellular_Component_2021	ffar3_Total_M4
oxidized purine DNA binding (GO:0032357)	1/10	0.0489	0.176672	0	0	22.3243	67.3742	RPS3	GO_Molecular_Function_2021	ffar3_Total_M4
adenylate cyclase binding (GO:0008179)	1/10	0.0489	0.176672	0	0	22.3243	67.3742	CALM2	GO_Molecular_Function_2021	ffar3_Total_M4
adherens junction assembly (GO:0034333)	1/10	0.0489	0.118609	0	0	22.3243	67.3742	ACTB	GO_Biological_Process_2021	ffar3_Total_M5
apical protein localization (GO:0045176)	1/10	0.0489	0.118609	0	0	22.3243	67.3742	ACTB	GO_Biological_Process_2021	ffar3_Total_M5
B cell homeostasis (GO:0001782)	1/10	0.0489	0.118609	0	0	22.3243	67.3742	LYN	GO_Biological_Process_2021	ffar3_Total_M5
negative regulation of interferon-beta production (GO:0032688)	1/10	0.0489	0.118609	0	0	22.3243	67.3742	PYCARD	GO_Biological_Process_2021	ffar3_Total_M5
regulation of granulocyte differentiation (GO:0030852)	1/10	0.0489	0.118609	0	0	22.3243	67.3742	HCLS1	GO_Biological_Process_2021	ffar3_Total_M5
cellular response to oxidised low-density lipoprotein particle stimulus (GO:0140052)	1/10	0.0489	0.118609	0	0	22.3243	67.3742	CD68	GO_Biological_Process_2021	ffar3_Total_M5
negative regulation of toll-like receptor 4 signaling pathway (GO:0034144)	1/10	0.0489	0.118609	0	0	22.3243	67.3742	LYN	GO_Biological_Process_2021	ffar3_Total_M5
negative regulation of transforming growth factor beta production (GO:0071635)	1/10	0.0489	0.118609	0	0	22.3243	67.3742	TYROBP	GO_Biological_Process_2021	ffar3_Total_M5
regulation of long-term synaptic depression (GO:1900452)	1/10	0.0489	0.118609	0	0	22.3243	67.3742	LILRB2	GO_Biological_Process_2021	ffar3_Total_M5
complement activation, lectin pathway (GO:0001867)	1/10	0.0489	0.118609	0	0	22.3243	67.3742	FCN1	GO_Biological_Process_2021	ffar3_Total_M5
regulation of mast cell activation (GO:0033003)	1/10	0.0489	0.118609	0	0	22.3243	67.3742	LYN	GO_Biological_Process_2021	ffar3_Total_M5
nucleoside metabolic process (GO:0009116)	1/10	0.0489	0.118609	0	0	22.3243	67.3742	TYMP	GO_Biological_Process_2021	ffar3_Total_M5
regulation of microtubule nucleation (GO:0010968)	1/10	0.0489	0.118609	0	0	22.3243	67.3742	HSPA1A	GO_Biological_Process_2021	ffar3_Total_M5
pinocytosis (GO:0006907)	1/10	0.0489	0.118609	0	0	22.3243	67.3742	PYCARD	GO_Biological_Process_2021	ffar3_Total_M5
positive regulation of cell activation (GO:0050867)	1/10	0.0489	0.118609	0	0	22.3243	67.3742	LILRA5	GO_Biological_Process_2021	ffar3_Total_M5
regulation of T-helper 17 type immune response (GO:2000316)	1/10	0.0489	0.118609	0	0	22.3243	67.3742	CLEC7A	GO_Biological_Process_2021	ffar3_Total_M5
granulocyte migration (GO:0097530)	1/10	0.0489	0.118609	0	0	22.3243	67.3742	ITGB2	GO_Biological_Process_2021	ffar3_Total_M5
secretory granule organization (GO:0033363)	1/10	0.0489	0.118609	0	0	22.3243	67.3742	SRGN	GO_Biological_Process_2021	ffar3_Total_M5
sequestering of actin monomers (GO:0042989)	1/10	0.0489	0.118609	0	0	22.3243	67.3742	TMSB10	GO_Biological_Process_2021	ffar3_Total_M5
positive regulation of myoblast fusion (GO:1901741)	1/10	0.0489	0.118609	0	0	22.3243	67.3742	CD53	GO_Biological_Process_2021	ffar3_Total_M5
SNARE complex assembly (GO:0035493)	1/10	0.0489	0.118609	0	0	22.3243	67.3742	VAMP8	GO_Biological_Process_2021	ffar3_Total_M5
positive regulation of toll-like receptor 4 signaling pathway (GO:0034145)	1/10	0.0489	0.118609	0	0	22.3243	67.3742	NINJ1	GO_Biological_Process_2021	ffar3_Total_M5
myelin maintenance (GO:0043217)	1/10	0.0489	0.118609	0	0	22.3243	67.3742	CXCR4	GO_Biological_Process_2021	ffar3_Total_M5
autolysosome (GO:0044754)	1/10	0.0489	0.076365	0	0	22.3243	67.3742	FTL	GO_Cellular_Component_2021	ffar3_Total_M5
chloride channel inhibitor activity (GO:0019869)	1/10	0.0489	0.122251	0	0	22.3243	67.3742	VAMP8	GO_Molecular_Function_2021	ffar3_Total_M5
Tat protein binding (GO:0030957)	1/10	0.0489	0.122251	0	0	22.3243	67.3742	ACTB	GO_Molecular_Function_2021	ffar3_Total_M5
MAP kinase tyrosine/serine/threonine phosphatase activity (GO:0017017)	1/10	0.0489	0.122251	0	0	22.3243	67.3742	DUSP1	GO_Molecular_Function_2021	ffar3_Total_M5
ubiquitination-like modification-dependent protein binding (GO:0140035)	1/10	0.0489	0.122251	0	0	22.3243	67.3742	LAPTM5	GO_Molecular_Function_2021	ffar3_Total_M5
protein tyrosine/threonine phosphatase activity (GO:0008330)	1/10	0.0489	0.122251	0	0	22.3243	67.3742	DUSP1	GO_Molecular_Function_2021	ffar3_Total_M5
negative regulation of bone remodeling (GO:0046851)	1/11	0.053658	0.127048	0	0	20.0909	58.7683	IL6	GO_Biological_Process_2021	ffar3_Total_M1
regulation of amyloid precursor protein biosynthetic process (GO:0042984)	1/11	0.053658	0.127048	0	0	20.0909	58.7683	ITM2A	GO_Biological_Process_2021	ffar3_Total_M1
regulation of cardiac muscle cell apoptotic process (GO:0010665)	1/11	0.053658	0.127048	0	0	20.0909	58.7683	ENG	GO_Biological_Process_2021	ffar3_Total_M1
regulation of cardiac muscle cell differentiation (GO:2000725)	1/11	0.053658	0.127048	0	0	20.0909	58.7683	EFNB2	GO_Biological_Process_2021	ffar3_Total_M1
negative regulation of translation, ncRNA-mediated (GO:0040033)	1/11	0.053658	0.127048	0	0	20.0909	58.7683	NOTCH4	GO_Biological_Process_2021	ffar3_Total_M1
regulation of lipid kinase activity (GO:0043550)	1/11	0.053658	0.127048	0	0	20.0909	58.7683	PIK3R3	GO_Biological_Process_2021	ffar3_Total_M1
regulation of long-term neuronal synaptic plasticity (GO:0048169)	1/11	0.053658	0.127048	0	0	20.0909	58.7683	APP	GO_Biological_Process_2021	ffar3_Total_M1
regulation of lymphocyte migration (GO:2000401)	1/11	0.053658	0.127048	0	0	20.0909	58.7683	JAM2	GO_Biological_Process_2021	ffar3_Total_M1
regulation of mitochondrial depolarization (GO:0051900)	1/11	0.053658	0.127048	0	0	20.0909	58.7683	KDR	GO_Biological_Process_2021	ffar3_Total_M1
positive regulation by host of viral process (GO:0044794)	1/11	0.053658	0.127048	0	0	20.0909	58.7683	CAV2	GO_Biological_Process_2021	ffar3_Total_M1
establishment of endothelial intestinal barrier (GO:0090557)	1/11	0.053658	0.127048	0	0	20.0909	58.7683	AFDN	GO_Biological_Process_2021	ffar3_Total_M1
regulation of T-helper 2 cell cytokine production (GO:2000551)	1/11	0.053658	0.127048	0	0	20.0909	58.7683	IL6	GO_Biological_Process_2021	ffar3_Total_M1
response to corticosteroid (GO:0031960)	1/11	0.053658	0.127048	0	0	20.0909	58.7683	IL6	GO_Biological_Process_2021	ffar3_Total_M1
hematopoietic stem cell proliferation (GO:0071425)	1/11	0.053658	0.127048	0	0	20.0909	58.7683	CD34	GO_Biological_Process_2021	ffar3_Total_M1
positive regulation of integrin activation (GO:0033625)	1/11	0.053658	0.127048	0	0	20.0909	58.7683	RASIP1	GO_Biological_Process_2021	ffar3_Total_M1
positive regulation of neuroblast proliferation (GO:0002052)	1/11	0.053658	0.127048	0	0	20.0909	58.7683	CX3CL1	GO_Biological_Process_2021	ffar3_Total_M1
positive regulation of nitric-oxide synthase biosynthetic process (GO:0051770)	1/11	0.053658	0.127048	0	0	20.0909	58.7683	KDR	GO_Biological_Process_2021	ffar3_Total_M1
somite development (GO:0061053)	1/11	0.053658	0.127048	0	0	20.0909	58.7683	MEOX1	GO_Biological_Process_2021	ffar3_Total_M1
positive regulation of production of miRNAs involved in gene silencing by miRNA (GO:1903800)	1/11	0.053658	0.127048	0	0	20.0909	58.7683	IL6	GO_Biological_Process_2021	ffar3_Total_M1
miRNA mediated inhibition of translation (GO:0035278)	1/11	0.053658	0.127048	0	0	20.0909	58.7683	NOTCH4	GO_Biological_Process_2021	ffar3_Total_M1
positive regulation of transforming growth factor beta production (GO:0071636)	1/11	0.053658	0.127048	0	0	20.0909	58.7683	CD34	GO_Biological_Process_2021	ffar3_Total_M1
positive regulation of viral release from host cell (GO:1902188)	1/11	0.053658	0.127048	0	0	20.0909	58.7683	CAV2	GO_Biological_Process_2021	ffar3_Total_M1
myotube cell development (GO:0014904)	1/11	0.053658	0.127048	0	0	20.0909	58.7683	CAV2	GO_Biological_Process_2021	ffar3_Total_M1
protein kinase C signaling (GO:0070528)	1/11	0.053658	0.127048	0	0	20.0909	58.7683	ADGRG1	GO_Biological_Process_2021	ffar3_Total_M1
microvillus membrane (GO:0031528)	1/11	0.053658	0.144579	0	0	20.0909	58.7683	PODXL	GO_Cellular_Component_2021	ffar3_Total_M1
hyaluronic acid binding (GO:0005540)	1/11	0.053658	0.154632	0	0	20.0909	58.7683	HYAL2	GO_Molecular_Function_2021	ffar3_Total_M1
semaphorin receptor activity (GO:0017154)	1/11	0.053658	0.154632	0	0	20.0909	58.7683	PLXNA2	GO_Molecular_Function_2021	ffar3_Total_M1
intracellular cyclic nucleotide activated cation channel activity (GO:0005221)	1/11	0.053658	0.154632	0	0	20.0909	58.7683	AQP1	GO_Molecular_Function_2021	ffar3_Total_M1
carbonate dehydratase activity (GO:0004089)	1/11	0.053658	0.154632	0	0	20.0909	58.7683	CA4	GO_Molecular_Function_2021	ffar3_Total_M1
negative regulation of homotypic cell-cell adhesion (GO:0034111)	1/11	0.048938	0.175169	0	0	22.11	66.7101	PRKG1	GO_Biological_Process_2021	ffar3_Total_M2
regulation of calcium ion transmembrane transport via high voltage-gated calcium channel (GO:1902514)	1/11	0.048938	0.175169	0	0	22.11	66.7101	CACNA2D1	GO_Biological_Process_2021	ffar3_Total_M2
camera-type eye morphogenesis (GO:0048593)	1/11	0.048938	0.175169	0	0	22.11	66.7101	NF1	GO_Biological_Process_2021	ffar3_Total_M2
negative regulation of steroid biosynthetic process (GO:0010894)	1/11	0.048938	0.175169	0	0	22.11	66.7101	BMP5	GO_Biological_Process_2021	ffar3_Total_M2
negative regulation of voltage-gated potassium channel activity (GO:1903817)	1/11	0.048938	0.175169	0	0	22.11	66.7101	KCNAB1	GO_Biological_Process_2021	ffar3_Total_M2
regulation of lamellipodium morphogenesis (GO:2000392)	1/11	0.048938	0.175169	0	0	22.11	66.7101	KANK1	GO_Biological_Process_2021	ffar3_Total_M2
regulation of mast cell activation involved in immune response (GO:0033006)	1/11	0.048938	0.175169	0	0	22.11	66.7101	FER	GO_Biological_Process_2021	ffar3_Total_M2
regulation of myeloid leukocyte mediated immunity (GO:0002886)	1/11	0.048938	0.175169	0	0	22.11	66.7101	FER	GO_Biological_Process_2021	ffar3_Total_M2
positive regulation of actin nucleation (GO:0051127)	1/11	0.048938	0.175169	0	0	22.11	66.7101	FCHSD2	GO_Biological_Process_2021	ffar3_Total_M2
positive regulation of chondrocyte differentiation (GO:0032332)	1/11	0.048938	0.175169	0	0	22.11	66.7101	SOX5	GO_Biological_Process_2021	ffar3_Total_M2
positive regulation of dendrite development (GO:1900006)	1/11	0.048938	0.175169	0	0	22.11	66.7101	BMP5	GO_Biological_Process_2021	ffar3_Total_M2
response to sterol (GO:0036314)	1/11	0.048938	0.175169	0	0	22.11	66.7101	RORA	GO_Biological_Process_2021	ffar3_Total_M2
positive regulation of myelination (GO:0031643)	1/11	0.048938	0.175169	0	0	22.11	66.7101	PARD3	GO_Biological_Process_2021	ffar3_Total_M2
mitochondrial protein processing (GO:0034982)	1/11	0.048938	0.175169	0	0	22.11	66.7101	IMMP2L	GO_Biological_Process_2021	ffar3_Total_M2
vasoconstriction (GO:0042310)	1/11	0.048938	0.175169	0	0	22.11	66.7101	EDNRA	GO_Biological_Process_2021	ffar3_Total_M2
protein kinase C-activating G protein-coupled receptor signaling pathway (GO:0007205)	1/11	0.048938	0.175169	0	0	22.11	66.7101	PARD3	GO_Biological_Process_2021	ffar3_Total_M2
phospholipase activator activity (GO:0016004)	1/11	0.048938	0.175946	0	0	22.11	66.7101	ARHGAP6	GO_Molecular_Function_2021	ffar3_Total_M2
filamin binding (GO:0031005)	1/11	0.048938	0.175946	0	0	22.11	66.7101	SYNPO2	GO_Molecular_Function_2021	ffar3_Total_M2
vinculin binding (GO:0017166)	1/11	0.048938	0.175946	0	0	22.11	66.7101	DMD	GO_Molecular_Function_2021	ffar3_Total_M2
cGMP binding (GO:0030553)	1/11	0.048938	0.175946	0	0	22.11	66.7101	PDE10A	GO_Molecular_Function_2021	ffar3_Total_M2
actin filament depolymerization (GO:0030042)	1/11	0.053658	0.156968	0	0	20.0909	58.7683	GSN	GO_Biological_Process_2021	ffar3_Total_M3
angiogenesis involved in wound healing (GO:0060055)	1/11	0.053658	0.156968	0	0	20.0909	58.7683	MCAM	GO_Biological_Process_2021	ffar3_Total_M3
regulation of coagulation (GO:0050818)	1/11	0.053658	0.156968	0	0	20.0909	58.7683	CAV1	GO_Biological_Process_2021	ffar3_Total_M3
regulation of cysteine-type endopeptidase activity involved in apoptotic signaling pathway (GO:2001267)	1/11	0.053658	0.156968	0	0	20.0909	58.7683	GSN	GO_Biological_Process_2021	ffar3_Total_M3
cell-cell junction maintenance (GO:0045217)	1/11	0.053658	0.156968	0	0	20.0909	58.7683	FERMT2	GO_Biological_Process_2021	ffar3_Total_M3
regulation of dendritic cell apoptotic process (GO:2000668)	1/11	0.053658	0.156968	0	0	20.0909	58.7683	AXL	GO_Biological_Process_2021	ffar3_Total_M3
negative regulation of potassium ion transmembrane transport (GO:1901380)	1/11	0.053658	0.156968	0	0	20.0909	58.7683	CAV1	GO_Biological_Process_2021	ffar3_Total_M3
regulation of endocytic recycling (GO:2001135)	1/11	0.053658	0.156968	0	0	20.0909	58.7683	EHD2	GO_Biological_Process_2021	ffar3_Total_M3
negative regulation of receptor signaling pathway via STAT (GO:1904893)	1/11	0.053658	0.156968	0	0	20.0909	58.7683	CAV1	GO_Biological_Process_2021	ffar3_Total_M3
cellular response to increased oxygen levels (GO:0036295)	1/11	0.053658	0.156968	0	0	20.0909	58.7683	CAV1	GO_Biological_Process_2021	ffar3_Total_M3
negative regulation of sprouting angiogenesis (GO:1903671)	1/11	0.053658	0.156968	0	0	20.0909	58.7683	ADAMTS9	GO_Biological_Process_2021	ffar3_Total_M3
cellular response to superoxide (GO:0071451)	1/11	0.053658	0.156968	0	0	20.0909	58.7683	SOD3	GO_Biological_Process_2021	ffar3_Total_M3
negative regulation of voltage-gated potassium channel activity (GO:1903817)	1/11	0.053658	0.156968	0	0	20.0909	58.7683	CAV1	GO_Biological_Process_2021	ffar3_Total_M3
copper ion transport (GO:0006825)	1/11	0.053658	0.156968	0	0	20.0909	58.7683	STEAP4	GO_Biological_Process_2021	ffar3_Total_M3
regulation of mesenchymal cell proliferation (GO:0010464)	1/11	0.053658	0.156968	0	0	20.0909	58.7683	MYC	GO_Biological_Process_2021	ffar3_Total_M3
regulation of phospholipase activity (GO:0010517)	1/11	0.053658	0.156968	0	0	20.0909	58.7683	PLA2G5	GO_Biological_Process_2021	ffar3_Total_M3
enteric nervous system development (GO:0048484)	1/11	0.053658	0.156968	0	0	20.0909	58.7683	EDNRB	GO_Biological_Process_2021	ffar3_Total_M3
positive regulation of actin nucleation (GO:0051127)	1/11	0.053658	0.156968	0	0	20.0909	58.7683	GSN	GO_Biological_Process_2021	ffar3_Total_M3
positive regulation of integrin activation (GO:0033625)	1/11	0.053658	0.156968	0	0	20.0909	58.7683	FERMT2	GO_Biological_Process_2021	ffar3_Total_M3
humoral immune response mediated by circulating immunoglobulin (GO:0002455)	1/11	0.053658	0.156968	0	0	20.0909	58.7683	C1R	GO_Biological_Process_2021	ffar3_Total_M3
positive regulation of lipid localization (GO:1905954)	1/11	0.053658	0.156968	0	0	20.0909	58.7683	LPL	GO_Biological_Process_2021	ffar3_Total_M3
intestinal lipid absorption (GO:0098856)	1/11	0.053658	0.156968	0	0	20.0909	58.7683	CD36	GO_Biological_Process_2021	ffar3_Total_M3
lipoprotein localization (GO:0044872)	1/11	0.053658	0.156968	0	0	20.0909	58.7683	CD36	GO_Biological_Process_2021	ffar3_Total_M3
Toll-like receptor binding (GO:0035325)	1/11	0.053658	0.150637	0	0	20.0909	58.7683	CD36	GO_Molecular_Function_2021	ffar3_Total_M3
protein serine/threonine phosphatase inhibitor activity (GO:0004865)	1/11	0.053658	0.150637	0	0	20.0909	58.7683	PPP1R14A	GO_Molecular_Function_2021	ffar3_Total_M3
myosin II binding (GO:0045159)	1/11	0.053658	0.150637	0	0	20.0909	58.7683	GSN	GO_Molecular_Function_2021	ffar3_Total_M3
actin filament depolymerization (GO:0030042)	1/11	0.053658	0.170037	0	0	20.0909	58.7683	CFL1	GO_Biological_Process_2021	ffar3_Total_M4
establishment of epithelial cell apical/basal polarity (GO:0045198)	1/11	0.053658	0.170037	0	0	20.0909	58.7683	RHOA	GO_Biological_Process_2021	ffar3_Total_M4
rDNA heterochromatin assembly (GO:0000183)	1/11	0.053658	0.170037	0	0	20.0909	58.7683	H3-3A	GO_Biological_Process_2021	ffar3_Total_M4
positive regulation of ceramide biosynthetic process (GO:2000304)	1/11	0.053658	0.170037	0	0	20.0909	58.7683	RACK1	GO_Biological_Process_2021	ffar3_Total_M4
positive regulation of histone exchange (GO:1900051)	1/11	0.053658	0.170037	0	0	20.0909	58.7683	H3-3A	GO_Biological_Process_2021	ffar3_Total_M4
positive regulation of interleukin-13 production (GO:0032736)	1/11	0.053658	0.170037	0	0	20.0909	58.7683	HLA-E	GO_Biological_Process_2021	ffar3_Total_M4
negative regulation of natural killer cell mediated immunity (GO:0002716)	1/11	0.053658	0.170037	0	0	20.0909	58.7683	HLA-E	GO_Biological_Process_2021	ffar3_Total_M4
negative regulation of oxidative stress-induced neuron death (GO:1903204)	1/11	0.053658	0.170037	0	0	20.0909	58.7683	RACK1	GO_Biological_Process_2021	ffar3_Total_M4
regulation of histone exchange (GO:1900049)	1/11	0.053658	0.170037	0	0	20.0909	58.7683	H3-3A	GO_Biological_Process_2021	ffar3_Total_M4
positive regulation of sphingolipid biosynthetic process (GO:0090154)	1/11	0.053658	0.170037	0	0	20.0909	58.7683	RACK1	GO_Biological_Process_2021	ffar3_Total_M4
regulation of mitochondrial depolarization (GO:0051900)	1/11	0.053658	0.170037	0	0	20.0909	58.7683	RACK1	GO_Biological_Process_2021	ffar3_Total_M4
positive regulation by host of viral process (GO:0044794)	1/11	0.053658	0.170037	0	0	20.0909	58.7683	CFL1	GO_Biological_Process_2021	ffar3_Total_M4
Golgi medial cisterna (GO:0005797)	1/11	0.053658	0.119241	0	0	20.0909	58.7683	HLA-A	GO_Cellular_Component_2021	ffar3_Total_M4
death domain binding (GO:0070513)	1/11	0.053658	0.176757	0	0	20.0909	58.7683	RACK1	GO_Molecular_Function_2021	ffar3_Total_M4
DNA-(apurinic or apyrimidinic site) endonuclease activity (GO:0003906)	1/11	0.053658	0.176757	0	0	20.0909	58.7683	RPS3	GO_Molecular_Function_2021	ffar3_Total_M4
calcium channel inhibitor activity (GO:0019855)	1/11	0.053658	0.176757	0	0	20.0909	58.7683	CALM2	GO_Molecular_Function_2021	ffar3_Total_M4
actin filament network formation (GO:0051639)	1/11	0.053658	0.123918	0	0	20.0909	58.7683	LCP1	GO_Biological_Process_2021	ffar3_Total_M5
pyrimidine nucleoside catabolic process (GO:0046135)	1/11	0.053658	0.123918	0	0	20.0909	58.7683	TYMP	GO_Biological_Process_2021	ffar3_Total_M5
pyrimidine nucleoside salvage (GO:0043097)	1/11	0.053658	0.123918	0	0	20.0909	58.7683	TYMP	GO_Biological_Process_2021	ffar3_Total_M5
pyrimidine-containing compound salvage (GO:0008655)	1/11	0.053658	0.123918	0	0	20.0909	58.7683	TYMP	GO_Biological_Process_2021	ffar3_Total_M5
negative regulation of natural killer cell mediated immunity (GO:0002716)	1/11	0.053658	0.123918	0	0	20.0909	58.7683	ARRB2	GO_Biological_Process_2021	ffar3_Total_M5
regulation of cysteine-type endopeptidase activity involved in apoptotic signaling pathway (GO:2001267)	1/11	0.053658	0.123918	0	0	20.0909	58.7683	PLAUR	GO_Biological_Process_2021	ffar3_Total_M5
regulation of dendritic cell apoptotic process (GO:2000668)	1/11	0.053658	0.123918	0	0	20.0909	58.7683	LYN	GO_Biological_Process_2021	ffar3_Total_M5
negative regulation of response to cytokine stimulus (GO:0060761)	1/11	0.053658	0.123918	0	0	20.0909	58.7683	PTPRC	GO_Biological_Process_2021	ffar3_Total_M5
cytidine to uridine editing (GO:0016554)	1/11	0.053658	0.123918	0	0	20.0909	58.7683	APOBEC3A	GO_Biological_Process_2021	ffar3_Total_M5
regulation of monocyte chemotactic protein-1 production (GO:0071637)	1/11	0.053658	0.123918	0	0	20.0909	58.7683	CLEC7A	GO_Biological_Process_2021	ffar3_Total_M5
desensitization of G protein-coupled receptor signaling pathway (GO:0002029)	1/11	0.053658	0.123918	0	0	20.0909	58.7683	ARRB2	GO_Biological_Process_2021	ffar3_Total_M5
regulation of phospholipase activity (GO:0010517)	1/11	0.053658	0.123918	0	0	20.0909	58.7683	RGS2	GO_Biological_Process_2021	ffar3_Total_M5
regulation of stress-activated protein kinase signaling cascade (GO:0070302)	1/11	0.053658	0.123918	0	0	20.0909	58.7683	LYN	GO_Biological_Process_2021	ffar3_Total_M5
glutamine family amino acid biosynthetic process (GO:0009084)	1/11	0.053658	0.123918	0	0	20.0909	58.7683	GLUL	GO_Biological_Process_2021	ffar3_Total_M5
Golgi to lysosome transport (GO:0090160)	1/11	0.053658	0.123918	0	0	20.0909	58.7683	LAPTM5	GO_Biological_Process_2021	ffar3_Total_M5
positive regulation of leukocyte apoptotic process (GO:2000108)	1/11	0.053658	0.123918	0	0	20.0909	58.7683	LYN	GO_Biological_Process_2021	ffar3_Total_M5
positive regulation of nitric-oxide synthase biosynthetic process (GO:0051770)	1/11	0.053658	0.123918	0	0	20.0909	58.7683	NAMPT	GO_Biological_Process_2021	ffar3_Total_M5
T cell chemotaxis (GO:0010818)	1/11	0.053658	0.123918	0	0	20.0909	58.7683	CXCL16	GO_Biological_Process_2021	ffar3_Total_M5
tetrahydrobiopterin metabolic process (GO:0046146)	1/11	0.053658	0.123918	0	0	20.0909	58.7683	HSP90AA1	GO_Biological_Process_2021	ffar3_Total_M5
primary lysosome (GO:0005766)	1/11	0.053658	0.082663	0	0	20.0909	58.7683	STXBP2	GO_Cellular_Component_2021	ffar3_Total_M5
death domain binding (GO:0070513)	1/11	0.053658	0.1302	0	0	20.0909	58.7683	MCL1	GO_Molecular_Function_2021	ffar3_Total_M5
ubiquitin-dependent protein binding (GO:0140036)	1/11	0.053658	0.1302	0	0	20.0909	58.7683	LAPTM5	GO_Molecular_Function_2021	ffar3_Total_M5
regulation of astrocyte differentiation (GO:0048710)	1/12	0.058393	0.133198	0	0	18.2635	51.8788	IL6	GO_Biological_Process_2021	ffar3_Total_M1
negative regulation of hemostasis (GO:1900047)	1/12	0.058393	0.133198	0	0	18.2635	51.8788	CD34	GO_Biological_Process_2021	ffar3_Total_M1
negative regulation of microtubule polymerization (GO:0031115)	1/12	0.058393	0.133198	0	0	18.2635	51.8788	CDH5	GO_Biological_Process_2021	ffar3_Total_M1
negative regulation of production of miRNAs involved in gene silencing by miRNA (GO:1903799)	1/12	0.058393	0.133198	0	0	18.2635	51.8788	IL6	GO_Biological_Process_2021	ffar3_Total_M1
[truncated: 5,563 more rows]
