# Supplementary material for: The single-cell atlas of short-chain fatty acid receptors in human and mice hearts
Source: Front Immunol. 2025 Apr 16;16:1538384. doi: 10.3389/fimmu.2025.1538384 (PMC12040890; doi:10.3389/fimmu.2025.1538384)
Supplement: Supplementary file 6 [file Table5.xlsx]

## Sheet: sma_ffar_deg_enrich_GO_mye
Supplemental Table 5
Top enriched gene ontology biological process items for the marker genes of FFAR2+, FFAR3+, FFAR2+/FFAR3+, and FFAR2-/FFAR3- cells in human myocardial infarction heart.
Cluster	ID	Description	GeneRatio	BgRatio	pvalue	p.adjust	qvalue	geneID	Count
ffar2	GO:0051235	maintenance of location	14/115	337/18888	1.78e-08	4.84e-05	3.79e-05	2867/9472/5788/5771/287/55294/6546/5350/8204/6721/5663/4067/775/80024	14
ffar2	GO:0055074	calcium ion homeostasis	13/115	326/18888	9.57e-08	0.0001	7.85e-05	9472/5788/287/6546/5350/160335/5663/118987/596/4067/54757/775/80024	13
ffar2	GO:0003012	muscle system process	15/115	459/18888	1.26e-07	0.0001	7.85e-05	9472/10611/287/4660/6546/5350/93649/8470/5578/9172/775/90523/5142/2257/29119	15
ffar2	GO:0051208	sequestering of calcium ion	9/115	136/18888	1.47e-07	0.0001	7.85e-05	9472/5788/287/6546/5350/5663/4067/775/80024	9
ffar2	GO:0060368	regulation of Fc receptor mediated stimulatory signaling pathway	4/115	10/18888	2.66e-07	0.000138	0.000108	5788/5795/961/4067	4
ffar2	GO:0090257	regulation of muscle system process	11/115	245/18888	3.03e-07	0.000138	0.000108	9472/287/4660/6546/5350/93649/5578/775/90523/5142/29119	11
ffar2	GO:0051146	striated muscle cell differentiation	12/115	313/18888	4.67e-07	0.000182	0.000143	9472/2274/10611/6546/93649/51177/824/10529/8470/596/4208/9172	12
ffar2	GO:0002429	immune response-activating cell surface receptor signaling pathway	12/115	332/18888	8.71e-07	0.000271	0.000213	2867/3055/5788/5795/5771/64332/961/5663/596/4208/4067/5142	12
ffar2	GO:0002431	Fc receptor mediated stimulatory signaling pathway	5/115	31/18888	1.15e-06	0.000271	0.000213	3055/5788/5795/961/4067	5
ffar2	GO:0010880	regulation of release of sequestered calcium ion into cytosol by sarcoplasmic reticulum	5/115	31/18888	1.15e-06	0.000271	0.000213	9472/287/6546/5350/775	5
ffar2	GO:0051209	release of sequestered calcium ion into cytosol	8/115	129/18888	1.22e-06	0.000271	0.000213	9472/5788/287/6546/5350/4067/775/80024	8
ffar2	GO:0051283	negative regulation of sequestering of calcium ion	8/115	130/18888	1.29e-06	0.000271	0.000213	9472/5788/287/6546/5350/4067/775/80024	8
ffar2	GO:0055007	cardiac muscle cell differentiation	8/115	130/18888	1.29e-06	0.000271	0.000213	9472/2274/10611/6546/93649/10529/8470/4208	8
ffar2	GO:0051282	regulation of sequestering of calcium ion	8/115	132/18888	1.45e-06	0.000283	0.000222	9472/5788/287/6546/5350/4067/775/80024	8
ffar2	GO:0086004	regulation of cardiac muscle cell contraction	5/115	34/18888	1.85e-06	0.000325	0.000255	287/5350/775/5142/29119	5
ffar2	GO:0002768	immune response-regulating cell surface receptor signaling pathway	12/115	360/18888	2.03e-06	0.000325	0.000255	2867/3055/5788/5795/5771/64332/961/5663/596/4208/4067/5142	12
ffar2	GO:0042692	muscle cell differentiation	13/115	428/18888	2.08e-06	0.000325	0.000255	9472/2274/10611/287/6546/93649/51177/824/10529/8470/596/4208/9172	13
ffar2	GO:0097553	calcium ion transmembrane import into cytosol	9/115	187/18888	2.15e-06	0.000325	0.000255	9472/5788/287/6546/5350/596/4067/775/80024	9
ffar2	GO:0006874	intracellular calcium ion homeostasis	11/115	302/18888	2.37e-06	0.000338	0.000265	9472/5788/287/6546/5350/5663/118987/596/4067/775/80024	11
ffar2	GO:0014808	release of sequestered calcium ion into cytosol by sarcoplasmic reticulum	5/115	36/18888	2.49e-06	0.000338	0.000265	9472/287/6546/5350/775	5
ffar2	GO:1903514	release of sequestered calcium ion into cytosol by endoplasmic reticulum	5/115	37/18888	2.86e-06	0.000371	0.000291	9472/287/6546/5350/775	5
ffar2	GO:1903115	regulation of actin filament-based movement	5/115	40/18888	4.26e-06	0.00052	0.000408	287/5350/775/5142/29119	5
ffar2	GO:0055001	muscle cell development	9/115	204/18888	4.39e-06	0.00052	0.000408	9472/2274/10611/287/6546/10529/8470/596/9172	9
ffar2	GO:0010959	regulation of metal ion transport	12/115	394/18888	5.12e-06	0.00056	0.000439	9472/65268/287/6546/5350/567/596/4067/775/5142/2257/80024	12
ffar2	GO:0050851	antigen receptor-mediated signaling pathway	9/115	208/18888	5.14e-06	0.00056	0.000439	5788/5795/5771/64332/5663/596/4208/4067/5142	9
ffar2	GO:0070296	sarcoplasmic reticulum calcium ion transport	5/115	43/18888	6.13e-06	0.000626	0.000491	9472/287/6546/5350/775	5
ffar2	GO:0070588	calcium ion transmembrane transport	11/115	334/18888	6.21e-06	0.000626	0.000491	9472/5788/287/6546/5350/5663/596/4067/775/5142/80024	11
ffar2	GO:0055117	regulation of cardiac muscle contraction	6/115	77/18888	7.45e-06	0.000688	0.000539	287/6546/5350/775/5142/29119	6
ffar2	GO:1903039	positive regulation of leukocyte cell-cell adhesion	10/115	277/18888	7.53e-06	0.000688	0.000539	1604/51571/3676/5788/960/64332/567/961/4067/604	10
ffar2	GO:0035051	cardiocyte differentiation	8/115	165/18888	7.66e-06	0.000688	0.000539	9472/2274/10611/6546/93649/10529/8470/4208	8
ffar2	GO:0045785	positive regulation of cell adhesion	13/115	485/18888	8.1e-06	0.000688	0.000539	1604/51571/3676/5788/5795/9448/960/64332/567/961/5578/4067/604	13
ffar2	GO:0006937	regulation of muscle contraction	8/115	167/18888	8.37e-06	0.000688	0.000539	287/4660/6546/5350/93649/775/5142/29119	8
ffar2	GO:1903169	regulation of calcium ion transmembrane transport	8/115	168/18888	8.74e-06	0.000688	0.000539	9472/287/6546/5350/596/4067/775/5142	8
ffar2	GO:0010881	regulation of cardiac muscle contraction by regulation of the release of sequestered calcium ion	4/115	22/18888	8.76e-06	0.000688	0.000539	287/6546/5350/775	4
ffar2	GO:0034762	regulation of transmembrane transport	13/115	489/18888	8.84e-06	0.000688	0.000539	9472/65268/287/6546/5350/5663/9847/596/4208/4067/775/5142/2257	13
ffar2	GO:0007159	leukocyte cell-cell adhesion	12/115	419/18888	9.54e-06	0.000721	0.000566	3683/1604/51571/3676/5788/5771/960/64332/567/961/4067/604	12
ffar2	GO:0051651	maintenance of location in cell	9/115	228/18888	1.08e-05	0.000784	0.000615	9472/5788/287/6546/5350/5663/4067/775/80024	9
ffar2	GO:0002757	immune response-activating signaling pathway	13/115	500/18888	1.12e-05	0.000784	0.000615	2867/3055/5788/5795/5771/64332/961/5663/596/8780/4208/4067/5142	13
ffar2	GO:0051279	regulation of release of sequestered calcium ion into cytosol	6/115	83/18888	1.15e-05	0.000784	0.000615	9472/287/6546/5350/4067/775	6
ffar2	GO:0086003	cardiac muscle cell contraction	6/115	83/18888	1.15e-05	0.000784	0.000615	287/5350/775/5142/2257/29119	6
ffar2	GO:0019722	calcium-mediated signaling	9/115	232/18888	1.24e-05	0.000823	0.000646	9472/5788/5795/2274/287/6546/5350/11163/775	9
ffar2	GO:0055013	cardiac muscle cell development	6/115	87/18888	1.51e-05	0.000962	0.000754	9472/2274/10611/6546/10529/8470	6
ffar2	GO:0071219	cellular response to molecule of bacterial origin	9/115	238/18888	1.52e-05	0.000962	0.000754	1604/3055/51571/64332/824/5578/4208/4067/5142	9
ffar2	GO:0001783	B cell apoptotic process	4/115	26/18888	1.76e-05	0.001029	0.000807	64332/596/4067/604	4
ffar2	GO:0010882	regulation of cardiac muscle contraction by calcium ion signaling	4/115	26/18888	1.76e-05	0.001029	0.000807	287/6546/5350/775	4
ffar2	GO:0060333	type II interferon-mediated signaling pathway	4/115	26/18888	1.76e-05	0.001029	0.000807	3055/5771/83666/84166	4
ffar2	GO:0042391	regulation of membrane potential	12/115	446/18888	1.78e-05	0.001029	0.000807	9472/287/6546/5350/5663/596/4208/775/2257/29119/10497/80024	12
ffar2	GO:1904062	regulation of monoatomic cation transmembrane transport	10/115	309/18888	1.94e-05	0.001103	0.000865	9472/65268/287/6546/5350/596/4067/775/5142/2257	10
ffar2	GO:0051924	regulation of calcium ion transport	9/115	247/18888	2.04e-05	0.001133	0.000888	9472/287/6546/5350/596/4067/775/5142/80024	9
ffar2	GO:0048738	cardiac muscle tissue development	9/115	248/18888	2.1e-05	0.001146	0.000899	9472/2274/10611/6546/5350/93649/10529/8470/4208	9
ffar2	GO:1903037	regulation of leukocyte cell-cell adhesion	11/115	382/18888	2.18e-05	0.001162	0.000912	1604/51571/3676/5788/5771/960/64332/567/961/4067/604	11
ffar2	GO:0055006	cardiac cell development	6/115	94/18888	2.35e-05	0.001232	0.000966	9472/2274/10611/6546/10529/8470	6
ffar2	GO:0050777	negative regulation of immune response	8/115	194/18888	2.48e-05	0.001275	0.001	1604/5272/3055/5788/5771/84166/4067/604	8
ffar2	GO:0043269	regulation of monoatomic ion transport	12/115	470/18888	2.97e-05	0.001429	0.001121	9472/65268/287/6546/5350/567/596/4067/775/5142/2257/80024	12
ffar2	GO:0006942	regulation of striated muscle contraction	6/115	98/18888	2.98e-05	0.001429	0.001121	287/6546/5350/775/5142/29119	6
ffar2	GO:0060048	cardiac muscle contraction	7/115	145/18888	2.98e-05	0.001429	0.001121	287/6546/5350/775/5142/2257/29119	7
ffar2	GO:0022409	positive regulation of cell-cell adhesion	10/115	325/18888	2.99e-05	0.001429	0.001121	1604/51571/3676/5788/960/64332/567/961/4067/604	10
ffar2	GO:0051251	positive regulation of lymphocyte activation	10/115	328/18888	3.23e-05	0.001519	0.001191	1604/51571/5788/64332/567/961/596/4208/4067/604	10
ffar2	GO:0014706	striated muscle tissue development	9/115	265/18888	3.54e-05	0.001607	0.00126	9472/2274/10611/6546/5350/93649/10529/8470/4208	9
ffar2	GO:0071216	cellular response to biotic stimulus	9/115	265/18888	3.54e-05	0.001607	0.00126	1604/3055/51571/64332/824/5578/4208/4067/5142	9
ffar2	GO:0034113	heterotypic cell-cell adhesion	5/115	62/18888	3.76e-05	0.001679	0.001317	3676/5788/960/961/29119	5
ffar2	GO:0018108	peptidyl-tyrosine phosphorylation	9/115	269/18888	3.98e-05	0.001748	0.001371	3055/5788/5795/5771/960/83666/55294/253260/4067	9
ffar2	GO:0002027	regulation of heart rate	6/115	104/18888	4.17e-05	0.001766	0.001385	55328/287/6546/5350/775/29119	6
ffar2	GO:0042100	B cell proliferation	6/115	104/18888	4.17e-05	0.001766	0.001385	5788/64332/596/4208/4067/604	6
ffar2	GO:0018212	peptidyl-tyrosine modification	9/115	271/18888	4.21e-05	0.001766	0.001385	3055/5788/5795/5771/960/83666/55294/253260/4067	9
ffar2	GO:0030888	regulation of B cell proliferation	5/115	64/18888	4.39e-05	0.001811	0.00142	5788/596/4208/4067/604	5
ffar2	GO:0030183	B cell differentiation	7/115	155/18888	4.57e-05	0.001857	0.001456	3676/5788/5795/5771/64332/596/604	7
ffar2	GO:0022407	regulation of cell-cell adhesion	12/115	496/18888	5.01e-05	0.002005	0.001573	1604/51571/3676/5788/5771/960/64332/567/961/5578/4067/604	12
ffar2	GO:0042113	B cell activation	9/115	278/18888	5.14e-05	0.002027	0.00159	3676/5788/5795/5771/64332/596/4208/4067/604	9
ffar2	GO:0034765	regulation of monoatomic ion transmembrane transport	10/115	349/18888	5.45e-05	0.002122	0.001664	9472/65268/287/6546/5350/596/4067/775/5142/2257	10
ffar2	GO:0010642	negative regulation of platelet-derived growth factor receptor signaling pathway	3/115	13/18888	6.01e-05	0.002307	0.001809	5795/5771/93649	3
ffar2	GO:0006816	calcium ion transport	11/115	428/18888	6.11e-05	0.002313	0.001814	9472/5788/287/6546/5350/5663/596/4067/775/5142/80024	11
ffar2	GO:0006936	muscle contraction	10/115	355/18888	6.29e-05	0.002346	0.00184	287/4660/6546/5350/93649/9172/775/5142/2257/29119	10
ffar2	GO:0050731	positive regulation of peptidyl-tyrosine phosphorylation	7/115	164/18888	6.53e-05	0.002405	0.001886	5788/5795/960/83666/55294/253260/4067	7
ffar2	GO:0070252	actin-mediated cell contraction	6/115	113/18888	6.65e-05	0.002413	0.001893	287/5350/775/5142/2257/29119	6
ffar2	GO:0050730	regulation of peptidyl-tyrosine phosphorylation	8/115	225/18888	7.1e-05	0.002509	0.001968	5788/5795/5771/960/83666/55294/253260/4067	8
ffar2	GO:0071222	cellular response to lipopolysaccharide	8/115	225/18888	7.1e-05	0.002509	0.001968	1604/3055/64332/824/5578/4208/4067/5142	8
ffar2	GO:0002696	positive regulation of leukocyte activation	10/115	362/18888	7.4e-05	0.002531	0.001985	1604/51571/5788/64332/567/961/596/4208/4067/604	10
ffar2	GO:0060537	muscle tissue development	11/115	438/18888	7.52e-05	0.002531	0.001985	9472/2274/10611/6546/5350/93649/10529/8470/596/4208/9172	11
ffar2	GO:0055012	ventricular cardiac muscle cell differentiation	3/115	14/18888	7.62e-05	0.002531	0.001985	2274/93649/4208	3
ffar2	GO:0060330	regulation of response to type II interferon	3/115	14/18888	7.62e-05	0.002531	0.001985	5771/83666/84166	3
ffar2	GO:0060334	regulation of type II interferon-mediated signaling pathway	3/115	14/18888	7.62e-05	0.002531	0.001985	5771/83666/84166	3
ffar2	GO:0002237	response to molecule of bacterial origin	10/115	369/18888	8.67e-05	0.002843	0.00223	1604/3055/51571/64332/824/567/5578/4208/4067/5142	10
ffar2	GO:0043086	negative regulation of catalytic activity	11/115	449/18888	9.37e-05	0.003036	0.002381	5272/7076/1471/5788/5795/960/83666/6546/5350/93649/4067	11
ffar2	GO:0050867	positive regulation of cell activation	10/115	380/18888	0.00011	0.003535	0.002773	1604/51571/5788/64332/567/961/596/4208/4067/604	10
ffar2	GO:0050853	B cell receptor signaling pathway	5/115	78/18888	0.000114	0.003596	0.002821	5788/64332/596/4208/4067	5
ffar2	GO:0002697	regulation of immune effector process	10/115	385/18888	0.000123	0.0038	0.002981	2867/1604/5272/51571/5788/399687/64332/567/4067/604	10
ffar2	GO:0032970	regulation of actin filament-based process	10/115	385/18888	0.000123	0.0038	0.002981	3055/51571/7408/287/5350/961/253260/775/5142/29119	10
ffar2	GO:0055119	relaxation of cardiac muscle	3/115	17/18888	0.00014	0.004298	0.003371	6546/5350/5142	3
ffar2	GO:0060047	heart contraction	8/115	249/18888	0.000143	0.004334	0.003399	55328/287/6546/5350/775/5142/2257/29119	8
ffar2	GO:0030890	positive regulation of B cell proliferation	4/115	44/18888	0.000147	0.004389	0.003443	5788/596/4208/604	4
ffar2	GO:0048872	homeostasis of number of cells	9/115	322/18888	0.000157	0.00465	0.003648	5771/64332/567/596/4208/4151/4067/604/5142	9
ffar2	GO:0050870	positive regulation of T cell activation	8/115	253/18888	0.00016	0.004674	0.003666	1604/51571/5788/64332/567/961/4067/604	8
ffar2	GO:0086001	cardiac muscle cell action potential	5/115	84/18888	0.000161	0.004674	0.003666	287/6546/775/2257/29119	5
ffar2	GO:0006991	response to sterol depletion	3/115	18/18888	0.000168	0.004797	0.003762	55294/6721/4067	3
ffar2	GO:0006941	striated muscle contraction	7/115	191/18888	0.000169	0.004797	0.003762	287/6546/5350/775/5142/2257/29119	7
ffar2	GO:0002822	regulation of adaptive immune response based on somatic recombination of immune receptors built from immunoglobulin superfamily domains	7/115	192/18888	0.000175	0.004902	0.003845	1604/51571/5788/64332/567/4208/604	7
ffar2	GO:0003015	heart process	8/115	260/18888	0.000192	0.005349	0.004195	55328/287/6546/5350/775/5142/2257/29119	8
ffar2	GO:0030048	actin filament-based movement	6/115	138/18888	0.0002	0.005497	0.004312	287/5350/775/5142/2257/29119	6
ffar2	GO:1903522	regulation of blood circulation	8/115	262/18888	0.000203	0.005514	0.004325	3676/55328/287/6546/5350/775/5142/29119	8
ffar2	GO:0002520	immune system development	7/115	197/18888	0.000205	0.005514	0.004325	5788/64332/5663/596/4067/604/775	7
ffar2	GO:0016049	cell growth	11/115	496/18888	0.000223	0.005958	0.004673	9472/3021/3676/5795/10611/93649/8470/596/253260/604/51379	11
ffar2	GO:0002902	regulation of B cell apoptotic process	3/115	20/18888	0.000232	0.006144	0.004819	596/4067/604	3
ffar2	GO:0001819	positive regulation of cytokine production	11/115	500/18888	0.000239	0.006261	0.004911	2867/1604/1536/51571/5788/5795/10010/567/5663/8780/5142	11
ffar2	GO:1903706	regulation of hemopoiesis	10/115	424/18888	0.000267	0.006892	0.005406	5788/5771/55294/64332/567/5578/4208/4212/4067/604	10
ffar2	GO:0050852	T cell receptor signaling pathway	6/115	146/18888	0.000271	0.006892	0.005406	5788/5795/5771/64332/5663/5142	6
ffar2	GO:0050727	regulation of inflammatory response	10/115	425/18888	0.000273	0.006892	0.005406	2867/3055/5788/5771/64332/961/253260/4067/604/284207	10
ffar2	GO:0019915	lipid storage	5/115	94/18888	0.000273	0.006892	0.005406	2867/5771/55294/8204/6721	5
ffar2	GO:0002819	regulation of adaptive immune response	7/115	207/18888	0.000277	0.006911	0.005421	1604/51571/5788/64332/567/4208/604	7
ffar2	GO:0051155	positive regulation of striated muscle cell differentiation	4/115	52/18888	0.000282	0.006976	0.005471	9472/93649/596/4208	4
ffar2	GO:0008016	regulation of heart contraction	7/115	208/18888	0.000285	0.006988	0.005481	55328/287/6546/5350/775/5142/29119	7
ffar2	GO:0001508	action potential	6/115	149/18888	0.000302	0.007354	0.005768	9472/287/6546/775/2257/29119	6
ffar2	GO:0086012	membrane depolarization during cardiac muscle cell action potential	3/115	22/18888	0.000311	0.007499	0.005882	287/6546/775	3
ffar2	GO:0061337	cardiac conduction	5/115	99/18888	0.000348	0.008306	0.006515	287/6546/5350/775/29119	5
ffar2	GO:0030099	myeloid cell differentiation	10/115	439/18888	0.000352	0.00833	0.006534	5771/55294/567/5578/5663/4208/4151/4212/4067/604	10
ffar2	GO:2000114	regulation of establishment of cell polarity	3/115	23/18888	0.000356	0.00833	0.006534	51571/5908/253260	3
ffar2	GO:0045088	regulation of innate immune response	10/115	440/18888	0.000359	0.00833	0.006534	2867/5272/3055/5771/83666/64332/84166/8780/4067/7520	10
ffar2	GO:0030010	establishment of cell polarity	6/115	154/18888	0.000361	0.00833	0.006534	51571/399687/4649/5908/253260/56288	6
ffar2	GO:0050764	regulation of phagocytosis	5/115	100/18888	0.000364	0.008335	0.006538	3055/5788/5795/399687/961	5
ffar2	GO:0045637	regulation of myeloid cell differentiation	7/115	218/18888	0.000378	0.008583	0.006732	5771/55294/567/5578/4208/4212/4067	7
ffar2	GO:0003300	cardiac muscle hypertrophy	5/115	101/18888	0.000381	0.008583	0.006732	9472/10611/8470/5578/90523	5
ffar2	GO:0031663	lipopolysaccharide-mediated signaling pathway	4/115	57/18888	0.000402	0.008965	0.007032	1604/3055/5578/4067	4
ffar2	GO:0010640	regulation of platelet-derived growth factor receptor signaling pathway	3/115	24/18888	0.000405	0.008974	0.007039	5795/5771/93649	3
ffar2	GO:0086065	cell communication involved in cardiac conduction	4/115	58/18888	0.000429	0.009429	0.007396	287/6546/775/29119	4
ffar2	GO:0014897	striated muscle hypertrophy	5/115	104/18888	0.000436	0.009508	0.007457	9472/10611/8470/5578/90523	5
ffar2	GO:0034329	cell junction assembly	10/115	453/18888	0.000451	0.009738	0.007638	5795/10611/9448/287/4649/5908/5578/596/4208/56288	10
ffar2	GO:0098900	regulation of action potential	4/115	59/18888	0.000458	0.009776	0.007668	287/775/2257/29119	4
ffar2	GO:0001933	negative regulation of protein phosphorylation	8/115	296/18888	0.00046	0.009776	0.007668	5788/5795/5771/6546/93649/5663/4067/56288	8
