# Supplementary material for: The single-cell atlas of short-chain fatty acid receptors in human and mice hearts
Source: Front Immunol. 2025 Apr 16;16:1538384. doi: 10.3389/fimmu.2025.1538384 (PMC12040890; doi:10.3389/fimmu.2025.1538384)
Supplement: Supplementary file 7 [file Table6.xlsx]

## Sheet: sma_ffar2_hdwgcna_enrich_GO
Supplemental Table 6
Top enriched Gene Ontology (GO) terms of each co-expression gene module for FFAR2+ and FFAR3+ cells in human myocardial infarction heart.
Term	Overlap	P.value	Adjusted.P.value	Old.P.value	Old.Adjusted.P.value	Odds.Ratio	Combined.Score	Genes	db	module
1-acylglycerol-3-phosphate O-acyltransferase activity (GO:0003841)	1/13	0.04457	0.165544	0	0	24.0556	74.8297	AGPAT2	GO_Molecular_Function_2021	ffar2_M7
1-phosphatidylinositol-3-kinase regulator activity (GO:0046935)	1/16	0.052293	0.247167	0	0	20.1192	59.3696	SLA2	GO_Molecular_Function_2021	ffar2_M3
2 iron, 2 sulfur cluster binding (GO:0051537)	1/12	0.039478	0.247167	0	0	27.4408	88.6889	CISD1	GO_Molecular_Function_2021	ffar2_M3
2-oxoglutarate metabolic process (GO:0006103)	1/14	0.065163	0.19549	0	0	16.1061	43.9834	L2HGDH	GO_Biological_Process_2021	ffar2_M1
2-oxoglutarate metabolic process (GO:0006103)	1/14	0.067791	0.318552	0	0	15.4522	41.587	GOT1	GO_Biological_Process_2021	ffar2_M2
2-oxoglutarate-dependent dioxygenase activity (GO:0016706)	1/33	0.109342	0.23615	0	0	9.01178	19.9455	TET1	GO_Molecular_Function_2021	ffar2_M7
3'-5' DNA helicase activity (GO:0043138)	1/16	0.074123	0.206825	0	0	13.9572	36.3171	BLM	GO_Molecular_Function_2021	ffar2_M1
3'-UTR-mediated mRNA stabilization (GO:0070935)	1/18	0.082997	0.208145	0	0	12.3139	30.6488	TIRAP	GO_Biological_Process_2021	ffar2_M1
5S class rRNA transcription by RNA polymerase III (GO:0042791)	1/6	0.02846	0.191376	0	0	41.8926	149.107	GTF3C5	GO_Biological_Process_2021	ffar2_M1
5S class rRNA transcription by RNA polymerase III (GO:0042791)	1/6	0.02082	0.189537	0	0	57.7536	223.614	GTF3C2	GO_Biological_Process_2021	ffar2_M7
5S rRNA binding (GO:0008097)	1/9	0.026244	0.138559	0	0	42.959	156.385	NOP53	GO_Molecular_Function_2021	ffar2_M4
7S RNA binding (GO:0008312)	1/5	0.01738	0.141861	0	0	72.1957	292.57	SRP54	GO_Molecular_Function_2021	ffar2_M7
9+2 motile cilium (GO:0097729)	1/57	0.248825	0.689702	0	0	3.57937	4.97892	DNAH11	GO_Cellular_Component_2021	ffar2_M2
90S preribosome (GO:0030686)	1/13	0.047682	0.328183	0	0	22.4245	68.2425	SRFBP1	GO_Cellular_Component_2021	ffar2_M6
acetylcholine receptor activity (GO:0015464)	1/22	0.074272	0.188399	0	0	13.7398	35.7237	CHRNE	GO_Molecular_Function_2021	ffar2_M7
acetylcholine receptor binding (GO:0033130)	1/8	0.039314	0.278734	0	0	28.7056	92.8968	RIC3	GO_Molecular_Function_2021	ffar2_M2
acetylcholine-gated channel complex (GO:0005892)	1/14	0.047916	0.248563	0	0	22.204	67.4627	CHRNE	GO_Cellular_Component_2021	ffar2_M7
acetyl-CoA biosynthetic process from pyruvate (GO:0006086)	1/6	0.017572	0.18148	0	0	68.7448	277.829	DLD	GO_Biological_Process_2021	ffar2_M4
acetyl-CoA metabolic process (GO:0006084)	1/15	0.069654	0.199317	0	0	14.9549	39.8431	HMGCS1	GO_Biological_Process_2021	ffar2_M1
acid-amino acid ligase activity (GO:0016881)	1/7	0.033125	0.182712	0	0	34.9088	118.951	GCLC	GO_Molecular_Function_2021	ffar2_M1
acid-amino acid ligase activity (GO:0016881)	1/7	0.02596	0.206776	0	0	44.8626	163.802	FPGS	GO_Molecular_Function_2021	ffar2_M6
acrosomal vesicle (GO:0001669)	1/48	0.214068	0.689702	0	0	4.26671	6.57696	ZPBP	GO_Cellular_Component_2021	ffar2_M2
actin binding (GO:0003779)	1/177	0.449307	0.561354	0	0	1.70084	1.36076	PFN1	GO_Molecular_Function_2021	ffar2_M3
actin binding (GO:0003779)	1/177	0.571082	0.675415	0	0	1.19252	0.668074	SPTB	GO_Molecular_Function_2021	ffar2_M5
actin binding (GO:0003779)	2/177	0.20875	0.330674	0	0	2.39866	3.75779	PLEKHH2;PDLIM7	GO_Molecular_Function_2021	ffar2_M1
actin cytoskeleton (GO:0015629)	1/316	0.797415	0.965467	0	0	0.628026	0.142173	MYLK3	GO_Cellular_Component_2021	ffar2_M2
actin cytoskeleton (GO:0015629)	1/316	0.609769	0.685035	0	0	1.07422	0.53139	ANKRD23	GO_Cellular_Component_2021	ffar2_M4
actin cytoskeleton (GO:0015629)	3/316	0.194094	0.517743	0	0	2.01907	3.31008	PLEKHH2;WIPF3;PDLIM7	GO_Cellular_Component_2021	ffar2_M1
actin cytoskeleton (GO:0015629)	3/316	0.190085	0.424789	0	0	2.04112	3.38883	CTTN;FLOT2;SPTB	GO_Cellular_Component_2021	ffar2_M5
actin cytoskeleton reorganization (GO:0031532)	1/63	0.2595	0.381988	0	0	3.40477	4.59303	CTTN	GO_Biological_Process_2021	ffar2_M5
actin filament (GO:0005884)	1/72	0.293229	0.517743	0	0	2.9404	3.60728	WIPF3	GO_Cellular_Component_2021	ffar2_M1
actin filament (GO:0005884)	1/72	0.290664	0.433027	0	0	2.97183	3.67196	CTTN	GO_Cellular_Component_2021	ffar2_M5
actin filament organization (GO:0007015)	1/152	0.516387	0.565875	0	0	1.39172	0.919781	RND3	GO_Biological_Process_2021	ffar2_M5
actin monomer binding (GO:0003785)	1/25	0.080514	0.247167	0	0	12.5688	31.6649	PFN1	GO_Molecular_Function_2021	ffar2_M3
actin-based cell projection (GO:0098858)	1/83	0.217856	0.391763	0	0	4.17557	6.36324	TGFB1	GO_Cellular_Component_2021	ffar2_M4
actin-based cell projection (GO:0098858)	1/83	0.268367	0.530493	0	0	3.27011	4.30149	MTM1	GO_Cellular_Component_2021	ffar2_M6
action potential (GO:0001508)	1/45	0.155705	0.335571	0	0	6.10596	11.3558	MYH14	GO_Biological_Process_2021	ffar2_M6
activation of cysteine-type endopeptidase activity (GO:0097202)	1/14	0.045907	0.289438	0	0	23.2168	71.5343	CYFIP2	GO_Biological_Process_2021	ffar2_M3
activation of cysteine-type endopeptidase activity involved in apoptotic process (GO:0006919)	2/81	0.062164	0.318552	0	0	5.12038	14.2243	BEX3;F3	GO_Biological_Process_2021	ffar2_M2
activation of cysteine-type endopeptidase activity involved in apoptotic process (GO:0006919)	2/81	0.037161	0.273245	0	0	6.88261	22.6609	CASP2;ANP32B	GO_Biological_Process_2021	ffar2_M6
activation of GTPase activity (GO:0090630)	1/105	0.410035	0.513862	0	0	1.92269	1.7141	SGSM1	GO_Biological_Process_2021	ffar2_M2
activation of GTPase activity (GO:0090630)	1/105	0.267299	0.331264	0	0	3.28863	4.33897	ARHGEF26	GO_Biological_Process_2021	ffar2_M4
activation of GTPase activity (GO:0090630)	1/105	0.394224	0.4756	0	0	2.02547	1.88538	SIPA1	GO_Biological_Process_2021	ffar2_M5
activation of NF-kappaB-inducing kinase activity (GO:0007250)	1/16	0.074123	0.203723	0	0	13.9572	36.3171	TIRAP	GO_Biological_Process_2021	ffar2_M1
activation of protein kinase activity (GO:0032147)	1/114	0.423094	0.471079	0	0	1.8436	1.58579	TIRAP	GO_Biological_Process_2021	ffar2_M1
activation of protein kinase activity (GO:0032147)	1/114	0.318614	0.426381	0	0	2.65755	3.03963	STRADA	GO_Biological_Process_2021	ffar2_M3
activation of protein kinase activity (GO:0032147)	1/114	0.330239	0.417193	0	0	2.54162	2.81596	PRR5	GO_Biological_Process_2021	ffar2_M7
activation of protein kinase B activity (GO:0032148)	1/31	0.103065	0.234759	0	0	9.61353	21.8457	PRR5	GO_Biological_Process_2021	ffar2_M7
active ion transmembrane transporter activity (GO:0022853)	1/42	0.131581	0.258462	0	0	7.35107	14.909	COX8A	GO_Molecular_Function_2021	ffar2_M3
actomyosin structure organization (GO:0031032)	1/76	0.306751	0.37995	0	0	2.78302	3.28874	EPB41L4B	GO_Biological_Process_2021	ffar2_M1
actomyosin structure organization (GO:0031032)	1/76	0.31728	0.463938	0	0	2.67003	3.06512	MYLK3	GO_Biological_Process_2021	ffar2_M2
actomyosin structure organization (GO:0031032)	1/76	0.248792	0.396166	0	0	3.57658	4.97551	MYH14	GO_Biological_Process_2021	ffar2_M6
acute inflammatory response (GO:0002526)	1/27	0.090379	0.22934	0	0	11.0948	26.669	IL6R	GO_Biological_Process_2021	ffar2_M7
acute inflammatory response (GO:0002526)	2/27	0.008008	0.317551	0	0	16.2245	78.3205	F3;MYLK3	GO_Biological_Process_2021	ffar2_M2
acute-phase response (GO:0006953)	1/15	0.05125	0.199961	0	0	20.617	61.2537	IL6R	GO_Biological_Process_2021	ffar2_M7
acyl-CoA biosynthetic process (GO:0071616)	1/17	0.07857	0.206317	0	0	13.0842	33.2831	PPT1	GO_Biological_Process_2021	ffar2_M1
acyl-CoA hydrolase activity (GO:0047617)	1/18	0.082997	0.215311	0	0	12.3139	30.6488	PPT1	GO_Molecular_Function_2021	ffar2_M1
acyl-CoA metabolic process (GO:0006637)	1/37	0.163215	0.272269	0	0	5.80936	10.5305	HMGCS1	GO_Biological_Process_2021	ffar2_M1
acyl-CoA oxidase activity (GO:0003997)	1/7	0.024248	0.141861	0	0	48.1256	179	CRAT	GO_Molecular_Function_2021	ffar2_M7
acylglycerol metabolic process (GO:0006639)	1/41	0.179196	0.285283	0	0	5.22737	8.98727	CAV3	GO_Biological_Process_2021	ffar2_M1
acylglycerol metabolic process (GO:0006639)	1/41	0.185939	0.39128	0	0	5.01515	8.43717	DGKG	GO_Biological_Process_2021	ffar2_M2
acylglycerol O-acyltransferase activity (GO:0016411)	1/20	0.067752	0.188399	0	0	15.1876	40.8837	AGPAT2	GO_Molecular_Function_2021	ffar2_M7
acyltransferase activity, transferring groups other than amino-acyl groups (GO:0016747)	1/76	0.304094	0.445281	0	0	2.81277	3.34836	ZDHHC6	GO_Molecular_Function_2021	ffar2_M5
Ada2/Gcn5/Ada3 transcription activator complex (GO:0005671)	1/13	0.047682	0.328183	0	0	22.4245	68.2425	KAT14	GO_Cellular_Component_2021	ffar2_M6
adaptive immune response based on somatic recombination of immune receptors built from immunoglobulin superfamily domains (GO:0002460)	1/20	0.06494	0.289438	0	0	15.8804	43.4217	SLA2	GO_Biological_Process_2021	ffar2_M3
adenyl nucleotide binding (GO:0030554)	1/11	0.036248	0.247167	0	0	30.1864	100.14	PFN1	GO_Molecular_Function_2021	ffar2_M3
adenyl ribonucleotide binding (GO:0032559)	1/306	0.786833	0.880318	0	0	0.648949	0.155579	PEX1	GO_Molecular_Function_2021	ffar2_M2
adenyl ribonucleotide binding (GO:0032559)	1/306	0.644682	0.688495	0	0	0.975062	0.42805	MARK4	GO_Molecular_Function_2021	ffar2_M3
adenyl ribonucleotide binding (GO:0032559)	1/306	0.686052	0.775368	0	0	0.869296	0.327552	SMC4	GO_Molecular_Function_2021	ffar2_M6
adenyl ribonucleotide binding (GO:0032559)	2/306	0.433271	0.51431	0	0	1.37178	1.14735	BLM;GCLC	GO_Molecular_Function_2021	ffar2_M1
adenyl ribonucleotide binding (GO:0032559)	3/306	0.178191	0.347896	0	0	2.10956	3.63877	ATP1A2;HACL1;ATP5F1D	GO_Molecular_Function_2021	ffar2_M5
adenylate cyclase inhibiting G protein-coupled glutamate receptor activity (GO:0001640)	1/9	0.044119	0.278734	0	0	25.1162	78.3842	GRM8	GO_Molecular_Function_2021	ffar2_M2
adenylate cyclase-inhibiting G protein-coupled receptor signaling pathway (GO:0007193)	1/60	0.260068	0.435547	0	0	3.39685	4.57491	GRM8	GO_Biological_Process_2021	ffar2_M2
adenylate cyclase-inhibiting G protein-coupled receptor signaling pathway (GO:0007193)	2/60	0.033704	0.191376	0	0	7.28026	24.681	GABBR1;GNAI1	GO_Biological_Process_2021	ffar2_M1
adenylate cyclase-modulating G protein-coupled receptor signaling pathway (GO:0007188)	1/165	0.564163	0.632071	0	0	1.21557	0.695808	GRM8	GO_Biological_Process_2021	ffar2_M2
adenylate cyclase-modulating G protein-coupled receptor signaling pathway (GO:0007188)	2/165	0.187834	0.291954	0	0	2.57682	4.30895	GABBR1;GNAI1	GO_Biological_Process_2021	ffar2_M1
adenyl-nucleotide exchange factor activity (GO:0000774)	1/11	0.036248	0.247167	0	0	30.1864	100.14	PFN1	GO_Molecular_Function_2021	ffar2_M3
adherens junction (GO:0005912)	1/132	0.471239	0.582948	0	0	1.58883	1.19542	PDLIM7	GO_Cellular_Component_2021	ffar2_M1
adherens junction (GO:0005912)	1/132	0.485128	0.84867	0	0	1.52433	1.10261	CCDC85A	GO_Cellular_Component_2021	ffar2_M2
adherens junction (GO:0005912)	1/132	0.467709	0.565602	0	0	1.60581	1.22027	FLOT2	GO_Cellular_Component_2021	ffar2_M5
adiponectin-activated signaling pathway (GO:0033211)	1/6	0.019935	0.289438	0	0	60.3879	236.436	CSNK2B	GO_Biological_Process_2021	ffar2_M3
ADP binding (GO:0043531)	1/27	0.121901	0.250809	0	0	8.04777	16.9369	GCLC	GO_Molecular_Function_2021	ffar2_M1
ADP binding (GO:0043531)	1/27	0.120709	0.303003	0	0	8.1338	17.1979	ATP5F1D	GO_Molecular_Function_2021	ffar2_M5
ADP transmembrane transporter activity (GO:0015217)	1/7	0.024248	0.141861	0	0	48.1256	179	SLC25A6	GO_Molecular_Function_2021	ffar2_M7
ADP-ribose diphosphatase activity (GO:0047631)	1/5	0.014665	0.138559	0	0	85.9353	362.847	NUDT9	GO_Molecular_Function_2021	ffar2_M4
aerobic electron transport chain (GO:0019646)	1/70	0.209666	0.341701	0	0	4.36188	6.8143	COX8A	GO_Biological_Process_2021	ffar2_M3
aerobic respiration (GO:0009060)	1/21	0.096151	0.220791	0	0	10.4653	24.5079	MTFR1L	GO_Biological_Process_2021	ffar2_M1
aerobic respiration (GO:0009060)	1/21	0.095196	0.292257	0	0	10.5771	24.8754	ATP5F1D	GO_Biological_Process_2021	ffar2_M5
aggrephagy (GO:0035973)	1/29	0.103297	0.300282	0	0	9.6028	21.7998	DYNLL1	GO_Biological_Process_2021	ffar2_M6
alcohol dehydrogenase (NADP+) activity (GO:0008106)	1/17	0.049003	0.138559	0	0	21.4709	64.7537	AKR1B1	GO_Molecular_Function_2021	ffar2_M4
alcohol dehydrogenase (NADP+) activity (GO:0008106)	1/17	0.077783	0.271597	0	0	13.2241	33.7721	RDH13	GO_Molecular_Function_2021	ffar2_M5
aldehyde dehydrogenase (NAD+) activity (GO:0004029)	1/13	0.063103	0.288555	0	0	16.7407	46.2543	ALDH1L1	GO_Molecular_Function_2021	ffar2_M2
aldehyde dehydrogenase (NAD+) activity (GO:0004029)	1/13	0.060038	0.271597	0	0	17.6356	49.6052	ALDH1L2	GO_Molecular_Function_2021	ffar2_M5
aldehyde dehydrogenase [NAD(P)+] activity (GO:0004030)	1/15	0.072455	0.288555	0	0	14.3478	37.6598	ALDH1L1	GO_Molecular_Function_2021	ffar2_M2
aldehyde dehydrogenase [NAD(P)+] activity (GO:0004030)	1/15	0.068952	0.271597	0	0	15.1147	40.422	ALDH1L2	GO_Molecular_Function_2021	ffar2_M5
alditol:NADP+ 1-oxidoreductase activity (GO:0004032)	1/11	0.031983	0.138559	0	0	34.3638	118.299	AKR1B1	GO_Molecular_Function_2021	ffar2_M4
alkali metal ion binding (GO:0031420)	1/13	0.060038	0.271597	0	0	17.6356	49.6052	ATP1A2	GO_Molecular_Function_2021	ffar2_M5
alpha-actinin binding (GO:0051393)	1/24	0.109118	0.227118	0	0	9.09886	20.1569	PDLIM7	GO_Molecular_Function_2021	ffar2_M1
alpha-amino acid biosynthetic process (GO:1901607)	1/9	0.041955	0.280847	0	0	26.4588	83.9051	MTHFD1	GO_Biological_Process_2021	ffar2_M5
alpha-amino acid metabolic process (GO:1901605)	1/46	0.206131	0.403917	0	0	4.45679	7.03836	GOT1	GO_Biological_Process_2021	ffar2_M2
alpha-amino acid metabolic process (GO:1901605)	2/46	0.020178	0.280847	0	0	9.70723	37.8891	DDAH1;MTHFD1	GO_Biological_Process_2021	ffar2_M5
alpha-beta T cell differentiation (GO:0046632)	1/5	0.023773	0.191376	0	0	52.3684	195.816	ZBTB7B	GO_Biological_Process_2021	ffar2_M1
alpha-N-acetylneuraminate alpha-2,8-sialyltransferase activity (GO:0003828)	1/6	0.022293	0.206776	0	0	53.8378	204.772	ST8SIA1	GO_Molecular_Function_2021	ffar2_M6
alpha-tubulin binding (GO:0043014)	1/31	0.144017	0.356561	0	0	6.69024	12.9645	EFHC2	GO_Molecular_Function_2021	ffar2_M2
alpha-tubulin binding (GO:0043014)	1/31	0.098867	0.247167	0	0	10.052	23.2602	ARL8A	GO_Molecular_Function_2021	ffar2_M3
ameboidal-type cell migration (GO:0001667)	1/52	0.221605	0.31311	0	0	4.09763	6.17455	MEGF8	GO_Biological_Process_2021	ffar2_M1
amino acid binding (GO:0016597)	1/32	0.142804	0.271936	0	0	6.74805	13.1336	GCLC	GO_Molecular_Function_2021	ffar2_M1
amino acid binding (GO:0016597)	1/32	0.141424	0.304648	0	0	6.82018	13.3402	DDAH1	GO_Molecular_Function_2021	ffar2_M5
amino acid import (GO:0043090)	1/22	0.100494	0.222965	0	0	9.96642	22.8994	SH3BP4	GO_Biological_Process_2021	ffar2_M1
amino acid transport (GO:0006865)	1/50	0.214059	0.308245	0	0	4.26531	6.57499	SH3BP4	GO_Biological_Process_2021	ffar2_M1
amino sugar metabolic process (GO:0006040)	1/10	0.0489	0.317551	0	0	22.3243	67.3742	FN3K	GO_Biological_Process_2021	ffar2_M2
amino-acid betaine transport (GO:0015838)	1/6	0.029631	0.317551	0	0	40.1919	141.433	SLC22A5	GO_Biological_Process_2021	ffar2_M2
aminoacyl-tRNA editing activity (GO:0002161)	1/5	0.023773	0.182712	0	0	52.3684	195.816	DTD2	GO_Molecular_Function_2021	ffar2_M1
aminoacyl-tRNA editing activity (GO:0002161)	1/5	0.01738	0.141861	0	0	72.1957	292.57	AARSD1	GO_Molecular_Function_2021	ffar2_M7
aminoglycan biosynthetic process (GO:0006023)	1/49	0.218007	0.415416	0	0	4.17761	6.36344	GPC5	GO_Biological_Process_2021	ffar2_M2
aminoglycan biosynthetic process (GO:0006023)	1/49	0.151787	0.315716	0	0	6.27683	11.8336	PXYLP1	GO_Biological_Process_2021	ffar2_M3
aminoglycan catabolic process (GO:0006026)	1/31	0.144017	0.364945	0	0	6.69024	12.9645	GPC5	GO_Biological_Process_2021	ffar2_M2
amyloid fibril formation (GO:1990000)	1/63	0.261843	0.347878	0	0	3.36876	4.51417	SORL1	GO_Biological_Process_2021	ffar2_M1
amyloid-beta binding (GO:0001540)	1/80	0.320017	0.421199	0	0	2.64157	3.00976	SORL1	GO_Molecular_Function_2021	ffar2_M1
amyloid-beta binding (GO:0001540)	1/80	0.317273	0.453775	0	0	2.66981	3.06492	EPHB2	GO_Molecular_Function_2021	ffar2_M5
anaphase-promoting complex (GO:0005680)	1/19	0.090883	0.689702	0	0	11.1571	26.7569	CDC23	GO_Cellular_Component_2021	ffar2_M2
anaphase-promoting complex-dependent catabolic process (GO:0031145)	1/84	0.344221	0.477372	0	0	2.41171	2.57202	CDC23	GO_Biological_Process_2021	ffar2_M2
anaphase-promoting complex-dependent catabolic process (GO:0031145)	1/84	0.271122	0.40955	0	0	3.23054	4.21646	PSMA6	GO_Biological_Process_2021	ffar2_M6
anchored component of plasma membrane (GO:0046658)	1/46	0.143184	0.417621	0	0	6.6963	13.0151	RGMB	GO_Cellular_Component_2021	ffar2_M3
anchored component of plasma membrane (GO:0046658)	1/46	0.196893	0.424789	0	0	4.69503	7.62988	EFNA1	GO_Cellular_Component_2021	ffar2_M5
androsterone dehydrogenase activity (GO:0047023)	1/8	0.03738	0.255433	0	0	30.2401	99.3874	RDH5	GO_Molecular_Function_2021	ffar2_M5
angiotensin-activated signaling pathway (GO:0038166)	1/7	0.032785	0.280847	0	0	35.2819	120.586	CA2	GO_Biological_Process_2021	ffar2_M5
anion channel activity (GO:0005253)	1/68	0.289244	0.52717	0	0	2.99005	3.70911	GABRE	GO_Molecular_Function_2021	ffar2_M2
anion channel activity (GO:0005253)	1/68	0.276977	0.415465	0	0	3.14989	4.0439	CLCN4	GO_Molecular_Function_2021	ffar2_M5
anion transmembrane transport (GO:0098656)	1/67	0.27596	0.358523	0	0	3.16396	4.0736	SLC25A30	GO_Biological_Process_2021	ffar2_M1
anion transmembrane transport (GO:0098656)	1/67	0.273514	0.395968	0	0	3.19778	4.1456	SLC13A4	GO_Biological_Process_2021	ffar2_M5
anion transport (GO:0006820)	1/43	0.185314	0.314435	0	0	5.03116	8.48105	SLC13A4	GO_Biological_Process_2021	ffar2_M5
anion:anion antiporter activity (GO:0015301)	1/19	0.064474	0.188399	0	0	16.0322	43.9522	SLC25A6	GO_Molecular_Function_2021	ffar2_M7
anion:sodium symporter activity (GO:0015373)	1/5	0.023528	0.252031	0	0	52.9282	198.458	SLC13A4	GO_Molecular_Function_2021	ffar2_M5
ankyrin binding (GO:0030506)	1/19	0.086531	0.271597	0	0	11.7536	28.7639	SPTB	GO_Molecular_Function_2021	ffar2_M5
anterograde trans-synaptic signaling (GO:0098916)	1/244	0.561236	0.61906	0	0	1.22771	0.709142	GRIK1	GO_Biological_Process_2021	ffar2_M3
anterograde trans-synaptic signaling (GO:0098916)	1/244	0.689289	0.71559	0	0	0.860783	0.320293	GPR176	GO_Biological_Process_2021	ffar2_M5
anterograde trans-synaptic signaling (GO:0098916)	1/244	0.602414	0.646367	0	0	1.09454	0.554724	CAMKK1	GO_Biological_Process_2021	ffar2_M6
anterograde trans-synaptic signaling (GO:0098916)	1/244	0.577153	0.627219	0	0	1.17415	0.64537	CHRNE	GO_Biological_Process_2021	ffar2_M7
anterograde trans-synaptic signaling (GO:0098916)	2/244	0.345261	0.477446	0	0	1.65778	1.76298	GRIK2;GABRE	GO_Biological_Process_2021	ffar2_M2
antigen processing and presentation of exogenous peptide antigen (GO:0002478)	1/103	0.391562	0.446813	0	0	2.04355	1.91606	AP1M1	GO_Biological_Process_2021	ffar2_M1
antigen processing and presentation of exogenous peptide antigen (GO:0002478)	2/103	0.057181	0.279476	0	0	5.37746	15.3878	DYNLL1;SPTBN2	GO_Biological_Process_2021	ffar2_M6
antigen processing and presentation of exogenous peptide antigen via MHC class I (GO:0042590)	1/78	0.254437	0.400058	0	0	3.48333	4.76764	PSMA6	GO_Biological_Process_2021	ffar2_M6
antigen processing and presentation of exogenous peptide antigen via MHC class I, TAP-dependent (GO:0002479)	1/73	0.240245	0.396166	0	0	3.72616	5.31386	PSMA6	GO_Biological_Process_2021	ffar2_M6
antigen processing and presentation of exogenous peptide antigen via MHC class II (GO:0019886)	1/98	0.376672	0.436064	0	0	2.14943	2.09867	AP1M1	GO_Biological_Process_2021	ffar2_M1
antigen processing and presentation of exogenous peptide antigen via MHC class II (GO:0019886)	2/98	0.052355	0.279476	0	0	5.65896	16.6923	DYNLL1;SPTBN2	GO_Biological_Process_2021	ffar2_M6
antigen processing and presentation of peptide antigen via MHC class I (GO:0002474)	1/33	0.146926	0.262261	0	0	6.53684	12.5366	BCAP31	GO_Biological_Process_2021	ffar2_M1
antigen processing and presentation of peptide antigen via MHC class I (GO:0002474)	1/33	0.109342	0.241732	0	0	9.01178	19.9455	TAPBPL	GO_Biological_Process_2021	ffar2_M7
antigen processing and presentation of peptide antigen via MHC class II (GO:0002495)	1/100	0.382671	0.440642	0	0	2.1058	2.02279	AP1M1	GO_Biological_Process_2021	ffar2_M1
antigen processing and presentation of peptide antigen via MHC class II (GO:0002495)	2/100	0.054267	0.279476	0	0	5.54291	16.1512	DYNLL1;SPTBN2	GO_Biological_Process_2021	ffar2_M6
antigen receptor-mediated signaling pathway (GO:0050851)	1/185	0.502558	0.568504	0	0	1.44984	0.997554	PSMA6	GO_Biological_Process_2021	ffar2_M6
antigen receptor-mediated signaling pathway (GO:0050851)	2/185	0.127633	0.306083	0	0	3.32072	6.83603	SLA2;EIF2B1	GO_Biological_Process_2021	ffar2_M3
antiporter activity (GO:0015297)	1/20	0.091787	0.227118	0	0	11.0166	26.3108	SLC25A30	GO_Molecular_Function_2021	ffar2_M1
antiporter activity (GO:0015297)	1/20	0.090874	0.271597	0	0	11.1344	26.7034	CLCN4	GO_Molecular_Function_2021	ffar2_M5
aortic valve development (GO:0003176)	1/36	0.10098	0.199765	0	0	9.80591	22.4833	TGFB1	GO_Biological_Process_2021	ffar2_M4
aortic valve development (GO:0003176)	1/36	0.157648	0.301173	0	0	6.03951	11.1573	EFNA1	GO_Biological_Process_2021	ffar2_M5
aortic valve morphogenesis (GO:0003180)	1/32	0.090275	0.198451	0	0	11.0734	26.6304	TGFB1	GO_Biological_Process_2021	ffar2_M4
aortic valve morphogenesis (GO:0003180)	1/32	0.141424	0.299276	0	0	6.82018	13.3402	EFNA1	GO_Biological_Process_2021	ffar2_M5
apical junction assembly (GO:0043297)	1/60	0.260068	0.435547	0	0	3.39685	4.57491	PARD6B	GO_Biological_Process_2021	ffar2_M2
apical junction complex (GO:0043296)	1/98	0.388858	0.757943	0	0	2.06217	1.9478	PARD6B	GO_Cellular_Component_2021	ffar2_M2
apoptotic process (GO:0006915)	1/231	0.673042	0.687205	0	0	0.900412	0.356516	BNIP1	GO_Biological_Process_2021	ffar2_M1
apoptotic process (GO:0006915)	1/231	0.541432	0.602695	0	0	1.29796	0.796346	CYFIP2	GO_Biological_Process_2021	ffar2_M3
apoptotic process (GO:0006915)	1/231	0.582268	0.627444	0	0	1.15717	0.625825	CASP2	GO_Biological_Process_2021	ffar2_M6
arachidonic acid metabolic process (GO:0019369)	1/57	0.248825	0.426187	0	0	3.57937	4.97892	EPHX2	GO_Biological_Process_2021	ffar2_M2
arginine catabolic process (GO:0006527)	1/7	0.032785	0.280847	0	0	35.2819	120.586	DDAH1	GO_Biological_Process_2021	ffar2_M5
arginine metabolic process (GO:0006525)	1/10	0.046507	0.280847	0	0	23.5177	72.1557	DDAH1	GO_Biological_Process_2021	ffar2_M5
arginine N-methyltransferase activity (GO:0016273)	1/8	0.037767	0.182712	0	0	29.9203	98.0282	PRMT1	GO_Molecular_Function_2021	ffar2_M1
aromatic compound catabolic process (GO:0019439)	1/8	0.039314	0.317551	0	0	28.7056	92.8968	EPHX2	GO_Biological_Process_2021	ffar2_M2
arylesterase activity (GO:0004064)	1/6	0.028167	0.252031	0	0	42.3404	151.139	CA2	GO_Molecular_Function_2021	ffar2_M5
arylsulfatase activity (GO:0004065)	1/14	0.065163	0.206825	0	0	16.1061	43.9834	STS	GO_Molecular_Function_2021	ffar2_M1
aspartate family amino acid biosynthetic process (GO:0009067)	1/8	0.039314	0.317551	0	0	28.7056	92.8968	GOT1	GO_Biological_Process_2021	ffar2_M2
aspartate family amino acid biosynthetic process (GO:0009067)	1/8	0.03738	0.280847	0	0	30.2401	99.3874	MTHFD1	GO_Biological_Process_2021	ffar2_M5
aspartate family amino acid catabolic process (GO:0009068)	1/19	0.05461	0.183743	0	0	19.0833	55.4855	DLD	GO_Biological_Process_2021	ffar2_M4
aspartate family amino acid catabolic process (GO:0009068)	2/19	0.004004	0.317551	0	0	23.8692	131.768	GOT1;CRYM	GO_Biological_Process_2021	ffar2_M2
aspartate family amino acid metabolic process (GO:0009066)	1/19	0.090883	0.334705	0	0	11.1571	26.7569	GOT1	GO_Biological_Process_2021	ffar2_M2
aspartate family amino acid metabolic process (GO:0009066)	1/19	0.086531	0.292257	0	0	11.7536	28.7639	MTHFD1	GO_Biological_Process_2021	ffar2_M5
aspartate metabolic process (GO:0006531)	1/6	0.029631	0.317551	0	0	40.1919	141.433	GOT1	GO_Biological_Process_2021	ffar2_M2
asymmetric synapse (GO:0032279)	2/133	0.089026	0.328183	0	0	4.13971	10.0132	RPS14;TMEM108	GO_Cellular_Component_2021	ffar2_M6
ATP binding (GO:0005524)	1/278	0.739976	0.776614	0	0	0.745848	0.224603	BLM	GO_Molecular_Function_2021	ffar2_M1
ATP binding (GO:0005524)	1/278	0.754202	0.85922	0	0	0.715567	0.201857	PEX1	GO_Molecular_Function_2021	ffar2_M2
ATP binding (GO:0005524)	1/278	0.609135	0.65691	0	0	1.07516	0.532971	MARK4	GO_Molecular_Function_2021	ffar2_M3
ATP binding (GO:0005524)	1/278	0.650682	0.74927	0	0	0.958533	0.411915	SMC4	GO_Molecular_Function_2021	ffar2_M6
ATP binding (GO:0005524)	3/278	0.146132	0.304648	0	0	2.32767	4.47668	ATP1A2;HACL1;ATP5F1D	GO_Molecular_Function_2021	ffar2_M5
ATP hydrolysis activity (GO:0140603)	1/45	0.155705	0.300854	0	0	6.10596	11.3558	RUVBL2	GO_Molecular_Function_2021	ffar2_M6
ATP synthesis coupled proton transport (GO:0015986)	2/19	0.003622	0.280847	0	0	25.1588	141.411	ATP5PD;ATP5F1D	GO_Biological_Process_2021	ffar2_M5
ATP transmembrane transporter activity (GO:0005347)	1/10	0.034461	0.155825	0	0	32.0789	108.039	SLC25A6	GO_Molecular_Function_2021	ffar2_M7
ATPase binding (GO:0051117)	1/73	0.296634	0.405325	0	0	2.89941	3.52353	SNTA1	GO_Molecular_Function_2021	ffar2_M1
ATPase binding (GO:0051117)	1/73	0.306897	0.548006	0	0	2.78171	3.28587	PTPN3	GO_Molecular_Function_2021	ffar2_M2
ATPase regulator activity (GO:0060590)	1/38	0.119822	0.258441	0	0	8.14742	17.2867	PFN1	GO_Molecular_Function_2021	ffar2_M3
ATP-dependent chromatin remodeling (GO:0043044)	2/42	0.009499	0.189537	0	0	14.625	68.1025	SMARCC2;ANP32E	GO_Biological_Process_2021	ffar2_M7
atrioventricular valve morphogenesis (GO:0003181)	1/19	0.086531	0.292257	0	0	11.7536	28.7639	EFNA1	GO_Biological_Process_2021	ffar2_M5
autophagosome (GO:0005776)	1/69	0.29281	0.711602	0	0	2.94593	3.61829	TP53INP1	GO_Cellular_Component_2021	ffar2_M2
autophagosome assembly (GO:0000045)	1/58	0.252591	0.426187	0	0	3.51639	4.8385	TP53INP1	GO_Biological_Process_2021	ffar2_M2
autophagosome assembly (GO:0000045)	1/58	0.177086	0.327205	0	0	5.28336	9.14612	TMEM41B	GO_Biological_Process_2021	ffar2_M3
autophagosome organization (GO:1905037)	1/56	0.245039	0.426187	0	0	3.64463	5.12558	TP53INP1	GO_Biological_Process_2021	ffar2_M2
autophagosome organization (GO:1905037)	1/56	0.171529	0.326893	0	0	5.47603	9.65425	TMEM41B	GO_Biological_Process_2021	ffar2_M3
axon (GO:0030424)	1/204	0.627151	0.693167	0	0	1.02157	0.476632	PPT1	GO_Cellular_Component_2021	ffar2_M1
axon (GO:0030424)	1/204	0.623291	0.689598	0	0	1.03249	0.488102	EPHB2	GO_Cellular_Component_2021	ffar2_M5
axon (GO:0030424)	3/204	0.041344	0.328183	0	0	4.08872	13.0259	CNTNAP2;PTPRO;TMEM108	GO_Cellular_Component_2021	ffar2_M6
axon development (GO:0061564)	1/79	0.327509	0.468977	0	0	2.56695	2.86533	PARD6B	GO_Biological_Process_2021	ffar2_M2
axon development (GO:0061564)	1/79	0.314002	0.417787	0	0	2.70417	3.1324	EPHB2	GO_Biological_Process_2021	ffar2_M5
axon guidance (GO:0007411)	1/203	0.452716	0.485489	0	0	1.68479	1.33518	PLXNA2	GO_Biological_Process_2021	ffar2_M4
axon guidance (GO:0007411)	2/203	0.25474	0.341284	0	0	2.08564	2.85213	EPHB1;PDLIM7	GO_Biological_Process_2021	ffar2_M1
axon guidance (GO:0007411)	2/203	0.176745	0.349748	0	0	2.68847	4.65925	PTPRO;SPTBN2	GO_Biological_Process_2021	ffar2_M6
axon guidance (GO:0007411)	4/203	0.016015	0.280847	0	0	4.35275	17.9951	EFNA1;EPHB2;SPTB;GLI2	GO_Biological_Process_2021	ffar2_M5
axonal fasciculation (GO:0007413)	1/12	0.056118	0.19549	0	0	19.0364	54.8303	MEGF8	GO_Biological_Process_2021	ffar2_M1
axonal fasciculation (GO:0007413)	1/12	0.055549	0.280847	0	0	19.2399	55.6126	EPHB2	GO_Biological_Process_2021	ffar2_M5
axonal transport (GO:0098930)	1/36	0.126609	0.318113	0	0	7.67954	15.8709	TMEM108	GO_Biological_Process_2021	ffar2_M6
axonemal dynein complex assembly (GO:0070286)	1/32	0.148304	0.371913	0	0	6.4741	12.3558	LRRC49	GO_Biological_Process_2021	ffar2_M2
axonogenesis (GO:0007409)	1/240	0.701884	0.756596	0	0	0.830945	0.294145	PARD6B	GO_Biological_Process_2021	ffar2_M2
axonogenesis (GO:0007409)	2/240	0.320412	0.389097	0	0	1.75809	2.00096	EPHB1;PDLIM7	GO_Biological_Process_2021	ffar2_M1
axonogenesis (GO:0007409)	2/240	0.227213	0.393101	0	0	2.26626	3.3583	PTPRO;SPTBN2	GO_Biological_Process_2021	ffar2_M6
axonogenesis (GO:0007409)	4/240	0.027569	0.280847	0	0	3.66344	13.1557	EFNA1;EPHB2;SPTB;GLI2	GO_Biological_Process_2021	ffar2_M5
azurophil granule (GO:0042582)	1/155	0.368527	0.477767	0	0	2.21529	2.2114	DDOST	GO_Cellular_Component_2021	ffar2_M4
azurophil granule (GO:0042582)	1/155	0.442671	0.653575	0	0	1.73491	1.41383	UNC13D	GO_Cellular_Component_2021	ffar2_M6
azurophil granule (GO:0042582)	2/155	0.095261	0.39624	0	0	3.97788	9.35252	NHLRC3;ARL8A	GO_Cellular_Component_2021	ffar2_M3
azurophil granule lumen (GO:0035578)	1/90	0.261165	0.52233	0	0	3.37828	4.53568	NHLRC3	GO_Cellular_Component_2021	ffar2_M3
azurophil granule lumen (GO:0035578)	1/90	0.287439	0.55528	0	0	3.01184	3.755	UNC13D	GO_Cellular_Component_2021	ffar2_M6
azurophil granule membrane (GO:0035577)	1/58	0.177086	0.435203	0	0	5.28336	9.14612	ARL8A	GO_Cellular_Component_2021	ffar2_M3
azurophil granule membrane (GO:0035577)	1/58	0.157682	0.365982	0	0	6.01452	11.1099	DDOST	GO_Cellular_Component_2021	ffar2_M4
B cell activation (GO:0042113)	1/85	0.222483	0.294028	0	0	4.07574	6.12545	GPS2	GO_Biological_Process_2021	ffar2_M4
B cell activation (GO:0042113)	1/85	0.3334	0.432653	0	0	2.51026	2.7573	EPHB2	GO_Biological_Process_2021	ffar2_M5
B cell differentiation (GO:0030183)	1/61	0.165136	0.249862	0	0	5.71293	10.2889	GPS2	GO_Biological_Process_2021	ffar2_M4
B cell mediated immunity (GO:0019724)	1/11	0.036248	0.289438	0	0	30.1864	100.14	SLA2	GO_Biological_Process_2021	ffar2_M3
basal RNA polymerase II transcription machinery binding (GO:0001099)	1/33	0.145509	0.304648	0	0	6.60672	12.7346	RPRD1B	GO_Molecular_Function_2021	ffar2_M5
basement membrane (GO:0005604)	1/52	0.229708	0.689702	0	0	3.93127	5.7827	COLQ	GO_Cellular_Component_2021	ffar2_M2
basement membrane (GO:0005604)	1/52	0.219566	0.430846	0	0	4.14143	6.27883	LAMB2	GO_Cellular_Component_2021	ffar2_M5
basement membrane assembly (GO:0070831)	1/9	0.041955	0.280847	0	0	26.4588	83.9051	LAMB2	GO_Biological_Process_2021	ffar2_M5
basement membrane organization (GO:0071711)	1/16	0.073378	0.280847	0	0	14.1064	36.8477	LAMB2	GO_Biological_Process_2021	ffar2_M5
basolateral plasma membrane (GO:0016323)	1/151	0.514062	0.607527	0	0	1.40106	0.932285	FLOT2	GO_Cellular_Component_2021	ffar2_M5
benzodiazepine receptor activity (GO:0008503)	1/10	0.0489	0.278734	0	0	22.3243	67.3742	GABRE	GO_Molecular_Function_2021	ffar2_M2
beta-catenin-TCF complex (GO:1990907)	1/13	0.04457	0.248563	0	0	24.0556	74.8297	TCF7	GO_Cellular_Component_2021	ffar2_M7
beta-catenin-TCF complex assembly (GO:1904837)	1/29	0.096744	0.230379	0	0	10.3012	24.0605	TCF7	GO_Biological_Process_2021	ffar2_M7
beta-tubulin binding (GO:0048487)	1/32	0.10189	0.249065	0	0	9.72727	22.2157	ARL8A	GO_Molecular_Function_2021	ffar2_M3
beta-tubulin binding (GO:0048487)	1/32	0.141424	0.304648	0	0	6.82018	13.3402	IFT74	GO_Molecular_Function_2021	ffar2_M5
bHLH transcription factor binding (GO:0043425)	1/22	0.100494	0.227118	0	0	9.96642	22.8994	SIRT1	GO_Molecular_Function_2021	ffar2_M1
bicarbonate transport (GO:0015701)	1/35	0.153621	0.299276	0	0	6.21746	11.647	CA2	GO_Biological_Process_2021	ffar2_M5
bicellular tight junction (GO:0005923)	1/78	0.324116	0.711602	0	0	2.60042	2.92977	PARD6B	GO_Cellular_Component_2021	ffar2_M2
bicellular tight junction assembly (GO:0070830)	1/53	0.233569	0.426187	0	0	3.85548	5.60693	PARD6B	GO_Biological_Process_2021	ffar2_M2
blood circulation (GO:0008015)	1/51	0.217841	0.311281	0	0	4.17979	6.36996	GCLC	GO_Biological_Process_2021	ffar2_M1
blood vessel diameter maintenance (GO:0097746)	1/35	0.155109	0.267132	0	0	6.1517	11.4645	GCLC	GO_Biological_Process_2021	ffar2_M1
blood vessel diameter maintenance (GO:0097746)	1/35	0.153621	0.299276	0	0	6.21746	11.647	PER2	GO_Biological_Process_2021	ffar2_M5
blood vessel morphogenesis (GO:0048514)	1/56	0.152676	0.237786	0	0	6.23386	11.7162	TGFB1	GO_Biological_Process_2021	ffar2_M4
BMP signaling pathway (GO:0030509)	1/65	0.268935	0.351031	0	0	3.26316	4.28545	MEGF8	GO_Biological_Process_2021	ffar2_M1
BMP signaling pathway (GO:0030509)	1/65	0.278439	0.449215	0	0	3.13068	4.00275	TMEM100	GO_Biological_Process_2021	ffar2_M2
BMP signaling pathway (GO:0030509)	1/65	0.196249	0.341701	0	0	4.70383	7.6596	RGMB	GO_Biological_Process_2021	ffar2_M3
BMP signaling pathway (GO:0030509)	1/65	0.174975	0.257411	0	0	5.3548	9.33402	TGFB1	GO_Biological_Process_2021	ffar2_M4
body fluid secretion (GO:0007589)	1/16	0.074123	0.203723	0	0	13.9572	36.3171	ZBTB7B	GO_Biological_Process_2021	ffar2_M1
bounding membrane of organelle (GO:0098588)	1/767	0.935567	0.935567	0	0	0.362584	0.024149	TRIM23	GO_Cellular_Component_2021	ffar2_M7
bounding membrane of organelle (GO:0098588)	2/767	0.90066	0.965467	0	0	0.510471	0.053409	TMEM38A;EFCAB7	GO_Cellular_Component_2021	ffar2_M2
bounding membrane of organelle (GO:0098588)	2/767	0.66668	0.713302	0	0	0.879532	0.356602	GOLGA5;VAMP2	GO_Cellular_Component_2021	ffar2_M4
bounding membrane of organelle (GO:0098588)	3/767	0.717726	0.753612	0	0	0.808141	0.268034	SIGLEC9;SORL1;AP1M1	GO_Cellular_Component_2021	ffar2_M1
bounding membrane of organelle (GO:0098588)	3/767	0.476915	0.642188	0	0	1.17611	0.870811	GOLPH3L;SLA2;ARL8A	GO_Cellular_Component_2021	ffar2_M3
bounding membrane of organelle (GO:0098588)	3/767	0.552892	0.713974	0	0	1.04499	0.619255	ST8SIA1;TMEM108;IRAG1	GO_Cellular_Component_2021	ffar2_M6
bounding membrane of organelle (GO:0098588)	6/767	0.157659	0.399915	0	0	1.69593	3.13294	EVC2;FIG4;CLCN4;PAQR3;TPCN2;CHST3	GO_Cellular_Component_2021	ffar2_M5
box C/D snoRNP assembly (GO:0000492)	1/8	0.029614	0.259773	0	0	38.4517	135.331	RUVBL2	GO_Biological_Process_2021	ffar2_M6
brain development (GO:0007420)	1/150	0.515404	0.54728	0	0	1.39562	0.925022	PPT1	GO_Biological_Process_2021	ffar2_M1
brain development (GO:0007420)	2/150	0.108914	0.311182	0	0	3.66105	8.11728	CNTNAP2;DHX37	GO_Biological_Process_2021	ffar2_M6
branched-chain amino acid catabolic process (GO:0009083)	1/20	0.057402	0.183743	0	0	18.078	51.6613	DLD	GO_Biological_Process_2021	ffar2_M4
branched-chain amino acid metabolic process (GO:0009081)	1/20	0.057402	0.183743	0	0	18.078	51.6613	DLD	GO_Biological_Process_2021	ffar2_M4
branching morphogenesis of an epithelial tube (GO:0048754)	1/44	0.189192	0.316255	0	0	4.9139	8.18163	GLI2	GO_Biological_Process_2021	ffar2_M5
brush border membrane (GO:0031526)	1/37	0.16942	0.689702	0	0	5.57351	9.89507	SLC22A5	GO_Cellular_Component_2021	ffar2_M2
bubble DNA binding (GO:0000405)	1/8	0.037767	0.182712	0	0	29.9203	98.0282	BLM	GO_Molecular_Function_2021	ffar2_M1
bundle of His cell to Purkinje myocyte communication (GO:0086069)	1/9	0.044119	0.317551	0	0	25.1162	78.3842	TBX5	GO_Biological_Process_2021	ffar2_M2
C21-steroid hormone biosynthetic process (GO:0006700)	1/15	0.043362	0.182926	0	0	24.5406	77.0125	AKR1B1	GO_Biological_Process_2021	ffar2_M4
C21-steroid hormone metabolic process (GO:0008207)	1/24	0.068487	0.192283	0	0	14.931	40.0318	AKR1B1	GO_Biological_Process_2021	ffar2_M4
C4-dicarboxylate transmembrane transporter activity (GO:0015556)	1/16	0.074123	0.206825	0	0	13.9572	36.3171	SLC25A30	GO_Molecular_Function_2021	ffar2_M1
C4-dicarboxylate transport (GO:0015740)	1/14	0.065163	0.19549	0	0	16.1061	43.9834	SLC25A30	GO_Biological_Process_2021	ffar2_M1
C-acetyltransferase activity (GO:0016453)	1/5	0.024754	0.254286	0	0	50.2424	185.836	GCAT	GO_Molecular_Function_2021	ffar2_M2
cadherin binding (GO:0045296)	1/322	0.663544	0.701826	0	0	0.925706	0.379687	PFN1	GO_Molecular_Function_2021	ffar2_M3
cadherin binding (GO:0045296)	1/322	0.616736	0.702393	0	0	1.05382	0.509326	RAB11B	GO_Molecular_Function_2021	ffar2_M4
cadherin binding (GO:0045296)	1/322	0.679588	0.706772	0	0	0.885322	0.341972	CRKL	GO_Molecular_Function_2021	ffar2_M7
cadherin binding (GO:0045296)	2/322	0.340815	0.473816	0	0	1.67851	1.80677	PTPRO;SPTBN2	GO_Molecular_Function_2021	ffar2_M6
cadherin binding (GO:0045296)	3/322	0.197319	0.379222	0	0	2.00211	3.2493	CTTN;TRIM25;PLIN3	GO_Molecular_Function_2021	ffar2_M5
calcium channel activity (GO:0005262)	1/84	0.330205	0.466842	0	0	2.54063	2.81512	TPCN2	GO_Molecular_Function_2021	ffar2_M5
calcium channel activity (GO:0005262)	1/84	0.271122	0.429277	0	0	3.23054	4.21646	CACNA2D3	GO_Molecular_Function_2021	ffar2_M6
calcium channel complex (GO:0034704)	1/45	0.155705	0.401058	0	0	6.10596	11.3558	CACNA2D3	GO_Cellular_Component_2021	ffar2_M6
calcium channel regulator activity (GO:0005246)	1/37	0.163215	0.283645	0	0	5.80936	10.5305	CAV3	GO_Molecular_Function_2021	ffar2_M1
calcium ion binding (GO:0005509)	1/348	0.645537	0.715325	0	0	0.973567	0.426103	ASPN	GO_Molecular_Function_2021	ffar2_M4
calcium ion binding (GO:0005509)	1/348	0.812037	0.85368	0	0	0.599608	0.124844	ASTN2	GO_Molecular_Function_2021	ffar2_M5
calcium ion binding (GO:0005509)	1/348	0.732583	0.795376	0	0	0.762443	0.237256	CALU	GO_Molecular_Function_2021	ffar2_M6
calcium ion binding (GO:0005509)	2/348	0.325591	0.431507	0	0	1.74184	1.95454	S100A16;TESC	GO_Molecular_Function_2021	ffar2_M3
calcium ion homeostasis (GO:0055074)	1/97	0.370583	0.458292	0	0	2.19515	2.17907	TPCN2	GO_Biological_Process_2021	ffar2_M5
calcium ion transmembrane transport (GO:0070588)	1/87	0.342631	0.408085	0	0	2.4257	2.59818	TRPM3	GO_Biological_Process_2021	ffar2_M1
calcium ion transport (GO:0006816)	1/115	0.425879	0.472446	0	0	1.82733	1.55981	TRPM3	GO_Biological_Process_2021	ffar2_M1
calcium-dependent cysteine-type endopeptidase activity (GO:0004198)	1/15	0.069654	0.206825	0	0	14.9549	39.8431	CAPN15	GO_Molecular_Function_2021	ffar2_M1
calcium-dependent protein serine/threonine phosphatase activity (GO:0004723)	1/7	0.033125	0.182712	0	0	34.9088	118.951	PPM1F	GO_Molecular_Function_2021	ffar2_M1
calcium-ion regulated exocytosis (GO:0017156)	1/27	0.076717	0.19626	0	0	13.2062	33.9088	VAMP2	GO_Biological_Process_2021	ffar2_M4
calcium-mediated signaling (GO:0019722)	1/102	0.388612	0.444812	0	0	2.06389	1.95073	BCAP31	GO_Biological_Process_2021	ffar2_M1
calcium-mediated signaling (GO:0019722)	1/102	0.40105	0.50549	0	0	1.9801	1.80916	ACKR4	GO_Biological_Process_2021	ffar2_M2
calcium-mediated signaling (GO:0019722)	1/102	0.385463	0.467893	0	0	2.08595	1.98855	TPCN2	GO_Biological_Process_2021	ffar2_M5
calcium-mediated signaling (GO:0019722)	1/102	0.3013	0.400844	0	0	2.84531	3.41338	RCAN3	GO_Biological_Process_2021	ffar2_M7
calcium-mediated signaling using intracellular calcium source (GO:0035584)	1/21	0.096151	0.220791	0	0	10.4653	24.5079	BCAP31	GO_Biological_Process_2021	ffar2_M1
calcium-release channel activity (GO:0015278)	1/17	0.077783	0.271597	0	0	13.2241	33.7721	TPCN2	GO_Molecular_Function_2021	ffar2_M5
calmodulin-dependent protein kinase activity (GO:0004683)	1/24	0.113408	0.312563	0	0	8.72947	19.002	MYLK3	GO_Molecular_Function_2021	ffar2_M2
calmodulin-dependent protein kinase activity (GO:0004683)	1/24	0.086271	0.21304	0	0	11.6933	28.6517	CAMKK1	GO_Molecular_Function_2021	ffar2_M6
calmodulin-dependent protein phosphatase activity (GO:0033192)	1/5	0.023773	0.182712	0	0	52.3684	195.816	PPM1F	GO_Molecular_Function_2021	ffar2_M1
camera-type eye development (GO:0043010)	1/27	0.121901	0.242499	0	0	8.04777	16.9369	IFT122	GO_Biological_Process_2021	ffar2_M1
camera-type eye morphogenesis (GO:0048593)	1/11	0.051563	0.194407	0	0	20.9411	62.0891	IFT122	GO_Biological_Process_2021	ffar2_M1
canonical glycolysis (GO:0061621)	1/24	0.113408	0.349613	0	0	8.72947	19.002	ENO3	GO_Biological_Process_2021	ffar2_M2
canonical Wnt signaling pathway (GO:0060070)	1/68	0.279447	0.36137	0	0	3.11658	3.97346	SFRP1	GO_Biological_Process_2021	ffar2_M1
canonical Wnt signaling pathway (GO:0060070)	1/68	0.289244	0.455691	0	0	2.99005	3.70911	WNT9A	GO_Biological_Process_2021	ffar2_M2
canonical Wnt signaling pathway (GO:0060070)	1/68	0.212442	0.340965	0	0	4.29656	6.65575	TCF7	GO_Biological_Process_2021	ffar2_M7
carbohydrate catabolic process (GO:0016052)	1/41	0.185939	0.39128	0	0	5.01515	8.43717	ENO3	GO_Biological_Process_2021	ffar2_M2
carbohydrate homeostasis (GO:0033500)	1/70	0.286371	0.366502	0	0	3.02593	3.78383	CAV3	GO_Biological_Process_2021	ffar2_M1
carbon dioxide transport (GO:0015670)	1/5	0.023528	0.280847	0	0	52.9282	198.458	CA2	GO_Biological_Process_2021	ffar2_M5
carbonate dehydratase activity (GO:0004089)	1/11	0.051039	0.271597	0	0	21.1649	62.9691	CA2	GO_Molecular_Function_2021	ffar2_M5
carboxylic acid binding (GO:0031406)	1/41	0.179196	0.302605	0	0	5.22737	8.98727	GCLC	GO_Molecular_Function_2021	ffar2_M1
carboxylic acid biosynthetic process (GO:0046394)	1/13	0.047682	0.279476	0	0	22.4245	68.2425	UROS	GO_Biological_Process_2021	ffar2_M6
carboxylic acid transmembrane transport (GO:1905039)	1/41	0.179196	0.285283	0	0	5.22737	8.98727	SLC25A30	GO_Biological_Process_2021	ffar2_M1
carboxylic ester hydrolase activity (GO:0052689)	1/96	0.367565	0.495454	0	0	2.21836	2.22026	CA2	GO_Molecular_Function_2021	ffar2_M5
carboxypeptidase activity (GO:0004180)	2/38	0.014327	0.182712	0	0	11.7423	49.8535	AGBL4;AEBP1	GO_Molecular_Function_2021	ffar2_M1
CARD domain binding (GO:0050700)	1/16	0.046187	0.138559	0	0	22.9034	70.4296	CARD19	GO_Molecular_Function_2021	ffar2_M4
cardiac left ventricle morphogenesis (GO:0003214)	1/14	0.067791	0.318552	0	0	15.4522	41.587	TBX5	GO_Biological_Process_2021	ffar2_M2
cardiac muscle cell action potential (GO:0086001)	1/30	0.133197	0.299276	0	0	7.29127	14.6987	ATP1A2	GO_Biological_Process_2021	ffar2_M5
cardiac muscle cell action potential involved in contraction (GO:0086002)	2/31	0.009684	0.191376	0	0	14.5818	67.6193	CAV3;SNTA1	GO_Biological_Process_2021	ffar2_M1
cardiac muscle cell development (GO:0055013)	1/24	0.113408	0.349613	0	0	8.72947	19.002	MYLK3	GO_Biological_Process_2021	ffar2_M2
cardiac muscle contraction (GO:0060048)	1/34	0.149574	0.299276	0	0	6.40619	12.1715	ATP1A2	GO_Biological_Process_2021	ffar2_M5
cardiac muscle hypertrophy (GO:0003300)	1/8	0.027664	0.189537	0	0	41.2484	147.984	INPP5F	GO_Biological_Process_2021	ffar2_M7
cardiac muscle tissue morphogenesis (GO:0055008)	1/32	0.090275	0.198451	0	0	11.0734	26.6304	TGFB1	GO_Biological_Process_2021	ffar2_M4
cardiac myofibril assembly (GO:0055003)	1/15	0.072455	0.321728	0	0	14.3478	37.6598	MYLK3	GO_Biological_Process_2021	ffar2_M2
cardiac pacemaker cell development (GO:0060926)	1/7	0.034484	0.317551	0	0	33.4916	112.775	TBX5	GO_Biological_Process_2021	ffar2_M2
cardiac ventricle development (GO:0003231)	1/20	0.095432	0.334705	0	0	10.5694	24.831	TBX5	GO_Biological_Process_2021	ffar2_M2
cardiac ventricle formation (GO:0003211)	1/6	0.029631	0.317551	0	0	40.1919	141.433	TBX5	GO_Biological_Process_2021	ffar2_M2
cardiac ventricle morphogenesis (GO:0003208)	1/44	0.12202	0.215908	0	0	7.97835	16.783	TGFB1	GO_Biological_Process_2021	ffar2_M4
carnitine metabolic process (GO:0009437)	1/12	0.041212	0.195647	0	0	26.2437	83.6921	CRAT	GO_Biological_Process_2021	ffar2_M7
carnitine O-acyltransferase activity (GO:0016406)	1/6	0.02082	0.141861	0	0	57.7536	223.614	CRAT	GO_Molecular_Function_2021	ffar2_M7
carnitine transport (GO:0015879)	1/6	0.029631	0.317551	0	0	40.1919	141.433	SLC22A5	GO_Biological_Process_2021	ffar2_M2
cartilage development (GO:0051216)	1/52	0.142576	0.226638	0	0	6.72414	13.0978	TGFB1	GO_Biological_Process_2021	ffar2_M4
catalytic activity, acting on a tRNA (GO:0140101)	1/35	0.155109	0.281049	0	0	6.1517	11.4645	QTRT2	GO_Molecular_Function_2021	ffar2_M1
catalytic activity, acting on a tRNA (GO:0140101)	2/35	0.011997	0.252031	0	0	12.9502	57.2797	DTWD2;QTRT1	GO_Molecular_Function_2021	ffar2_M5
catecholamine catabolic process (GO:0042424)	1/7	0.02596	0.259773	0	0	44.8626	163.802	MAOA	GO_Biological_Process_2021	ffar2_M6
cation channel activity (GO:0005261)	1/98	0.376672	0.468224	0	0	2.14943	2.09867	TRPM3	GO_Molecular_Function_2021	ffar2_M1
cation channel activity (GO:0005261)	1/98	0.388858	0.618887	0	0	2.06217	1.9478	TMEM38A	GO_Molecular_Function_2021	ffar2_M2
cation transmembrane transport (GO:0098655)	1/44	0.190984	0.292772	0	0	4.86193	8.04925	TRPM3	GO_Biological_Process_2021	ffar2_M1
cation transmembrane transport (GO:0098655)	1/44	0.198114	0.399531	0	0	4.66455	7.55149	SLC22A5	GO_Biological_Process_2021	ffar2_M2
cation transmembrane transport (GO:0098655)	1/44	0.189192	0.316255	0	0	4.9139	8.18163	ATP1A2	GO_Biological_Process_2021	ffar2_M5
cation transmembrane transporter activity (GO:0008324)	1/48	0.155063	0.265077	0	0	6.13105	11.4278	CHRNE	GO_Molecular_Function_2021	ffar2_M7
cation transport (GO:0006812)	1/174	0.568661	0.592554	0	0	1.20055	0.677675	TRPM3	GO_Biological_Process_2021	ffar2_M1
cation transport (GO:0006812)	1/174	0.564857	0.608011	0	0	1.21338	0.693063	ATP1A2	GO_Biological_Process_2021	ffar2_M5
cation-transporting ATPase complex (GO:0090533)	1/16	0.073378	0.293511	0	0	14.1064	36.8477	ATP1A2	GO_Cellular_Component_2021	ffar2_M5
caveola (GO:0005901)	1/60	0.251078	0.517743	0	0	3.54059	4.89306	CAV3	GO_Cellular_Component_2021	ffar2_M1
caveola (GO:0005901)	1/60	0.162659	0.365982	0	0	5.81005	10.5516	CAVIN1	GO_Cellular_Component_2021	ffar2_M4
caveola (GO:0005901)	1/60	0.248814	0.431277	0	0	3.57843	4.97778	FLOT2	GO_Cellular_Component_2021	ffar2_M5
caveola assembly (GO:0070836)	1/5	0.023773	0.191376	0	0	52.3684	195.816	CAV3	GO_Biological_Process_2021	ffar2_M1
C-C chemokine binding (GO:0019957)	1/24	0.113408	0.312563	0	0	8.72947	19.002	ACKR4	GO_Molecular_Function_2021	ffar2_M2
C-C chemokine receptor activity (GO:0016493)	1/23	0.108947	0.312563	0	0	9.12672	20.2329	ACKR4	GO_Molecular_Function_2021	ffar2_M2
CCR chemokine receptor binding (GO:0048020)	1/42	0.116806	0.222549	0	0	8.36838	17.9689	CNIH4	GO_Molecular_Function_2021	ffar2_M4
CCR5 chemokine receptor binding (GO:0031730)	1/5	0.014665	0.138559	0	0	85.9353	362.847	CNIH4	GO_Molecular_Function_2021	ffar2_M4
CD40 signaling pathway (GO:0023035)	1/9	0.033255	0.268182	0	0	33.6436	114.508	ITGA5	GO_Biological_Process_2021	ffar2_M6
Cdc73/Paf1 complex (GO:0016593)	1/7	0.020471	0.135164	0	0	57.2845	222.765	RTF1	GO_Cellular_Component_2021	ffar2_M4
cell chemotaxis (GO:0060326)	1/69	0.282917	0.364119	0	0	3.07059	3.87693	EPHB1	GO_Biological_Process_2021	ffar2_M1
cell chemotaxis (GO:0060326)	1/69	0.29281	0.455691	0	0	2.94593	3.61829	ACKR4	GO_Biological_Process_2021	ffar2_M2
cell communication by electrical coupling involved in cardiac conduction (GO:0086064)	1/17	0.081715	0.334705	0	0	12.553	31.4393	TBX5	GO_Biological_Process_2021	ffar2_M2
cell communication by electrical coupling involved in cardiac conduction (GO:0086064)	1/17	0.077783	0.286779	0	0	13.2241	33.7721	ATP1A2	GO_Biological_Process_2021	ffar2_M5
cell cortex region (GO:0099738)	1/11	0.051563	0.360943	0	0	20.9411	62.0891	GNAI1	GO_Cellular_Component_2021	ffar2_M1
cell cycle G2/M phase transition (GO:0044839)	1/131	0.389686	0.47292	0	0	2.05769	1.9392	DYNLL1	GO_Biological_Process_2021	ffar2_M6
cell cycle G2/M phase transition (GO:0044839)	1/131	0.369224	0.452501	0	0	2.20736	2.1993	NINL	GO_Biological_Process_2021	ffar2_M7
cell fate commitment involved in formation of primary germ layer (GO:0060795)	1/5	0.014665	0.18148	0	0	85.9353	362.847	RTF1	GO_Biological_Process_2021	ffar2_M4
cell junction assembly (GO:0034329)	1/102	0.40105	0.50549	0	0	1.9801	1.80916	PARD6B	GO_Biological_Process_2021	ffar2_M2
cell junction organization (GO:0034330)	1/72	0.191919	0.269278	0	0	4.82516	7.96481	TGFB1	GO_Biological_Process_2021	ffar2_M4
cell migration involved in gastrulation (GO:0042074)	1/5	0.023773	0.191376	0	0	52.3684	195.816	MEGF8	GO_Biological_Process_2021	ffar2_M1
cell migration involved in heart development (GO:0060973)	1/8	0.039314	0.317551	0	0	28.7056	92.8968	TBX5	GO_Biological_Process_2021	ffar2_M2
cell morphogenesis involved in differentiation (GO:0000904)	2/72	0.046041	0.280847	0	0	6.0937	18.7578	EFNA1;LAMB2	GO_Biological_Process_2021	ffar2_M5
cell morphogenesis involved in neuron differentiation (GO:0048667)	1/76	0.31728	0.463938	0	0	2.67003	3.06512	PARD6B	GO_Biological_Process_2021	ffar2_M2
cell part morphogenesis (GO:0032990)	1/13	0.060652	0.19549	0	0	17.4491	48.9031	SUPV3L1	GO_Biological_Process_2021	ffar2_M1
cell part morphogenesis (GO:0032990)	2/13	0.001054	0.131712	0	0	49.599	340.024	MYH14;MTM1	GO_Biological_Process_2021	ffar2_M6
cell projection membrane (GO:0031253)	1/92	0.355346	0.473795	0	0	2.31634	2.39663	EVC2	GO_Cellular_Component_2021	ffar2_M5
cell projection membrane (GO:0031253)	2/92	0.077565	0.689702	0	0	4.49206	11.4846	SLC22A5;EFCAB7	GO_Cellular_Component_2021	ffar2_M2
cell surface receptor signaling pathway involved in heart development (GO:0061311)	1/17	0.049003	0.183743	0	0	21.4709	64.7537	TGFB1	GO_Biological_Process_2021	ffar2_M4
cell-cell adhesion via plasma-membrane adhesion molecules (GO:0098742)	1/170	0.560205	0.585383	0	0	1.22921	0.71227	IGSF11	GO_Biological_Process_2021	ffar2_M1
cell-cell contact zone (GO:0044291)	1/47	0.200717	0.424789	0	0	4.59274	7.3753	FLOT2	GO_Cellular_Component_2021	ffar2_M5
cell-cell junction (GO:0005911)	1/271	0.745301	0.928357	0	0	0.734381	0.215884	CCDC85A	GO_Cellular_Component_2021	ffar2_M2
cell-cell junction (GO:0005911)	1/271	0.599714	0.728699	0	0	1.10342	0.564182	NPHP4	GO_Cellular_Component_2021	ffar2_M3
cell-cell junction (GO:0005911)	1/271	0.727229	0.763958	0	0	0.773641	0.246415	FLOT2	GO_Cellular_Component_2021	ffar2_M5
cell-cell junction (GO:0005911)	1/271	0.641242	0.741243	0	0	0.983734	0.437121	ITGA5	GO_Cellular_Component_2021	ffar2_M6
cell-cell junction (GO:0005911)	2/271	0.374431	0.517743	0	0	1.55303	1.52562	IGSF11;PDLIM7	GO_Cellular_Component_2021	ffar2_M1
cell-cell junction assembly (GO:0007043)	1/66	0.282059	0.452041	0	0	3.08236	3.90116	PARD6B	GO_Biological_Process_2021	ffar2_M2
cell-cell junction organization (GO:0045216)	1/82	0.337586	0.473599	0	0	2.47151	2.6839	PARD6B	GO_Biological_Process_2021	ffar2_M2
cell-cell junction organization (GO:0045216)	1/82	0.215532	0.28904	0	0	4.22733	6.48745	TGFB1	GO_Biological_Process_2021	ffar2_M4
cell-matrix adhesion (GO:0007160)	1/100	0.256339	0.322704	0	0	3.45559	4.70394	THSD1	GO_Biological_Process_2021	ffar2_M4
cell-matrix adhesion (GO:0007160)	1/100	0.379554	0.463572	0	0	2.1283	2.06182	CTTN	GO_Biological_Process_2021	ffar2_M5
cell-substrate junction (GO:0030055)	1/394	0.73692	0.806006	0	0	0.753335	0.229975	PFN1	GO_Cellular_Component_2021	ffar2_M3
cell-substrate junction (GO:0030055)	1/394	0.752215	0.800434	0	0	0.720471	0.205142	GNB2	GO_Cellular_Component_2021	ffar2_M7
cell-substrate junction (GO:0030055)	2/394	0.324362	0.460935	0	0	1.74982	1.97012	NME2;THSD1	GO_Cellular_Component_2021	ffar2_M4
cell-substrate junction (GO:0030055)	2/394	0.436508	0.653575	0	0	1.36518	1.13166	RPS14;ITGA5	GO_Cellular_Component_2021	ffar2_M6
cell-substrate junction (GO:0030055)	3/394	0.293516	0.517743	0	0	1.60985	1.97339	CAV3;RPL22;PDLIM7	GO_Cellular_Component_2021	ffar2_M1
cell-substrate junction (GO:0030055)	3/394	0.288139	0.433027	0	0	1.62743	2.02504	CTTN;FLOT2;RND3	GO_Cellular_Component_2021	ffar2_M5
cell-substrate junction assembly (GO:0007044)	1/34	0.095643	0.198451	0	0	10.4012	24.4131	THSD1	GO_Biological_Process_2021	ffar2_M4
cell-substrate junction assembly (GO:0007044)	1/34	0.149574	0.299276	0	0	6.40619	12.1715	CTTN	GO_Biological_Process_2021	ffar2_M5
cellular amide metabolic process (GO:0043603)	1/115	0.425879	0.472446	0	0	1.82733	1.55981	AEBP1	GO_Biological_Process_2021	ffar2_M1
cellular amide metabolic process (GO:0043603)	1/115	0.439034	0.539321	0	0	1.75314	1.44315	ALDH1L1	GO_Biological_Process_2021	ffar2_M2
cellular amide metabolic process (GO:0043603)	1/115	0.32091	0.427797	0	0	2.6341	2.99391	CERK	GO_Biological_Process_2021	ffar2_M3
cellular amide metabolic process (GO:0043603)	1/115	0.351633	0.45197	0	0	2.34839	2.45446	FPGS	GO_Biological_Process_2021	ffar2_M6
cellular amide metabolic process (GO:0043603)	2/115	0.103776	0.299276	0	0	3.76668	8.53348	MTHFD1;ALDH1L2	GO_Biological_Process_2021	ffar2_M5
cellular amino acid catabolic process (GO:0009063)	1/90	0.233933	0.303494	0	0	3.8458	5.58686	DLD	GO_Biological_Process_2021	ffar2_M4
cellular amino acid catabolic process (GO:0009063)	1/90	0.34915	0.441473	0	0	2.36863	2.4924	DDAH1	GO_Biological_Process_2021	ffar2_M5
cellular amino acid catabolic process (GO:0009063)	1/90	0.271128	0.379748	0	0	3.23091	4.21686	HMGCL	GO_Biological_Process_2021	ffar2_M7
cellular amino acid catabolic process (GO:0009063)	2/90	0.074682	0.328601	0	0	4.59462	11.9208	GOT1;CRYM	GO_Biological_Process_2021	ffar2_M2
cellular biogenic amine metabolic process (GO:0006576)	1/13	0.047682	0.279476	0	0	22.4245	68.2425	MAOA	GO_Biological_Process_2021	ffar2_M6
cellular calcium ion homeostasis (GO:0006874)	1/136	0.481385	0.519059	0	0	1.54144	1.12693	CAV3	GO_Biological_Process_2021	ffar2_M1
cellular calcium ion homeostasis (GO:0006874)	1/136	0.477818	0.535509	0	0	1.55792	1.15056	TPCN2	GO_Biological_Process_2021	ffar2_M5
cellular component assembly (GO:0022607)	1/261	0.717497	0.726613	0	0	0.795304	0.26403	GEMIN5	GO_Biological_Process_2021	ffar2_M1
cellular component assembly (GO:0022607)	1/261	0.601924	0.647894	0	0	1.09643	0.556576	ST13	GO_Biological_Process_2021	ffar2_M7
cellular component assembly (GO:0022607)	2/261	0.375914	0.493069	0	0	1.54763	1.51419	PARD6B;LRRTM3	GO_Biological_Process_2021	ffar2_M2
cellular component assembly (GO:0022607)	2/261	0.179772	0.261564	0	0	2.6664	4.57571	TGFB1;VAMP2	GO_Biological_Process_2021	ffar2_M4
cellular component maintenance (GO:0043954)	1/13	0.060652	0.19549	0	0	17.4491	48.9031	SUPV3L1	GO_Biological_Process_2021	ffar2_M1
cellular defense response (GO:0006968)	1/49	0.134924	0.222084	0	0	7.14547	14.3127	KLRG1	GO_Biological_Process_2021	ffar2_M4
cellular divalent inorganic cation homeostasis (GO:0072503)	1/111	0.411376	0.491037	0	0	1.91441	1.70047	TPCN2	GO_Biological_Process_2021	ffar2_M5
cellular glucose homeostasis (GO:0001678)	1/43	0.187073	0.291177	0	0	4.97795	8.3443	SIRT1	GO_Biological_Process_2021	ffar2_M1
cellular hyperosmotic response (GO:0071474)	1/6	0.017572	0.18148	0	0	68.7448	277.829	AKR1B1	GO_Biological_Process_2021	ffar2_M4
cellular lipid biosynthetic process (GO:0097384)	1/6	0.02846	0.191376	0	0	41.8926	149.107	GNPAT	GO_Biological_Process_2021	ffar2_M1
cellular macromolecule biosynthetic process (GO:0034645)	1/314	0.65424	0.688275	0	0	0.949753	0.402963	MRPL35	GO_Biological_Process_2021	ffar2_M3
cellular macromolecule biosynthetic process (GO:0034645)	2/314	0.329841	0.436297	0	0	1.72225	1.91023	RPS14;KAT7	GO_Biological_Process_2021	ffar2_M6
cellular macromolecule biosynthetic process (GO:0034645)	2/314	0.300938	0.400844	0	0	1.84936	2.2208	MRPL43;RPS23	GO_Biological_Process_2021	ffar2_M7
cellular macromolecule biosynthetic process (GO:0034645)	3/314	0.19166	0.293004	0	0	2.03226	3.35735	BLM;RPL22;TIMELESS	GO_Biological_Process_2021	ffar2_M1
cellular macromolecule catabolic process (GO:0044265)	1/53	0.225351	0.315547	0	0	4.01862	5.98814	SUPV3L1	GO_Biological_Process_2021	ffar2_M1
cellular metal ion homeostasis (GO:0006875)	2/104	0.087622	0.292257	0	0	4.17521	10.1654	ATP1A2;TPCN2	GO_Biological_Process_2021	ffar2_M5
cellular modified amino acid biosynthetic process (GO:0042398)	1/20	0.091787	0.217801	0	0	11.0166	26.3108	GCLC	GO_Biological_Process_2021	ffar2_M1
cellular modified amino acid biosynthetic process (GO:0042398)	1/20	0.07242	0.279476	0	0	14.1579	37.1683	FPGS	GO_Biological_Process_2021	ffar2_M6
cellular monovalent inorganic cation homeostasis (GO:0030004)	1/20	0.090874	0.292257	0	0	11.1344	26.7034	ATP1A2	GO_Biological_Process_2021	ffar2_M5
cellular potassium ion homeostasis (GO:0030007)	1/13	0.060038	0.280847	0	0	17.6356	49.6052	ATP1A2	GO_Biological_Process_2021	ffar2_M5
cellular protein catabolic process (GO:0044257)	1/60	0.202087	0.367432	0	0	4.55016	7.27596	PSMA6	GO_Biological_Process_2021	ffar2_M6
cellular protein localization (GO:0034613)	1/329	0.797325	0.801635	0	0	0.628241	0.142292	STXBP1	GO_Biological_Process_2021	ffar2_M1
cellular protein localization (GO:0034613)	1/329	0.671483	0.700343	0	0	0.905626	0.360681	SAR1A	GO_Biological_Process_2021	ffar2_M3
cellular protein localization (GO:0034613)	1/329	0.712443	0.740585	0	0	0.807391	0.273751	CNTNAP2	GO_Biological_Process_2021	ffar2_M6
cellular protein localization (GO:0034613)	2/329	0.46491	0.527031	0	0	1.28756	0.986158	CTTN;TSNARE1	GO_Biological_Process_2021	ffar2_M5
cellular protein localization (GO:0034613)	2/329	0.320315	0.413279	0	0	1.76318	2.00729	BICD2;TRIM23	GO_Biological_Process_2021	ffar2_M7
cellular protein localization (GO:0034613)	4/329	0.083032	0.334705	0	0	2.50962	6.24527	REEP1;SGSM1;RIC3;DNAJC27	GO_Biological_Process_2021	ffar2_M2
cellular protein metabolic process (GO:0044267)	1/417	0.756849	0.77169	0	0	0.710846	0.198035	MRPL35	GO_Biological_Process_2021	ffar2_M3
cellular protein metabolic process (GO:0044267)	1/417	0.712053	0.719964	0	0	0.809226	0.274816	FBXL2	GO_Biological_Process_2021	ffar2_M4
cellular protein metabolic process (GO:0044267)	2/417	0.597925	0.619002	0	0	0.99918	0.513869	RPL22;L2HGDH	GO_Biological_Process_2021	ffar2_M1
cellular protein metabolic process (GO:0044267)	2/417	0.592212	0.630574	0	0	1.00998	0.529116	LAMB2;LMCD1	GO_Biological_Process_2021	ffar2_M5
cellular protein metabolic process (GO:0044267)	2/417	0.465561	0.535127	0	0	1.288	0.984693	RPS14;CALU	GO_Biological_Process_2021	ffar2_M6
cellular protein metabolic process (GO:0044267)	2/417	0.430432	0.502914	0	0	1.38306	1.16587	MRPL43;RPS23	GO_Biological_Process_2021	ffar2_M7
cellular protein modification process (GO:0006464)	1/1025	0.975007	0.975007	0	0	0.267578	0.006773	UBXN7	GO_Biological_Process_2021	ffar2_M7
cellular protein modification process (GO:0006464)	4/1025	0.451619	0.528527	0	0	1.17606	0.934873	CUL9;STRADA;GLRX;MARK4	GO_Biological_Process_2021	ffar2_M3
cellular protein modification process (GO:0006464)	4/1025	0.723971	0.750258	0	0	0.812993	0.2626	FBXW5;LAMB2;ZDHHC6;LOXL1	GO_Biological_Process_2021	ffar2_M5
cellular protein modification process (GO:0006464)	5/1025	0.184037	0.26552	0	0	1.71759	2.90723	COPS3;TGFB1;FBXL2;DDOST;RAB11B	GO_Biological_Process_2021	ffar2_M4
cellular protein modification process (GO:0006464)	7/1025	0.221646	0.31311	0	0	1.45915	2.19847	FAM20B;CDK10;PARP16;FBXO10;SIRT1;DTL;PPM1F	GO_Biological_Process_2021	ffar2_M1
cellular protein modification process (GO:0006464)	7/1025	0.252432	0.426187	0	0	1.3961	1.92189	FN3K;FBXO40;ASB10;KBTBD8;MYLK3;ASB15;PTPN3	GO_Biological_Process_2021	ffar2_M2
cellular protein modification process (GO:0006464)	7/1025	0.089176	0.289359	0	0	1.91189	4.62132	PSMA6;ST8SIA1;PTPRO;CALU;KEAP1;MAP3K13;MTM1	GO_Biological_Process_2021	ffar2_M6
cellular protein-containing complex assembly (GO:0034622)	1/168	0.555916	0.581446	0	0	1.24406	0.730434	STXBP1	GO_Biological_Process_2021	ffar2_M1
cellular protein-containing complex assembly (GO:0034622)	1/168	0.432273	0.519298	0	0	1.79332	1.50406	CSNK2B	GO_Biological_Process_2021	ffar2_M3
cellular protein-containing complex assembly (GO:0034622)	1/168	0.552136	0.596761	0	0	1.25736	0.746821	CLTB	GO_Biological_Process_2021	ffar2_M5
cellular protein-containing complex assembly (GO:0034622)	1/168	0.446508	0.517674	0	0	1.71509	1.38288	SRP54	GO_Biological_Process_2021	ffar2_M7
cellular protein-containing complex assembly (GO:0034622)	2/168	0.087996	0.198451	0	0	4.17988	10.159	TGFB1;VAMP2	GO_Biological_Process_2021	ffar2_M4
cellular respiration (GO:0045333)	1/42	0.183144	0.287063	0	0	5.09962	8.6565	MTFR1L	GO_Biological_Process_2021	ffar2_M1
cellular respiration (GO:0045333)	1/42	0.181417	0.314435	0	0	5.15413	8.79787	ATP5F1D	GO_Biological_Process_2021	ffar2_M5
cellular response to acid chemical (GO:0071229)	1/28	0.126122	0.245213	0	0	7.74932	16.045	SH3BP4	GO_Biological_Process_2021	ffar2_M1
cellular response to acidic pH (GO:0071468)	1/10	0.029118	0.181843	0	0	38.1839	135.034	RAB11B	GO_Biological_Process_2021	ffar2_M4
cellular response to alcohol (GO:0097306)	3/48	0.001585	0.123434	0	0	14.2358	91.7804	BLM;SFRP1;GNAI1	GO_Biological_Process_2021	ffar2_M1
cellular response to alkaloid (GO:0071312)	1/18	0.082997	0.208145	0	0	12.3139	30.6488	BLM	GO_Biological_Process_2021	ffar2_M1
cellular response to amino acid starvation (GO:0034198)	1/74	0.297411	0.4061	0	0	2.89012	3.50468	ATP6V1F	GO_Biological_Process_2021	ffar2_M5
cellular response to amino acid stimulus (GO:0071230)	1/34	0.151027	0.264179	0	0	6.33844	11.9815	SH3BP4	GO_Biological_Process_2021	ffar2_M1
cellular response to angiotensin (GO:1904385)	1/8	0.03738	0.280847	0	0	30.2401	99.3874	CA2	GO_Biological_Process_2021	ffar2_M5
cellular response to arsenic-containing substance (GO:0071243)	1/15	0.068952	0.280847	0	0	15.1147	40.422	ZFAND1	GO_Biological_Process_2021	ffar2_M5
cellular response to bacterial lipopeptide (GO:0071221)	1/6	0.02846	0.191376	0	0	41.8926	149.107	TIRAP	GO_Biological_Process_2021	ffar2_M1
cellular response to BMP stimulus (GO:0071773)	1/71	0.299888	0.457041	0	0	2.86147	3.4462	TMEM100	GO_Biological_Process_2021	ffar2_M2
cellular response to BMP stimulus (GO:0071773)	1/71	0.212323	0.341701	0	0	4.29935	6.66247	RGMB	GO_Biological_Process_2021	ffar2_M3
cellular response to BMP stimulus (GO:0071773)	1/71	0.189519	0.268872	0	0	4.89433	8.14058	TGFB1	GO_Biological_Process_2021	ffar2_M4
cellular response to BMP stimulus (GO:0071773)	2/71	0.04575	0.191376	0	0	6.11625	18.866	SFRP1;MEGF8	GO_Biological_Process_2021	ffar2_M1
cellular response to brain-derived neurotrophic factor stimulus (GO:1990416)	1/5	0.018612	0.259773	0	0	67.3007	268.124	TMEM108	GO_Biological_Process_2021	ffar2_M6
cellular response to calcium ion (GO:0071277)	1/69	0.215208	0.343243	0	0	4.23316	6.50278	CARF	GO_Biological_Process_2021	ffar2_M7
cellular response to chemical stress (GO:0062197)	1/101	0.316422	0.428762	0	0	2.67905	3.08273	KEAP1	GO_Biological_Process_2021	ffar2_M6
cellular response to chemical stress (GO:0062197)	2/101	0.083361	0.292257	0	0	4.30238	10.6896	GPX3;ZFAND1	GO_Biological_Process_2021	ffar2_M5
cellular response to cytokine stimulus (GO:0071345)	1/482	0.805477	0.814427	0	0	0.612739	0.132548	SLA2	GO_Biological_Process_2021	ffar2_M3
cellular response to cytokine stimulus (GO:0071345)	1/482	0.76341	0.768234	0	0	0.697541	0.188308	TGFB1	GO_Biological_Process_2021	ffar2_M4
cellular response to cytokine stimulus (GO:0071345)	1/482	0.902026	0.910101	0	0	0.429601	0.044297	STAT2	GO_Biological_Process_2021	ffar2_M5
cellular response to cytokine stimulus (GO:0071345)	1/482	0.840077	0.846852	0	0	0.546272	0.095194	MAOA	GO_Biological_Process_2021	ffar2_M6
cellular response to cytokine stimulus (GO:0071345)	2/482	0.676648	0.689625	0	0	0.860993	0.336307	SFRP1;SIRT1	GO_Biological_Process_2021	ffar2_M1
cellular response to cytokine stimulus (GO:0071345)	2/482	0.698205	0.755998	0	0	0.82568	0.29662	F3;MYLK3	GO_Biological_Process_2021	ffar2_M2
cellular response to cytokine stimulus (GO:0071345)	3/482	0.238164	0.353328	0	0	1.81825	2.60881	TCF7;IL6R;CRKL	GO_Biological_Process_2021	ffar2_M7
cellular response to decreased oxygen levels (GO:0036294)	1/69	0.184699	0.26552	0	0	5.03879	8.51066	NOP53	GO_Biological_Process_2021	ffar2_M4
cellular response to decreased oxygen levels (GO:0036294)	2/69	0.043456	0.191376	0	0	6.29946	19.7551	SFRP1;SIRT1	GO_Biological_Process_2021	ffar2_M1
cellular response to DNA damage stimulus (GO:0006974)	1/350	0.81385	0.833932	0	0	0.59611	0.122786	POLI	GO_Biological_Process_2021	ffar2_M5
cellular response to DNA damage stimulus (GO:0006974)	1/350	0.73462	0.756824	0	0	0.757996	0.233767	CASP2	GO_Biological_Process_2021	ffar2_M6
cellular response to DNA damage stimulus (GO:0006974)	2/350	0.276299	0.337817	0	0	1.9755	2.54103	CGAS;NOP53	GO_Biological_Process_2021	ffar2_M4
cellular response to DNA damage stimulus (GO:0006974)	4/350	0.088025	0.213555	0	0	2.45765	5.97244	BLM;TIMELESS;SIRT1;DTL	GO_Biological_Process_2021	ffar2_M1
cellular response to drug (GO:0035690)	1/26	0.117661	0.240054	0	0	8.37011	17.9116	PPM1F	GO_Biological_Process_2021	ffar2_M1
cellular response to dsRNA (GO:0071359)	1/18	0.05181	0.183743	0	0	20.2069	59.8157	CGAS	GO_Biological_Process_2021	ffar2_M4
cellular response to dsRNA (GO:0071359)	1/18	0.061185	0.199961	0	0	16.9761	47.4287	IFIH1	GO_Biological_Process_2021	ffar2_M7
cellular response to estradiol stimulus (GO:0071392)	1/21	0.096151	0.220791	0	0	10.4653	24.5079	SFRP1	GO_Biological_Process_2021	ffar2_M1
cellular response to estradiol stimulus (GO:0071392)	1/21	0.075902	0.279476	0	0	13.4493	34.6765	RUVBL2	GO_Biological_Process_2021	ffar2_M6
cellular response to estrogen stimulus (GO:0071391)	1/15	0.069654	0.199317	0	0	14.9549	39.8431	SFRP1	GO_Biological_Process_2021	ffar2_M1
cellular response to exogenous dsRNA (GO:0071360)	1/15	0.043362	0.182926	0	0	24.5406	77.0125	CGAS	GO_Biological_Process_2021	ffar2_M4
cellular response to exogenous dsRNA (GO:0071360)	1/15	0.05125	0.199961	0	0	20.617	61.2537	IFIH1	GO_Biological_Process_2021	ffar2_M7
cellular response to fibroblast growth factor stimulus (GO:0044344)	1/92	0.358326	0.419614	0	0	2.29184	2.35215	SFRP1	GO_Biological_Process_2021	ffar2_M1
cellular response to fibroblast growth factor stimulus (GO:0044344)	1/92	0.370109	0.490009	0	0	2.1988	2.18552	FGF18	GO_Biological_Process_2021	ffar2_M2
cellular response to fibroblast growth factor stimulus (GO:0044344)	1/92	0.355346	0.445737	0	0	2.31634	2.39663	TIA1	GO_Biological_Process_2021	ffar2_M5
cellular response to forskolin (GO:1904322)	1/9	0.042388	0.191376	0	0	26.179	82.7489	GNAI1	GO_Biological_Process_2021	ffar2_M1
cellular response to glucose stimulus (GO:0071333)	1/32	0.090275	0.198451	0	0	11.0734	26.6304	RAB11B	GO_Biological_Process_2021	ffar2_M4
cellular response to growth factor stimulus (GO:0071363)	1/158	0.533842	0.561516	0	0	1.32397	0.830996	SFRP1	GO_Biological_Process_2021	ffar2_M1
cellular response to growth factor stimulus (GO:0071363)	1/158	0.54847	0.620232	0	0	1.27022	0.762923	TMEM100	GO_Biological_Process_2021	ffar2_M2
cellular response to growth factor stimulus (GO:0071363)	1/158	0.374142	0.416659	0	0	2.17263	2.13596	TGFB1	GO_Biological_Process_2021	ffar2_M4
cellular response to growth factor stimulus (GO:0071363)	1/158	0.426592	0.501024	0	0	1.82526	1.55498	CRKL	GO_Biological_Process_2021	ffar2_M7
cellular response to heat (GO:0034605)	1/36	0.157648	0.301173	0	0	6.03951	11.1573	ZFAND1	GO_Biological_Process_2021	ffar2_M5
cellular response to heparin (GO:0071504)	1/5	0.023773	0.191376	0	0	52.3684	195.816	SFRP1	GO_Biological_Process_2021	ffar2_M1
cellular response to hormone stimulus (GO:0032870)	1/76	0.306751	0.37995	0	0	2.78302	3.28874	SFRP1	GO_Biological_Process_2021	ffar2_M1
cellular response to hormone stimulus (GO:0032870)	1/76	0.304094	0.409438	0	0	2.81277	3.34836	ATP1A2	GO_Biological_Process_2021	ffar2_M5
cellular response to hydrogen peroxide (GO:0070301)	1/35	0.155109	0.267132	0	0	6.1517	11.4645	SIRT1	GO_Biological_Process_2021	ffar2_M1
cellular response to hydroxyurea (GO:0072711)	2/10	0.001001	0.122201	0	0	52.9149	365.49	BLM;TIMELESS	GO_Biological_Process_2021	ffar2_M1
cellular response to hypoxia (GO:0071456)	1/131	0.321781	0.37336	0	0	2.62745	2.97923	NOP53	GO_Biological_Process_2021	ffar2_M4
cellular response to hypoxia (GO:0071456)	1/131	0.389686	0.47292	0	0	2.05769	1.9392	PSMA6	GO_Biological_Process_2021	ffar2_M6
cellular response to hypoxia (GO:0071456)	2/131	0.130755	0.250295	0	0	3.26159	6.63548	SFRP1;SIRT1	GO_Biological_Process_2021	ffar2_M1
cellular response to inorganic substance (GO:0071241)	2/21	0.004512	0.148095	0	0	22.2676	120.269	BLM;TIMELESS	GO_Biological_Process_2021	ffar2_M1
cellular response to insulin stimulus (GO:0032869)	1/129	0.477275	0.57463	0	0	1.56029	1.15409	GOT1	GO_Biological_Process_2021	ffar2_M2
cellular response to insulin stimulus (GO:0032869)	1/129	0.317736	0.371372	0	0	2.66878	3.05985	VAMP2	GO_Biological_Process_2021	ffar2_M4
cellular response to insulin stimulus (GO:0032869)	1/129	0.460001	0.523724	0	0	1.6437	1.27638	ATP6V1F	GO_Biological_Process_2021	ffar2_M5
cellular response to interferon-gamma (GO:0071346)	1/121	0.438901	0.513026	0	0	1.75399	1.44438	TRIM25	GO_Biological_Process_2021	ffar2_M5
cellular response to interleukin-1 (GO:0071347)	1/155	0.527011	0.556955	0	0	1.34997	0.864699	SFRP1	GO_Biological_Process_2021	ffar2_M1
cellular response to interleukin-1 (GO:0071347)	1/155	0.541574	0.620232	0	0	1.29516	0.794289	MYLK3	GO_Biological_Process_2021	ffar2_M2
cellular response to interleukin-1 (GO:0071347)	1/155	0.442671	0.517139	0	0	1.73491	1.41383	PSMA6	GO_Biological_Process_2021	ffar2_M6
cellular response to interleukin-4 (GO:0071353)	1/10	0.034461	0.189537	0	0	32.0789	108.039	TCF7	GO_Biological_Process_2021	ffar2_M7
cellular response to interleukin-6 (GO:0071354)	1/28	0.093567	0.22934	0	0	10.6833	25.3096	IL6R	GO_Biological_Process_2021	ffar2_M7
cellular response to ionizing radiation (GO:0071479)	2/48	0.022288	0.191376	0	0	9.18501	34.9371	BLM;SIRT1	GO_Biological_Process_2021	ffar2_M1
cellular response to ketone (GO:1901655)	1/39	0.136416	0.322588	0	0	7.07219	14.0881	DCPS	GO_Biological_Process_2021	ffar2_M6
cellular response to ketone (GO:1901655)	2/39	0.015054	0.191376	0	0	11.4244	47.9377	SFRP1;GNAI1	GO_Biological_Process_2021	ffar2_M1
cellular response to lectin (GO:1990858)	1/115	0.351633	0.45197	0	0	2.34839	2.45446	PSMA6	GO_Biological_Process_2021	ffar2_M6
cellular response to leptin stimulus (GO:0044320)	1/9	0.042388	0.191376	0	0	26.179	82.7489	SIRT1	GO_Biological_Process_2021	ffar2_M1
cellular response to light stimulus (GO:0071482)	1/70	0.231603	0.396166	0	0	3.88876	5.68821	RUVBL2	GO_Biological_Process_2021	ffar2_M6
cellular response to lipid (GO:0071396)	1/219	0.668387	0.726964	0	0	0.911964	0.36742	WNT9A	GO_Biological_Process_2021	ffar2_M2
cellular response to lipid (GO:0071396)	1/219	0.522371	0.585056	0	0	1.37024	0.889801	TESC	GO_Biological_Process_2021	ffar2_M3
cellular response to lipid (GO:0071396)	1/219	0.56278	0.61039	0	0	1.22161	0.702263	RUVBL2	GO_Biological_Process_2021	ffar2_M6
cellular response to lipid (GO:0071396)	2/219	0.283203	0.364119	0	0	1.93029	2.43523	SFRP1;GNAI1	GO_Biological_Process_2021	ffar2_M1
cellular response to lipid (GO:0071396)	2/219	0.279147	0.400822	0	0	1.95114	2.48969	SERPINE1;ATP1A2	GO_Biological_Process_2021	ffar2_M5
cellular response to lipopolysaccharide (GO:0071222)	1/120	0.299235	0.356953	0	0	2.87192	3.46505	TGFB1	GO_Biological_Process_2021	ffar2_M4
cellular response to lipopolysaccharide (GO:0071222)	1/120	0.436207	0.510634	0	0	1.76882	1.46748	SERPINE1	GO_Biological_Process_2021	ffar2_M5
cellular response to lipoteichoic acid (GO:0071223)	1/6	0.02846	0.191376	0	0	41.8926	149.107	TIRAP	GO_Biological_Process_2021	ffar2_M1
cellular response to mechanical stimulus (GO:0071260)	1/49	0.168328	0.344934	0	0	5.596	9.9712	CASP2	GO_Biological_Process_2021	ffar2_M6
cellular response to metal ion (GO:0071248)	1/131	0.369224	0.452501	0	0	2.20736	2.1993	CARF	GO_Biological_Process_2021	ffar2_M7
cellular response to misfolded protein (GO:0071218)	1/20	0.091787	0.217801	0	0	11.0166	26.3108	UGGT1	GO_Biological_Process_2021	ffar2_M1
cellular response to misfolded protein (GO:0071218)	1/20	0.057402	0.183743	0	0	18.078	51.6613	RNF185	GO_Biological_Process_2021	ffar2_M4
cellular response to molecule of bacterial origin (GO:0071219)	1/115	0.425879	0.472446	0	0	1.82733	1.55981	TIRAP	GO_Biological_Process_2021	ffar2_M1
cellular response to molecule of bacterial origin (GO:0071219)	1/115	0.422543	0.498283	0	0	1.84686	1.59101	SERPINE1	GO_Biological_Process_2021	ffar2_M5
cellular response to nerve growth factor stimulus (GO:1990090)	1/22	0.079371	0.279476	0	0	12.8082	32.4512	TMEM108	GO_Biological_Process_2021	ffar2_M6
cellular response to nitrogen compound (GO:1901699)	2/20	0.004095	0.138482	0	0	23.5059	129.236	BLM;TIMELESS	GO_Biological_Process_2021	ffar2_M1
cellular response to nutrient levels (GO:0031669)	2/66	0.0401	0.191376	0	0	6.59574	21.2145	SFRP1;SIRT1	GO_Biological_Process_2021	ffar2_M1
cellular response to organic cyclic compound (GO:0071407)	1/150	0.359057	0.403385	0	0	2.29021	2.3458	TGFB1	GO_Biological_Process_2021	ffar2_M4
cellular response to organic cyclic compound (GO:0071407)	1/150	0.511725	0.561545	0	0	1.41054	0.945016	ATP1A2	GO_Biological_Process_2021	ffar2_M5
cellular response to organic cyclic compound (GO:0071407)	1/150	0.432021	0.508259	0	0	1.79358	1.50532	RUVBL2	GO_Biological_Process_2021	ffar2_M6
cellular response to organic cyclic compound (GO:0071407)	3/150	0.035624	0.191376	0	0	4.33553	14.4578	SFRP1;BLM;GNAI1	GO_Biological_Process_2021	ffar2_M1
cellular response to organic substance (GO:0071310)	1/123	0.447685	0.491749	0	0	1.70682	1.37171	SFRP1	GO_Biological_Process_2021	ffar2_M1
cellular response to organic substance (GO:0071310)	1/123	0.305456	0.361665	0	0	2.80088	3.3217	TGFB1	GO_Biological_Process_2021	ffar2_M4
cellular response to organic substance (GO:0071310)	1/123	0.370943	0.469549	0	0	2.19351	2.17532	DCPS	GO_Biological_Process_2021	ffar2_M6
cellular response to organonitrogen compound (GO:0071417)	2/103	0.087743	0.213336	0	0	4.17169	10.1511	SFRP1;SH3BP4	GO_Biological_Process_2021	ffar2_M1
cellular response to osmotic stress (GO:0071470)	1/22	0.099499	0.299276	0	0	10.073	23.2444	ZFAND1	GO_Biological_Process_2021	ffar2_M5
cellular response to oxidative stress (GO:0034599)	1/125	0.375682	0.471962	0	0	2.15791	2.11262	KEAP1	GO_Biological_Process_2021	ffar2_M6
cellular response to oxidative stress (GO:0034599)	2/125	0.119104	0.299276	0	0	3.45869	7.35927	GPX3;ZFAND1	GO_Biological_Process_2021	ffar2_M5
cellular response to oxygen-containing compound (GO:1901701)	1/323	0.804512	0.841001	0	0	0.614154	0.133591	WNT9A	GO_Biological_Process_2021	ffar2_M2
cellular response to oxygen-containing compound (GO:1901701)	1/323	0.66469	0.69525	0	0	0.922784	0.376897	TESC	GO_Biological_Process_2021	ffar2_M3
cellular response to oxygen-containing compound (GO:1901701)	1/323	0.705777	0.735184	0	0	0.822688	0.28667	RUVBL2	GO_Biological_Process_2021	ffar2_M6
cellular response to oxygen-containing compound (GO:1901701)	2/323	0.455421	0.52152	0	0	1.31203	1.03195	SERPINE1;ZFAND1	GO_Biological_Process_2021	ffar2_M5
cellular response to oxygen-containing compound (GO:1901701)	3/323	0.202674	0.299185	0	0	1.97419	3.15112	SFRP1;SH3BP4;TIRAP	GO_Biological_Process_2021	ffar2_M1
cellular response to peptide (GO:1901653)	1/57	0.240157	0.329662	0	0	3.73083	5.32188	TIMELESS	GO_Biological_Process_2021	ffar2_M1
cellular response to peptide hormone stimulus (GO:0071375)	1/106	0.413001	0.513862	0	0	1.90428	1.68397	GOT1	GO_Biological_Process_2021	ffar2_M2
cellular response to peptide hormone stimulus (GO:0071375)	1/106	0.269472	0.331378	0	0	3.25714	4.27106	VAMP2	GO_Biological_Process_2021	ffar2_M4
cellular response to pH (GO:0071467)	1/18	0.05181	0.183743	0	0	20.2069	59.8157	RAB11B	GO_Biological_Process_2021	ffar2_M4
cellular response to potassium ion (GO:0035865)	1/8	0.027664	0.189537	0	0	41.2484	147.984	CARF	GO_Biological_Process_2021	ffar2_M7
cellular response to prostaglandin E stimulus (GO:0071380)	1/7	0.033125	0.191376	0	0	34.9088	118.951	SFRP1	GO_Biological_Process_2021	ffar2_M1
cellular response to prostaglandin stimulus (GO:0071379)	1/10	0.046986	0.191376	0	0	23.269	71.1542	SFRP1	GO_Biological_Process_2021	ffar2_M1
cellular response to radiation (GO:0071478)	2/45	0.019743	0.191376	0	0	9.82731	38.5716	BLM;SIRT1	GO_Biological_Process_2021	ffar2_M1
cellular response to reactive oxygen species (GO:0034614)	1/63	0.261843	0.347878	0	0	3.36876	4.51417	SIRT1	GO_Biological_Process_2021	ffar2_M1
cellular response to retinoic acid (GO:0071300)	1/43	0.194076	0.398021	0	0	4.77585	7.83003	WNT9A	GO_Biological_Process_2021	ffar2_M2
cellular response to retinoic acid (GO:0071300)	1/43	0.134496	0.312743	0	0	7.17568	14.396	TESC	GO_Biological_Process_2021	ffar2_M3
cellular response to salt stress (GO:0071472)	1/5	0.014665	0.18148	0	0	85.9353	362.847	AKR1B1	GO_Biological_Process_2021	ffar2_M4
cellular response to starvation (GO:0009267)	1/158	0.530113	0.576909	0	0	1.33812	0.84926	ATP6V1F	GO_Biological_Process_2021	ffar2_M5
cellular response to starvation (GO:0009267)	2/158	0.17578	0.282666	0	0	2.6934	4.68254	SFRP1;SIRT1	GO_Biological_Process_2021	ffar2_M1
cellular response to steroid hormone stimulus (GO:0071383)	1/21	0.095196	0.292257	0	0	10.5771	24.8754	ATP1A2	GO_Biological_Process_2021	ffar2_M5
cellular response to transforming growth factor beta stimulus (GO:0071560)	1/114	0.286628	0.346456	0	0	3.02533	3.78036	TGFB1	GO_Biological_Process_2021	ffar2_M4
cellular response to transforming growth factor beta stimulus (GO:0071560)	1/114	0.330239	0.417193	0	0	2.54162	2.81596	CRKL	GO_Biological_Process_2021	ffar2_M7
cellular response to transforming growth factor beta stimulus (GO:0071560)	2/114	0.104078	0.228022	0	0	3.75988	8.50717	SFRP1;SIRT1	GO_Biological_Process_2021	ffar2_M1
cellular response to tumor necrosis factor (GO:0071356)	1/194	0.437819	0.473499	0	0	1.76416	1.45711	COMMD7	GO_Biological_Process_2021	ffar2_M4
cellular response to tumor necrosis factor (GO:0071356)	1/194	0.519252	0.584743	0	0	1.3816	0.905453	PSMA6	GO_Biological_Process_2021	ffar2_M6
cellular response to tumor necrosis factor (GO:0071356)	3/194	0.066757	0.199317	0	0	3.32934	9.01151	SFRP1;TNFRSF12A;SIRT1	GO_Biological_Process_2021	ffar2_M1
cellular response to type I interferon (GO:0071357)	1/65	0.26654	0.389445	0	0	3.29804	4.36077	STAT2	GO_Biological_Process_2021	ffar2_M5
cellular response to UV (GO:0034644)	1/77	0.310092	0.381126	0	0	2.74626	3.21556	SIRT1	GO_Biological_Process_2021	ffar2_M1
cellular response to UV (GO:0034644)	1/77	0.25162	0.396877	0	0	3.52934	4.86991	RUVBL2	GO_Biological_Process_2021	ffar2_M6
cellular response to virus (GO:0098586)	1/35	0.155109	0.267132	0	0	6.1517	11.4645	RRP1B	GO_Biological_Process_2021	ffar2_M1
cellular response to virus (GO:0098586)	1/35	0.115576	0.244718	0	0	8.48082	18.3001	IFIH1	GO_Biological_Process_2021	ffar2_M7
cellular response to vitamin (GO:0071295)	1/5	0.023773	0.191376	0	0	52.3684	195.816	SFRP1	GO_Biological_Process_2021	ffar2_M1
cellular response to vitamin D (GO:0071305)	1/5	0.023773	0.191376	0	0	52.3684	195.816	SFRP1	GO_Biological_Process_2021	ffar2_M1
cellular senescence (GO:0090398)	1/27	0.121901	0.242499	0	0	8.04777	16.9369	SIRT1	GO_Biological_Process_2021	ffar2_M1
cellular sodium ion homeostasis (GO:0006883)	1/15	0.068952	0.280847	0	0	15.1147	40.422	ATP1A2	GO_Biological_Process_2021	ffar2_M5
cellular triglyceride homeostasis (GO:0035356)	1/6	0.02846	0.191376	0	0	41.8926	149.107	SIRT1	GO_Biological_Process_2021	ffar2_M1
central nervous system development (GO:0007417)	1/268	0.726977	0.734879	0	0	0.774177	0.246854	PPT1	GO_Biological_Process_2021	ffar2_M1
central nervous system development (GO:0007417)	1/268	0.595609	0.644811	0	0	1.11599	0.578275	GRIK1	GO_Biological_Process_2021	ffar2_M3
central nervous system development (GO:0007417)	2/268	0.26608	0.408099	0	0	2.02482	2.68078	CNTNAP2;DHX37	GO_Biological_Process_2021	ffar2_M6
central nervous system neuron axonogenesis (GO:0021955)	1/13	0.060652	0.19549	0	0	17.4491	48.9031	EPHB1	GO_Biological_Process_2021	ffar2_M1
central nervous system neuron axonogenesis (GO:0021955)	1/13	0.060038	0.280847	0	0	17.6356	49.6052	EPHB2	GO_Biological_Process_2021	ffar2_M5
central nervous system projection neuron axonogenesis (GO:0021952)	1/13	0.060652	0.19549	0	0	17.4491	48.9031	EPHB1	GO_Biological_Process_2021	ffar2_M1
central nervous system projection neuron axonogenesis (GO:0021952)	2/13	0.001683	0.280847	0	0	38.8935	248.419	EPHB2;GLI2	GO_Biological_Process_2021	ffar2_M5
centriole assembly (GO:0098534)	1/5	0.01664	0.289438	0	0	75.4886	309.199	RBM14	GO_Biological_Process_2021	ffar2_M3
ceramide metabolic process (GO:0006672)	1/55	0.168737	0.326703	0	0	5.57772	9.92508	CERK	GO_Biological_Process_2021	ffar2_M3
ceramide transport (GO:0035627)	1/14	0.064505	0.280847	0	0	16.2782	44.6187	SGPP1	GO_Biological_Process_2021	ffar2_M5
cGMP-mediated signaling (GO:0019934)	1/14	0.051255	0.279476	0	0	20.6985	61.4941	IRAG1	GO_Biological_Process_2021	ffar2_M6
channel activity (GO:0015267)	1/46	0.198749	0.320505	0	0	4.64538	7.5056	TMEM120A	GO_Molecular_Function_2021	ffar2_M1
channel activity (GO:0015267)	1/46	0.143184	0.276321	0	0	6.6963	13.0151	TMEM266	GO_Molecular_Function_2021	ffar2_M3
chaperone cofactor-dependent protein refolding (GO:0051085)	1/26	0.08718	0.227272	0	0	11.5391	28.153	ST13	GO_Biological_Process_2021	ffar2_M7
chemical synaptic transmission (GO:0007268)	1/306	0.773203	0.778786	0	0	0.676411	0.173982	STXBP1	GO_Biological_Process_2021	ffar2_M1
chemical synaptic transmission (GO:0007268)	1/306	0.644682	0.682163	0	0	0.975062	0.42805	GRIK1	GO_Biological_Process_2021	ffar2_M3
chemical synaptic transmission (GO:0007268)	1/306	0.597881	0.613285	0	0	1.11001	0.570947	VAMP2	GO_Biological_Process_2021	ffar2_M4
chemical synaptic transmission (GO:0007268)	1/306	0.769662	0.792772	0	0	0.683641	0.17898	GPR176	GO_Biological_Process_2021	ffar2_M5
chemical synaptic transmission (GO:0007268)	1/306	0.686052	0.72216	0	0	0.869296	0.327552	CAMKK1	GO_Biological_Process_2021	ffar2_M6
chemical synaptic transmission (GO:0007268)	1/306	0.660797	0.68986	0	0	0.932526	0.386354	CHRNE	GO_Biological_Process_2021	ffar2_M7
chemical synaptic transmission (GO:0007268)	3/306	0.197481	0.399531	0	0	2.00031	3.24472	RIC3;GRIK2;GABRE	GO_Biological_Process_2021	ffar2_M2
chemokine binding (GO:0019956)	1/32	0.148304	0.356561	0	0	6.4741	12.3558	ACKR4	GO_Molecular_Function_2021	ffar2_M2
chemokine receptor activity (GO:0004950)	1/26	0.122262	0.328944	0	0	8.0303	16.8764	ACKR4	GO_Molecular_Function_2021	ffar2_M2
chemorepellent activity (GO:0045499)	1/25	0.089701	0.21304	0	0	11.2055	27.0195	NRG3	GO_Molecular_Function_2021	ffar2_M6
chloride channel activity (GO:0005254)	1/64	0.274801	0.509058	0	0	3.18054	4.10832	GABRE	GO_Molecular_Function_2021	ffar2_M2
chloride channel activity (GO:0005254)	1/64	0.263028	0.409525	0	0	3.35056	4.47465	CLCN4	GO_Molecular_Function_2021	ffar2_M5
chloride transmembrane transport (GO:1902476)	1/50	0.221927	0.417948	0	0	4.09215	6.16035	GABRE	GO_Biological_Process_2021	ffar2_M2
chloride transport (GO:0006821)	1/76	0.31728	0.463938	0	0	2.67003	3.06512	GABRE	GO_Biological_Process_2021	ffar2_M2
chloride transport (GO:0006821)	1/76	0.304094	0.409438	0	0	2.81277	3.34836	CLCN4	GO_Biological_Process_2021	ffar2_M5
cholesterol biosynthetic process (GO:0006695)	1/35	0.155109	0.267132	0	0	6.1517	11.4645	HMGCS1	GO_Biological_Process_2021	ffar2_M1
cholesterol homeostasis (GO:0042632)	1/71	0.299888	0.457041	0	0	2.86147	3.4462	EPHX2	GO_Biological_Process_2021	ffar2_M2
cholesterol homeostasis (GO:0042632)	1/71	0.287266	0.401156	0	0	3.01444	3.76005	TTC39B	GO_Biological_Process_2021	ffar2_M5
cholesterol homeostasis (GO:0042632)	2/71	0.04575	0.191376	0	0	6.11625	18.866	CAV3;SIRT1	GO_Biological_Process_2021	ffar2_M1
cholesterol metabolic process (GO:0008203)	1/77	0.310092	0.381126	0	0	2.74626	3.21556	HMGCS1	GO_Biological_Process_2021	ffar2_M1
chondrocyte differentiation (GO:0002062)	1/32	0.090275	0.198451	0	0	11.0734	26.6304	TGFB1	GO_Biological_Process_2021	ffar2_M4
chondroitin sulfate biosynthetic process (GO:0030206)	1/21	0.095196	0.292257	0	0	10.5771	24.8754	CHST3	GO_Biological_Process_2021	ffar2_M5
chondroitin sulfate metabolic process (GO:0030204)	1/30	0.133197	0.299276	0	0	7.29127	14.6987	CHST3	GO_Biological_Process_2021	ffar2_M5
chondroitin sulfate proteoglycan biosynthetic process (GO:0050650)	1/27	0.086672	0.289438	0	0	11.6008	28.3712	PXYLP1	GO_Biological_Process_2021	ffar2_M3
chondroitin sulfate proteoglycan biosynthetic process (GO:0050650)	1/27	0.120709	0.299276	0	0	8.1338	17.1979	CHST3	GO_Biological_Process_2021	ffar2_M5
chondroitin sulfate proteoglycan metabolic process (GO:0050654)	1/10	0.033007	0.289438	0	0	33.5421	114.414	PXYLP1	GO_Biological_Process_2021	ffar2_M3
chondroitin sulfotransferase activity (GO:0034481)	1/5	0.023528	0.252031	0	0	52.9282	198.458	CHST3	GO_Molecular_Function_2021	ffar2_M5
chordate embryonic development (GO:0043009)	1/58	0.157682	0.242032	0	0	6.01452	11.1099	TGFB1	GO_Biological_Process_2021	ffar2_M4
chromatin assembly (GO:0031497)	1/73	0.296634	0.374061	0	0	2.89941	3.52353	SIRT1	GO_Biological_Process_2021	ffar2_M1
chromatin assembly (GO:0031497)	1/73	0.240245	0.396166	0	0	3.72616	5.31386	ANP32B	GO_Biological_Process_2021	ffar2_M6
chromatin disassembly (GO:0031498)	1/18	0.061185	0.199961	0	0	16.9761	47.4287	SMARCC2	GO_Biological_Process_2021	ffar2_M7
chromatin maintenance (GO:0070827)	2/5	0.000226	0.084023	0	0	141.142	1184.96	SUPV3L1;SIRT1	GO_Biological_Process_2021	ffar2_M1
chromatin organization (GO:0006325)	1/142	0.393249	0.470439	0	0	2.03402	1.89838	SMARCC2	GO_Biological_Process_2021	ffar2_M7
chromatin organization (GO:0006325)	2/142	0.099411	0.297372	0	0	3.87182	8.93805	KDM5B;RUVBL2	GO_Biological_Process_2021	ffar2_M6
chromatin organization (GO:0006325)	3/142	0.031018	0.191376	0	0	4.58691	15.9311	SUPV3L1;MCM3AP;SIRT1	GO_Biological_Process_2021	ffar2_M1
chromatin organization involved in negative regulation of transcription (GO:0097549)	1/6	0.02846	0.191376	0	0	41.8926	149.107	SIRT1	GO_Biological_Process_2021	ffar2_M1
chromatin remodeling (GO:0006338)	1/103	0.391562	0.446813	0	0	2.04355	1.91606	SIRT1	GO_Biological_Process_2021	ffar2_M1
chromatin remodeling (GO:0006338)	1/103	0.303758	0.402925	0	0	2.81728	3.35686	SMARCC2	GO_Biological_Process_2021	ffar2_M7
chromatin remodeling (GO:0006338)	2/103	0.057181	0.279476	0	0	5.37746	15.3878	KDM5B;RUVBL2	GO_Biological_Process_2021	ffar2_M6
chromocenter (GO:0010369)	1/6	0.02846	0.298829	0	0	41.8926	149.107	MBD6	GO_Cellular_Component_2021	ffar2_M1
chromosome (GO:0005694)	1/160	0.55301	0.876081	0	0	1.25411	0.742912	CDCA2	GO_Cellular_Component_2021	ffar2_M2
chromosome (GO:0005694)	1/160	0.416697	0.632289	0	0	1.88431	1.64952	NOL7	GO_Cellular_Component_2021	ffar2_M3
chromosome (GO:0005694)	1/160	0.534601	0.617762	0	0	1.32116	0.827353	KRR1	GO_Cellular_Component_2021	ffar2_M5
chromosome (GO:0005694)	1/160	0.453124	0.653575	0	0	1.67992	1.32981	KAT7	GO_Cellular_Component_2021	ffar2_M6
chromosome (GO:0005694)	1/160	0.430631	0.566263	0	0	1.80211	1.51829	GNL3	GO_Cellular_Component_2021	ffar2_M7
chromosome (GO:0005694)	2/160	0.179211	0.517743	0	0	2.65904	4.57139	BLM;RRP1B	GO_Cellular_Component_2021	ffar2_M1
chromosome condensation (GO:0030261)	1/45	0.140298	0.312743	0	0	6.84883	13.451	CSNK2B	GO_Biological_Process_2021	ffar2_M3
chromosome condensation (GO:0030261)	1/45	0.155705	0.335571	0	0	6.10596	11.3558	SMC4	GO_Biological_Process_2021	ffar2_M6
chromosome organization (GO:0051276)	1/106	0.400327	0.453108	0	0	1.98486	1.81709	SIRT1	GO_Biological_Process_2021	ffar2_M1
chromosome organization (GO:0051276)	1/106	0.269472	0.331378	0	0	3.25714	4.27106	COPS3	GO_Biological_Process_2021	ffar2_M4
ciliary basal body-plasma membrane docking (GO:0097711)	1/95	0.364532	0.453652	0	0	2.24208	2.26257	B9D1	GO_Biological_Process_2021	ffar2_M5
ciliary basal body-plasma membrane docking (GO:0097711)	1/95	0.30076	0.415415	0	0	2.85092	3.42521	DYNLL1	GO_Biological_Process_2021	ffar2_M6
ciliary basal body-plasma membrane docking (GO:0097711)	1/95	0.283853	0.389016	0	0	3.05828	3.85129	NINL	GO_Biological_Process_2021	ffar2_M7
ciliary basal body-plasma membrane docking (GO:0097711)	2/95	0.040434	0.289438	0	0	6.5641	21.0582	NPHP4;MARK4	GO_Biological_Process_2021	ffar2_M3
ciliary membrane (GO:0060170)	1/31	0.144017	0.689702	0	0	6.69024	12.9645	EFCAB7	GO_Cellular_Component_2021	ffar2_M2
ciliary membrane (GO:0060170)	1/31	0.13732	0.396702	0	0	7.04787	13.9931	EVC2	GO_Cellular_Component_2021	ffar2_M5
ciliary neurotrophic factor receptor activity (GO:0004897)	1/8	0.027664	0.141861	0	0	41.2484	147.984	IL6R	GO_Molecular_Function_2021	ffar2_M7
ciliary neurotrophic factor-mediated signaling pathway (GO:0070120)	1/5	0.01738	0.189537	0	0	72.1957	292.57	IL6R	GO_Biological_Process_2021	ffar2_M7
cilium (GO:0005929)	1/237	0.550679	0.69932	0	0	1.26457	0.754448	NPHP4	GO_Cellular_Component_2021	ffar2_M3
cilium (GO:0005929)	1/237	0.591688	0.732702	0	0	1.1274	0.591635	DYNLL1	GO_Cellular_Component_2021	ffar2_M6
cilium (GO:0005929)	2/237	0.315118	0.517743	0	0	1.78081	2.05649	IFT122;KIF27	GO_Cellular_Component_2021	ffar2_M1
cilium (GO:0005929)	2/237	0.332499	0.711602	0	0	1.70777	1.88046	DNAH11;EFCAB7	GO_Cellular_Component_2021	ffar2_M2
cilium (GO:0005929)	2/237	0.154717	0.365982	0	0	2.94229	5.49078	IFT140;TTLL1	GO_Cellular_Component_2021	ffar2_M4
cilium (GO:0005929)	4/237	0.026487	0.211897	0	0	3.71117	13.4756	EVC2;IFT74;CLUAP1;GLI2	GO_Cellular_Component_2021	ffar2_M5
cilium assembly (GO:0060271)	1/314	0.695492	0.727075	0	0	0.846732	0.307479	DYNLL1	GO_Biological_Process_2021	ffar2_M6
cilium assembly (GO:0060271)	1/314	0.670324	0.69819	0	0	0.908321	0.363322	NINL	GO_Biological_Process_2021	ffar2_M7
cilium assembly (GO:0060271)	2/314	0.446318	0.491214	0	0	1.33606	1.07783	IFT122;KIF27	GO_Biological_Process_2021	ffar2_M1
cilium assembly (GO:0060271)	2/314	0.283491	0.39842	0	0	1.93501	2.43922	NPHP4;MARK4	GO_Biological_Process_2021	ffar2_M3
cilium assembly (GO:0060271)	2/314	0.236881	0.305027	0	0	2.20749	3.17922	IFT140;LZTFL1	GO_Biological_Process_2021	ffar2_M4
cilium assembly (GO:0060271)	3/314	0.18769	0.316255	0	0	2.05445	3.43703	IFT74;B9D1;CLUAP1	GO_Biological_Process_2021	ffar2_M5
cilium movement (GO:0003341)	1/52	0.229708	0.422732	0	0	3.93127	5.7827	DNAH11	GO_Biological_Process_2021	ffar2_M2
cilium organization (GO:0044782)	1/228	0.536738	0.599303	0	0	1.31531	0.818446	MARK4	GO_Biological_Process_2021	ffar2_M3
cilium organization (GO:0044782)	1/228	0.577478	0.624976	0	0	1.17264	0.643879	DYNLL1	GO_Biological_Process_2021	ffar2_M6
cilium organization (GO:0044782)	2/228	0.299187	0.376208	0	0	1.85257	2.23547	IFT122;KIF27	GO_Biological_Process_2021	ffar2_M1
cilium organization (GO:0044782)	2/228	0.145514	0.230578	0	0	3.06086	5.89976	IFT140;LZTFL1	GO_Biological_Process_2021	ffar2_M4
cilium organization (GO:0044782)	3/228	0.094696	0.292257	0	0	2.85217	6.72281	IFT74;B9D1;CLUAP1	GO_Biological_Process_2021	ffar2_M5
cilium-dependent cell motility (GO:0060285)	1/23	0.108947	0.344644	0	0	9.12672	20.2329	EFHC2	GO_Biological_Process_2021	ffar2_M2
circulatory system development (GO:0072359)	1/126	0.45565	0.497559	0	0	1.6656	1.30921	PDLIM7	GO_Biological_Process_2021	ffar2_M1
circulatory system development (GO:0072359)	1/126	0.469304	0.567858	0	0	1.59798	1.20888	TBX5	GO_Biological_Process_2021	ffar2_M2
circulatory system development (GO:0072359)	1/126	0.311623	0.364897	0	0	2.73324	3.18685	TGFB1	GO_Biological_Process_2021	ffar2_M4
circulatory system development (GO:0072359)	1/126	0.357996	0.444783	0	0	2.29623	2.35876	CITED2	GO_Biological_Process_2021	ffar2_M7
circulatory system development (GO:0072359)	2/126	0.120667	0.299276	0	0	3.43063	7.25483	MTHFD1;GLI2	GO_Biological_Process_2021	ffar2_M5
cis-Golgi network (GO:0005801)	1/57	0.155182	0.365982	0	0	6.12223	11.4067	GOLGA5	GO_Cellular_Component_2021	ffar2_M4
cis-regulatory region sequence-specific DNA binding (GO:0000987)	2/1149	0.860319	0.87094	0	0	0.574925	0.086498	ZSCAN26;ZNF623	GO_Molecular_Function_2021	ffar2_M4
cis-regulatory region sequence-specific DNA binding (GO:0000987)	3/1149	0.915832	0.946616	0	0	0.533775	0.046931	STAT2;ZFHX4;GLI2	GO_Molecular_Function_2021	ffar2_M5
cis-regulatory region sequence-specific DNA binding (GO:0000987)	4/1149	0.541889	0.597285	0	0	1.04182	0.638319	ZNF649;ZNF736;ZNF317;ZNF138	GO_Molecular_Function_2021	ffar2_M3
cis-regulatory region sequence-specific DNA binding (GO:0000987)	4/1149	0.631807	0.742536	0	0	0.924042	0.424294	ZFP30;RUVBL2;ZNF549;ZNF569	GO_Molecular_Function_2021	ffar2_M6
cis-regulatory region sequence-specific DNA binding (GO:0000987)	5/1149	0.687496	0.839733	0	0	0.8629	0.323329	ZNF155;ZNF483;IRX5;BCL11A;TBX5	GO_Molecular_Function_2021	ffar2_M2
cis-regulatory region sequence-specific DNA binding (GO:0000987)	6/1149	0.213286	0.316882	0	0	1.54093	2.38092	ZFP14;ZNF195;TCF7;ZBTB5;ZNF500;CARF	GO_Molecular_Function_2021	ffar2_M7
cis-regulatory region sequence-specific DNA binding (GO:0000987)	7/1149	0.313802	0.416078	0	0	1.29217	1.49762	ZNF573;TEAD4;ZNF143;ZNF394;ZNF382;ZNF490;ZBTB7B	GO_Molecular_Function_2021	ffar2_M1
citrulline metabolic process (GO:0000052)	1/7	0.032785	0.280847	0	0	35.2819	120.586	DDAH1	GO_Biological_Process_2021	ffar2_M5
clathrin adaptor activity (GO:0035615)	1/15	0.069654	0.206825	0	0	14.9549	39.8431	AP1M1	GO_Molecular_Function_2021	ffar2_M1
clathrin coat (GO:0030118)	1/15	0.068952	0.288	0	0	15.1147	40.422	CLTB	GO_Cellular_Component_2021	ffar2_M5
clathrin coat assembly (GO:0048268)	1/15	0.068952	0.280847	0	0	15.1147	40.422	CLTB	GO_Biological_Process_2021	ffar2_M5
clathrin heavy chain binding (GO:0032050)	1/9	0.041955	0.258021	0	0	26.4588	83.9051	CLTB	GO_Molecular_Function_2021	ffar2_M5
clathrin vesicle coat (GO:0030125)	1/12	0.055549	0.275099	0	0	19.2399	55.6126	CLTB	GO_Cellular_Component_2021	ffar2_M5
clathrin-coated endocytic vesicle (GO:0045334)	1/85	0.222483	0.391763	0	0	4.07574	6.12545	VAMP2	GO_Cellular_Component_2021	ffar2_M4
clathrin-coated endocytic vesicle (GO:0045334)	1/85	0.3334	0.468563	0	0	2.51026	2.7573	CLTB	GO_Cellular_Component_2021	ffar2_M5
clathrin-coated endocytic vesicle (GO:0045334)	1/85	0.258181	0.389619	0	0	3.42409	4.63654	INPP5F	GO_Cellular_Component_2021	ffar2_M7
clathrin-coated endocytic vesicle membrane (GO:0030669)	1/69	0.184699	0.391763	0	0	5.03879	8.51066	VAMP2	GO_Cellular_Component_2021	ffar2_M4
clathrin-coated vesicle (GO:0030136)	1/80	0.320017	0.517743	0	0	2.64157	3.00976	AP1M1	GO_Cellular_Component_2021	ffar2_M1
clathrin-coated vesicle (GO:0030136)	1/80	0.210864	0.391763	0	0	4.33479	6.74727	VAMP2	GO_Cellular_Component_2021	ffar2_M4
clathrin-coated vesicle (GO:0030136)	1/80	0.317273	0.458284	0	0	2.66981	3.06492	CLTB	GO_Cellular_Component_2021	ffar2_M5
clathrin-coated vesicle (GO:0030136)	1/80	0.26004	0.530493	0	0	3.3948	4.57252	UNC13D	GO_Cellular_Component_2021	ffar2_M6
clathrin-coated vesicle (GO:0030136)	1/80	0.245007	0.389619	0	0	3.64172	5.12196	INPP5F	GO_Cellular_Component_2021	ffar2_M7
clathrin-coated vesicle membrane (GO:0030665)	1/90	0.233933	0.394762	0	0	3.8458	5.58686	VAMP2	GO_Cellular_Component_2021	ffar2_M4
clathrin-coated vesicle membrane (GO:0030665)	1/90	0.34915	0.471579	0	0	2.36863	2.4924	CLTB	GO_Cellular_Component_2021	ffar2_M5
clathrin-dependent endocytosis (GO:0072583)	1/26	0.116507	0.299276	0	0	8.45957	18.1865	CLTB	GO_Biological_Process_2021	ffar2_M5
clathrin-dependent endocytosis (GO:0072583)	1/26	0.08718	0.227272	0	0	11.5391	28.153	INPP5F	GO_Biological_Process_2021	ffar2_M7
clathrin-sculpted gamma-aminobutyric acid transport vesicle (GO:0061200)	1/8	0.023362	0.135164	0	0	49.0985	184.446	VAMP2	GO_Cellular_Component_2021	ffar2_M4
clathrin-sculpted gamma-aminobutyric acid transport vesicle membrane (GO:0061202)	1/8	0.023362	0.135164	0	0	49.0985	184.446	VAMP2	GO_Cellular_Component_2021	ffar2_M4
clathrin-sculpted monoamine transport vesicle (GO:0070081)	1/5	0.014665	0.135164	0	0	85.9353	362.847	VAMP2	GO_Cellular_Component_2021	ffar2_M4
clathrin-sculpted monoamine transport vesicle membrane (GO:0070083)	1/5	0.014665	0.135164	0	0	85.9353	362.847	VAMP2	GO_Cellular_Component_2021	ffar2_M4
coated vesicle (GO:0030135)	1/84	0.333032	0.517743	0	0	2.51376	2.76392	AP1M1	GO_Cellular_Component_2021	ffar2_M1
coated vesicle (GO:0030135)	2/84	0.02555	0.13797	0	0	8.49765	31.1619	VAMP2;CNIH4	GO_Cellular_Component_2021	ffar2_M4
collagen fibril organization (GO:0030199)	1/89	0.25867	0.381198	0	0	3.41684	4.62025	DPT	GO_Biological_Process_2021	ffar2_M3
collagen fibril organization (GO:0030199)	1/89	0.34603	0.439642	0	0	2.39567	2.54236	LOXL1	GO_Biological_Process_2021	ffar2_M5
collagen-containing extracellular matrix (GO:0062023)	1/380	0.72401	0.806006	0	0	0.781722	0.252457	DPT	GO_Cellular_Component_2021	ffar2_M3
collagen-containing extracellular matrix (GO:0062023)	1/380	0.739496	0.800434	0	0	0.74762	0.225621	ANGPT2	GO_Cellular_Component_2021	ffar2_M7
collagen-containing extracellular matrix (GO:0062023)	2/380	0.547168	0.638157	0	0	1.09907	0.662737	SFRP1;AEBP1	GO_Cellular_Component_2021	ffar2_M1
collagen-containing extracellular matrix (GO:0062023)	2/380	0.569337	0.87876	0	0	1.05399	0.593694	F3;COLQ	GO_Cellular_Component_2021	ffar2_M2
collagen-containing extracellular matrix (GO:0062023)	2/380	0.309123	0.455254	0	0	1.81593	2.13193	TGFB1;ASPN	GO_Cellular_Component_2021	ffar2_M4
collagen-containing extracellular matrix (GO:0062023)	3/380	0.270066	0.433027	0	0	1.68908	2.21115	LAMB2;SERPINE1;LOXL1	GO_Cellular_Component_2021	ffar2_M5
commissural neuron axon guidance (GO:0071679)	1/8	0.03738	0.280847	0	0	30.2401	99.3874	EPHB2	GO_Biological_Process_2021	ffar2_M5
constitutive secretory pathway (GO:0045054)	1/5	0.014665	0.18148	0	0	85.9353	362.847	RAB11B	GO_Biological_Process_2021	ffar2_M4
COPII vesicle coat (GO:0030127)	1/15	0.049105	0.39624	0	0	21.5574	64.9694	SAR1A	GO_Cellular_Component_2021	ffar2_M3
COPII vesicle coat (GO:0030127)	1/15	0.05125	0.250222	0	0	20.617	61.2537	PEF1	GO_Cellular_Component_2021	ffar2_M7
COPII vesicle coating (GO:0048208)	2/63	0.020556	0.189537	0	0	9.58004	37.2147	PPP6R1;PEF1	GO_Biological_Process_2021	ffar2_M7
COPII-coated ER to Golgi transport vesicle (GO:0030134)	1/79	0.20852	0.391763	0	0	4.39058	6.8832	CNIH4	GO_Cellular_Component_2021	ffar2_M4
COPII-coated vesicle budding (GO:0090114)	1/70	0.209666	0.341701	0	0	4.36188	6.8143	SAR1A	GO_Biological_Process_2021	ffar2_M3
COPII-coated vesicle budding (GO:0090114)	2/70	0.025024	0.189537	0	0	8.59083	31.6822	PPP6R1;PEF1	GO_Biological_Process_2021	ffar2_M7
COPII-coated vesicle cargo loading (GO:0090110)	1/14	0.045907	0.289438	0	0	23.2168	71.5343	SAR1A	GO_Biological_Process_2021	ffar2_M3
copper ion binding (GO:0005507)	1/45	0.146107	0.261986	0	0	6.55007	12.5985	CUTC	GO_Molecular_Function_2021	ffar2_M7
copper ion homeostasis (GO:0055070)	1/17	0.057885	0.199961	0	0	18.038	51.3957	CUTC	GO_Biological_Process_2021	ffar2_M7
copper ion transport (GO:0006825)	1/11	0.037842	0.195647	0	0	28.8696	94.5284	CUTC	GO_Biological_Process_2021	ffar2_M7
core promoter sequence-specific DNA binding (GO:0001046)	1/37	0.116858	0.258441	0	0	8.37416	17.9776	GTF2A1	GO_Molecular_Function_2021	ffar2_M3
core promoter sequence-specific DNA binding (GO:0001046)	1/37	0.12989	0.25978	0	0	7.46584	15.2383	RUVBL2	GO_Molecular_Function_2021	ffar2_M6
cortical actin cytoskeleton (GO:0030864)	1/42	0.183144	0.517743	0	0	5.09962	8.6565	PLEKHH2	GO_Cellular_Component_2021	ffar2_M1
cortical actin cytoskeleton (GO:0030864)	2/42	0.016992	0.196352	0	0	10.6801	43.5216	CTTN;FLOT2	GO_Cellular_Component_2021	ffar2_M5
cortical cytoskeleton (GO:0030863)	1/58	0.243815	0.517743	0	0	3.66519	5.17285	PLEKHH2	GO_Cellular_Component_2021	ffar2_M1
cortical cytoskeleton (GO:0030863)	2/58	0.031068	0.22868	0	0	7.6225	26.4622	CTTN;FLOT2	GO_Cellular_Component_2021	ffar2_M5
cortical cytoskeleton organization (GO:0030865)	1/41	0.177502	0.31261	0	0	5.28324	9.13353	RND3	GO_Biological_Process_2021	ffar2_M5
cotranslational protein targeting to membrane (GO:0006613)	1/94	0.3645	0.424616	0	0	2.24233	2.26303	RPL22	GO_Biological_Process_2021	ffar2_M1
cotranslational protein targeting to membrane (GO:0006613)	1/94	0.298116	0.41405	0	0	2.88172	3.48767	RPS14	GO_Biological_Process_2021	ffar2_M6
cotranslational protein targeting to membrane (GO:0006613)	2/94	0.042939	0.199643	0	0	6.34207	19.9647	SRP54;RPS23	GO_Biological_Process_2021	ffar2_M7
covalent chromatin modification (GO:0016569)	1/14	0.065163	0.19549	0	0	16.1061	43.9834	SIRT1	GO_Biological_Process_2021	ffar2_M1
cristae formation (GO:0042407)	2/28	0.007787	0.280847	0	0	16.4425	79.8325	ATP5PD;ATP5F1D	GO_Biological_Process_2021	ffar2_M5
C-terminal protein amino acid modification (GO:0018410)	1/12	0.056118	0.19549	0	0	19.0364	54.8303	AGBL4	GO_Biological_Process_2021	ffar2_M1
C-terminal protein deglutamylation (GO:0035609)	1/5	0.023773	0.191376	0	0	52.3684	195.816	AGBL4	GO_Biological_Process_2021	ffar2_M1
Cul2-RING ubiquitin ligase complex (GO:0031462)	1/19	0.087403	0.483015	0	0	11.6292	28.3431	ZSWIM5	GO_Cellular_Component_2021	ffar2_M1
Cul3-RING ubiquitin ligase complex (GO:0031463)	1/36	0.165239	0.689702	0	0	5.73304	10.3216	KBTBD8	GO_Cellular_Component_2021	ffar2_M2
Cul3-RING ubiquitin ligase complex (GO:0031463)	1/36	0.126609	0.358726	0	0	7.67954	15.8709	KEAP1	GO_Cellular_Component_2021	ffar2_M6
Cul3-RING ubiquitin ligase complex (GO:0031463)	1/36	0.118677	0.287842	0	0	8.23809	17.5582	PEF1	GO_Cellular_Component_2021	ffar2_M7
Cul4A-RING E3 ubiquitin ligase complex (GO:0031464)	1/11	0.051563	0.360943	0	0	20.9411	62.0891	DTL	GO_Cellular_Component_2021	ffar2_M1
Cul4B-RING E3 ubiquitin ligase complex (GO:0031465)	1/5	0.023773	0.298829	0	0	52.3684	195.816	DTL	GO_Cellular_Component_2021	ffar2_M1
Cul4-RING E3 ubiquitin ligase complex (GO:0080008)	1/34	0.151027	0.517743	0	0	6.33844	11.9815	DTL	GO_Cellular_Component_2021	ffar2_M1
Cul4-RING E3 ubiquitin ligase complex (GO:0080008)	1/34	0.149574	0.399915	0	0	6.40619	12.1715	FBXW5	GO_Cellular_Component_2021	ffar2_M5
cullin-RING ubiquitin ligase complex (GO:0031461)	1/157	0.410748	0.632289	0	0	1.92084	1.70912	CUL9	GO_Cellular_Component_2021	ffar2_M3
cullin-RING ubiquitin ligase complex (GO:0031461)	1/157	0.372276	0.477767	0	0	2.18667	2.16069	FBXL2	GO_Cellular_Component_2021	ffar2_M4
cullin-RING ubiquitin ligase complex (GO:0031461)	1/157	0.527852	0.616816	0	0	1.34677	0.860503	FBXW5	GO_Cellular_Component_2021	ffar2_M5
cullin-RING ubiquitin ligase complex (GO:0031461)	1/157	0.446876	0.653575	0	0	1.71249	1.37937	KEAP1	GO_Cellular_Component_2021	ffar2_M6
cullin-RING ubiquitin ligase complex (GO:0031461)	1/157	0.424563	0.566263	0	0	1.83705	1.57379	PEF1	GO_Cellular_Component_2021	ffar2_M7
cullin-RING ubiquitin ligase complex (GO:0031461)	2/157	0.174068	0.517743	0	0	2.71091	4.73951	DTL;ZSWIM5	GO_Cellular_Component_2021	ffar2_M1
cullin-RING ubiquitin ligase complex (GO:0031461)	2/157	0.185318	0.689702	0	0	2.59974	4.38233	CDC23;KBTBD8	GO_Cellular_Component_2021	ffar2_M2
cyclic-nucleotide-mediated signaling (GO:0019935)	1/36	0.126609	0.318113	0	0	7.67954	15.8709	IRAG1	GO_Biological_Process_2021	ffar2_M6
cyclin-dependent protein kinase activity (GO:0097472)	1/23	0.104816	0.227118	0	0	9.51292	21.4568	CDK10	GO_Molecular_Function_2021	ffar2_M1
cyclin-dependent protein serine/threonine kinase activity (GO:0004693)	1/23	0.104816	0.227118	0	0	9.51292	21.4568	CDK10	GO_Molecular_Function_2021	ffar2_M1
cysteine metabolic process (GO:0006534)	1/8	0.037767	0.191376	0	0	29.9203	98.0282	GCLC	GO_Biological_Process_2021	ffar2_M1
cysteine-type endopeptidase activity (GO:0004197)	1/105	0.326671	0.470436	0	0	2.57549	2.88147	CASP2	GO_Molecular_Function_2021	ffar2_M6
cysteine-type endopeptidase activity (GO:0004197)	2/105	0.090652	0.227118	0	0	4.09027	9.81964	SFRP1;CAPN15	GO_Molecular_Function_2021	ffar2_M1
cysteine-type endopeptidase activity involved in apoptotic process (GO:0097153)	1/15	0.054816	0.206776	0	0	19.2191	55.8081	CASP2	GO_Molecular_Function_2021	ffar2_M6
cysteine-type endopeptidase activity involved in apoptotic signaling pathway (GO:0097199)	1/10	0.036881	0.206776	0	0	29.9039	98.6843	CASP2	GO_Molecular_Function_2021	ffar2_M6
cysteine-type endopeptidase activity involved in execution phase of apoptosis (GO:0097200)	1/13	0.047682	0.206776	0	0	22.4245	68.2425	CASP2	GO_Molecular_Function_2021	ffar2_M6
cysteine-type peptidase activity (GO:0008234)	1/98	0.376672	0.468224	0	0	2.14943	2.09867	SFRP1	GO_Molecular_Function_2021	ffar2_M1
cysteine-type peptidase activity (GO:0008234)	1/98	0.308635	0.45694	0	0	2.76233	3.24738	CASP2	GO_Molecular_Function_2021	ffar2_M6
cytochrome-c oxidase activity (GO:0004129)	1/15	0.049105	0.247167	0	0	21.5574	64.9694	COX8A	GO_Molecular_Function_2021	ffar2_M3
cytokine activity (GO:0005125)	1/173	0.581437	0.779485	0	0	1.15856	0.628234	WNT9A	GO_Molecular_Function_2021	ffar2_M2
cytokine activity (GO:0005125)	1/173	0.401493	0.548707	0	0	1.98166	1.80839	TGFB1	GO_Molecular_Function_2021	ffar2_M4
cytokine receptor activity (GO:0004896)	1/88	0.265976	0.354635	0	0	3.30551	4.37765	IL6R	GO_Molecular_Function_2021	ffar2_M7
cytokine receptor activity (GO:0004896)	2/88	0.071834	0.288555	0	0	4.70195	12.3821	ACKR4;F3	GO_Molecular_Function_2021	ffar2_M2
cytokine receptor binding (GO:0005126)	1/105	0.308648	0.38674	0	0	2.76282	3.24784	IL6R	GO_Molecular_Function_2021	ffar2_M7
cytokine-mediated signaling pathway (GO:0019221)	1/621	0.957665	0.958532	0	0	0.314109	0.013587	F3	GO_Biological_Process_2021	ffar2_M2
cytokine-mediated signaling pathway (GO:0019221)	2/621	0.803378	0.806994	0	0	0.662874	0.145123	TNFRSF12A;SIRT1	GO_Biological_Process_2021	ffar2_M1
cytokine-mediated signaling pathway (GO:0019221)	2/621	0.620195	0.662026	0	0	0.96006	0.458641	CSNK2B;SLA2	GO_Biological_Process_2021	ffar2_M3
cytokine-mediated signaling pathway (GO:0019221)	2/621	0.550803	0.572368	0	0	1.09526	0.653188	TGFB1;COMMD7	GO_Biological_Process_2021	ffar2_M4
cytokine-mediated signaling pathway (GO:0019221)	2/621	0.798652	0.82049	0	0	0.670037	0.150644	STAT2;TRIM25	GO_Biological_Process_2021	ffar2_M5
cytokine-mediated signaling pathway (GO:0019221)	2/621	0.681028	0.718384	0	0	0.854494	0.328255	PSMA6;MAOA	GO_Biological_Process_2021	ffar2_M6
cytokine-mediated signaling pathway (GO:0019221)	2/621	0.643999	0.680195	0	0	0.917562	0.403781	IL6R;CRKL	GO_Biological_Process_2021	ffar2_M7
cytoplasmic dynein complex (GO:0005868)	1/19	0.068925	0.328183	0	0	14.9452	39.9744	DYNLL1	GO_Cellular_Component_2021	ffar2_M6
cytoplasmic pattern recognition receptor signaling pathway (GO:0002753)	1/27	0.090379	0.22934	0	0	11.0948	26.669	IFIH1	GO_Biological_Process_2021	ffar2_M7
cytoplasmic pattern recognition receptor signaling pathway in response to virus (GO:0039528)	1/10	0.046507	0.280847	0	0	23.5177	72.1557	TRIM25	GO_Biological_Process_2021	ffar2_M5
cytoplasmic pattern recognition receptor signaling pathway in response to virus (GO:0039528)	1/10	0.034461	0.189537	0	0	32.0789	108.039	IFIH1	GO_Biological_Process_2021	ffar2_M7
cytoplasmic sequestering of protein (GO:0051220)	1/13	0.047682	0.279476	0	0	22.4245	68.2425	KEAP1	GO_Biological_Process_2021	ffar2_M6
cytoplasmic sequestering of transcription factor (GO:0042994)	1/14	0.051255	0.279476	0	0	20.6985	61.4941	KEAP1	GO_Biological_Process_2021	ffar2_M6
cytoplasmic side of plasma membrane (GO:0009898)	1/55	0.241235	0.689702	0	0	3.71231	5.27884	PTPN3	GO_Cellular_Component_2021	ffar2_M2
cytoplasmic side of plasma membrane (GO:0009898)	1/55	0.230664	0.431277	0	0	3.91076	5.73628	SPTB	GO_Cellular_Component_2021	ffar2_M5
cytoplasmic stress granule (GO:0010494)	1/65	0.196249	0.435203	0	0	4.70383	7.6596	DDX19B	GO_Cellular_Component_2021	ffar2_M3
cytoplasmic stress granule (GO:0010494)	4/65	0.000259	0.017199	0	0	14.2994	118.09	TIA1;MCRIP1;TRIM25;ZFAND1	GO_Cellular_Component_2021	ffar2_M5
cytoplasmic translation (GO:0002181)	1/93	0.36142	0.422351	0	0	2.26682	2.30697	RPL22	GO_Biological_Process_2021	ffar2_M1
cytoplasmic translation (GO:0002181)	1/93	0.268599	0.387976	0	0	3.26762	4.2954	RPL22L1	GO_Biological_Process_2021	ffar2_M3
cytoplasmic translation (GO:0002181)	1/93	0.295462	0.41405	0	0	2.91319	3.55181	RPS14	GO_Biological_Process_2021	ffar2_M6
cytoplasmic translation (GO:0002181)	1/93	0.278789	0.383335	0	0	3.12508	3.99166	RPS23	GO_Biological_Process_2021	ffar2_M7
cytoplasmic vesicle lumen (GO:0060205)	1/115	0.32091	0.569785	0	0	2.6341	2.99391	CSNK2B	GO_Cellular_Component_2021	ffar2_M3
cytoplasmic vesicle lumen (GO:0060205)	1/115	0.288745	0.441289	0	0	2.99864	3.72494	NME2	GO_Cellular_Component_2021	ffar2_M4
cytoplasmic vesicle membrane (GO:0030659)	1/380	0.853844	0.965467	0	0	0.520269	0.082206	SGSM1	GO_Cellular_Component_2021	ffar2_M2
cytoplasmic vesicle membrane (GO:0030659)	1/380	0.72401	0.806006	0	0	0.781722	0.252457	SLA2	GO_Cellular_Component_2021	ffar2_M3
cytoplasmic vesicle membrane (GO:0030659)	1/380	0.678077	0.713302	0	0	0.88991	0.345725	VAMP2	GO_Cellular_Component_2021	ffar2_M4
cytoplasmic vesicle membrane (GO:0030659)	1/380	0.763404	0.791333	0	0	0.696926	0.188148	TMEM108	GO_Cellular_Component_2021	ffar2_M6
cytoplasmic vesicle membrane (GO:0030659)	3/380	0.275221	0.517743	0	0	1.67083	2.15567	SIGLEC9;SORL1;AP1M1	GO_Cellular_Component_2021	ffar2_M1
cytoplasmic vesicle membrane (GO:0030659)	3/380	0.270066	0.433027	0	0	1.68908	2.21115	FIG4;CLCN4;TPCN2	GO_Cellular_Component_2021	ffar2_M5
cytoskeleton (GO:0005856)	1/600	0.95281	0.980427	0	0	0.325475	0.015734	MYLK3	GO_Cellular_Component_2021	ffar2_M2
cytoskeleton (GO:0005856)	1/600	0.870514	0.896117	0	0	0.489047	0.067817	MARK4	GO_Cellular_Component_2021	ffar2_M3
cytoskeleton (GO:0005856)	1/600	0.834658	0.845091	0	0	0.556732	0.10062	ANKRD23	GO_Cellular_Component_2021	ffar2_M4
cytoskeleton (GO:0005856)	2/600	0.787528	0.80282	0	0	0.6869	0.16407	EPB41L4B;PDLIM7	GO_Cellular_Component_2021	ffar2_M1
cytoskeleton (GO:0005856)	2/600	0.62518	0.720694	0	0	0.950816	0.446613	NINL;PJA2	GO_Cellular_Component_2021	ffar2_M7
cytoskeleton (GO:0005856)	3/600	0.545887	0.623871	0	0	1.05462	0.638407	CTTN;RND3;SPTB	GO_Cellular_Component_2021	ffar2_M5
cytoskeleton organization (GO:0007010)	2/120	0.111369	0.299276	0	0	3.60616	7.91517	RND3;SIPA1	GO_Biological_Process_2021	ffar2_M5
cytoskeleton-dependent cytokinesis (GO:0061640)	1/72	0.303401	0.457041	0	0	2.82103	3.36463	EFHC2	GO_Biological_Process_2021	ffar2_M2
cytosolic large ribosomal subunit (GO:0022625)	1/55	0.232789	0.517743	0	0	3.8694	5.64011	RPL22	GO_Cellular_Component_2021	ffar2_M1
cytosolic small ribosomal subunit (GO:0022627)	1/40	0.139661	0.382941	0	0	6.89051	13.5642	RPS14	GO_Cellular_Component_2021	ffar2_M6
cytosolic small ribosomal subunit (GO:0022627)	1/40	0.130974	0.293807	0	0	7.39168	15.0255	RPS23	GO_Cellular_Component_2021	ffar2_M7
'de novo' posttranslational protein folding (GO:0051084)	1/31	0.138664	0.254079	0	0	6.97333	13.7773	UGGT1	GO_Biological_Process_2021	ffar2_M1
'de novo' posttranslational protein folding (GO:0051084)	1/31	0.103065	0.234759	0	0	9.61353	21.8457	ST13	GO_Biological_Process_2021	ffar2_M7
DEAD/H-box RNA helicase binding (GO:0017151)	1/7	0.023219	0.247167	0	0	50.3207	189.346	DROSHA	GO_Molecular_Function_2021	ffar2_M3
deadenylation-dependent decapping of nuclear-transcribed mRNA (GO:0000290)	1/7	0.02596	0.259773	0	0	44.8626	163.802	DCPS	GO_Biological_Process_2021	ffar2_M6
death receptor binding (GO:0005123)	1/15	0.054816	0.206776	0	0	19.2191	55.8081	MADD	GO_Molecular_Function_2021	ffar2_M6
defense response to bacterium (GO:0042742)	1/176	0.572828	0.596339	0	0	1.18671	0.661198	TIRAP	GO_Biological_Process_2021	ffar2_M1
defense response to bacterium (GO:0042742)	1/176	0.447439	0.528527	0	0	1.71065	1.37573	DROSHA	GO_Biological_Process_2021	ffar2_M3
defense response to bacterium (GO:0042742)	1/176	0.569017	0.611655	0	0	1.19939	0.676271	SERPINE1	GO_Biological_Process_2021	ffar2_M5
defense response to bacterium (GO:0042742)	1/176	0.461948	0.528778	0	0	1.63603	1.26351	IL6R	GO_Biological_Process_2021	ffar2_M7
defense response to Gram-negative bacterium (GO:0050829)	1/73	0.217611	0.342266	0	0	4.1795	6.37394	DROSHA	GO_Biological_Process_2021	ffar2_M3
defense response to Gram-negative bacterium (GO:0050829)	1/73	0.294045	0.404184	0	0	2.93041	3.58688	SERPINE1	GO_Biological_Process_2021	ffar2_M5
defense response to Gram-negative bacterium (GO:0050829)	1/73	0.226176	0.346956	0	0	3.99718	5.94159	IL6R	GO_Biological_Process_2021	ffar2_M7
defense response to Gram-positive bacterium (GO:0050830)	1/70	0.286371	0.366502	0	0	3.02593	3.78383	TIRAP	GO_Biological_Process_2021	ffar2_M1
defense response to Gram-positive bacterium (GO:0050830)	1/70	0.209666	0.341701	0	0	4.36188	6.8143	DROSHA	GO_Biological_Process_2021	ffar2_M3
defense response to symbiont (GO:0140546)	1/124	0.307518	0.36343	0	0	2.77797	3.27584	CGAS	GO_Biological_Process_2021	ffar2_M4
defense response to symbiont (GO:0140546)	1/124	0.446907	0.517782	0	0	1.71095	1.37801	STAT2	GO_Biological_Process_2021	ffar2_M5
defense response to symbiont (GO:0140546)	1/124	0.35345	0.441568	0	0	2.3338	2.42719	IFIH1	GO_Biological_Process_2021	ffar2_M7
defense response to symbiont (GO:0140546)	2/124	0.119581	0.242499	0	0	3.44995	7.32686	AGBL4;NDUFAF4	GO_Biological_Process_2021	ffar2_M1
defense response to virus (GO:0051607)	1/133	0.325803	0.375972	0	0	2.58738	2.90165	CGAS	GO_Biological_Process_2021	ffar2_M4
defense response to virus (GO:0051607)	1/133	0.470254	0.531562	0	0	1.59357	1.20232	STAT2	GO_Biological_Process_2021	ffar2_M5
defense response to virus (GO:0051607)	1/133	0.373661	0.454412	0	0	2.17369	2.1398	IFIH1	GO_Biological_Process_2021	ffar2_M7
defense response to virus (GO:0051607)	2/133	0.133991	0.252278	0	0	3.21147	6.455	AGBL4;NDUFAF4	GO_Biological_Process_2021	ffar2_M1
dendrite (GO:0030425)	1/270	0.744003	0.928357	0	0	0.737148	0.217982	GABRE	GO_Cellular_Component_2021	ffar2_M2
dendrite (GO:0030425)	1/270	0.725909	0.763958	0	0	0.776556	0.248754	EPHB2	GO_Cellular_Component_2021	ffar2_M5
dendrite (GO:0030425)	1/270	0.639873	0.741243	0	0	0.987441	0.440879	CNTNAP2	GO_Cellular_Component_2021	ffar2_M6
dendrite (GO:0030425)	2/270	0.228852	0.471165	0	0	2.25775	3.32946	TMEM266;MARK4	GO_Cellular_Component_2021	ffar2_M3
dendrite extension (GO:0097484)	1/6	0.022293	0.259773	0	0	53.8378	204.772	TMEM108	GO_Biological_Process_2021	ffar2_M6
dendrite membrane (GO:0032590)	1/29	0.13538	0.689702	0	0	7.16883	14.3353	GABRE	GO_Cellular_Component_2021	ffar2_M2
dendrite morphogenesis (GO:0048813)	1/36	0.159172	0.268738	0	0	5.97564	10.9819	EPHB1	GO_Biological_Process_2021	ffar2_M1
dendrite morphogenesis (GO:0048813)	1/36	0.157648	0.301173	0	0	6.03951	11.1573	EPHB2	GO_Biological_Process_2021	ffar2_M5
dendritic spine morphogenesis (GO:0060997)	1/16	0.074123	0.203723	0	0	13.9572	36.3171	EPHB1	GO_Biological_Process_2021	ffar2_M1
dendritic spine morphogenesis (GO:0060997)	1/16	0.073378	0.280847	0	0	14.1064	36.8477	EPHB2	GO_Biological_Process_2021	ffar2_M5
dendritic spine organization (GO:0097061)	1/27	0.121901	0.242499	0	0	8.04777	16.9369	EPHB1	GO_Biological_Process_2021	ffar2_M1
dendritic spine organization (GO:0097061)	1/27	0.120709	0.299276	0	0	8.1338	17.1979	EPHB2	GO_Biological_Process_2021	ffar2_M5
dephosphorylation (GO:0016311)	1/153	0.522402	0.553657	0	0	1.36787	0.888181	PPM1F	GO_Biological_Process_2021	ffar2_M1
dephosphorylation (GO:0016311)	1/153	0.402723	0.498609	0	0	1.97179	1.79336	PXYLP1	GO_Biological_Process_2021	ffar2_M3
dephosphorylation (GO:0016311)	1/153	0.518702	0.567623	0	0	1.38249	0.907501	SGPP1	GO_Biological_Process_2021	ffar2_M5
dephosphorylation (GO:0016311)	2/153	0.178143	0.391158	0	0	2.66914	4.60473	EPHX2;PTPN3	GO_Biological_Process_2021	ffar2_M2
dephosphorylation (GO:0016311)	2/153	0.112538	0.313689	0	0	3.58777	7.83736	PTPRO;MTM1	GO_Biological_Process_2021	ffar2_M6
dephosphorylation of RNA polymerase II C-terminal domain (GO:0070940)	1/5	0.023528	0.280847	0	0	52.9282	198.458	RPRD1B	GO_Biological_Process_2021	ffar2_M5
detection of mechanical stimulus (GO:0050982)	1/19	0.087403	0.212972	0	0	11.6292	28.3431	CAV3	GO_Biological_Process_2021	ffar2_M1
detection of mechanical stimulus involved in sensory perception (GO:0050974)	1/15	0.069654	0.199317	0	0	14.9549	39.8431	TMEM120A	GO_Biological_Process_2021	ffar2_M1
detection of muscle stretch (GO:0035995)	1/7	0.033125	0.191376	0	0	34.9088	118.951	CAV3	GO_Biological_Process_2021	ffar2_M1
detection of stimulus involved in sensory perception of pain (GO:0062149)	2/7	0.000471	0.105208	0	0	84.6766	648.613	TMEM120A;EPHB1	GO_Biological_Process_2021	ffar2_M1
detection of virus (GO:0009597)	1/6	0.02082	0.189537	0	0	57.7536	223.614	IFIH1	GO_Biological_Process_2021	ffar2_M7
determination of bilateral symmetry (GO:0009855)	1/29	0.13538	0.354184	0	0	7.16883	14.3353	DNAH11	GO_Biological_Process_2021	ffar2_M2
determination of bilateral symmetry (GO:0009855)	1/29	0.096744	0.230379	0	0	10.3012	24.0605	CITED2	GO_Biological_Process_2021	ffar2_M7
determination of digestive tract left/right asymmetry (GO:0071907)	1/7	0.033125	0.191376	0	0	34.9088	118.951	MEGF8	GO_Biological_Process_2021	ffar2_M1
determination of heart left/right asymmetry (GO:0061371)	1/47	0.202604	0.299185	0	0	4.54416	7.25477	MEGF8	GO_Biological_Process_2021	ffar2_M1
determination of left/right asymmetry in lateral mesoderm (GO:0003140)	1/5	0.01738	0.189537	0	0	72.1957	292.57	CITED2	GO_Biological_Process_2021	ffar2_M7
determination of left/right symmetry (GO:0007368)	1/42	0.183144	0.287063	0	0	5.09962	8.6565	MEGF8	GO_Biological_Process_2021	ffar2_M1
determination of left/right symmetry (GO:0007368)	1/42	0.190018	0.396416	0	0	4.89258	8.12481	DNAH11	GO_Biological_Process_2021	ffar2_M2
determination of left/right symmetry (GO:0007368)	1/42	0.137059	0.258634	0	0	7.0304	13.9718	CITED2	GO_Biological_Process_2021	ffar2_M7
deubiquitinase activity (GO:0101005)	1/112	0.417484	0.504919	0	0	1.877	1.63958	JOSD1	GO_Molecular_Function_2021	ffar2_M1
deubiquitinase activity (GO:0101005)	1/112	0.314	0.430157	0	0	2.70571	3.13419	OTUD3	GO_Molecular_Function_2021	ffar2_M3
diacylglycerol kinase activity (GO:0004143)	1/11	0.053658	0.278734	0	0	20.0909	58.7683	DGKG	GO_Molecular_Function_2021	ffar2_M2
diacylglycerol metabolic process (GO:0046339)	1/23	0.108947	0.344644	0	0	9.12672	20.2329	DGKG	GO_Biological_Process_2021	ffar2_M2
dicarboxylic acid biosynthetic process (GO:0043650)	1/10	0.0489	0.317551	0	0	22.3243	67.3742	GOT1	GO_Biological_Process_2021	ffar2_M2
dicarboxylic acid biosynthetic process (GO:0043650)	1/10	0.046507	0.280847	0	0	23.5177	72.1557	MTHFD1	GO_Biological_Process_2021	ffar2_M5
dicarboxylic acid catabolic process (GO:0043649)	1/14	0.067791	0.318552	0	0	15.4522	41.587	GOT1	GO_Biological_Process_2021	ffar2_M2
dicarboxylic acid metabolic process (GO:0043648)	1/57	0.193017	0.363058	0	0	4.79464	7.88709	FPGS	GO_Biological_Process_2021	ffar2_M6
dicarboxylic acid metabolic process (GO:0043648)	2/57	0.030673	0.191376	0	0	7.67853	26.755	GCLC;L2HGDH	GO_Biological_Process_2021	ffar2_M1
dicarboxylic acid metabolic process (GO:0043648)	2/57	0.033057	0.317551	0	0	7.36364	25.1065	ALDH1L1;GOT1	GO_Biological_Process_2021	ffar2_M2
dicarboxylic acid metabolic process (GO:0043648)	2/57	0.030088	0.280847	0	0	7.76149	27.1934	MTHFD1;ALDH1L2	GO_Biological_Process_2021	ffar2_M5
dicarboxylic acid transmembrane transporter activity (GO:0005310)	1/29	0.130322	0.256349	0	0	7.47218	15.2264	SLC25A30	GO_Molecular_Function_2021	ffar2_M1
digestive system development (GO:0055123)	1/12	0.041212	0.195647	0	0	26.2437	83.6921	SRP54	GO_Biological_Process_2021	ffar2_M7
digestive tract development (GO:0048565)	1/40	0.17523	0.282188	0	0	5.36167	9.33821	MEGF8	GO_Biological_Process_2021	ffar2_M1
digestive tract development (GO:0048565)	1/40	0.18184	0.391158	0	0	5.144	8.76861	PKDCC	GO_Biological_Process_2021	ffar2_M2
digestive tract development (GO:0048565)	1/40	0.173569	0.309133	0	0	5.41899	9.48963	GLI2	GO_Biological_Process_2021	ffar2_M5
diol metabolic process (GO:0034311)	1/19	0.086531	0.292257	0	0	11.7536	28.7639	SGPP1	GO_Biological_Process_2021	ffar2_M5
disulfide oxidoreductase activity (GO:0015036)	1/8	0.026492	0.247167	0	0	43.1299	156.6	GLRX	GO_Molecular_Function_2021	ffar2_M3
diterpenoid metabolic process (GO:0016101)	1/64	0.274801	0.449215	0	0	3.18054	4.10832	GPC5	GO_Biological_Process_2021	ffar2_M2
diterpenoid metabolic process (GO:0016101)	1/64	0.172526	0.256773	0	0	5.44007	9.55933	AKR1B1	GO_Biological_Process_2021	ffar2_M4
diterpenoid metabolic process (GO:0016101)	1/64	0.263028	0.386461	0	0	3.35056	4.47465	RDH5	GO_Biological_Process_2021	ffar2_M5
D-loop DNA binding (GO:0062037)	1/5	0.023773	0.182712	0	0	52.3684	195.816	BLM	GO_Molecular_Function_2021	ffar2_M1
DNA binding (GO:0003677)	1/811	0.984233	0.993021	0	0	0.23806	0.003783	TBX5	GO_Molecular_Function_2021	ffar2_M2
DNA binding (GO:0003677)	1/811	0.980589	0.980589	0	0	0.250788	0.004916	GLI2	GO_Molecular_Function_2021	ffar2_M5
DNA binding (GO:0003677)	1/811	0.95542	0.95542	0	0	0.318902	0.014543	KDM5B	GO_Molecular_Function_2021	ffar2_M6
DNA binding (GO:0003677)	3/811	0.514396	0.583336	0	0	1.10951	0.73756	GTF2A1;RNF11;TFAM	GO_Molecular_Function_2021	ffar2_M3
DNA binding (GO:0003677)	3/811	0.430569	0.561077	0	0	1.26854	1.06893	NME2;CGAS;RTF1	GO_Molecular_Function_2021	ffar2_M4
DNA binding (GO:0003677)	4/811	0.31577	0.390954	0	0	1.43615	1.6555	GTF3C2;POGK;TET1;CARF	GO_Molecular_Function_2021	ffar2_M7
DNA binding (GO:0003677)	5/811	0.349692	0.450322	0	0	1.30191	1.36792	SUPV3L1;BLM;MBD6;GTF3C5;TIMELESS	GO_Molecular_Function_2021	ffar2_M1
DNA binding, bending (GO:0008301)	1/16	0.052293	0.247167	0	0	20.1192	59.3696	TFAM	GO_Molecular_Function_2021	ffar2_M3
DNA biosynthetic process (GO:0071897)	1/17	0.07857	0.206317	0	0	13.0842	33.2831	SIRT1	GO_Biological_Process_2021	ffar2_M1
DNA damage response, signal transduction by p53 class mediator (GO:0030330)	1/74	0.300023	0.376208	0	0	2.85955	3.44261	PRMT1	GO_Biological_Process_2021	ffar2_M1
DNA damage response, signal transduction by p53 class mediator (GO:0030330)	1/74	0.243105	0.396166	0	0	3.67494	5.19732	CASP2	GO_Biological_Process_2021	ffar2_M6
DNA damage response, signal transduction by p53 class mediator resulting in cell cycle arrest (GO:0006977)	1/56	0.236482	0.326222	0	0	3.79885	5.4775	PRMT1	GO_Biological_Process_2021	ffar2_M1
DNA damage response, signal transduction by p53 class mediator resulting in cell cycle arrest (GO:0006977)	1/56	0.18997	0.363058	0	0	4.88206	8.10855	CASP2	GO_Biological_Process_2021	ffar2_M6
DNA double-strand break processing (GO:0000729)	1/19	0.087403	0.212972	0	0	11.6292	28.3431	BLM	GO_Biological_Process_2021	ffar2_M1
DNA duplex unwinding (GO:0032508)	2/51	0.02496	0.191376	0	0	8.62136	31.8168	SUPV3L1;BLM	GO_Biological_Process_2021	ffar2_M1
DNA geometric change (GO:0032392)	2/26	0.006875	0.170493	0	0	17.6241	87.7664	SUPV3L1;BLM	GO_Biological_Process_2021	ffar2_M1
DNA integrity checkpoint signaling (GO:0031570)	1/39	0.171244	0.280628	0	0	5.50305	9.71105	TIMELESS	GO_Biological_Process_2021	ffar2_M1
DNA metabolic process (GO:0006259)	1/277	0.561355	0.581435	0	0	1.22845	0.709309	NOP53	GO_Biological_Process_2021	ffar2_M4
DNA metabolic process (GO:0006259)	1/277	0.735017	0.760063	0	0	0.756591	0.232926	POLI	GO_Biological_Process_2021	ffar2_M5
DNA metabolic process (GO:0006259)	3/277	0.148268	0.263903	0	0	2.31104	4.41116	SUPV3L1;BLM;TIMELESS	GO_Biological_Process_2021	ffar2_M1
DNA polymerase activity (GO:0034061)	1/22	0.099499	0.271597	0	0	10.073	23.2444	POLI	GO_Molecular_Function_2021	ffar2_M5
DNA recombination (GO:0006310)	2/39	0.015054	0.191376	0	0	11.4244	47.9377	SUPV3L1;BLM	GO_Biological_Process_2021	ffar2_M1
DNA repair (GO:0006281)	1/298	0.588114	0.606196	0	0	1.14037	0.605346	NOP53	GO_Biological_Process_2021	ffar2_M4
DNA repair (GO:0006281)	1/298	0.76058	0.785468	0	0	0.702343	0.192213	POLI	GO_Biological_Process_2021	ffar2_M5
DNA repair (GO:0006281)	3/298	0.172493	0.282188	0	0	2.14423	3.76827	BLM;TIMELESS;SIRT1	GO_Biological_Process_2021	ffar2_M1
DNA replication (GO:0006260)	1/108	0.334257	0.439812	0	0	2.50291	2.7428	KAT7	GO_Biological_Process_2021	ffar2_M6
DNA replication (GO:0006260)	2/108	0.095067	0.220791	0	0	3.97391	9.3513	BLM;TIMELESS	GO_Biological_Process_2021	ffar2_M1
DNA replication checkpoint signaling (GO:0000076)	1/17	0.07857	0.206317	0	0	13.0842	33.2831	TIMELESS	GO_Biological_Process_2021	ffar2_M1
DNA replication origin binding (GO:0003688)	1/23	0.082827	0.21304	0	0	12.2254	30.4535	KAT7	GO_Molecular_Function_2021	ffar2_M6
DNA secondary structure binding (GO:0000217)	1/33	0.146926	0.276839	0	0	6.53684	12.5366	BLM	GO_Molecular_Function_2021	ffar2_M1
DNA synthesis involved in DNA repair (GO:0000731)	2/43	0.01812	0.191376	0	0	10.3077	41.3416	SIRT1;DTL	GO_Biological_Process_2021	ffar2_M1
DNA synthesis involved in DNA repair (GO:0000731)	2/43	0.017766	0.280847	0	0	10.4191	41.9936	POLI;TRIM25	GO_Biological_Process_2021	ffar2_M5
DNA unwinding involved in DNA replication (GO:0006268)	1/16	0.074123	0.203723	0	0	13.9572	36.3171	BLM	GO_Biological_Process_2021	ffar2_M1
DNA-binding transcription activator activity, RNA polymerase II-specific (GO:0001228)	1/333	0.801253	0.82253	0	0	0.620545	0.137499	ZNF143	GO_Molecular_Function_2021	ffar2_M1
DNA-binding transcription activator activity, RNA polymerase II-specific (GO:0001228)	2/333	0.498081	0.694854	0	0	1.20655	0.840954	CASZ1;TBX5	GO_Molecular_Function_2021	ffar2_M2
DNA-binding transcription factor binding (GO:0140297)	2/208	0.263634	0.374528	0	0	2.0345	2.71238	LDB2;SIRT1	GO_Molecular_Function_2021	ffar2_M1
DNA-binding transcription repressor activity, RNA polymerase II-specific (GO:0001227)	1/256	0.710527	0.774209	0	0	0.811104	0.277193	AEBP1	GO_Molecular_Function_2021	ffar2_M1
DNA-binding transcription repressor activity, RNA polymerase II-specific (GO:0001227)	1/256	0.725136	0.85922	0	0	0.778174	0.250102	BCL11A	GO_Molecular_Function_2021	ffar2_M2
DNA-binding transcription repressor activity, RNA polymerase II-specific (GO:0001227)	1/256	0.620157	0.742536	0	0	1.04239	0.498038	ZNF439	GO_Molecular_Function_2021	ffar2_M6
DNA-binding transcription repressor activity, RNA polymerase II-specific (GO:0001227)	1/256	0.594791	0.658066	0	0	1.11821	0.580964	ZBTB5	GO_Molecular_Function_2021	ffar2_M7
DNA-dependent DNA replication (GO:0006261)	1/129	0.4635	0.50465	0	0	1.62632	1.25055	BLM	GO_Biological_Process_2021	ffar2_M1
DNA-dependent DNA replication (GO:0006261)	1/129	0.385053	0.472407	0	0	2.09005	1.9947	PSMA6	GO_Biological_Process_2021	ffar2_M6
DNA-dependent DNA replication maintenance of fidelity (GO:0045005)	3/43	0.001151	0.122201	0	0	16.0193	108.409	MMS22L;BLM;TIMELESS	GO_Biological_Process_2021	ffar2_M1
DNA-directed DNA polymerase activity (GO:0003887)	1/21	0.095196	0.271597	0	0	10.5771	24.8754	POLI	GO_Molecular_Function_2021	ffar2_M5
DNA-templated transcription, elongation (GO:0006354)	1/69	0.207	0.341701	0	0	4.42625	6.97149	NELFE	GO_Biological_Process_2021	ffar2_M3
DNA-templated transcription, elongation (GO:0006354)	1/69	0.184699	0.26552	0	0	5.03879	8.51066	RTF1	GO_Biological_Process_2021	ffar2_M4
DNA-templated transcription, initiation (GO:0006352)	1/168	0.555916	0.581446	0	0	1.24406	0.730434	TEAD4	GO_Biological_Process_2021	ffar2_M1
DNA-templated transcription, initiation (GO:0006352)	1/168	0.570722	0.637943	0	0	1.19355	0.669408	TBX5	GO_Biological_Process_2021	ffar2_M2
DNA-templated transcription, initiation (GO:0006352)	1/168	0.392509	0.433325	0	0	2.0415	1.9092	CAVIN1	GO_Biological_Process_2021	ffar2_M4
DNA-templated transcription, initiation (GO:0006352)	2/168	0.108974	0.301677	0	0	3.66395	8.12167	GTF2A1;TFAM	GO_Biological_Process_2021	ffar2_M3
DNA-templated transcription, termination (GO:0006353)	1/70	0.187113	0.266646	0	0	4.96552	8.32243	CAVIN1	GO_Biological_Process_2021	ffar2_M4
DNA-templated transcription, termination (GO:0006353)	1/70	0.283853	0.401156	0	0	3.05828	3.85129	SYMPK	GO_Biological_Process_2021	ffar2_M5
dolichol-linked oligosaccharide biosynthetic process (GO:0006488)	1/17	0.057885	0.199961	0	0	18.038	51.3957	ALG12	GO_Biological_Process_2021	ffar2_M7
dopamine catabolic process (GO:0042420)	1/5	0.018612	0.259773	0	0	67.3007	268.124	MAOA	GO_Biological_Process_2021	ffar2_M6
dopamine metabolic process (GO:0042417)	1/19	0.068925	0.279476	0	0	14.9452	39.9744	MAOA	GO_Biological_Process_2021	ffar2_M6
dorsal/ventral axis specification (GO:0009950)	1/5	0.023773	0.191376	0	0	52.3684	195.816	SFRP1	GO_Biological_Process_2021	ffar2_M1
dorsal/ventral pattern formation (GO:0009953)	1/24	0.109118	0.230636	0	0	9.09886	20.1569	SFRP1	GO_Biological_Process_2021	ffar2_M1
dorsal/ventral pattern formation (GO:0009953)	1/24	0.108043	0.299276	0	0	9.19612	20.4635	GLI2	GO_Biological_Process_2021	ffar2_M5
double-strand break repair (GO:0006302)	2/164	0.186105	0.291177	0	0	2.59286	4.35975	MMS22L;BLM	GO_Biological_Process_2021	ffar2_M1
double-strand break repair via homologous recombination (GO:0000724)	2/97	0.079196	0.206501	0	0	4.43651	11.2502	MMS22L;BLM	GO_Biological_Process_2021	ffar2_M1
double-stranded DNA binding (GO:0003690)	1/651	0.958599	0.963984	0	0	0.311806	0.013184	ZBTB7B	GO_Molecular_Function_2021	ffar2_M1
double-stranded DNA binding (GO:0003690)	1/651	0.963755	0.990039	0	0	0.299145	0.011044	IRX5	GO_Molecular_Function_2021	ffar2_M2
double-stranded DNA binding (GO:0003690)	1/651	0.858475	0.87094	0	0	0.511698	0.078084	CGAS	GO_Molecular_Function_2021	ffar2_M4
double-stranded DNA binding (GO:0003690)	1/651	0.957199	0.975453	0	0	0.315139	0.013785	GLI2	GO_Molecular_Function_2021	ffar2_M5
double-stranded DNA binding (GO:0003690)	1/651	0.916802	0.933173	0	0	0.400728	0.034809	KDM5B	GO_Molecular_Function_2021	ffar2_M6
double-stranded DNA binding (GO:0003690)	1/651	0.901772	0.910527	0	0	0.429877	0.044446	TCF7	GO_Molecular_Function_2021	ffar2_M7
double-stranded RNA binding (GO:0003725)	1/73	0.296634	0.405325	0	0	2.89941	3.52353	SUPV3L1	GO_Molecular_Function_2021	ffar2_M1
double-stranded RNA binding (GO:0003725)	1/73	0.217611	0.371438	0	0	4.1795	6.37394	DROSHA	GO_Molecular_Function_2021	ffar2_M3
double-stranded RNA binding (GO:0003725)	1/73	0.226176	0.321689	0	0	3.99718	5.94159	IFIH1	GO_Molecular_Function_2021	ffar2_M7
dynactin binding (GO:0034452)	1/12	0.041212	0.164847	0	0	26.2437	83.6921	BICD2	GO_Molecular_Function_2021	ffar2_M7
dynamin family protein polymerization involved in membrane fission (GO:0003373)	1/8	0.026492	0.289438	0	0	43.1299	156.6	MIEF2	GO_Biological_Process_2021	ffar2_M3
dynamin family protein polymerization involved in mitochondrial fission (GO:0003374)	1/8	0.026492	0.289438	0	0	43.1299	156.6	MIEF2	GO_Biological_Process_2021	ffar2_M3
ear morphogenesis (GO:0042471)	1/23	0.103781	0.299276	0	0	9.6146	21.7816	EPHB2	GO_Biological_Process_2021	ffar2_M5
early endosome (GO:0005769)	1/266	0.738747	0.928357	0	0	0.748428	0.226623	PARM1	GO_Cellular_Component_2021	ffar2_M2
early endosome (GO:0005769)	1/266	0.608933	0.720694	0	0	1.07547	0.533485	INPP5F	GO_Cellular_Component_2021	ffar2_M7
early endosome (GO:0005769)	2/266	0.36582	0.517743	0	0	1.58285	1.59174	EPHB1;SORL1	GO_Cellular_Component_2021	ffar2_M1
early endosome (GO:0005769)	2/266	0.361033	0.475284	0	0	1.59995	1.63001	FIG4;CLCN4	GO_Cellular_Component_2021	ffar2_M5
early endosome (GO:0005769)	2/266	0.263298	0.530493	0	0	2.04037	2.72281	CNTNAP2;TMEM108	GO_Cellular_Component_2021	ffar2_M6
early endosome membrane (GO:0031901)	1/97	0.37365	0.517743	0	0	2.17193	2.13812	EPHB1	GO_Cellular_Component_2021	ffar2_M1
early endosome membrane (GO:0031901)	1/97	0.370583	0.481758	0	0	2.19515	2.17907	FIG4	GO_Cellular_Component_2021	ffar2_M5
early endosome membrane (GO:0031901)	1/97	0.288881	0.413398	0	0	2.99426	3.7181	INPP5F	GO_Cellular_Component_2021	ffar2_M7
ectoderm development (GO:0007398)	1/10	0.046986	0.191376	0	0	23.269	71.1542	ZBTB7B	GO_Biological_Process_2021	ffar2_M1
embryonic appendage morphogenesis (GO:0035113)	1/13	0.060652	0.19549	0	0	17.4491	48.9031	MEGF8	GO_Biological_Process_2021	ffar2_M1
embryonic appendage morphogenesis (GO:0035113)	1/13	0.063103	0.318552	0	0	16.7407	46.2543	TBX5	GO_Biological_Process_2021	ffar2_M2
embryonic cranial skeleton morphogenesis (GO:0048701)	1/15	0.072455	0.321728	0	0	14.3478	37.6598	IRX5	GO_Biological_Process_2021	ffar2_M2
embryonic cranial skeleton morphogenesis (GO:0048701)	1/15	0.068952	0.280847	0	0	15.1147	40.422	MTHFD1	GO_Biological_Process_2021	ffar2_M5
embryonic digestive tract development (GO:0048566)	1/20	0.095432	0.334705	0	0	10.5694	24.831	PKDCC	GO_Biological_Process_2021	ffar2_M2
embryonic digestive tract development (GO:0048566)	1/20	0.090874	0.292257	0	0	11.1344	26.7034	GLI2	GO_Biological_Process_2021	ffar2_M5
embryonic forelimb morphogenesis (GO:0035115)	1/9	0.044119	0.317551	0	0	25.1162	78.3842	TBX5	GO_Biological_Process_2021	ffar2_M2
embryonic heart tube development (GO:0035050)	1/18	0.061185	0.199961	0	0	16.9761	47.4287	CITED2	GO_Biological_Process_2021	ffar2_M7
embryonic heart tube development (GO:0035050)	2/18	0.003318	0.123434	0	0	26.4468	150.968	IFT122;MEGF8	GO_Biological_Process_2021	ffar2_M1
embryonic heart tube morphogenesis (GO:0003143)	1/47	0.202604	0.299185	0	0	4.54416	7.25477	MEGF8	GO_Biological_Process_2021	ffar2_M1
embryonic limb morphogenesis (GO:0030326)	1/36	0.159172	0.268738	0	0	5.97564	10.9819	MEGF8	GO_Biological_Process_2021	ffar2_M1
embryonic limb morphogenesis (GO:0030326)	1/36	0.165239	0.380836	0	0	5.73304	10.3216	TBX5	GO_Biological_Process_2021	ffar2_M2
embryonic organ development (GO:0048568)	1/66	0.282059	0.452041	0	0	3.08236	3.90116	PKDCC	GO_Biological_Process_2021	ffar2_M2
embryonic organ development (GO:0048568)	1/66	0.177416	0.259803	0	0	5.27215	9.11689	TGFB1	GO_Biological_Process_2021	ffar2_M4
embryonic organ development (GO:0048568)	1/66	0.270035	0.392098	0	0	3.24714	4.25116	GLI2	GO_Biological_Process_2021	ffar2_M5
embryonic organ development (GO:0048568)	2/66	0.0401	0.191376	0	0	6.59574	21.2145	TEAD4;IFT122	GO_Biological_Process_2021	ffar2_M1
embryonic organ morphogenesis (GO:0048562)	1/44	0.190984	0.292772	0	0	4.86193	8.04925	MEGF8	GO_Biological_Process_2021	ffar2_M1
embryonic skeletal joint development (GO:0072498)	1/6	0.029631	0.317551	0	0	40.1919	141.433	WNT9A	GO_Biological_Process_2021	ffar2_M2
embryonic skeletal system development (GO:0048706)	1/35	0.155109	0.267132	0	0	6.1517	11.4645	MEGF8	GO_Biological_Process_2021	ffar2_M1
embryonic skeletal system development (GO:0048706)	1/35	0.161037	0.380203	0	0	5.90196	10.7777	WNT9A	GO_Biological_Process_2021	ffar2_M2
embryonic skeletal system morphogenesis (GO:0048704)	1/31	0.138664	0.254079	0	0	6.97333	13.7773	MEGF8	GO_Biological_Process_2021	ffar2_M1
embryonic skeletal system morphogenesis (GO:0048704)	1/31	0.144017	0.364945	0	0	6.69024	12.9645	IRX5	GO_Biological_Process_2021	ffar2_M2
embryonic viscerocranium morphogenesis (GO:0048703)	1/5	0.023528	0.280847	0	0	52.9282	198.458	MTHFD1	GO_Biological_Process_2021	ffar2_M5
endocrine system development (GO:0035270)	1/24	0.108043	0.299276	0	0	9.19612	20.4635	GLI2	GO_Biological_Process_2021	ffar2_M5
endocytic recycling (GO:0032456)	1/52	0.160304	0.318856	0	0	5.90671	10.8133	CCDC93	GO_Biological_Process_2021	ffar2_M3
endocytic recycling (GO:0032456)	1/52	0.142576	0.226638	0	0	6.72414	13.0978	RAB11B	GO_Biological_Process_2021	ffar2_M4
endocytic vesicle (GO:0030139)	1/189	0.59896	0.669051	0	0	1.10392	0.565826	TIRAP	GO_Cellular_Component_2021	ffar2_M1
endocytic vesicle (GO:0030139)	1/189	0.429372	0.519092	0	0	1.81154	1.53153	RAB11B	GO_Cellular_Component_2021	ffar2_M4
endocytic vesicle (GO:0030139)	1/189	0.486137	0.62076	0	0	1.52189	1.09769	INPP5F	GO_Cellular_Component_2021	ffar2_M7
endocytic vesicle (GO:0030139)	2/189	0.226414	0.431277	0	0	2.26761	3.36828	CLTB;FLOT2	GO_Cellular_Component_2021	ffar2_M5
endocytic vesicle membrane (GO:0030666)	1/158	0.374142	0.477767	0	0	2.17263	2.13596	VAMP2	GO_Cellular_Component_2021	ffar2_M4
endoderm formation (GO:0001706)	1/36	0.126609	0.318113	0	0	7.67954	15.8709	ITGA5	GO_Biological_Process_2021	ffar2_M6
endodermal cell differentiation (GO:0035987)	1/32	0.090275	0.198451	0	0	11.0734	26.6304	RTF1	GO_Biological_Process_2021	ffar2_M4
endodermal cell differentiation (GO:0035987)	1/32	0.113362	0.313689	0	0	8.67219	18.8808	ITGA5	GO_Biological_Process_2021	ffar2_M6
endodermal cell fate commitment (GO:0001711)	1/10	0.029118	0.181843	0	0	38.1839	135.034	RTF1	GO_Biological_Process_2021	ffar2_M4
endomembrane system organization (GO:0010256)	1/199	0.488854	0.556072	0	0	1.51018	1.08082	GOLPH3L	GO_Biological_Process_2021	ffar2_M3
endomembrane system organization (GO:0010256)	1/199	0.446144	0.480057	0	0	1.71917	1.38757	GOLGA5	GO_Biological_Process_2021	ffar2_M4
endomembrane system organization (GO:0010256)	1/199	0.528287	0.59225	0	0	1.34637	0.85914	ATP8B2	GO_Biological_Process_2021	ffar2_M6
endomembrane system organization (GO:0010256)	2/199	0.24763	0.335382	0	0	2.12842	2.97088	CAV3;BNIP1	GO_Biological_Process_2021	ffar2_M1
endonuclease activity (GO:0004519)	1/51	0.163925	0.266378	0	0	5.76232	10.4203	KHNYN	GO_Molecular_Function_2021	ffar2_M7
endopeptidase activity (GO:0004175)	1/315	0.782963	0.810118	0	0	0.656721	0.16068	SFRP1	GO_Molecular_Function_2021	ffar2_M1
endopeptidase activity (GO:0004175)	1/315	0.796381	0.882265	0	0	0.630059	0.14345	F3	GO_Molecular_Function_2021	ffar2_M2
endopeptidase activity (GO:0004175)	2/315	0.331215	0.470436	0	0	1.71666	1.89689	PSMA6;CASP2	GO_Molecular_Function_2021	ffar2_M6
endopeptidase activity (GO:0004175)	2/315	0.302233	0.38674	0	0	1.84336	2.20568	ADAMTSL5;PIK3IP1	GO_Molecular_Function_2021	ffar2_M7
endopeptidase inhibitor activity (GO:0004866)	1/115	0.422543	0.535801	0	0	1.84686	1.59101	SERPINE1	GO_Molecular_Function_2021	ffar2_M5
endoplasmic reticulum calcium ion homeostasis (GO:0032469)	1/20	0.091787	0.217801	0	0	11.0166	26.3108	BCAP31	GO_Biological_Process_2021	ffar2_M1
endoplasmic reticulum lumen (GO:0005788)	1/285	0.571744	0.652272	0	0	1.19336	0.667163	ERLEC1	GO_Cellular_Component_2021	ffar2_M4
endoplasmic reticulum lumen (GO:0005788)	1/285	0.659876	0.74786	0	0	0.934574	0.388505	CALU	GO_Cellular_Component_2021	ffar2_M6
endoplasmic reticulum lumen (GO:0005788)	2/285	0.398286	0.529368	0	0	1.47515	1.358	STS;UGGT1	GO_Cellular_Component_2021	ffar2_M1
endoplasmic reticulum lumen (GO:0005788)	2/285	0.393267	0.496018	0	0	1.49109	1.39159	LAMB2;RDH5	GO_Cellular_Component_2021	ffar2_M5
endoplasmic reticulum mannose trimming (GO:1904380)	1/19	0.087403	0.212972	0	0	11.6292	28.3431	UGGT1	GO_Biological_Process_2021	ffar2_M1
endoplasmic reticulum mannose trimming (GO:1904380)	1/19	0.05461	0.183743	0	0	19.0833	55.4855	RNF185	GO_Biological_Process_2021	ffar2_M4
endoplasmic reticulum membrane (GO:0005789)	1/712	0.912206	0.925427	0	0	0.409624	0.03764	TMEM41B	GO_Cellular_Component_2021	ffar2_M3
endoplasmic reticulum membrane (GO:0005789)	2/712	0.875604	0.965467	0	0	0.551595	0.073275	REEP1;TMEM38A	GO_Cellular_Component_2021	ffar2_M2
endoplasmic reticulum membrane (GO:0005789)	2/712	0.751992	0.789128	0	0	0.741462	0.211338	PIGB;IRAG1	GO_Cellular_Component_2021	ffar2_M6
endoplasmic reticulum membrane (GO:0005789)	2/712	0.717151	0.793647	0	0	0.796189	0.264708	ALG12;AGPAT2	GO_Cellular_Component_2021	ffar2_M7
endoplasmic reticulum membrane (GO:0005789)	3/712	0.669208	0.709766	0	0	0.873334	0.350784	BCAP31;STS;BNIP1	GO_Cellular_Component_2021	ffar2_M1
endoplasmic reticulum membrane (GO:0005789)	3/712	0.35097	0.477767	0	0	1.45315	1.52153	RNF185;DDOST;CNIH4	GO_Cellular_Component_2021	ffar2_M4
endoplasmic reticulum membrane (GO:0005789)	3/712	0.662274	0.717464	0	0	0.882872	0.36381	CLCN4;RDH5;SGPP1	GO_Cellular_Component_2021	ffar2_M5
endoplasmic reticulum membrane organization (GO:0090158)	1/12	0.056118	0.19549	0	0	19.0364	54.8303	BNIP1	GO_Biological_Process_2021	ffar2_M1
endoplasmic reticulum organization (GO:0007029)	1/73	0.296634	0.374061	0	0	2.89941	3.52353	BNIP1	GO_Biological_Process_2021	ffar2_M1
endoplasmic reticulum organization (GO:0007029)	1/73	0.306897	0.457041	0	0	2.78171	3.28587	REEP1	GO_Biological_Process_2021	ffar2_M2
endoplasmic reticulum organization (GO:0007029)	2/73	0.019662	0.18148	0	0	9.81962	38.5818	SGTA;VAMP2	GO_Biological_Process_2021	ffar2_M4
endoplasmic reticulum to Golgi vesicle-mediated transport (GO:0006888)	1/185	0.591092	0.612497	0	0	1.12815	0.59316	BCAP31	GO_Biological_Process_2021	ffar2_M1
endoplasmic reticulum to Golgi vesicle-mediated transport (GO:0006888)	1/185	0.464025	0.539633	0	0	1.62624	1.24865	SAR1A	GO_Biological_Process_2021	ffar2_M3
endoplasmic reticulum to Golgi vesicle-mediated transport (GO:0006888)	1/185	0.422524	0.459297	0	0	1.85129	1.5949	CNIH4	GO_Biological_Process_2021	ffar2_M4
endoplasmic reticulum to Golgi vesicle-mediated transport (GO:0006888)	1/185	0.587256	0.626142	0	0	1.14021	0.606925	SPTB	GO_Biological_Process_2021	ffar2_M5
endoplasmic reticulum to Golgi vesicle-mediated transport (GO:0006888)	1/185	0.478811	0.542572	0	0	1.55529	1.14539	PEF1	GO_Biological_Process_2021	ffar2_M7
endoplasmic reticulum to Golgi vesicle-mediated transport (GO:0006888)	2/185	0.15293	0.333909	0	0	2.95561	5.54997	DYNLL1;SPTBN2	GO_Biological_Process_2021	ffar2_M6
endoplasmic reticulum tubular network (GO:0071782)	1/23	0.104816	0.517743	0	0	9.51292	21.4568	PARP16	GO_Cellular_Component_2021	ffar2_M1
endoplasmic reticulum tubular network (GO:0071782)	1/23	0.108947	0.689702	0	0	9.12672	20.2329	REEP1	GO_Cellular_Component_2021	ffar2_M2
endoplasmic reticulum tubular network organization (GO:0071786)	1/15	0.072455	0.321728	0	0	14.3478	37.6598	REEP1	GO_Biological_Process_2021	ffar2_M2
endoribonuclease activity (GO:0004521)	1/34	0.112465	0.23615	0	0	8.73825	19.0941	KHNYN	GO_Molecular_Function_2021	ffar2_M7
endoribonuclease activity, producing 5'-phosphomonoesters (GO:0016891)	1/28	0.126122	0.253661	0	0	7.74932	16.045	RPP30	GO_Molecular_Function_2021	ffar2_M1
endoribonuclease activity, producing 5'-phosphomonoesters (GO:0016891)	1/28	0.089736	0.247167	0	0	11.1706	26.931	DROSHA	GO_Molecular_Function_2021	ffar2_M3
endosome membrane (GO:0010008)	1/325	0.666969	0.786003	0	0	0.916994	0.371393	SLA2	GO_Cellular_Component_2021	ffar2_M3
endosome membrane (GO:0010008)	1/325	0.620173	0.685035	0	0	1.0439	0.498731	RAB11B	GO_Cellular_Component_2021	ffar2_M4
endosome membrane (GO:0010008)	1/325	0.708016	0.775181	0	0	0.817526	0.282283	TMEM108	GO_Cellular_Component_2021	ffar2_M6
endosome membrane (GO:0010008)	1/325	0.682996	0.773587	0	0	0.876991	0.334367	INPP5F	GO_Cellular_Component_2021	ffar2_M7
endosome membrane (GO:0010008)	2/325	0.463987	0.582948	0	0	1.28984	0.990464	EPHB1;SORL1	GO_Cellular_Component_2021	ffar2_M1
endosome membrane (GO:0010008)	4/325	0.069231	0.288	0	0	2.68173	7.16105	FIG4;CLCN4;SCAMP3;TPCN2	GO_Cellular_Component_2021	ffar2_M5
endosome to melanosome transport (GO:0035646)	1/9	0.042388	0.191376	0	0	26.179	82.7489	AP1M1	GO_Biological_Process_2021	ffar2_M1
endosome to pigment granule transport (GO:0043485)	1/9	0.042388	0.191376	0	0	26.179	82.7489	AP1M1	GO_Biological_Process_2021	ffar2_M1
endothelial tube morphogenesis (GO:0061154)	1/10	0.033007	0.289438	0	0	33.5421	114.414	CSNK2B	GO_Biological_Process_2021	ffar2_M3
energy coupled proton transport, down electrochemical gradient (GO:0015985)	2/12	0.001429	0.280847	0	0	42.785	280.289	ATP5PD;ATP5F1D	GO_Biological_Process_2021	ffar2_M5
entrainment of circadian clock by photoperiod (GO:0043153)	1/27	0.120709	0.299276	0	0	8.1338	17.1979	PER2	GO_Biological_Process_2021	ffar2_M5
enzyme linked receptor protein signaling pathway (GO:0007167)	1/140	0.491339	0.527245	0	0	1.49678	1.06364	EPHB1	GO_Biological_Process_2021	ffar2_M1
enzyme linked receptor protein signaling pathway (GO:0007167)	1/140	0.487736	0.542006	0	0	1.51278	1.08615	EPHB2	GO_Biological_Process_2021	ffar2_M5
enzyme linked receptor protein signaling pathway (GO:0007167)	1/140	0.410114	0.490567	0	0	1.92359	1.71453	ALK	GO_Biological_Process_2021	ffar2_M6
ephrin receptor activity (GO:0005003)	1/17	0.07857	0.206825	0	0	13.0842	33.2831	EPHB1	GO_Molecular_Function_2021	ffar2_M1
ephrin receptor activity (GO:0005003)	1/17	0.077783	0.271597	0	0	13.2241	33.7721	EPHB2	GO_Molecular_Function_2021	ffar2_M5
ephrin receptor binding (GO:0046875)	1/21	0.095196	0.271597	0	0	10.5771	24.8754	EFNA1	GO_Molecular_Function_2021	ffar2_M5
ephrin receptor signaling pathway (GO:0048013)	1/82	0.326556	0.394411	0	0	2.57609	2.88304	EPHB1	GO_Biological_Process_2021	ffar2_M1
ephrin receptor signaling pathway (GO:0048013)	2/82	0.05804	0.280847	0	0	5.3293	15.1705	EFNA1;EPHB2	GO_Biological_Process_2021	ffar2_M5
epidermal growth factor receptor signaling pathway (GO:0007173)	1/47	0.129785	0.219291	0	0	7.4569	15.2261	TGFB1	GO_Biological_Process_2021	ffar2_M4
epidermis development (GO:0008544)	1/83	0.329802	0.396615	0	0	2.54454	2.82257	STS	GO_Biological_Process_2021	ffar2_M1
epidermis development (GO:0008544)	1/83	0.326995	0.426445	0	0	2.57174	2.87472	FLOT2	GO_Biological_Process_2021	ffar2_M5
epithelial cell differentiation (GO:0030855)	1/101	0.398025	0.50549	0	0	2	1.84248	FN3K	GO_Biological_Process_2021	ffar2_M2
epithelial to mesenchymal transition (GO:0001837)	1/47	0.129785	0.219291	0	0	7.4569	15.2261	TGFB1	GO_Biological_Process_2021	ffar2_M4
epithelial tube morphogenesis (GO:0060562)	1/34	0.151027	0.264179	0	0	6.33844	11.9815	MEGF8	GO_Biological_Process_2021	ffar2_M1
epithelial tube morphogenesis (GO:0060562)	1/34	0.107907	0.301677	0	0	9.13682	20.343	CSNK2B	GO_Biological_Process_2021	ffar2_M3
epithelial tube morphogenesis (GO:0060562)	1/34	0.149574	0.299276	0	0	6.40619	12.1715	GLI2	GO_Biological_Process_2021	ffar2_M5
epithelium development (GO:0060429)	1/122	0.303389	0.361231	0	0	2.82417	3.3685	TGFB1	GO_Biological_Process_2021	ffar2_M4
epithelium development (GO:0060429)	1/122	0.441582	0.513877	0	0	1.73941	1.42177	MTHFD1	GO_Biological_Process_2021	ffar2_M5
epithelium development (GO:0060429)	2/122	0.116435	0.240054	0	0	3.5078	7.54324	TIMELESS;IFT122	GO_Biological_Process_2021	ffar2_M1
epithelium development (GO:0060429)	2/122	0.124476	0.354184	0	0	3.36395	7.00925	FN3K;TBX5	GO_Biological_Process_2021	ffar2_M2
epoxide hydrolase activity (GO:0004301)	1/5	0.024754	0.254286	0	0	50.2424	185.836	EPHX2	GO_Molecular_Function_2021	ffar2_M2
epoxygenase P450 pathway (GO:0019373)	1/19	0.090883	0.334705	0	0	11.1571	26.7569	EPHX2	GO_Biological_Process_2021	ffar2_M2
ER to Golgi transport vesicle membrane (GO:0012507)	1/54	0.165935	0.430202	0	0	5.68325	10.208	SAR1A	GO_Cellular_Component_2021	ffar2_M3
ER to Golgi transport vesicle membrane (GO:0012507)	1/54	0.172696	0.323883	0	0	5.43533	9.54566	PEF1	GO_Cellular_Component_2021	ffar2_M7
ERAD pathway (GO:0036503)	1/87	0.342631	0.408085	0	0	2.4257	2.59818	UGGT1	GO_Biological_Process_2021	ffar2_M1
ERAD pathway (GO:0036503)	1/87	0.35405	0.481349	0	0	2.32723	2.4164	UBXN8	GO_Biological_Process_2021	ffar2_M2
ERAD pathway (GO:0036503)	1/87	0.339745	0.43516	0	0	2.45163	2.64669	TRIM25	GO_Biological_Process_2021	ffar2_M5
ERAD pathway (GO:0036503)	1/87	0.279326	0.410295	0	0	3.11738	3.97583	RHBDD2	GO_Biological_Process_2021	ffar2_M6
ERAD pathway (GO:0036503)	3/87	0.002168	0.18148	0	0	12.6639	77.6805	ERLEC1;SGTA;RNF185	GO_Biological_Process_2021	ffar2_M4
ER-associated misfolded protein catabolic process (GO:0071712)	1/11	0.051563	0.194407	0	0	20.9411	62.0891	UGGT1	GO_Biological_Process_2021	ffar2_M1
ER-associated misfolded protein catabolic process (GO:0071712)	1/11	0.031983	0.18188	0	0	34.3638	118.299	RNF185	GO_Biological_Process_2021	ffar2_M4
ERBB signaling pathway (GO:0038127)	1/66	0.177416	0.259803	0	0	5.27215	9.11689	TGFB1	GO_Biological_Process_2021	ffar2_M4
error-prone translesion synthesis (GO:0042276)	1/21	0.095196	0.292257	0	0	10.5771	24.8754	POLI	GO_Biological_Process_2021	ffar2_M5
erythrocyte differentiation (GO:0030218)	1/46	0.158878	0.336606	0	0	5.96997	10.9825	RPS14	GO_Biological_Process_2021	ffar2_M6
ESC/E(Z) complex (GO:0035098)	1/8	0.023362	0.135164	0	0	49.0985	184.446	EED	GO_Cellular_Component_2021	ffar2_M4
establishment of melanosome localization (GO:0032401)	1/19	0.05461	0.183743	0	0	19.0833	55.4855	RAB11B	GO_Biological_Process_2021	ffar2_M4
establishment of mitochondrion localization, microtubule-mediated (GO:0034643)	1/6	0.028167	0.280847	0	0	42.3404	151.139	RHOT2	GO_Biological_Process_2021	ffar2_M5
establishment of protein localization to chromatin (GO:0071169)	1/8	0.029614	0.259773	0	0	38.4517	135.331	RUVBL2	GO_Biological_Process_2021	ffar2_M6
establishment of protein localization to chromosome (GO:0070199)	1/13	0.047682	0.279476	0	0	22.4245	68.2425	RUVBL2	GO_Biological_Process_2021	ffar2_M6
establishment of protein localization to endoplasmic reticulum (GO:0072599)	1/17	0.057885	0.199961	0	0	18.038	51.3957	SRP54	GO_Biological_Process_2021	ffar2_M7
establishment of protein localization to membrane (GO:0090150)	1/70	0.296358	0.457041	0	0	2.90309	3.5307	REEP1	GO_Biological_Process_2021	ffar2_M2
establishment of protein localization to membrane (GO:0090150)	1/70	0.187113	0.266646	0	0	4.96552	8.32243	RAB11B	GO_Biological_Process_2021	ffar2_M4
establishment of protein localization to membrane (GO:0090150)	1/70	0.283853	0.401156	0	0	3.05828	3.85129	ZDHHC6	GO_Biological_Process_2021	ffar2_M5
establishment of protein localization to mitochondrion (GO:0072655)	1/48	0.20644	0.302743	0	0	4.44726	7.01663	BCAP31	GO_Biological_Process_2021	ffar2_M1
establishment of protein localization to mitochondrion (GO:0072655)	1/48	0.204522	0.332717	0	0	4.49479	7.13359	TIMM44	GO_Biological_Process_2021	ffar2_M5
establishment of protein localization to mitochondrion (GO:0072655)	2/48	0.012278	0.189537	0	0	12.7135	55.9389	GDAP1;SLC25A6	GO_Biological_Process_2021	ffar2_M7
establishment of protein localization to organelle (GO:0072594)	1/76	0.248792	0.396166	0	0	3.57658	4.97551	CSE1L	GO_Biological_Process_2021	ffar2_M6
establishment of protein localization to peroxisome (GO:0072663)	1/8	0.039314	0.317551	0	0	28.7056	92.8968	PEX1	GO_Biological_Process_2021	ffar2_M2
establishment of protein localization to peroxisome (GO:0072663)	1/8	0.03738	0.280847	0	0	30.2401	99.3874	HACL1	GO_Biological_Process_2021	ffar2_M5
establishment of protein localization to plasma membrane (GO:0061951)	1/36	0.113885	0.301677	0	0	8.61385	18.7142	GOLPH3L	GO_Biological_Process_2021	ffar2_M3
establishment of protein localization to plasma membrane (GO:0061951)	1/36	0.10098	0.199765	0	0	9.80591	22.4833	VAMP2	GO_Biological_Process_2021	ffar2_M4
ether hydrolase activity (GO:0016803)	1/8	0.039314	0.278734	0	0	28.7056	92.8968	EPHX2	GO_Molecular_Function_2021	ffar2_M2
ether lipid biosynthetic process (GO:0008611)	1/10	0.046986	0.191376	0	0	23.269	71.1542	GNPAT	GO_Biological_Process_2021	ffar2_M1
ether lipid metabolic process (GO:0046485)	1/14	0.065163	0.19549	0	0	16.1061	43.9834	GNPAT	GO_Biological_Process_2021	ffar2_M1
excitatory extracellular ligand-gated ion channel activity (GO:0005231)	1/21	0.09996	0.312563	0	0	10.0404	23.1229	GRIK2	GO_Molecular_Function_2021	ffar2_M2
exocrine system development (GO:0035272)	1/7	0.024248	0.189537	0	0	48.1256	179	SRP54	GO_Biological_Process_2021	ffar2_M7
exocytic vesicle (GO:0070382)	1/30	0.106664	0.333988	0	0	9.2712	20.7496	UNC13D	GO_Cellular_Component_2021	ffar2_M6
exocytic vesicle membrane (GO:0099501)	1/41	0.114187	0.355738	0	0	8.57802	18.6136	VAMP2	GO_Cellular_Component_2021	ffar2_M4
exocytic vesicle membrane (GO:0099501)	2/41	0.016232	0.196352	0	0	10.9545	45.1407	CLTB;SYPL2	GO_Cellular_Component_2021	ffar2_M5
exonucleolytic catabolism of deadenylated mRNA (GO:0043928)	1/33	0.092963	0.198451	0	0	10.7268	25.4822	LSM2	GO_Biological_Process_2021	ffar2_M4
exonucleolytic catabolism of deadenylated mRNA (GO:0043928)	1/33	0.116692	0.313689	0	0	8.40076	18.0466	DCPS	GO_Biological_Process_2021	ffar2_M6
external encapsulating structure organization (GO:0045229)	1/217	0.665009	0.724919	0	0	0.920501	0.375523	COLQ	GO_Biological_Process_2021	ffar2_M2
external encapsulating structure organization (GO:0045229)	1/217	0.559445	0.608093	0	0	1.23305	0.716164	ITGA5	GO_Biological_Process_2021	ffar2_M6
external encapsulating structure organization (GO:0045229)	1/217	0.534655	0.589559	0	0	1.32273	0.828207	ADAMTSL5	GO_Biological_Process_2021	ffar2_M7
external encapsulating structure organization (GO:0045229)	3/217	0.084596	0.292257	0	0	3.00046	7.41075	LAMB2;SERPINE1;LOXL1	GO_Biological_Process_2021	ffar2_M5
extracellular ligand-gated ion channel activity (GO:0005230)	1/11	0.053658	0.278734	0	0	20.0909	58.7683	GABRE	GO_Molecular_Function_2021	ffar2_M2
extracellular matrix assembly (GO:0085029)	1/24	0.068487	0.192283	0	0	14.931	40.0318	TGFB1	GO_Biological_Process_2021	ffar2_M4
extracellular matrix assembly (GO:0085029)	1/24	0.108043	0.299276	0	0	9.19612	20.4635	LAMB2	GO_Biological_Process_2021	ffar2_M5
extracellular matrix organization (GO:0030198)	1/300	0.780223	0.822719	0	0	0.662174	0.164336	COLQ	GO_Biological_Process_2021	ffar2_M2
extracellular matrix organization (GO:0030198)	1/300	0.637343	0.678342	0	0	0.994933	0.448164	DPT	GO_Biological_Process_2021	ffar2_M3
extracellular matrix organization (GO:0030198)	1/300	0.590578	0.607751	0	0	1.13263	0.596502	TGFB1	GO_Biological_Process_2021	ffar2_M4
extracellular matrix organization (GO:0030198)	1/300	0.678783	0.71753	0	0	0.887011	0.343676	ITGA5	GO_Biological_Process_2021	ffar2_M6
extracellular matrix organization (GO:0030198)	1/300	0.653473	0.683797	0	0	0.951529	0.404832	ADAMTSL5	GO_Biological_Process_2021	ffar2_M7
extracellular matrix organization (GO:0030198)	3/300	0.171159	0.309026	0	0	2.15283	3.8001	LAMB2;SERPINE1;LOXL1	GO_Biological_Process_2021	ffar2_M5
extracellular membrane-bounded organelle (GO:0065010)	1/56	0.236482	0.517743	0	0	3.79885	5.4775	HEXD	GO_Cellular_Component_2021	ffar2_M1
extracellular membrane-bounded organelle (GO:0065010)	1/56	0.234328	0.431277	0	0	3.83946	5.57118	ATP1A2	GO_Cellular_Component_2021	ffar2_M5
extracellular structure organization (GO:0043062)	1/216	0.663307	0.724696	0	0	0.92483	0.379659	COLQ	GO_Biological_Process_2021	ffar2_M2
extracellular structure organization (GO:0043062)	1/216	0.557769	0.608093	0	0	1.23884	0.72325	ITGA5	GO_Biological_Process_2021	ffar2_M6
extracellular structure organization (GO:0043062)	1/216	0.533003	0.589177	0	0	1.32895	0.836215	ADAMTSL5	GO_Biological_Process_2021	ffar2_M7
extracellular structure organization (GO:0043062)	3/216	0.083702	0.292257	0	0	3.0147	7.47794	LAMB2;SERPINE1;LOXL1	GO_Biological_Process_2021	ffar2_M5
extracellular vesicle (GO:1903561)	1/59	0.247455	0.517743	0	0	3.60182	5.03003	HEXD	GO_Cellular_Component_2021	ffar2_M1
extracellular vesicle (GO:1903561)	1/59	0.245218	0.431277	0	0	3.64032	5.11686	ATP1A2	GO_Cellular_Component_2021	ffar2_M5
extrinsic apoptotic signaling pathway (GO:0097191)	1/72	0.191919	0.269278	0	0	4.82516	7.96481	TGFB1	GO_Biological_Process_2021	ffar2_M4
extrinsic apoptotic signaling pathway (GO:0097191)	1/72	0.237375	0.396166	0	0	3.77883	5.43439	CASP2	GO_Biological_Process_2021	ffar2_M6
extrinsic apoptotic signaling pathway (GO:0097191)	1/72	0.223448	0.346306	0	0	4.05368	6.07476	IL6R	GO_Biological_Process_2021	ffar2_M7
extrinsic apoptotic signaling pathway in absence of ligand (GO:0097192)	1/21	0.075902	0.279476	0	0	13.4493	34.6765	CASP2	GO_Biological_Process_2021	ffar2_M6
eye morphogenesis (GO:0048592)	1/20	0.091787	0.217801	0	0	11.0166	26.3108	IFT122	GO_Biological_Process_2021	ffar2_M1
fat cell differentiation (GO:0045444)	1/58	0.241605	0.365886	0	0	3.70437	5.26187	PER2	GO_Biological_Process_2021	ffar2_M5
fat cell differentiation (GO:0045444)	2/58	0.03167	0.191376	0	0	7.54103	26.0344	TMEM120A;SIRT1	GO_Biological_Process_2021	ffar2_M1
fatty acid alpha-oxidation (GO:0001561)	1/9	0.041955	0.280847	0	0	26.4588	83.9051	HACL1	GO_Biological_Process_2021	ffar2_M5
fatty acid beta-oxidation (GO:0006635)	1/52	0.166859	0.28505	0	0	5.64905	10.1152	CRAT	GO_Biological_Process_2021	ffar2_M7
fatty acid beta-oxidation using acyl-CoA oxidase (GO:0033540)	1/15	0.05125	0.199961	0	0	20.617	61.2537	CRAT	GO_Biological_Process_2021	ffar2_M7
fatty acid biosynthetic process (GO:0006633)	1/71	0.299888	0.457041	0	0	2.86147	3.4462	EPHX2	GO_Biological_Process_2021	ffar2_M2
fatty acid catabolic process (GO:0009062)	1/70	0.283853	0.401156	0	0	3.05828	3.85129	HACL1	GO_Biological_Process_2021	ffar2_M5
fatty acid derivative biosynthetic process (GO:1901570)	1/40	0.17523	0.282188	0	0	5.36167	9.33821	PPT1	GO_Biological_Process_2021	ffar2_M1
fatty acid derivative biosynthetic process (GO:1901570)	1/40	0.18184	0.391158	0	0	5.144	8.76861	BDH1	GO_Biological_Process_2021	ffar2_M2
fatty acid derivative biosynthetic process (GO:1901570)	1/40	0.130974	0.254609	0	0	7.39168	15.0255	HMGCL	GO_Biological_Process_2021	ffar2_M7
fatty acid derivative catabolic process (GO:1901569)	1/5	0.024754	0.317551	0	0	50.2424	185.836	BDH1	GO_Biological_Process_2021	ffar2_M2
fatty acid homeostasis (GO:0055089)	1/11	0.051563	0.194407	0	0	20.9411	62.0891	SIRT1	GO_Biological_Process_2021	ffar2_M1
fatty acid metabolic process (GO:0006631)	1/124	0.450353	0.493222	0	0	1.69285	1.35043	GNPAT	GO_Biological_Process_2021	ffar2_M1
fatty acid metabolic process (GO:0006631)	1/124	0.35345	0.441568	0	0	2.3338	2.42719	CRAT	GO_Biological_Process_2021	ffar2_M7
fatty acid metabolic process (GO:0006631)	2/124	0.117546	0.299276	0	0	3.48722	7.46587	PER2;HACL1	GO_Biological_Process_2021	ffar2_M5
fatty acid oxidation (GO:0019395)	1/59	0.245218	0.369937	0	0	3.64032	5.11686	HACL1	GO_Biological_Process_2021	ffar2_M5
fatty-acyl-CoA biosynthetic process (GO:0046949)	1/30	0.134503	0.252278	0	0	7.21416	14.4728	PPT1	GO_Biological_Process_2021	ffar2_M1
fatty-acyl-CoA metabolic process (GO:0035337)	1/22	0.100494	0.222965	0	0	9.96642	22.8994	PPT1	GO_Biological_Process_2021	ffar2_M1
Fc receptor mediated stimulatory signaling pathway (GO:0002431)	1/74	0.300023	0.376208	0	0	2.85955	3.44261	WIPF3	GO_Biological_Process_2021	ffar2_M1
Fc receptor mediated stimulatory signaling pathway (GO:0002431)	1/74	0.220241	0.342597	0	0	4.12204	6.23678	CYFIP2	GO_Biological_Process_2021	ffar2_M3
Fc receptor signaling pathway (GO:0038093)	1/112	0.314	0.423319	0	0	2.70571	3.13419	MAP2K7	GO_Biological_Process_2021	ffar2_M3
Fc receptor signaling pathway (GO:0038093)	1/112	0.344242	0.447067	0	0	2.41222	2.57242	PSMA6	GO_Biological_Process_2021	ffar2_M6
Fc-epsilon receptor signaling pathway (GO:0038095)	1/111	0.311681	0.421755	0	0	2.73044	3.18308	MAP2K7	GO_Biological_Process_2021	ffar2_M3
Fc-epsilon receptor signaling pathway (GO:0038095)	1/111	0.341759	0.446161	0	0	2.43427	2.61355	PSMA6	GO_Biological_Process_2021	ffar2_M6
Fc-gamma receptor signaling pathway (GO:0038094)	1/72	0.293229	0.372291	0	0	2.9404	3.60728	WIPF3	GO_Biological_Process_2021	ffar2_M1
Fc-gamma receptor signaling pathway (GO:0038094)	1/72	0.214971	0.341701	0	0	4.23858	6.51577	CYFIP2	GO_Biological_Process_2021	ffar2_M3
Fc-gamma receptor signaling pathway involved in phagocytosis (GO:0038096)	1/71	0.289808	0.368787	0	0	2.98256	3.694	WIPF3	GO_Biological_Process_2021	ffar2_M1
Fc-gamma receptor signaling pathway involved in phagocytosis (GO:0038096)	1/71	0.212323	0.341701	0	0	4.29935	6.66247	CYFIP2	GO_Biological_Process_2021	ffar2_M3
fibrinolysis (GO:0042730)	1/15	0.068952	0.280847	0	0	15.1147	40.422	SERPINE1	GO_Biological_Process_2021	ffar2_M5
fibroblast growth factor receptor binding (GO:0005104)	1/23	0.108947	0.312563	0	0	9.12672	20.2329	FGF18	GO_Molecular_Function_2021	ffar2_M2
fibroblast growth factor receptor signaling pathway (GO:0008543)	1/75	0.313836	0.463938	0	0	2.70625	3.13623	FGF18	GO_Biological_Process_2021	ffar2_M2
fibroblast growth factor receptor signaling pathway (GO:0008543)	1/75	0.30076	0.407033	0	0	2.85092	3.42521	TIA1	GO_Biological_Process_2021	ffar2_M5
ficolin-1-rich granule (GO:0101002)	1/184	0.4208	0.516436	0	0	1.8615	1.61131	NME2	GO_Cellular_Component_2021	ffar2_M4
ficolin-1-rich granule (GO:0101002)	1/184	0.500668	0.697652	0	0	1.45783	1.00855	DYNLL1	GO_Cellular_Component_2021	ffar2_M6
ficolin-1-rich granule (GO:0101002)	2/184	0.126515	0.402548	0	0	3.33914	6.90332	CSNK2B;ARL8A	GO_Cellular_Component_2021	ffar2_M3
ficolin-1-rich granule lumen (GO:1904813)	1/123	0.339004	0.578787	0	0	2.46038	2.66151	CSNK2B	GO_Cellular_Component_2021	ffar2_M3
ficolin-1-rich granule lumen (GO:1904813)	1/123	0.305456	0.455254	0	0	2.80088	3.3217	NME2	GO_Cellular_Component_2021	ffar2_M4
ficolin-1-rich granule membrane (GO:0101003)	1/61	0.185353	0.435203	0	0	5.01843	8.45853	ARL8A	GO_Cellular_Component_2021	ffar2_M3
ficolin-1-rich granule membrane (GO:0101003)	1/61	0.205089	0.484237	0	0	4.4741	7.08838	DYNLL1	GO_Cellular_Component_2021	ffar2_M6
filopodium (GO:0030175)	1/58	0.196051	0.476125	0	0	4.71029	7.67484	MTM1	GO_Cellular_Component_2021	ffar2_M6
flavin adenine dinucleotide binding (GO:0050660)	1/55	0.150162	0.250388	0	0	6.34962	12.0391	DLD	GO_Molecular_Function_2021	ffar2_M4
flotillin complex (GO:0016600)	1/5	0.023528	0.203906	0	0	52.9282	198.458	FLOT2	GO_Cellular_Component_2021	ffar2_M5
foam cell differentiation (GO:0090077)	1/6	0.017572	0.18148	0	0	68.7448	277.829	TGFB1	GO_Biological_Process_2021	ffar2_M4
focal adhesion (GO:0005925)	1/387	0.730541	0.806006	0	0	0.767271	0.2409	PFN1	GO_Cellular_Component_2021	ffar2_M3
focal adhesion (GO:0005925)	1/387	0.745934	0.800434	0	0	0.733799	0.21509	GNB2	GO_Cellular_Component_2021	ffar2_M7
focal adhesion (GO:0005925)	2/387	0.316751	0.458158	0	0	1.78227	2.04897	NME2;THSD1	GO_Cellular_Component_2021	ffar2_M4
focal adhesion (GO:0005925)	2/387	0.427503	0.653575	0	0	1.3905	1.18164	RPS14;ITGA5	GO_Cellular_Component_2021	ffar2_M6
focal adhesion (GO:0005925)	3/387	0.284355	0.517743	0	0	1.63979	2.06208	CAV3;RPL22;PDLIM7	GO_Cellular_Component_2021	ffar2_M1
focal adhesion (GO:0005925)	3/387	0.279087	0.433027	0	0	1.65769	2.1156	CTTN;FLOT2;RND3	GO_Cellular_Component_2021	ffar2_M5
focal adhesion assembly (GO:0048041)	1/21	0.060185	0.185207	0	0	17.1733	48.2626	THSD1	GO_Biological_Process_2021	ffar2_M4
focal adhesion assembly (GO:0048041)	1/21	0.095196	0.292257	0	0	10.5771	24.8754	CTTN	GO_Biological_Process_2021	ffar2_M5
folic acid metabolic process (GO:0046655)	1/19	0.090883	0.334705	0	0	11.1571	26.7569	ALDH1L1	GO_Biological_Process_2021	ffar2_M2
folic acid metabolic process (GO:0046655)	1/19	0.068925	0.279476	0	0	14.9452	39.9744	FPGS	GO_Biological_Process_2021	ffar2_M6
folic acid metabolic process (GO:0046655)	2/19	0.003622	0.280847	0	0	25.1588	141.411	MTHFD1;ALDH1L2	GO_Biological_Process_2021	ffar2_M5
folic acid-containing compound metabolic process (GO:0006760)	1/20	0.095432	0.334705	0	0	10.5694	24.831	ALDH1L1	GO_Biological_Process_2021	ffar2_M2
folic acid-containing compound metabolic process (GO:0006760)	1/20	0.07242	0.279476	0	0	14.1579	37.1683	FPGS	GO_Biological_Process_2021	ffar2_M6
folic acid-containing compound metabolic process (GO:0006760)	2/20	0.004012	0.280847	0	0	23.7599	131.118	MTHFD1;ALDH1L2	GO_Biological_Process_2021	ffar2_M5
forelimb morphogenesis (GO:0035136)	1/10	0.0489	0.317551	0	0	22.3243	67.3742	TBX5	GO_Biological_Process_2021	ffar2_M2
formation of extrachromosomal circular DNA (GO:0001325)	1/11	0.051563	0.194407	0	0	20.9411	62.0891	BLM	GO_Biological_Process_2021	ffar2_M1
four-way junction DNA binding (GO:0000400)	1/17	0.07857	0.206825	0	0	13.0842	33.2831	BLM	GO_Molecular_Function_2021	ffar2_M1
four-way junction helicase activity (GO:0009378)	1/6	0.02846	0.182712	0	0	41.8926	149.107	BLM	GO_Molecular_Function_2021	ffar2_M1
frizzled binding (GO:0005109)	1/34	0.151027	0.278699	0	0	6.33844	11.9815	SFRP1	GO_Molecular_Function_2021	ffar2_M1
frizzled binding (GO:0005109)	1/34	0.156813	0.361216	0	0	6.08111	11.2665	WNT9A	GO_Molecular_Function_2021	ffar2_M2
fructose metabolic process (GO:0006000)	1/8	0.023362	0.18148	0	0	49.0985	184.446	AKR1B1	GO_Biological_Process_2021	ffar2_M4
G protein-coupled chemoattractant receptor activity (GO:0001637)	1/17	0.081715	0.288555	0	0	12.553	31.4393	ACKR4	GO_Molecular_Function_2021	ffar2_M2
G protein-coupled glutamate receptor activity (GO:0098988)	1/9	0.044119	0.278734	0	0	25.1162	78.3842	GRM8	GO_Molecular_Function_2021	ffar2_M2
G protein-coupled glutamate receptor signaling pathway (GO:0007216)	1/15	0.072455	0.321728	0	0	14.3478	37.6598	GRM8	GO_Biological_Process_2021	ffar2_M2
G protein-coupled receptor activity (GO:0004930)	1/283	0.746244	0.776614	0	0	0.732437	0.214387	GABBR1	GO_Molecular_Function_2021	ffar2_M1
G protein-coupled receptor activity (GO:0004930)	1/283	0.760372	0.85922	0	0	0.702701	0.192503	GRM8	GO_Molecular_Function_2021	ffar2_M2
G protein-coupled receptor activity (GO:0004930)	1/283	0.742584	0.822863	0	0	0.740267	0.220318	GPR176	GO_Molecular_Function_2021	ffar2_M5
G protein-coupled receptor binding (GO:0001664)	2/143	0.150431	0.278699	0	0	2.98219	5.64902	SFRP1;GNAI1	GO_Molecular_Function_2021	ffar2_M1
G protein-coupled receptor binding (GO:0001664)	2/143	0.160417	0.361216	0	0	2.85989	5.23355	REEP1;WNT9A	GO_Molecular_Function_2021	ffar2_M2
G protein-coupled receptor dimeric complex (GO:0038037)	1/7	0.033125	0.31619	0	0	34.9088	118.951	GABBR1	GO_Cellular_Component_2021	ffar2_M1
G protein-coupled serotonin receptor binding (GO:0031821)	1/6	0.02846	0.182712	0	0	41.8926	149.107	GNAI1	GO_Molecular_Function_2021	ffar2_M1
G2/M transition of mitotic cell cycle (GO:0000086)	1/130	0.387374	0.472407	0	0	2.07375	1.96667	DYNLL1	GO_Biological_Process_2021	ffar2_M6
G2/M transition of mitotic cell cycle (GO:0000086)	1/130	0.366994	0.452225	0	0	2.22458	2.22994	NINL	GO_Biological_Process_2021	ffar2_M7
GABA receptor activity (GO:0016917)	1/22	0.100494	0.227118	0	0	9.96642	22.8994	GABBR1	GO_Molecular_Function_2021	ffar2_M1
GABA receptor activity (GO:0016917)	1/22	0.104465	0.312563	0	0	9.56181	21.5992	GABRE	GO_Molecular_Function_2021	ffar2_M2
GABA-A receptor activity (GO:0004890)	1/19	0.090883	0.302051	0	0	11.1571	26.7569	GABRE	GO_Molecular_Function_2021	ffar2_M2
GABA-A receptor complex (GO:1902711)	1/19	0.090883	0.689702	0	0	11.1571	26.7569	GABRE	GO_Cellular_Component_2021	ffar2_M2
GABA-ergic synapse (GO:0098982)	1/18	0.065418	0.328183	0	0	15.8251	43.1546	PTPRO	GO_Cellular_Component_2021	ffar2_M6
GABA-gated chloride ion channel activity (GO:0022851)	1/13	0.063103	0.288555	0	0	16.7407	46.2543	GABRE	GO_Molecular_Function_2021	ffar2_M2
gamma-delta T cell activation (GO:0046629)	1/7	0.024248	0.189537	0	0	48.1256	179	TCF7	GO_Biological_Process_2021	ffar2_M7
gamma-tubulin binding (GO:0043015)	1/23	0.074315	0.247167	0	0	13.7128	35.6456	MARK4	GO_Molecular_Function_2021	ffar2_M3
gas transport (GO:0015669)	1/12	0.055549	0.280847	0	0	19.2399	55.6126	CA2	GO_Biological_Process_2021	ffar2_M5
gastrulation (GO:0007369)	1/20	0.091787	0.217801	0	0	11.0166	26.3108	MEGF8	GO_Biological_Process_2021	ffar2_M1
gastrulation with mouth forming second (GO:0001702)	1/6	0.02846	0.191376	0	0	41.8926	149.107	MEGF8	GO_Biological_Process_2021	ffar2_M1
gated channel activity (GO:0022836)	1/14	0.045907	0.247167	0	0	23.2168	71.5343	TMEM266	GO_Molecular_Function_2021	ffar2_M3
GDP binding (GO:0019003)	1/67	0.27596	0.385912	0	0	3.16396	4.0736	GNAI1	GO_Molecular_Function_2021	ffar2_M1
GDP binding (GO:0019003)	2/67	0.01673	0.138559	0	0	10.7293	43.889	NME2;RAB11B	GO_Molecular_Function_2021	ffar2_M4
GDP binding (GO:0019003)	2/67	0.023064	0.141861	0	0	8.98869	33.8825	SRP54;TRIM23	GO_Molecular_Function_2021	ffar2_M7
GDP-dissociation inhibitor activity (GO:0005092)	1/13	0.060652	0.206825	0	0	17.4491	48.9031	SH3BP4	GO_Molecular_Function_2021	ffar2_M1
gene expression (GO:0010467)	1/356	0.819185	0.83831	0	0	0.585856	0.116846	SYMPK	GO_Biological_Process_2021	ffar2_M5
gene expression (GO:0010467)	1/356	0.740641	0.760412	0	0	0.744956	0.223665	RPS14	GO_Biological_Process_2021	ffar2_M6
gene expression (GO:0010467)	3/356	0.128808	0.251483	0	0	2.48324	5.08921	ANGPT2;MRPL43;RPS23	GO_Biological_Process_2021	ffar2_M7
gene expression (GO:0010467)	4/356	0.031485	0.289438	0	0	3.53193	12.2142	DDX19B;TESC;DROSHA;MRPL35	GO_Biological_Process_2021	ffar2_M3
gene expression (GO:0010467)	5/356	0.028514	0.191376	0	0	3.0608	10.8884	MCM3AP;DDX39A;RPL22;SORL1;SMG5	GO_Biological_Process_2021	ffar2_M1
gene silencing by miRNA (GO:0035195)	1/32	0.090275	0.198451	0	0	11.0734	26.6304	SNIP1	GO_Biological_Process_2021	ffar2_M4
gene silencing by miRNA (GO:0035195)	1/32	0.141424	0.299276	0	0	6.82018	13.3402	EIF6	GO_Biological_Process_2021	ffar2_M5
general transcription initiation factor binding (GO:0140296)	1/26	0.083598	0.247167	0	0	12.0655	29.9432	GTF2A1	GO_Molecular_Function_2021	ffar2_M3
general transcription initiation factor binding (GO:0140296)	1/26	0.093119	0.216644	0	0	10.7568	25.5352	RUVBL2	GO_Molecular_Function_2021	ffar2_M6
generation of neurons (GO:0048699)	2/202	0.267934	0.442594	0	0	2.0102	2.64747	IRX5;WNT9A	GO_Biological_Process_2021	ffar2_M2
generation of neurons (GO:0048699)	3/202	0.07163	0.280847	0	0	3.22908	8.51262	PER2;TAFA1;ASTN2	GO_Biological_Process_2021	ffar2_M5
gland development (GO:0048732)	1/71	0.287266	0.401156	0	0	3.01444	3.76005	GLI2	GO_Biological_Process_2021	ffar2_M5
gland development (GO:0048732)	2/71	0.025692	0.189537	0	0	8.4659	30.9984	CITED2;SRP54	GO_Biological_Process_2021	ffar2_M7
gland morphogenesis (GO:0022612)	1/7	0.020471	0.18148	0	0	57.2845	222.765	TGFB1	GO_Biological_Process_2021	ffar2_M4
glial cell development (GO:0021782)	1/26	0.083598	0.289438	0	0	12.0655	29.9432	EIF2B1	GO_Biological_Process_2021	ffar2_M3
glomerular epithelial cell differentiation (GO:0072311)	1/6	0.022293	0.259773	0	0	53.8378	204.772	PTPRO	GO_Biological_Process_2021	ffar2_M6
glomerular visceral epithelial cell differentiation (GO:0072112)	1/12	0.044095	0.279476	0	0	24.4644	76.3633	PTPRO	GO_Biological_Process_2021	ffar2_M6
glomerulus vasculature development (GO:0072012)	1/6	0.02082	0.189537	0	0	57.7536	223.614	ANGPT2	GO_Biological_Process_2021	ffar2_M7
glucan biosynthetic process (GO:0009250)	1/13	0.060038	0.280847	0	0	17.6356	49.6052	PER2	GO_Biological_Process_2021	ffar2_M5
gluconeogenesis (GO:0006094)	1/41	0.177502	0.31261	0	0	5.28324	9.13353	PER2	GO_Biological_Process_2021	ffar2_M5
gluconeogenesis (GO:0006094)	2/41	0.01788	0.317551	0	0	10.393	41.8219	GOT1;ENO3	GO_Biological_Process_2021	ffar2_M2
glucosamine-containing compound metabolic process (GO:1901071)	1/15	0.068952	0.280847	0	0	15.1147	40.422	CHST3	GO_Biological_Process_2021	ffar2_M5
glucose 6-phosphate metabolic process (GO:0051156)	1/23	0.077516	0.218499	0	0	13.1146	33.5376	PGD	GO_Biological_Process_2021	ffar2_M7
glucose catabolic process to pyruvate (GO:0061718)	1/24	0.113408	0.349613	0	0	8.72947	19.002	ENO3	GO_Biological_Process_2021	ffar2_M2
glucose homeostasis (GO:0042593)	2/86	0.06428	0.19549	0	0	5.02026	13.7781	CAV3;SIRT1	GO_Biological_Process_2021	ffar2_M1
glucose metabolic process (GO:0006006)	1/62	0.255955	0.379602	0	0	3.46076	4.71617	PER2	GO_Biological_Process_2021	ffar2_M5
glucose metabolic process (GO:0006006)	2/62	0.038545	0.317551	0	0	6.7483	21.9719	GOT1;ENO3	GO_Biological_Process_2021	ffar2_M2
glutamate metabolic process (GO:0006536)	1/22	0.100494	0.222965	0	0	9.96642	22.8994	GCLC	GO_Biological_Process_2021	ffar2_M1
glutamate metabolic process (GO:0006536)	1/22	0.104465	0.339335	0	0	9.56181	21.5992	GOT1	GO_Biological_Process_2021	ffar2_M2
glutamate metabolic process (GO:0006536)	1/22	0.079371	0.279476	0	0	12.8082	32.4512	FPGS	GO_Biological_Process_2021	ffar2_M6
glutamate receptor activity (GO:0008066)	1/19	0.061794	0.247167	0	0	16.7635	46.6687	GRIK1	GO_Molecular_Function_2021	ffar2_M3
glutamate receptor activity (GO:0008066)	2/19	0.004004	0.184016	0	0	23.8692	131.768	GRM8;GRIK2	GO_Molecular_Function_2021	ffar2_M2
glutamate receptor binding (GO:0035254)	1/17	0.07857	0.206825	0	0	13.0842	33.2831	IGSF11	GO_Molecular_Function_2021	ffar2_M1
glutamate receptor signaling pathway (GO:0007215)	1/37	0.116858	0.301677	0	0	8.37416	17.9776	GRIK1	GO_Biological_Process_2021	ffar2_M3
glutamate receptor signaling pathway (GO:0007215)	2/37	0.014711	0.317551	0	0	11.5831	48.8708	GRM8;GRIK2	GO_Biological_Process_2021	ffar2_M2
glutamatergic synapse (GO:0098978)	1/69	0.29281	0.711602	0	0	2.94593	3.61829	LRRTM3	GO_Cellular_Component_2021	ffar2_M2
glutamatergic synapse (GO:0098978)	2/69	0.02769	0.328183	0	0	8.12022	29.1247	NRG3;PTPRO	GO_Cellular_Component_2021	ffar2_M6
glutamine family amino acid catabolic process (GO:0009065)	1/16	0.073378	0.280847	0	0	14.1064	36.8477	DDAH1	GO_Biological_Process_2021	ffar2_M5
glutamine family amino acid metabolic process (GO:0009064)	1/37	0.163215	0.272269	0	0	5.80936	10.5305	GCLC	GO_Biological_Process_2021	ffar2_M1
glutamine family amino acid metabolic process (GO:0009064)	1/37	0.16942	0.388622	0	0	5.57351	9.89507	GOT1	GO_Biological_Process_2021	ffar2_M2
glutamine family amino acid metabolic process (GO:0009064)	1/37	0.161657	0.305136	0	0	5.87145	10.6994	DDAH1	GO_Biological_Process_2021	ffar2_M5
glutamine family amino acid metabolic process (GO:0009064)	1/37	0.12989	0.32151	0	0	7.46584	15.2383	FPGS	GO_Biological_Process_2021	ffar2_M6
glutathione biosynthetic process (GO:0006750)	1/11	0.051563	0.194407	0	0	20.9411	62.0891	GCLC	GO_Biological_Process_2021	ffar2_M1
glutathione metabolic process (GO:0006749)	1/43	0.187073	0.291177	0	0	4.97795	8.3443	GCLC	GO_Biological_Process_2021	ffar2_M1
glycerol biosynthetic process (GO:0006114)	1/5	0.024754	0.317551	0	0	50.2424	185.836	GOT1	GO_Biological_Process_2021	ffar2_M2
glycerol ether biosynthetic process (GO:0046504)	1/6	0.02846	0.191376	0	0	41.8926	149.107	GNPAT	GO_Biological_Process_2021	ffar2_M1
glycerol metabolic process (GO:0006071)	1/11	0.053658	0.317551	0	0	20.0909	58.7683	GOT1	GO_Biological_Process_2021	ffar2_M2
glycerolipid metabolic process (GO:0046486)	1/11	0.053658	0.317551	0	0	20.0909	58.7683	DGKG	GO_Biological_Process_2021	ffar2_M2
glycerophospholipid biosynthetic process (GO:0046474)	1/177	0.574896	0.59763	0	0	1.1799	0.653154	GNPAT	GO_Biological_Process_2021	ffar2_M1
glycerophospholipid biosynthetic process (GO:0046474)	1/177	0.449307	0.528527	0	0	1.70084	1.36076	CSNK2B	GO_Biological_Process_2021	ffar2_M3
glycerophospholipid biosynthetic process (GO:0046474)	1/177	0.408586	0.447198	0	0	1.93623	1.73303	MTMR14	GO_Biological_Process_2021	ffar2_M4
glycerophospholipid biosynthetic process (GO:0046474)	1/177	0.571082	0.612207	0	0	1.19252	0.668074	FIG4	GO_Biological_Process_2021	ffar2_M5
glycerophospholipid biosynthetic process (GO:0046474)	1/177	0.487239	0.554942	0	0	1.51635	1.09026	MTM1	GO_Biological_Process_2021	ffar2_M6
glycerophospholipid biosynthetic process (GO:0046474)	2/177	0.221729	0.417948	0	0	2.30029	3.46493	DGKG;SLC44A5	GO_Biological_Process_2021	ffar2_M2
glycerophospholipid biosynthetic process (GO:0046474)	2/177	0.127566	0.250826	0	0	3.32017	6.83664	INPP5F;AGPAT2	GO_Biological_Process_2021	ffar2_M7
glycerophospholipid catabolic process (GO:0046475)	1/28	0.093567	0.22934	0	0	10.6833	25.3096	INPP5F	GO_Biological_Process_2021	ffar2_M7
glycerophospholipid flippase activity (GO:0140333)	1/12	0.044095	0.206776	0	0	24.4644	76.3633	ATP8B2	GO_Molecular_Function_2021	ffar2_M6
glycerophospholipid metabolic process (GO:0006650)	1/80	0.26004	0.402539	0	0	3.3948	4.57252	PIGB	GO_Biological_Process_2021	ffar2_M6
glycine metabolic process (GO:0006544)	1/12	0.058393	0.317551	0	0	18.2635	51.8788	GCAT	GO_Biological_Process_2021	ffar2_M2
glycine metabolic process (GO:0006544)	1/12	0.03484	0.18188	0	0	31.2382	104.866	DLD	GO_Biological_Process_2021	ffar2_M4
glycogen biosynthetic process (GO:0005978)	1/13	0.060038	0.280847	0	0	17.6356	49.6052	PER2	GO_Biological_Process_2021	ffar2_M5
glycogen metabolic process (GO:0005977)	1/28	0.124891	0.299276	0	0	7.83215	16.2933	PER2	GO_Biological_Process_2021	ffar2_M5
glycolipid biosynthetic process (GO:0009247)	2/40	0.00987	0.259773	0	0	14.3381	66.2166	PIGB;ST8SIA1	GO_Biological_Process_2021	ffar2_M6
glycolipid metabolic process (GO:0006664)	1/52	0.221605	0.31311	0	0	4.09763	6.17455	STS	GO_Biological_Process_2021	ffar2_M1
glycolipid metabolic process (GO:0006664)	1/52	0.160304	0.318856	0	0	5.90671	10.8133	CERK	GO_Biological_Process_2021	ffar2_M3
glycolytic process (GO:0006096)	1/29	0.13538	0.354184	0	0	7.16883	14.3353	ENO3	GO_Biological_Process_2021	ffar2_M2
glycolytic process through glucose-6-phosphate (GO:0061620)	1/25	0.117846	0.354184	0	0	8.36532	17.8882	ENO3	GO_Biological_Process_2021	ffar2_M2
glycoprotein biosynthetic process (GO:0009101)	1/83	0.329802	0.396615	0	0	2.54454	2.82257	FAM20B	GO_Biological_Process_2021	ffar2_M1
glycoprotein biosynthetic process (GO:0009101)	1/83	0.217856	0.291542	0	0	4.17557	6.36324	DDOST	GO_Biological_Process_2021	ffar2_M4
glycoprotein biosynthetic process (GO:0009101)	1/83	0.268367	0.409096	0	0	3.27011	4.30149	ST8SIA1	GO_Biological_Process_2021	ffar2_M6
glycoprotein metabolic process (GO:0009100)	1/55	0.186913	0.362235	0	0	4.97272	8.33981	ST8SIA1	GO_Biological_Process_2021	ffar2_M6
glycosaminoglycan biosynthetic process (GO:0006024)	1/97	0.385772	0.497644	0	0	2.08375	1.98479	GPC5	GO_Biological_Process_2021	ffar2_M2
glycosaminoglycan biosynthetic process (GO:0006024)	1/97	0.278397	0.397398	0	0	3.13084	4.00343	PXYLP1	GO_Biological_Process_2021	ffar2_M3
glycosaminoglycan biosynthetic process (GO:0006024)	1/97	0.370583	0.458292	0	0	2.19515	2.17907	CHST3	GO_Biological_Process_2021	ffar2_M5
glycosaminoglycan catabolic process (GO:0006027)	1/56	0.245039	0.426187	0	0	3.64463	5.12558	GPC5	GO_Biological_Process_2021	ffar2_M2
glycosaminoglycan catabolic process (GO:0006027)	1/56	0.152676	0.237786	0	0	6.23386	11.7162	TGFB1	GO_Biological_Process_2021	ffar2_M4
glycosaminoglycan metabolic process (GO:0030203)	1/54	0.237412	0.426187	0	0	3.78254	5.43914	GPC5	GO_Biological_Process_2021	ffar2_M2
glycosaminoglycan metabolic process (GO:0030203)	1/54	0.165935	0.324733	0	0	5.68325	10.208	PXYLP1	GO_Biological_Process_2021	ffar2_M3
glycosphingolipid biosynthetic process (GO:0006688)	1/16	0.058363	0.279476	0	0	17.9369	50.9602	ST8SIA1	GO_Biological_Process_2021	ffar2_M6
glycosphingolipid metabolic process (GO:0006687)	1/47	0.202604	0.299185	0	0	4.54416	7.25477	STS	GO_Biological_Process_2021	ffar2_M1
glycosphingolipid metabolic process (GO:0006687)	1/47	0.146061	0.312743	0	0	6.55039	12.6012	CERK	GO_Biological_Process_2021	ffar2_M3
glycosphingolipid metabolic process (GO:0006687)	1/47	0.16204	0.339154	0	0	5.83989	10.6281	ST8SIA1	GO_Biological_Process_2021	ffar2_M6
Golgi cisterna (GO:0031985)	1/53	0.225351	0.517743	0	0	4.01862	5.98814	SORL1	GO_Cellular_Component_2021	ffar2_M1
Golgi cisterna (GO:0031985)	1/53	0.163124	0.430202	0	0	5.79283	10.5038	GOLPH3L	GO_Cellular_Component_2021	ffar2_M3
Golgi cisterna (GO:0031985)	1/53	0.145112	0.365982	0	0	6.5945	12.729	GOLGA5	GO_Cellular_Component_2021	ffar2_M4
Golgi lumen (GO:0005796)	1/100	0.394984	0.757943	0	0	2.0203	1.87668	GPC5	GO_Cellular_Component_2021	ffar2_M2
Golgi lumen (GO:0005796)	1/100	0.256339	0.407127	0	0	3.45559	4.70394	TGFB1	GO_Cellular_Component_2021	ffar2_M4
Golgi membrane (GO:0000139)	1/472	0.798674	0.834435	0	0	0.62607	0.140742	GOLPH3L	GO_Cellular_Component_2021	ffar2_M3
Golgi membrane (GO:0000139)	1/472	0.75614	0.785222	0	0	0.712717	0.199225	GOLGA5	GO_Cellular_Component_2021	ffar2_M4
Golgi membrane (GO:0000139)	1/472	0.833802	0.836969	0	0	0.558157	0.10145	ST8SIA1	GO_Cellular_Component_2021	ffar2_M6
Golgi membrane (GO:0000139)	1/472	0.81264	0.843114	0	0	0.598757	0.124222	TRIM23	GO_Cellular_Component_2021	ffar2_M7
Golgi membrane (GO:0000139)	2/472	0.665395	0.709766	0	0	0.879765	0.358394	SORL1;AP1M1	GO_Cellular_Component_2021	ffar2_M1
Golgi membrane (GO:0000139)	4/472	0.186765	0.424789	0	0	1.82559	3.06315	FIG4;PAQR3;SCAMP3;CHST3	GO_Cellular_Component_2021	ffar2_M5
Golgi organization (GO:0007030)	1/130	0.354445	0.455894	0	0	2.32605	2.41258	GOLPH3L	GO_Biological_Process_2021	ffar2_M3
Golgi organization (GO:0007030)	1/130	0.319762	0.371694	0	0	2.64796	3.01914	GOLGA5	GO_Biological_Process_2021	ffar2_M4
Golgi organization (GO:0007030)	1/130	0.387374	0.472407	0	0	2.07375	1.96667	ATP8B2	GO_Biological_Process_2021	ffar2_M6
Golgi stack (GO:0005795)	1/31	0.138664	0.517743	0	0	6.97333	13.7773	SORL1	GO_Cellular_Component_2021	ffar2_M1
Golgi stack (GO:0005795)	1/31	0.098867	0.39624	0	0	10.052	23.2602	GOLPH3L	GO_Cellular_Component_2021	ffar2_M3
Golgi stack (GO:0005795)	1/31	0.087579	0.317924	0	0	11.4431	27.8664	GOLGA5	GO_Cellular_Component_2021	ffar2_M4
Golgi to plasma membrane protein transport (GO:0043001)	1/30	0.095833	0.300718	0	0	10.3992	24.3876	GOLPH3L	GO_Biological_Process_2021	ffar2_M3
Golgi to plasma membrane protein transport (GO:0043001)	1/30	0.084875	0.198451	0	0	11.8383	29.2	VAMP2	GO_Biological_Process_2021	ffar2_M4
Golgi to plasma membrane transport (GO:0006893)	1/48	0.132358	0.221874	0	0	7.29787	14.7581	VAMP2	GO_Biological_Process_2021	ffar2_M4
Golgi to plasma membrane transport (GO:0006893)	2/48	0.011292	0.289438	0	0	13.3023	59.6429	GOLPH3L;CCDC93	GO_Biological_Process_2021	ffar2_M3
gonad development (GO:0008406)	1/51	0.225827	0.418775	0	0	4.0101	5.96697	IRX5	GO_Biological_Process_2021	ffar2_M2
GPI anchor biosynthetic process (GO:0006506)	1/32	0.113362	0.313689	0	0	8.67219	18.8808	PIGB	GO_Biological_Process_2021	ffar2_M6
GPI anchor metabolic process (GO:0006505)	1/28	0.099917	0.297372	0	0	9.95896	22.9396	PIGB	GO_Biological_Process_2021	ffar2_M6
G-quadruplex DNA binding (GO:0051880)	1/10	0.046986	0.19115	0	0	23.269	71.1542	BLM	GO_Molecular_Function_2021	ffar2_M1
G-quadruplex DNA binding (GO:0051880)	1/10	0.029118	0.138559	0	0	38.1839	135.034	NME2	GO_Molecular_Function_2021	ffar2_M4
G-quadruplex DNA unwinding (GO:0044806)	1/7	0.033125	0.191376	0	0	34.9088	118.951	BLM	GO_Biological_Process_2021	ffar2_M1
granulocyte chemotaxis (GO:0071621)	1/73	0.226176	0.346956	0	0	3.99718	5.94159	SRP54	GO_Biological_Process_2021	ffar2_M7
granulocyte differentiation (GO:0030851)	1/20	0.067752	0.203706	0	0	15.1876	40.8837	SRP54	GO_Biological_Process_2021	ffar2_M7
growth factor activity (GO:0008083)	1/87	0.35405	0.571538	0	0	2.32723	2.4164	FGF18	GO_Molecular_Function_2021	ffar2_M2
growth factor activity (GO:0008083)	1/87	0.279326	0.436208	0	0	3.11738	3.97583	NRG3	GO_Molecular_Function_2021	ffar2_M6
growth factor receptor binding (GO:0070851)	1/105	0.410035	0.634712	0	0	1.92269	1.7141	FGF18	GO_Molecular_Function_2021	ffar2_M2
growth factor receptor binding (GO:0070851)	1/105	0.326671	0.470436	0	0	2.57549	2.88147	ITGA5	GO_Molecular_Function_2021	ffar2_M6
growth factor receptor binding (GO:0070851)	1/105	0.308648	0.38674	0	0	2.76282	3.24784	IL6R	GO_Molecular_Function_2021	ffar2_M7
GTP binding (GO:0005525)	1/189	0.59896	0.687268	0	0	1.10392	0.565826	GNAI1	GO_Molecular_Function_2021	ffar2_M1
GTP binding (GO:0005525)	1/189	0.471238	0.563436	0	0	1.59131	1.19729	ARL8A	GO_Molecular_Function_2021	ffar2_M3
GTP binding (GO:0005525)	1/189	0.429372	0.561077	0	0	1.81154	1.53153	RAB11B	GO_Molecular_Function_2021	ffar2_M4
GTP binding (GO:0005525)	2/189	0.226414	0.397842	0	0	2.26761	3.36828	RHOT2;RND3	GO_Molecular_Function_2021	ffar2_M5
GTP binding (GO:0005525)	3/189	0.028645	0.141861	0	0	4.75301	16.8864	SRP54;TRIM23;GNL3	GO_Molecular_Function_2021	ffar2_M7
GTPase activator activity (GO:0005096)	1/336	0.817044	0.895696	0	0	0.589929	0.119203	SGSM1	GO_Molecular_Function_2021	ffar2_M2
GTPase activator activity (GO:0005096)	1/336	0.800787	0.85368	0	0	0.621467	0.138065	SIPA1	GO_Molecular_Function_2021	ffar2_M5
GTPase activator activity (GO:0005096)	1/336	0.720031	0.789265	0	0	0.790238	0.259562	MADD	GO_Molecular_Function_2021	ffar2_M6
GTPase activator activity (GO:0005096)	2/336	0.310781	0.430157	0	0	1.80553	2.11006	HPS4;EIF2B1	GO_Molecular_Function_2021	ffar2_M3
GTPase activity (GO:0003924)	1/216	0.648285	0.730162	0	0	0.963966	0.417807	GNAI1	GO_Molecular_Function_2021	ffar2_M1
GTPase activity (GO:0003924)	1/216	0.663307	0.839733	0	0	0.92483	0.379659	DNAJC27	GO_Molecular_Function_2021	ffar2_M2
GTPase activity (GO:0003924)	1/216	0.473551	0.606737	0	0	1.58188	1.18245	RAB11B	GO_Molecular_Function_2021	ffar2_M4
GTPase activity (GO:0003924)	2/216	0.163345	0.299466	0	0	2.83523	5.13712	SAR1A;ARL8A	GO_Molecular_Function_2021	ffar2_M3
GTPase activity (GO:0003924)	3/216	0.083702	0.271597	0	0	3.0147	7.47794	RHOT2;MTG1;RND3	GO_Molecular_Function_2021	ffar2_M5
GTPase activity (GO:0003924)	3/216	0.040107	0.164847	0	0	4.14484	13.3307	GNB2;SRP54;TRIM23	GO_Molecular_Function_2021	ffar2_M7
GTPase binding (GO:0051020)	1/201	0.636728	0.827014	0	0	0.994949	0.449133	SGSM1	GO_Molecular_Function_2021	ffar2_M2
GTPase binding (GO:0051020)	1/201	0.492308	0.576105	0	0	1.49492	1.05938	HPS4	GO_Molecular_Function_2021	ffar2_M3
GTPase binding (GO:0051020)	1/201	0.531853	0.659036	0	0	1.33277	0.841494	UNC13D	GO_Molecular_Function_2021	ffar2_M6
GTPase binding (GO:0051020)	2/201	0.118702	0.222549	0	0	3.48091	7.4183	GOLGA5;LSM2	GO_Molecular_Function_2021	ffar2_M4
GTPase binding (GO:0051020)	3/201	0.072567	0.206825	0	0	3.21049	8.42192	PEX5L;SH3BP4;SORL1	GO_Molecular_Function_2021	ffar2_M1
GTPase binding (GO:0051020)	3/201	0.033489	0.155825	0	0	4.46223	15.1561	PPP6R1;GNB2;BICD2	GO_Molecular_Function_2021	ffar2_M7
GTPase inhibitor activity (GO:0005095)	1/13	0.037689	0.138559	0	0	28.6336	93.8718	GPS2	GO_Molecular_Function_2021	ffar2_M4
GTPase regulator activity (GO:0030695)	1/233	0.67621	0.742586	0	0	0.892559	0.349216	SH3BP4	GO_Molecular_Function_2021	ffar2_M1
GTPase regulator activity (GO:0030695)	1/233	0.691108	0.839733	0	0	0.856322	0.316376	SGSM1	GO_Molecular_Function_2021	ffar2_M2
GTPase regulator activity (GO:0030695)	1/233	0.499623	0.630294	0	0	1.4647	1.01636	GPS2	GO_Molecular_Function_2021	ffar2_M4
GTPase regulator activity (GO:0030695)	1/233	0.672375	0.772917	0	0	0.9021	0.358079	SIPA1	GO_Molecular_Function_2021	ffar2_M5
guanyl ribonucleotide binding (GO:0032561)	1/214	0.644847	0.730162	0	0	0.973116	0.426947	GNAI1	GO_Molecular_Function_2021	ffar2_M1
guanyl ribonucleotide binding (GO:0032561)	1/214	0.514201	0.583336	0	0	1.40276	0.933034	ARL8A	GO_Molecular_Function_2021	ffar2_M3
guanyl ribonucleotide binding (GO:0032561)	2/214	0.13145	0.234323	0	0	3.26531	6.62575	NME2;RAB11B	GO_Molecular_Function_2021	ffar2_M4
guanyl ribonucleotide binding (GO:0032561)	2/214	0.270344	0.410522	0	0	1.99767	2.61307	RHOT2;RND3	GO_Molecular_Function_2021	ffar2_M5
guanyl ribonucleotide binding (GO:0032561)	3/214	0.039189	0.164847	0	0	4.18455	13.5553	SRP54;TRIM23;GNL3	GO_Molecular_Function_2021	ffar2_M7
guanyl-nucleotide exchange factor activity (GO:0005085)	1/149	0.429866	0.556872	0	0	1.80579	1.52459	MADD	GO_Molecular_Function_2021	ffar2_M6
guanyl-nucleotide exchange factor activity (GO:0005085)	2/149	0.089116	0.247167	0	0	4.1415	10.0134	HPS4;EIF2B1	GO_Molecular_Function_2021	ffar2_M3
H3 histone acetyltransferase activity (GO:0010484)	1/9	0.042388	0.19115	0	0	26.179	82.7489	MCM3AP	GO_Molecular_Function_2021	ffar2_M1
H3 histone acetyltransferase complex (GO:0070775)	1/9	0.033255	0.328183	0	0	33.6436	114.508	KAT7	GO_Cellular_Component_2021	ffar2_M6
H4 histone acetyltransferase complex (GO:1902562)	1/25	0.089701	0.328183	0	0	11.2055	27.0195	KAT14	GO_Cellular_Component_2021	ffar2_M6
H4/H2A histone acetyltransferase complex (GO:0043189)	1/19	0.068925	0.328183	0	0	14.9452	39.9744	RUVBL2	GO_Cellular_Component_2021	ffar2_M6
heart contraction (GO:0060047)	1/41	0.177502	0.31261	0	0	5.28324	9.13353	ATP1A2	GO_Biological_Process_2021	ffar2_M5
heart development (GO:0007507)	1/164	0.561954	0.632071	0	0	1.22309	0.704909	TBX5	GO_Biological_Process_2021	ffar2_M2
heart development (GO:0007507)	1/164	0.385227	0.426024	0	0	2.09203	1.99563	TGFB1	GO_Biological_Process_2021	ffar2_M4
heart development (GO:0007507)	1/164	0.438625	0.511162	0	0	1.75754	1.4484	CITED2	GO_Biological_Process_2021	ffar2_M7
heart development (GO:0007507)	2/164	0.183154	0.314435	0	0	2.62087	4.44873	MTHFD1;GLI2	GO_Biological_Process_2021	ffar2_M5
heart development (GO:0007507)	3/164	0.044483	0.191376	0	0	3.95572	12.3127	IFT122;MEGF8;PDLIM7	GO_Biological_Process_2021	ffar2_M1
heart morphogenesis (GO:0003007)	1/53	0.225351	0.315547	0	0	4.01862	5.98814	MEGF8	GO_Biological_Process_2021	ffar2_M1
hematopoietic progenitor cell differentiation (GO:0002244)	1/32	0.142804	0.258717	0	0	6.74805	13.1336	SFRP1	GO_Biological_Process_2021	ffar2_M1
hematopoietic progenitor cell differentiation (GO:0002244)	1/32	0.090275	0.198451	0	0	11.0734	26.6304	TGFB1	GO_Biological_Process_2021	ffar2_M4
hematopoietic stem cell differentiation (GO:0060218)	1/10	0.046986	0.191376	0	0	23.269	71.1542	SFRP1	GO_Biological_Process_2021	ffar2_M1
heme biosynthetic process (GO:0006783)	1/22	0.079371	0.279476	0	0	12.8082	32.4512	UROS	GO_Biological_Process_2021	ffar2_M6
hemopoiesis (GO:0030097)	1/94	0.242974	0.309518	0	0	3.67964	5.20596	TGFB1	GO_Biological_Process_2021	ffar2_M4
hemopoiesis (GO:0030097)	2/94	0.075027	0.203723	0	0	4.58187	11.8666	SFRP1;TIRAP	GO_Biological_Process_2021	ffar2_M1
hemostasis (GO:0007599)	1/7	0.023219	0.289438	0	0	50.3207	189.346	HPS4	GO_Biological_Process_2021	ffar2_M3
heparan sulfate proteoglycan biosynthetic process (GO:0015012)	1/19	0.068925	0.279476	0	0	14.9452	39.9744	HS6ST3	GO_Biological_Process_2021	ffar2_M6
heparan sulfate proteoglycan biosynthetic process, enzymatic modification (GO:0015015)	1/6	0.022293	0.259773	0	0	53.8378	204.772	HS6ST3	GO_Biological_Process_2021	ffar2_M6
heparan sulfate proteoglycan metabolic process (GO:0030201)	1/21	0.075902	0.279476	0	0	13.4493	34.6765	HS6ST3	GO_Biological_Process_2021	ffar2_M6
heparan sulfate sulfotransferase activity (GO:0034483)	1/15	0.054816	0.206776	0	0	19.2191	55.8081	HS6ST3	GO_Molecular_Function_2021	ffar2_M6
hepaticobiliary system development (GO:0061008)	1/20	0.067752	0.203706	0	0	15.1876	40.8837	CITED2	GO_Biological_Process_2021	ffar2_M7
heterochromatin assembly (GO:0031507)	1/24	0.109118	0.230636	0	0	9.09886	20.1569	SIRT1	GO_Biological_Process_2021	ffar2_M1
heterochromatin organization (GO:0070828)	1/14	0.065163	0.19549	0	0	16.1061	43.9834	SIRT1	GO_Biological_Process_2021	ffar2_M1
heterocycle biosynthetic process (GO:0018130)	1/15	0.069654	0.199317	0	0	14.9549	39.8431	MOCOS	GO_Biological_Process_2021	ffar2_M1
heterotrimeric G-protein complex (GO:0005834)	1/33	0.146926	0.517743	0	0	6.53684	12.5366	GNAI1	GO_Cellular_Component_2021	ffar2_M1
heterotrimeric G-protein complex (GO:0005834)	1/33	0.116692	0.342029	0	0	8.40076	18.0466	GNG7	GO_Cellular_Component_2021	ffar2_M6
heterotrimeric G-protein complex (GO:0005834)	1/33	0.109342	0.287842	0	0	9.01178	19.9455	GNB2	GO_Cellular_Component_2021	ffar2_M7
heterotypic cell-cell adhesion (GO:0034113)	1/30	0.106664	0.308279	0	0	9.2712	20.7496	ITGA5	GO_Biological_Process_2021	ffar2_M6
hexosaminidase activity (GO:0015929)	1/12	0.056118	0.205003	0	0	19.0364	54.8303	HEXD	GO_Molecular_Function_2021	ffar2_M1
hexose biosynthetic process (GO:0019319)	1/44	0.12202	0.215908	0	0	7.97835	16.783	AKR1B1	GO_Biological_Process_2021	ffar2_M4
hexose biosynthetic process (GO:0019319)	1/44	0.189192	0.316255	0	0	4.9139	8.18163	PER2	GO_Biological_Process_2021	ffar2_M5
hexose biosynthetic process (GO:0019319)	2/44	0.020429	0.317551	0	0	9.64917	37.5428	GOT1;ENO3	GO_Biological_Process_2021	ffar2_M2
hexose metabolic process (GO:0019318)	1/41	0.128656	0.306083	0	0	7.53523	15.4519	FPGT	GO_Biological_Process_2021	ffar2_M3
hexosyltransferase activity (GO:0016758)	1/119	0.36136	0.487879	0	0	2.26832	2.30888	PIGB	GO_Molecular_Function_2021	ffar2_M6
hexosyltransferase activity (GO:0016758)	1/119	0.341946	0.41838	0	0	2.43331	2.61119	ALG12	GO_Molecular_Function_2021	ffar2_M7
hippo signaling (GO:0035329)	1/26	0.117661	0.240054	0	0	8.37011	17.9116	TEAD4	GO_Biological_Process_2021	ffar2_M1
hippo signaling (GO:0035329)	1/26	0.083598	0.289438	0	0	12.0655	29.9432	NPHP4	GO_Biological_Process_2021	ffar2_M3
His-Purkinje system development (GO:0003164)	1/5	0.024754	0.317551	0	0	50.2424	185.836	TBX5	GO_Biological_Process_2021	ffar2_M2
histone acetylation (GO:0016573)	3/71	0.002411	0.241082	0	0	12.1673	73.3418	RUVBL2;KAT7;KAT14	GO_Biological_Process_2021	ffar2_M6
histone acetyltransferase activity (GO:0004402)	1/31	0.138664	0.269791	0	0	6.97333	13.7773	MCM3AP	GO_Molecular_Function_2021	ffar2_M1
histone acetyltransferase activity (GO:0004402)	2/31	0.006014	0.206776	0	0	18.7964	96.12	KAT7;KAT14	GO_Molecular_Function_2021	ffar2_M6
histone acetyltransferase binding (GO:0035035)	1/21	0.071018	0.188399	0	0	14.4275	38.1583	CITED2	GO_Molecular_Function_2021	ffar2_M7
histone arginine methylation (GO:0034969)	1/9	0.042388	0.191376	0	0	26.179	82.7489	PRMT1	GO_Biological_Process_2021	ffar2_M1
histone deacetylase activity (GO:0004407)	1/19	0.087403	0.223501	0	0	11.6292	28.3431	SIRT1	GO_Molecular_Function_2021	ffar2_M1
histone deacetylase binding (GO:0042826)	1/93	0.36142	0.462102	0	0	2.26682	2.30697	SMG5	GO_Molecular_Function_2021	ffar2_M1
histone deacetylation (GO:0016575)	1/47	0.202604	0.299185	0	0	4.54416	7.25477	SIRT1	GO_Biological_Process_2021	ffar2_M1
histone deacetylation (GO:0016575)	1/47	0.146061	0.312743	0	0	6.55039	12.6012	RBM14	GO_Biological_Process_2021	ffar2_M3
histone deacetylation (GO:0016575)	1/47	0.200717	0.328559	0	0	4.59274	7.3753	PER2	GO_Biological_Process_2021	ffar2_M5
histone demethylase activity (GO:0032452)	1/28	0.099917	0.219049	0	0	9.95896	22.9396	KDM5B	GO_Molecular_Function_2021	ffar2_M6
histone demethylase activity (H3-K4 specific) (GO:0032453)	1/9	0.033255	0.206776	0	0	33.6436	114.508	KDM5B	GO_Molecular_Function_2021	ffar2_M6
histone demethylase activity (H3-trimethyl-K4 specific) (GO:0034647)	1/5	0.018612	0.206776	0	0	67.3007	268.124	KDM5B	GO_Molecular_Function_2021	ffar2_M6
histone exchange (GO:0043486)	1/38	0.124847	0.249911	0	0	7.79201	16.2126	ANP32E	GO_Biological_Process_2021	ffar2_M7
histone H2A acetylation (GO:0043968)	1/16	0.058363	0.279476	0	0	17.9369	50.9602	RUVBL2	GO_Biological_Process_2021	ffar2_M6
histone H2A monoubiquitination (GO:0035518)	1/17	0.049003	0.183743	0	0	21.4709	64.7537	PCGF6	GO_Biological_Process_2021	ffar2_M4
histone H2A-K119 monoubiquitination (GO:0036353)	1/8	0.023362	0.18148	0	0	49.0985	184.446	PCGF6	GO_Biological_Process_2021	ffar2_M4
histone H3 acetylation (GO:0043966)	2/42	0.010843	0.259773	0	0	13.6199	61.6195	KAT7;KAT14	GO_Biological_Process_2021	ffar2_M6
histone H3 deacetylation (GO:0070932)	1/15	0.069654	0.199317	0	0	14.9549	39.8431	SIRT1	GO_Biological_Process_2021	ffar2_M1
histone H3 deacetylation (GO:0070932)	1/15	0.068952	0.280847	0	0	15.1147	40.422	PER2	GO_Biological_Process_2021	ffar2_M5
histone H3-K14 acetylation (GO:0044154)	1/7	0.02596	0.259773	0	0	44.8626	163.802	KAT7	GO_Biological_Process_2021	ffar2_M6
histone H3-K4 demethylation (GO:0034720)	1/8	0.029614	0.259773	0	0	38.4517	135.331	KDM5B	GO_Biological_Process_2021	ffar2_M6
histone H4 acetylation (GO:0043967)	2/48	0.014002	0.259773	0	0	11.8398	50.5391	RUVBL2;KAT7	GO_Biological_Process_2021	ffar2_M6
histone H4-K12 acetylation (GO:0043983)	1/6	0.022293	0.259773	0	0	53.8378	204.772	KAT7	GO_Biological_Process_2021	ffar2_M6
histone H4-K16 acetylation (GO:0043984)	1/19	0.068925	0.279476	0	0	14.9452	39.9744	KAT7	GO_Biological_Process_2021	ffar2_M6
histone H4-K5 acetylation (GO:0043981)	1/15	0.054816	0.279476	0	0	19.2191	55.8081	KAT7	GO_Biological_Process_2021	ffar2_M6
histone H4-K8 acetylation (GO:0043982)	1/15	0.054816	0.279476	0	0	19.2191	55.8081	KAT7	GO_Biological_Process_2021	ffar2_M6
histone lysine demethylation (GO:0070076)	1/26	0.093119	0.294281	0	0	10.7568	25.5352	KDM5B	GO_Biological_Process_2021	ffar2_M6
histone methylation (GO:0016571)	1/26	0.117661	0.240054	0	0	8.37011	17.9116	PRMT1	GO_Biological_Process_2021	ffar2_M1
histone methyltransferase activity (GO:0042054)	1/32	0.142804	0.271936	0	0	6.74805	13.1336	PRMT1	GO_Molecular_Function_2021	ffar2_M1
histone methyltransferase activity (GO:0042054)	1/32	0.090275	0.189808	0	0	11.0734	26.6304	EED	GO_Molecular_Function_2021	ffar2_M4
histone modification (GO:0016570)	1/114	0.436199	0.537201	0	0	1.76875	1.46746	PHC1	GO_Biological_Process_2021	ffar2_M2
histone modification (GO:0016570)	1/114	0.318614	0.426381	0	0	2.65755	3.03963	RBM14	GO_Biological_Process_2021	ffar2_M3
histone modification (GO:0016570)	1/114	0.349178	0.45197	0	0	2.36929	2.4929	RUVBL2	GO_Biological_Process_2021	ffar2_M6
histone modification (GO:0016570)	2/114	0.104078	0.228022	0	0	3.75988	8.50717	PRMT1;SIRT1	GO_Biological_Process_2021	ffar2_M1
histone ubiquitination (GO:0016574)	1/21	0.09996	0.338325	0	0	10.0404	23.1229	PHC1	GO_Biological_Process_2021	ffar2_M2
histone-arginine N-methyltransferase activity (GO:0008469)	1/7	0.033125	0.182712	0	0	34.9088	118.951	PRMT1	GO_Molecular_Function_2021	ffar2_M1
histone-lysine N-methyltransferase activity (GO:0018024)	1/45	0.124616	0.227078	0	0	7.79663	16.2366	EED	GO_Molecular_Function_2021	ffar2_M4
homophilic cell adhesion via plasma membrane adhesion molecules (GO:0007156)	1/60	0.251078	0.338552	0	0	3.54059	4.89306	IGSF11	GO_Biological_Process_2021	ffar2_M1
homotypic cell-cell adhesion (GO:0034109)	1/44	0.190984	0.292772	0	0	4.86193	8.04925	STXBP1	GO_Biological_Process_2021	ffar2_M1
hormone transport (GO:0009914)	1/9	0.044119	0.317551	0	0	25.1162	78.3842	CRYM	GO_Biological_Process_2021	ffar2_M2
Hrd1p ubiquitin ligase complex (GO:0000836)	1/10	0.036881	0.328183	0	0	29.9039	98.6843	RHBDD2	GO_Cellular_Component_2021	ffar2_M6
Hrd1p ubiquitin ligase ERAD-L complex (GO:0000839)	1/9	0.033255	0.328183	0	0	33.6436	114.508	RHBDD2	GO_Cellular_Component_2021	ffar2_M6
Hsp90 protein binding (GO:0051879)	1/35	0.123316	0.2556	0	0	7.9058	16.5469	STIP1	GO_Molecular_Function_2021	ffar2_M6
hyaluronan catabolic process (GO:0030214)	1/18	0.05181	0.183743	0	0	20.2069	59.8157	TGFB1	GO_Biological_Process_2021	ffar2_M4
hyaluronan metabolic process (GO:0030212)	1/23	0.065728	0.192058	0	0	15.6105	42.4954	TGFB1	GO_Biological_Process_2021	ffar2_M4
hyaluronic acid binding (GO:0005540)	1/11	0.040495	0.206776	0	0	26.9122	86.296	CHODL	GO_Molecular_Function_2021	ffar2_M6
hydrogen peroxide catabolic process (GO:0042744)	1/21	0.095196	0.292257	0	0	10.5771	24.8754	GPX3	GO_Biological_Process_2021	ffar2_M5
hydrogen peroxide metabolic process (GO:0042743)	1/29	0.129054	0.299276	0	0	7.55205	15.463	GPX3	GO_Biological_Process_2021	ffar2_M5
hydrolase activity, acting on carbon-nitrogen (but not peptide) bonds, in linear amides (GO:0016811)	1/57	0.240157	0.358235	0	0	3.73083	5.32188	SIRT1	GO_Molecular_Function_2021	ffar2_M1
hydrolase activity, acting on carbon-nitrogen (but not peptide) bonds, in linear amidines (GO:0016813)	1/11	0.051039	0.271597	0	0	21.1649	62.9691	DDAH1	GO_Molecular_Function_2021	ffar2_M5
hydrolase activity, hydrolyzing O-glycosyl compounds (GO:0004553)	1/37	0.163215	0.283645	0	0	5.80936	10.5305	HEXD	GO_Molecular_Function_2021	ffar2_M1
hydro-lyase activity (GO:0016836)	1/55	0.241235	0.469992	0	0	3.71231	5.27884	ENO3	GO_Molecular_Function_2021	ffar2_M2
hydro-lyase activity (GO:0016836)	1/55	0.230664	0.3996	0	0	3.91076	5.73628	CA2	GO_Molecular_Function_2021	ffar2_M5
hydro-lyase activity (GO:0016836)	1/55	0.186913	0.338224	0	0	4.97272	8.33981	UROS	GO_Molecular_Function_2021	ffar2_M6
imitative learning (GO:0098596)	1/6	0.022293	0.259773	0	0	53.8378	204.772	CNTNAP2	GO_Biological_Process_2021	ffar2_M6
immune response-activating cell surface receptor signaling pathway (GO:0002429)	1/24	0.07742	0.289438	0	0	13.1159	33.5573	SLA2	GO_Biological_Process_2021	ffar2_M3
import into cell (GO:0098657)	1/41	0.177502	0.31261	0	0	5.28324	9.13353	ATP1A2	GO_Biological_Process_2021	ffar2_M5
import into nucleus (GO:0051170)	1/77	0.310092	0.381126	0	0	2.74626	3.21556	GEMIN5	GO_Biological_Process_2021	ffar2_M1
import into nucleus (GO:0051170)	1/77	0.25162	0.396877	0	0	3.52934	4.86991	CSE1L	GO_Biological_Process_2021	ffar2_M6
inflammatory response (GO:0006954)	1/230	0.555618	0.608213	0	0	1.24682	0.732724	PJA2	GO_Biological_Process_2021	ffar2_M7
inflammatory response (GO:0006954)	2/230	0.147549	0.233222	0	0	3.0337	5.80529	TGFB1;KLRG1	GO_Biological_Process_2021	ffar2_M4
inhibitory extracellular ligand-gated ion channel activity (GO:0005237)	1/14	0.067791	0.288555	0	0	15.4522	41.587	GABRE	GO_Molecular_Function_2021	ffar2_M2
innate immune response (GO:0045087)	1/302	0.765164	0.78917	0	0	0.692868	0.185456	TRIM25	GO_Biological_Process_2021	ffar2_M5
innate immune response (GO:0045087)	2/302	0.285379	0.389016	0	0	1.92451	2.41322	IFIH1;PJA2	GO_Biological_Process_2021	ffar2_M7
innate immune response activating cell surface receptor signaling pathway (GO:0002220)	1/119	0.36136	0.460919	0	0	2.26832	2.30888	PSMA6	GO_Biological_Process_2021	ffar2_M6
inner ear morphogenesis (GO:0042472)	1/24	0.108043	0.299276	0	0	9.19612	20.4635	EPHB2	GO_Biological_Process_2021	ffar2_M5
inner mitochondrial membrane organization (GO:0007007)	2/49	0.022717	0.280847	0	0	9.08625	34.3881	ATP5PD;ATP5F1D	GO_Biological_Process_2021	ffar2_M5
Ino80 complex (GO:0031011)	1/14	0.04053	0.193114	0	0	26.4297	84.726	NFRKB	GO_Cellular_Component_2021	ffar2_M4
Ino80 complex (GO:0031011)	1/14	0.051255	0.328183	0	0	20.6985	61.4941	RUVBL2	GO_Cellular_Component_2021	ffar2_M6
INO80-type complex (GO:0097346)	1/24	0.068487	0.277373	0	0	14.931	40.0318	NFRKB	GO_Cellular_Component_2021	ffar2_M4
INO80-type complex (GO:0097346)	1/24	0.086271	0.328183	0	0	11.6933	28.6517	RUVBL2	GO_Cellular_Component_2021	ffar2_M6
INO80-type complex (GO:0097346)	1/24	0.080749	0.279255	0	0	12.5438	31.5654	ANP32E	GO_Cellular_Component_2021	ffar2_M7
inorganic anion transmembrane transport (GO:0098661)	1/65	0.268935	0.351031	0	0	3.26316	4.28545	SLC25A30	GO_Biological_Process_2021	ffar2_M1
inorganic anion transmembrane transport (GO:0098661)	1/65	0.278439	0.449215	0	0	3.13068	4.00275	GABRE	GO_Biological_Process_2021	ffar2_M2
inorganic anion transmembrane transporter activity (GO:0015103)	1/29	0.130322	0.256349	0	0	7.47218	15.2264	SLC25A30	GO_Molecular_Function_2021	ffar2_M1
inorganic anion transport (GO:0015698)	1/54	0.229079	0.319565	0	0	3.9426	5.81017	SLC25A30	GO_Biological_Process_2021	ffar2_M1
inorganic anion transport (GO:0015698)	2/54	0.027225	0.280847	0	0	8.2105	29.5876	SLC13A4;CLCN4	GO_Biological_Process_2021	ffar2_M5
inorganic cation import across plasma membrane (GO:0098659)	1/77	0.307413	0.411797	0	0	2.77562	3.27402	ATP1A2	GO_Biological_Process_2021	ffar2_M5
inorganic cation transmembrane transport (GO:0098662)	1/274	0.734852	0.740826	0	0	0.756931	0.2332	TRPM3	GO_Biological_Process_2021	ffar2_M1
inorganic cation transmembrane transport (GO:0098662)	2/274	0.374686	0.460479	0	0	1.55226	1.5238	ATP1A2;ATP6V1F	GO_Biological_Process_2021	ffar2_M5
inorganic cation transmembrane transporter activity (GO:0022890)	1/51	0.217841	0.336151	0	0	4.17979	6.36996	TRPM3	GO_Molecular_Function_2021	ffar2_M1
inorganic cation transmembrane transporter activity (GO:0022890)	1/51	0.215832	0.397842	0	0	4.22447	6.4772	ATP6V1F	GO_Molecular_Function_2021	ffar2_M5
inositol 1,3,4,5 tetrakisphosphate binding (GO:0043533)	1/5	0.023528	0.252031	0	0	52.9282	198.458	ASTN2	GO_Molecular_Function_2021	ffar2_M5
inositol hexakisphosphate kinase activity (GO:0000828)	1/8	0.037767	0.182712	0	0	29.9203	98.0282	ITPKC	GO_Molecular_Function_2021	ffar2_M1
inositol lipid-mediated signaling (GO:0048017)	1/51	0.163925	0.282176	0	0	5.76232	10.4203	INPP5F	GO_Biological_Process_2021	ffar2_M7
inositol phosphate biosynthetic process (GO:0032958)	1/11	0.051563	0.194407	0	0	20.9411	62.0891	ITPKC	GO_Biological_Process_2021	ffar2_M1
inositol phosphate metabolic process (GO:0043647)	1/48	0.20644	0.302743	0	0	4.44726	7.01663	ITPKC	GO_Biological_Process_2021	ffar2_M1
insulin receptor signaling pathway (GO:0008286)	1/73	0.294045	0.404184	0	0	2.93041	3.58688	ATP6V1F	GO_Biological_Process_2021	ffar2_M5
insulin secretion (GO:0030073)	1/20	0.057402	0.183743	0	0	18.078	51.6613	RAB11B	GO_Biological_Process_2021	ffar2_M4
insulin secretion involved in cellular response to glucose stimulus (GO:0035773)	1/7	0.020471	0.18148	0	0	57.2845	222.765	RAB11B	GO_Biological_Process_2021	ffar2_M4
integral component of endoplasmic reticulum membrane (GO:0030176)	1/142	0.510469	0.862935	0	0	1.4155	0.951821	UBXN8	GO_Cellular_Component_2021	ffar2_M2
integral component of endoplasmic reticulum membrane (GO:0030176)	1/142	0.414561	0.653575	0	0	1.89611	1.66959	RHBDD2	GO_Cellular_Component_2021	ffar2_M6
integral component of endoplasmic reticulum membrane (GO:0030176)	2/142	0.148769	0.517743	0	0	3.00365	5.72304	BCAP31;BNIP1	GO_Cellular_Component_2021	ffar2_M1
integral component of Golgi membrane (GO:0030173)	1/55	0.175599	0.323883	0	0	5.33441	9.27947	RER1	GO_Cellular_Component_2021	ffar2_M7
integral component of lumenal side of endoplasmic reticulum membrane (GO:0071556)	1/28	0.126122	0.517743	0	0	7.74932	16.045	BCAP31	GO_Cellular_Component_2021	ffar2_M1
integral component of mitochondrial inner membrane (GO:0031305)	1/51	0.217841	0.517743	0	0	4.17979	6.36996	L2HGDH	GO_Cellular_Component_2021	ffar2_M1
integral component of mitochondrial inner membrane (GO:0031305)	1/51	0.157474	0.430202	0	0	6.02515	11.1374	MPC2	GO_Cellular_Component_2021	ffar2_M3
integral component of mitochondrial membrane (GO:0032592)	1/66	0.272456	0.517743	0	0	3.21279	4.17753	L2HGDH	GO_Cellular_Component_2021	ffar2_M1
integral component of mitochondrial membrane (GO:0032592)	1/66	0.19895	0.435203	0	0	4.63124	7.47806	MPC2	GO_Cellular_Component_2021	ffar2_M3
integral component of mitochondrial membrane (GO:0032592)	1/66	0.270035	0.433027	0	0	3.24714	4.25116	RHOT2	GO_Cellular_Component_2021	ffar2_M5
integral component of mitochondrial membrane (GO:0032592)	1/66	0.206881	0.357732	0	0	4.42921	6.97871	GDAP1	GO_Cellular_Component_2021	ffar2_M7
integral component of mitochondrial outer membrane (GO:0031307)	1/22	0.099499	0.337288	0	0	10.073	23.2444	RHOT2	GO_Cellular_Component_2021	ffar2_M5
integral component of mitochondrial outer membrane (GO:0031307)	1/22	0.074272	0.279255	0	0	13.7398	35.7237	GDAP1	GO_Cellular_Component_2021	ffar2_M7
integral component of organelle membrane (GO:0031301)	1/214	0.644847	0.705301	0	0	0.973116	0.426947	BNIP1	GO_Cellular_Component_2021	ffar2_M1
integral component of organelle membrane (GO:0031301)	1/214	0.659877	0.900986	0	0	0.933608	0.388102	UBXN8	GO_Cellular_Component_2021	ffar2_M2
integral component of organelle membrane (GO:0031301)	1/214	0.554397	0.713974	0	0	1.2506	0.737698	RHBDD2	GO_Cellular_Component_2021	ffar2_M6
integral component of organelle membrane (GO:0031301)	1/214	0.529681	0.646522	0	0	1.34157	0.85254	RER1	GO_Cellular_Component_2021	ffar2_M7
integral component of plasma membrane (GO:0005887)	2/1454	0.960428	0.960428	0	0	0.39163	0.015812	TMEM266;GRIK1	GO_Cellular_Component_2021	ffar2_M3
integral component of plasma membrane (GO:0005887)	2/1454	0.934781	0.934781	0	0	0.446788	0.030133	PLXNA2;VAMP2	GO_Cellular_Component_2021	ffar2_M4
integral component of plasma membrane (GO:0005887)	3/1454	0.89216	0.90304	0	0	0.57024	0.06507	CHRNE;CD226;IL6R	GO_Cellular_Component_2021	ffar2_M7
integral component of plasma membrane (GO:0005887)	5/1454	0.82926	0.851795	0	0	0.707614	0.132481	GPR176;SLC13A4;CLCN4;ATP1A2;EPHB2	GO_Cellular_Component_2021	ffar2_M5
integral component of plasma membrane (GO:0005887)	5/1454	0.644136	0.741243	0	0	0.910776	0.4006	ALK;CNTNAP2;NRG3;ATP8B2;PTPRO	GO_Cellular_Component_2021	ffar2_M6
integral component of plasma membrane (GO:0005887)	6/1454	0.743188	0.928357	0	0	0.813389	0.241419	PCDHGA8;GRM8;PCDHGA1;ACKR4;GRIK2;GABRE	GO_Cellular_Component_2021	ffar2_M2
integral component of plasma membrane (GO:0005887)	7/1454	0.55307	0.638157	0	0	1.00323	0.594185	BCAP31;GABBR1;SIGLEC9;CAV3;EPHB1;SORL1;TRPM3	GO_Cellular_Component_2021	ffar2_M1
integrin-mediated signaling pathway (GO:0007229)	1/75	0.199075	0.274482	0	0	4.62884	7.47129	NME2	GO_Biological_Process_2021	ffar2_M4
integrin-mediated signaling pathway (GO:0007229)	1/75	0.245954	0.396166	0	0	3.62509	5.0846	ITGA5	GO_Biological_Process_2021	ffar2_M6
interferon-gamma-mediated signaling pathway (GO:0060333)	1/68	0.276977	0.399515	0	0	3.14989	4.0439	TRIM25	GO_Biological_Process_2021	ffar2_M5
interleukin-1-mediated signaling pathway (GO:0070498)	1/94	0.298116	0.41405	0	0	2.88172	3.48767	PSMA6	GO_Biological_Process_2021	ffar2_M6
interleukin-6 receptor binding (GO:0005138)	1/7	0.024248	0.141861	0	0	48.1256	179	IL6R	GO_Molecular_Function_2021	ffar2_M7
interleukin-6-mediated signaling pathway (GO:0070102)	1/18	0.061185	0.199961	0	0	16.9761	47.4287	IL6R	GO_Biological_Process_2021	ffar2_M7
intermediate filament cytoskeleton (GO:0045111)	1/84	0.255564	0.389619	0	0	3.46551	4.72793	PJA2	GO_Cellular_Component_2021	ffar2_M7
intermediate filament organization (GO:0045109)	1/18	0.065418	0.279476	0	0	15.8251	43.1546	MTM1	GO_Biological_Process_2021	ffar2_M6
internal peptidyl-lysine acetylation (GO:0018393)	2/28	0.004924	0.259773	0	0	20.9684	111.418	RUVBL2;KAT7	GO_Biological_Process_2021	ffar2_M6
internal protein amino acid acetylation (GO:0006475)	1/8	0.029614	0.259773	0	0	38.4517	135.331	KAT7	GO_Biological_Process_2021	ffar2_M6
intracellular lipid transport (GO:0032365)	1/21	0.095196	0.292257	0	0	10.5771	24.8754	SGPP1	GO_Biological_Process_2021	ffar2_M5
intracellular membrane-bounded organelle (GO:0043231)	17/5192	0.987699	0.987699	0	0	0.582795	0.007214	ZNF155;RIC3;CASZ1;ZNF483;PARM1;PHC1;GOT1;IRX5;BCL11A;TBX5;ZPBP;KLHL31;CAND2;SH3RF2;PARD6B;ASB10;TP53INP1	GO_Cellular_Component_2021	ffar2_M2
intracellular membrane-bounded organelle (GO:0043231)	19/5192	0.371168	0.604226	0	0	1.12942	1.11937	RBM14;STRADA;TESC;TEX10;SLA2;DDX19B;S100A16;MPC2;ZNF649;CSNK2B;ZNF317;TFAM;DROSHA;HNRNPH2;NPHP4;PFN1;MAP2K7;CCDC93;NELFE	GO_Cellular_Component_2021	ffar2_M3
intracellular membrane-bounded organelle (GO:0043231)	21/5192	0.835414	0.851795	0	0	0.8086	0.145408	EVC2;TIA1;NIPSNAP3A;STYX;CLTB;CWC25;GABPB1;RND3;ZFHX4;SCAMP3;GLI2;FIG4;PER2;CTTN;EIF6;MCRIP1;FLOT2;RPRD1B;HACL1;LMCD1;CLUAP1	GO_Cellular_Component_2021	ffar2_M5
intracellular membrane-bounded organelle (GO:0043231)	21/5192	0.385521	0.642535	0	0	1.10959	1.05761	PHLPP2;KDM5B;CSE1L;DYNLL1;SMC4;UNC13D;MED12;PSMA6;STIP1;ZFP30;GBX1;RUVBL2;ZNF549;ZNF569;CASP2;KAT7;SRFBP1;ANP32B;DCPS;KAT14;VGLL3	GO_Cellular_Component_2021	ffar2_M6
intracellular membrane-bounded organelle (GO:0043231)	24/5192	0.009506	0.135164	0	0	1.96015	9.12623	PCGF6;TGFB1;CAVIN1;EED;SS18L1;SGTA;NME2;CGAS;GPS2;MED16;DDOST;LSM2;SERTAD3;GOLGA5;STK35;CARD19;SNIP1;ZSCAN26;ZNF623;NFRKB;DLD;NOP53;VAMP2;KLRG1	GO_Cellular_Component_2021	ffar2_M4
intracellular membrane-bounded organelle (GO:0043231)	25/5192	0.045231	0.248563	0	0	1.58732	4.9143	LTV1;SF3B3;CITED2;POGK;TCF7;SRP54;ZBTB5;CARF;ZFP14;INPP5F;PPP6R1;RIOK2;KHNYN;TET1;AARSD1;PGD;ZNF14;HDHD3;GDAP1;GCNA;GNL3;RCAN3;ANP32E;CUTC;SLC25A6	GO_Cellular_Component_2021	ffar2_M7
intracellular membrane-bounded organelle (GO:0043231)	27/5192	0.350454	0.517743	0	0	1.11664	1.17082	ZNF573;BLM;RPP30;ZNF490;LDB2;SMG5;PPM1F;STS;BNIP1;SCAND1;AP1M1;TEAD4;MBD6;CAV3;PRMT1;RPL22;RRP1B;SIRT1;SUPV3L1;ITPKC;MCM3AP;DDX39A;TIMELESS;PPT1;CDK10;MEGF8;DTL	GO_Cellular_Component_2021	ffar2_M1
intracellular non-membrane-bounded organelle (GO:0043232)	10/1158	0.050967	0.360943	0	0	1.89976	5.65478	BCAP31;EPB41L4B;BLM;MBD6;LDB2;URB1;RRP1B;CEP85;SIRT1;DTL	GO_Cellular_Component_2021	ffar2_M1
intracellular non-membrane-bounded organelle (GO:0043232)	3/1158	0.934084	0.975293	0	0	0.501941	0.034227	CDCA2;FGF18;UBXN8	GO_Cellular_Component_2021	ffar2_M2
intracellular non-membrane-bounded organelle (GO:0043232)	3/1158	0.752834	0.810744	0	0	0.762094	0.216366	S100A16;DNAJC21;NOL7	GO_Cellular_Component_2021	ffar2_M3
intracellular non-membrane-bounded organelle (GO:0043232)	3/1158	0.67184	0.713302	0	0	0.871336	0.346561	NOM1;RPS19BP1;NOP53	GO_Cellular_Component_2021	ffar2_M4
intracellular non-membrane-bounded organelle (GO:0043232)	4/1158	0.637997	0.741243	0	0	0.916396	0.411849	RPS14;DHX37;KAT7;ANP32B	GO_Cellular_Component_2021	ffar2_M6
intracellular non-membrane-bounded organelle (GO:0043232)	6/1158	0.218336	0.369835	0	0	1.52816	2.32543	SF3B3;SRP54;HDHD3;CUTC;GNL3;RPS23	GO_Cellular_Component_2021	ffar2_M7
intracellular non-membrane-bounded organelle (GO:0043232)	8/1158	0.18449	0.424789	0	0	1.49965	2.53465	FIG4;CTTN;EIF6;KRR1;MEAK7;PLIN3;RND3;GLI2	GO_Cellular_Component_2021	ffar2_M5
intracellular organelle lumen (GO:0070013)	2/848	0.782856	0.830302	0	0	0.694199	0.169944	CSNK2B;TFAM	GO_Cellular_Component_2021	ffar2_M3
intracellular organelle lumen (GO:0070013)	2/848	0.832892	0.836969	0	0	0.617863	0.112977	FPGS;CALU	GO_Cellular_Component_2021	ffar2_M6
intracellular organelle lumen (GO:0070013)	2/848	0.802997	0.843114	0	0	0.663468	0.145568	HMGCL;COQ5	GO_Cellular_Component_2021	ffar2_M7
intracellular organelle lumen (GO:0070013)	3/848	0.779042	0.801955	0	0	0.727582	0.18167	SUPV3L1;STS;UGGT1	GO_Cellular_Component_2021	ffar2_M1
intracellular organelle lumen (GO:0070013)	4/848	0.617445	0.880108	0	0	0.940758	0.453601	NADK2;BDH1;GPC5;PPM1K	GO_Cellular_Component_2021	ffar2_M2
intracellular organelle lumen (GO:0070013)	5/848	0.104347	0.35217	0	0	2.09767	4.74081	NUDT9;ERLEC1;TGFB1;NME2;DLD	GO_Cellular_Component_2021	ffar2_M4
intracellular organelle lumen (GO:0070013)	6/848	0.2155	0.430846	0	0	1.5263	2.34256	MTG1;LAMB2;RDH5;TIMM44;ALDH1L2;ATP5F1D	GO_Cellular_Component_2021	ffar2_M5
intracellular pH reduction (GO:0051452)	1/35	0.153621	0.299276	0	0	6.21746	11.647	ATP6V1F	GO_Biological_Process_2021	ffar2_M5
intracellular protein transmembrane transport (GO:0065002)	1/44	0.198114	0.399531	0	0	4.66455	7.55149	PEX1	GO_Biological_Process_2021	ffar2_M2
intracellular protein transmembrane transport (GO:0065002)	1/44	0.189192	0.316255	0	0	4.9139	8.18163	TIMM44	GO_Biological_Process_2021	ffar2_M5
intracellular protein transmembrane transport (GO:0065002)	1/44	0.143102	0.263424	0	0	6.70273	13.0314	SRP54	GO_Biological_Process_2021	ffar2_M7
intracellular protein transport (GO:0006886)	1/336	0.632519	0.645696	0	0	1.00906	0.462194	TGFB1	GO_Biological_Process_2021	ffar2_M4
intracellular protein transport (GO:0006886)	1/336	0.720031	0.74692	0	0	0.790238	0.259562	CSE1L	GO_Biological_Process_2021	ffar2_M6
intracellular protein transport (GO:0006886)	1/336	0.695187	0.721669	0	0	0.847718	0.308209	TRIM23	GO_Biological_Process_2021	ffar2_M7
intracellular protein transport (GO:0006886)	2/336	0.481327	0.519059	0	0	1.24666	0.911565	STXBP1;SORL1	GO_Biological_Process_2021	ffar2_M1
intracellular protein transport (GO:0006886)	2/336	0.502846	0.597979	0	0	1.19553	0.821891	SGSM1;DNAJC27	GO_Biological_Process_2021	ffar2_M2
intracellular protein transport (GO:0006886)	2/336	0.475859	0.535509	0	0	1.26012	0.935812	CTTN;TSNARE1	GO_Biological_Process_2021	ffar2_M5
intracellular protein transport (GO:0006886)	3/336	0.102951	0.301677	0	0	2.75901	6.27262	SAR1A;STRADA;HPS4	GO_Biological_Process_2021	ffar2_M3
intraciliary retrograde transport (GO:0035721)	1/13	0.060652	0.19549	0	0	17.4491	48.9031	IFT122	GO_Biological_Process_2021	ffar2_M1
intraciliary retrograde transport (GO:0035721)	1/13	0.037689	0.18188	0	0	28.6336	93.8718	IFT140	GO_Biological_Process_2021	ffar2_M4
intraciliary transport involved in cilium assembly (GO:0035735)	1/40	0.17523	0.282188	0	0	5.36167	9.33821	IFT122	GO_Biological_Process_2021	ffar2_M1
intraciliary transport involved in cilium assembly (GO:0035735)	1/40	0.111561	0.2084	0	0	8.79841	19.2965	IFT140	GO_Biological_Process_2021	ffar2_M4
intraciliary transport involved in cilium assembly (GO:0035735)	1/40	0.139661	0.322588	0	0	6.89051	13.5642	DYNLL1	GO_Biological_Process_2021	ffar2_M6
intraciliary transport involved in cilium assembly (GO:0035735)	2/40	0.015488	0.280847	0	0	11.2433	46.8588	IFT74;CLUAP1	GO_Biological_Process_2021	ffar2_M5
intra-Golgi vesicle-mediated transport (GO:0006891)	1/32	0.090275	0.198451	0	0	11.0734	26.6304	GOLGA5	GO_Biological_Process_2021	ffar2_M4
intrinsic apoptotic signaling pathway (GO:0097193)	1/102	0.388612	0.444812	0	0	2.06389	1.95073	PPM1F	GO_Biological_Process_2021	ffar2_M1
intrinsic apoptotic signaling pathway (GO:0097193)	1/102	0.318999	0.428762	0	0	2.65239	3.03054	CASP2	GO_Biological_Process_2021	ffar2_M6
intrinsic apoptotic signaling pathway by p53 class mediator (GO:0072332)	1/36	0.159172	0.268738	0	0	5.97564	10.9819	SIRT1	GO_Biological_Process_2021	ffar2_M1
intrinsic apoptotic signaling pathway in response to DNA damage (GO:0008630)	1/51	0.217841	0.311281	0	0	4.17979	6.36996	SIRT1	GO_Biological_Process_2021	ffar2_M1
intrinsic apoptotic signaling pathway in response to DNA damage (GO:0008630)	1/51	0.174569	0.349748	0	0	5.37162	9.37582	CASP2	GO_Biological_Process_2021	ffar2_M6
intrinsic apoptotic signaling pathway in response to DNA damage by p53 class mediator (GO:0042771)	1/21	0.096151	0.220791	0	0	10.4653	24.5079	SIRT1	GO_Biological_Process_2021	ffar2_M1
intrinsic component of endoplasmic reticulum membrane (GO:0031227)	1/121	0.442312	0.580534	0	0	1.73544	1.41567	BNIP1	GO_Cellular_Component_2021	ffar2_M1
intrinsic component of endoplasmic reticulum membrane (GO:0031227)	1/121	0.455751	0.8297	0	0	1.66498	1.30836	UBXN8	GO_Cellular_Component_2021	ffar2_M2
intrinsic component of endoplasmic reticulum membrane (GO:0031227)	1/121	0.36617	0.635192	0	0	2.23029	2.24068	RHBDD2	GO_Cellular_Component_2021	ffar2_M6
intrinsic component of external side of plasma membrane (GO:0031233)	1/24	0.113408	0.689702	0	0	8.72947	19.002	F3	GO_Cellular_Component_2021	ffar2_M2
intrinsic component of Golgi membrane (GO:0031228)	1/60	0.189966	0.342765	0	0	4.88111	8.10708	RER1	GO_Cellular_Component_2021	ffar2_M7
intrinsic component of mitochondrial inner membrane (GO:0031304)	1/39	0.171244	0.517743	0	0	5.50305	9.71105	L2HGDH	GO_Cellular_Component_2021	ffar2_M1
intrinsic component of mitochondrial inner membrane (GO:0031304)	1/39	0.122777	0.402548	0	0	7.93262	16.6378	MPC2	GO_Cellular_Component_2021	ffar2_M3
intrinsic component of mitochondrial outer membrane (GO:0031306)	1/23	0.103781	0.337288	0	0	9.6146	21.7816	RHOT2	GO_Cellular_Component_2021	ffar2_M5
intrinsic component of mitochondrial outer membrane (GO:0031306)	1/23	0.077516	0.279255	0	0	13.1146	33.5376	GDAP1	GO_Cellular_Component_2021	ffar2_M7
intrinsic component of the cytoplasmic side of the plasma membrane (GO:0031235)	1/8	0.03738	0.22868	0	0	30.2401	99.3874	SPTB	GO_Cellular_Component_2021	ffar2_M5
ion channel activity (GO:0005216)	1/84	0.344221	0.571538	0	0	2.41171	2.57202	GRIK2	GO_Molecular_Function_2021	ffar2_M2
ion channel activity (GO:0005216)	1/84	0.246073	0.381239	0	0	3.62358	5.08073	GRIK1	GO_Molecular_Function_2021	ffar2_M3
ion channel activity (GO:0005216)	2/84	0.061682	0.206825	0	0	5.14323	14.3278	TMEM120A;TRPM3	GO_Molecular_Function_2021	ffar2_M1
ion channel complex (GO:0034702)	1/35	0.115576	0.287842	0	0	8.48082	18.3001	CHRNE	GO_Cellular_Component_2021	ffar2_M7
ion channel inhibitor activity (GO:0008200)	1/37	0.163215	0.283645	0	0	5.80936	10.5305	CAV3	GO_Molecular_Function_2021	ffar2_M1
ion transport (GO:0006811)	1/116	0.428651	0.473638	0	0	1.81135	1.53442	TRPM3	GO_Biological_Process_2021	ffar2_M1
ionotropic glutamate receptor activity (GO:0004970)	1/17	0.081715	0.288555	0	0	12.553	31.4393	GRIK2	GO_Molecular_Function_2021	ffar2_M2
ionotropic glutamate receptor activity (GO:0004970)	1/17	0.05547	0.247167	0	0	18.8608	54.5437	GRIK1	GO_Molecular_Function_2021	ffar2_M3
ionotropic glutamate receptor binding (GO:0035255)	1/10	0.046986	0.19115	0	0	23.269	71.1542	IGSF11	GO_Molecular_Function_2021	ffar2_M1
ionotropic glutamate receptor complex (GO:0008328)	1/32	0.148304	0.689702	0	0	6.4741	12.3558	GRIK2	GO_Cellular_Component_2021	ffar2_M2
IRE1-mediated unfolded protein response (GO:0036498)	1/53	0.225351	0.315547	0	0	4.01862	5.98814	PARP16	GO_Biological_Process_2021	ffar2_M1
iron ion binding (GO:0005506)	1/54	0.172696	0.276313	0	0	5.43533	9.54566	TET1	GO_Molecular_Function_2021	ffar2_M7
iron ion transport (GO:0006826)	1/50	0.137482	0.224394	0	0	6.9993	13.8885	RAB11B	GO_Biological_Process_2021	ffar2_M4
iron ion transport (GO:0006826)	1/50	0.21208	0.338042	0	0	4.3109	6.68532	ATP6V1F	GO_Biological_Process_2021	ffar2_M5
JNK cascade (GO:0007254)	1/41	0.128656	0.306083	0	0	7.53523	15.4519	MAP2K7	GO_Biological_Process_2021	ffar2_M3
JNK cascade (GO:0007254)	1/41	0.114187	0.209618	0	0	8.57802	18.6136	GPS2	GO_Biological_Process_2021	ffar2_M4
JNK cascade (GO:0007254)	1/41	0.142894	0.326148	0	0	6.71791	13.0707	MAP3K13	GO_Biological_Process_2021	ffar2_M6
JNK cascade (GO:0007254)	1/41	0.134022	0.257208	0	0	7.20652	14.4833	CRKL	GO_Biological_Process_2021	ffar2_M7
kainate selective glutamate receptor activity (GO:0015277)	1/5	0.024754	0.254286	0	0	50.2424	185.836	GRIK2	GO_Molecular_Function_2021	ffar2_M2
kainate selective glutamate receptor activity (GO:0015277)	1/5	0.01664	0.247167	0	0	75.4886	309.199	GRIK1	GO_Molecular_Function_2021	ffar2_M3
keratin filament binding (GO:1990254)	1/6	0.02846	0.182712	0	0	41.8926	149.107	SIRT1	GO_Molecular_Function_2021	ffar2_M1
ketone body biosynthetic process (GO:0046951)	1/9	0.044119	0.317551	0	0	25.1162	78.3842	BDH1	GO_Biological_Process_2021	ffar2_M2
ketone body biosynthetic process (GO:0046951)	1/9	0.031069	0.189537	0	0	36.0906	125.291	HMGCL	GO_Biological_Process_2021	ffar2_M7
ketone body metabolic process (GO:1902224)	1/11	0.053658	0.317551	0	0	20.0909	58.7683	BDH1	GO_Biological_Process_2021	ffar2_M2
ketone body metabolic process (GO:1902224)	1/11	0.037842	0.195647	0	0	28.8696	94.5284	HMGCL	GO_Biological_Process_2021	ffar2_M7
kidney development (GO:0001822)	1/70	0.283853	0.401156	0	0	3.05828	3.85129	GLI2	GO_Biological_Process_2021	ffar2_M5
kinase activator activity (GO:0019209)	1/31	0.098867	0.247167	0	0	10.052	23.2602	STRADA	GO_Molecular_Function_2021	ffar2_M3
kinase activator activity (GO:0019209)	1/31	0.11002	0.232263	0	0	8.96171	19.7794	MADD	GO_Molecular_Function_2021	ffar2_M6
kinase activity (GO:0016301)	1/112	0.417484	0.504919	0	0	1.877	1.63958	ITPKC	GO_Molecular_Function_2021	ffar2_M1
kinase activity (GO:0016301)	1/112	0.314	0.430157	0	0	2.70571	3.13419	CERK	GO_Molecular_Function_2021	ffar2_M3
kinase activity (GO:0016301)	1/112	0.414187	0.530678	0	0	1.89707	1.67214	FCSK	GO_Molecular_Function_2021	ffar2_M5
kinase activity (GO:0016301)	2/112	0.058681	0.188399	0	0	5.29946	15.0274	SEPHS2;PSTK	GO_Molecular_Function_2021	ffar2_M7
kinase activity (GO:0016301)	3/112	0.018667	0.254286	0	0	5.61553	22.3556	DGKG;FN3K;NADK2	GO_Molecular_Function_2021	ffar2_M2
kinase binding (GO:0019900)	1/461	0.826618	0.864537	0	0	0.571827	0.108883	MAP3K13	GO_Molecular_Function_2021	ffar2_M6
kinase binding (GO:0019900)	2/461	0.652659	0.730162	0	0	0.901358	0.38461	SPDYE3;PARP16	GO_Molecular_Function_2021	ffar2_M1
kinase binding (GO:0019900)	2/461	0.459289	0.561354	0	0	1.30545	1.01574	STRADA;MAP2K7	GO_Molecular_Function_2021	ffar2_M3
kinase binding (GO:0019900)	2/461	0.482054	0.553503	0	0	1.24766	0.910418	PIK3IP1;CD226	GO_Molecular_Function_2021	ffar2_M7
kinase binding (GO:0019900)	3/461	0.375229	0.496271	0	0	1.38459	1.3572	FBXW5;RND3;TPCN2	GO_Molecular_Function_2021	ffar2_M5
lactation (GO:0007595)	1/10	0.046986	0.191376	0	0	23.269	71.1542	ZBTB7B	GO_Biological_Process_2021	ffar2_M1
lamellipodium assembly (GO:0030032)	1/26	0.093119	0.294281	0	0	10.7568	25.5352	PTPRO	GO_Biological_Process_2021	ffar2_M6
lamellipodium organization (GO:0097581)	1/29	0.129054	0.299276	0	0	7.55205	15.463	CTTN	GO_Biological_Process_2021	ffar2_M5
lamellipodium organization (GO:0097581)	1/29	0.103297	0.300282	0	0	9.6028	21.7998	PTPRO	GO_Biological_Process_2021	ffar2_M6
large ribosomal subunit (GO:0015934)	1/59	0.247455	0.517743	0	0	3.60182	5.03003	RPL22	GO_Cellular_Component_2021	ffar2_M1
late endosome (GO:0005770)	1/189	0.59896	0.669051	0	0	1.10392	0.565826	SORL1	GO_Cellular_Component_2021	ffar2_M1
late endosome (GO:0005770)	1/189	0.613978	0.880108	0	0	1.0591	0.516626	PARM1	GO_Cellular_Component_2021	ffar2_M2
late endosome (GO:0005770)	1/189	0.595115	0.672739	0	0	1.11572	0.579058	FIG4	GO_Cellular_Component_2021	ffar2_M5
late endosome (GO:0005770)	1/189	0.510047	0.699258	0	0	1.4187	0.955146	MTM1	GO_Cellular_Component_2021	ffar2_M6
late endosome membrane (GO:0031902)	1/68	0.276977	0.433027	0	0	3.14989	4.0439	FIG4	GO_Cellular_Component_2021	ffar2_M5
LBD domain binding (GO:0050693)	1/6	0.02082	0.141861	0	0	57.7536	223.614	CITED2	GO_Molecular_Function_2021	ffar2_M7
left/right axis specification (GO:0070986)	1/5	0.01738	0.189537	0	0	72.1957	292.57	CITED2	GO_Biological_Process_2021	ffar2_M7
left/right pattern formation (GO:0060972)	1/7	0.033125	0.191376	0	0	34.9088	118.951	MEGF8	GO_Biological_Process_2021	ffar2_M1
left/right pattern formation (GO:0060972)	1/7	0.024248	0.189537	0	0	48.1256	179	CITED2	GO_Biological_Process_2021	ffar2_M7
leptin-mediated signaling pathway (GO:0033210)	1/10	0.046986	0.191376	0	0	23.269	71.1542	SIRT1	GO_Biological_Process_2021	ffar2_M1
leucine catabolic process (GO:0006552)	1/5	0.01738	0.189537	0	0	72.1957	292.57	HMGCL	GO_Biological_Process_2021	ffar2_M7
leucine metabolic process (GO:0006551)	1/7	0.024248	0.189537	0	0	48.1256	179	HMGCL	GO_Biological_Process_2021	ffar2_M7
ligand-gated anion channel activity (GO:0099095)	1/18	0.08631	0.295546	0	0	11.814	28.9421	GABRE	GO_Molecular_Function_2021	ffar2_M2
ligand-gated cation channel activity (GO:0099094)	1/80	0.330885	0.566514	0	0	2.53433	2.80293	GRIK2	GO_Molecular_Function_2021	ffar2_M2
ligand-gated cation channel activity (GO:0099094)	1/80	0.235843	0.375183	0	0	3.80782	5.50075	GRIK1	GO_Molecular_Function_2021	ffar2_M3
ligand-gated channel activity (GO:0022834)	1/30	0.13971	0.356561	0	0	6.92128	13.6224	GRIK2	GO_Molecular_Function_2021	ffar2_M2
ligand-gated channel activity (GO:0022834)	1/30	0.095833	0.247167	0	0	10.3992	24.3876	GRIK1	GO_Molecular_Function_2021	ffar2_M3
ligand-gated ion channel activity (GO:0015276)	1/31	0.144017	0.356561	0	0	6.69024	12.9645	GRIK2	GO_Molecular_Function_2021	ffar2_M2
ligand-gated ion channel activity (GO:0015276)	1/31	0.098867	0.247167	0	0	10.052	23.2602	GRIK1	GO_Molecular_Function_2021	ffar2_M3
LIM domain binding (GO:0030274)	1/5	0.023773	0.182712	0	0	52.3684	195.816	LDB2	GO_Molecular_Function_2021	ffar2_M1
LIM domain binding (GO:0030274)	1/5	0.018612	0.206776	0	0	67.3007	268.124	KAT14	GO_Molecular_Function_2021	ffar2_M6
limb development (GO:0060173)	2/29	0.008508	0.186183	0	0	15.6635	74.6633	IFT122;MEGF8	GO_Biological_Process_2021	ffar2_M1
limb morphogenesis (GO:0035108)	1/22	0.100494	0.222965	0	0	9.96642	22.8994	MEGF8	GO_Biological_Process_2021	ffar2_M1
limb morphogenesis (GO:0035108)	1/22	0.104465	0.339335	0	0	9.56181	21.5992	TBX5	GO_Biological_Process_2021	ffar2_M2
lipid biosynthetic process (GO:0008610)	1/80	0.320017	0.389041	0	0	2.64157	3.00976	GNPAT	GO_Biological_Process_2021	ffar2_M1
lipid catabolic process (GO:0016042)	2/29	0.008508	0.186183	0	0	15.6635	74.6633	STS;PPT1	GO_Biological_Process_2021	ffar2_M1
lipid droplet (GO:0005811)	1/77	0.310092	0.517743	0	0	2.74626	3.21556	BCAP31	GO_Cellular_Component_2021	ffar2_M1
lipid droplet (GO:0005811)	2/77	0.051915	0.275099	0	0	5.68602	16.8201	FIG4;PLIN3	GO_Cellular_Component_2021	ffar2_M5
lipid homeostasis (GO:0055088)	1/64	0.265398	0.349274	0	0	3.31512	4.39759	SIRT1	GO_Biological_Process_2021	ffar2_M1
lipid kinase activity (GO:0001727)	1/5	0.01664	0.247167	0	0	75.4886	309.199	CERK	GO_Molecular_Function_2021	ffar2_M3
lipid modification (GO:0030258)	1/43	0.185314	0.314435	0	0	5.03116	8.48105	SGPP1	GO_Biological_Process_2021	ffar2_M5
lipid modification (GO:0030258)	2/43	0.019564	0.317551	0	0	9.88502	38.8884	DGKG;EPHX2	GO_Biological_Process_2021	ffar2_M2
lipid phosphatase activity (GO:0042577)	1/14	0.067791	0.288555	0	0	15.4522	41.587	EPHX2	GO_Molecular_Function_2021	ffar2_M2
lipid phosphatase activity (GO:0042577)	1/14	0.064505	0.271597	0	0	16.2782	44.6187	SGPP1	GO_Molecular_Function_2021	ffar2_M5
lipid phosphorylation (GO:0046834)	1/10	0.0489	0.317551	0	0	22.3243	67.3742	DGKG	GO_Biological_Process_2021	ffar2_M2
lipid translocation (GO:0034204)	1/24	0.086271	0.283785	0	0	11.6933	28.6517	ATP8B2	GO_Biological_Process_2021	ffar2_M6
lipopolysaccharide-mediated signaling pathway (GO:0031663)	1/20	0.057402	0.183743	0	0	18.078	51.6613	TGFB1	GO_Biological_Process_2021	ffar2_M4
lipoprotein catabolic process (GO:0042159)	1/11	0.051563	0.194407	0	0	20.9411	62.0891	PPT1	GO_Biological_Process_2021	ffar2_M1
lipoprotein particle binding (GO:0071813)	1/24	0.109118	0.227118	0	0	9.09886	20.1569	SORL1	GO_Molecular_Function_2021	ffar2_M1
liver development (GO:0001889)	1/32	0.106209	0.23831	0	0	9.30294	20.8604	CITED2	GO_Biological_Process_2021	ffar2_M7
long-chain fatty acid biosynthetic process (GO:0042759)	1/30	0.13971	0.359678	0	0	6.92128	13.6224	EPHX2	GO_Biological_Process_2021	ffar2_M2
long-chain fatty acid metabolic process (GO:0001676)	1/83	0.340912	0.476882	0	0	2.44124	2.6271	EPHX2	GO_Biological_Process_2021	ffar2_M2
long-chain fatty acid metabolic process (GO:0001676)	1/83	0.326995	0.426445	0	0	2.57174	2.87472	HACL1	GO_Biological_Process_2021	ffar2_M5
long-term memory (GO:0007616)	1/19	0.064474	0.201929	0	0	16.0322	43.9522	PJA2	GO_Biological_Process_2021	ffar2_M7
long-term synaptic potentiation (GO:0060291)	1/21	0.060185	0.185207	0	0	17.1733	48.2626	VAMP2	GO_Biological_Process_2021	ffar2_M4
low-density lipoprotein particle binding (GO:0030169)	1/17	0.07857	0.206825	0	0	13.0842	33.2831	SORL1	GO_Molecular_Function_2021	ffar2_M1
lumenal side of endoplasmic reticulum membrane (GO:0098553)	1/28	0.126122	0.517743	0	0	7.74932	16.045	BCAP31	GO_Cellular_Component_2021	ffar2_M1
lung development (GO:0030324)	1/35	0.153621	0.299276	0	0	6.21746	11.647	GLI2	GO_Biological_Process_2021	ffar2_M5
lymph node development (GO:0048535)	1/5	0.014665	0.18148	0	0	85.9353	362.847	TGFB1	GO_Biological_Process_2021	ffar2_M4
lymphocyte differentiation (GO:0030098)	1/84	0.220173	0.292798	0	0	4.12505	6.24262	GPS2	GO_Biological_Process_2021	ffar2_M4
lymphocyte differentiation (GO:0030098)	1/84	0.271122	0.40955	0	0	3.23054	4.21646	KAT7	GO_Biological_Process_2021	ffar2_M6
lymphocyte mediated immunity (GO:0002449)	1/13	0.042698	0.289438	0	0	25.1528	79.3221	SLA2	GO_Biological_Process_2021	ffar2_M3
lysine catabolic process (GO:0006554)	1/12	0.058393	0.317551	0	0	18.2635	51.8788	CRYM	GO_Biological_Process_2021	ffar2_M2
lysine catabolic process (GO:0006554)	1/12	0.03484	0.18188	0	0	31.2382	104.866	DLD	GO_Biological_Process_2021	ffar2_M4
lysine metabolic process (GO:0006553)	1/12	0.058393	0.317551	0	0	18.2635	51.8788	CRYM	GO_Biological_Process_2021	ffar2_M2
lysine metabolic process (GO:0006553)	1/12	0.03484	0.18188	0	0	31.2382	104.866	DLD	GO_Biological_Process_2021	ffar2_M4
lysophosphatidic acid acyltransferase activity (GO:0042171)	1/15	0.05125	0.183794	0	0	20.617	61.2537	AGPAT2	GO_Molecular_Function_2021	ffar2_M7
lysosomal lumen (GO:0043202)	1/86	0.339446	0.517743	0	0	2.45437	2.65179	PPT1	GO_Cellular_Component_2021	ffar2_M1
lysosomal lumen (GO:0043202)	1/86	0.35079	0.711602	0	0	2.35472	2.46673	GPC5	GO_Cellular_Component_2021	ffar2_M2
lysosomal lumen acidification (GO:0007042)	1/9	0.042388	0.191376	0	0	26.179	82.7489	PPT1	GO_Biological_Process_2021	ffar2_M1
lysosomal membrane (GO:0005765)	1/330	0.625834	0.685035	0	0	1.02778	0.481687	DDOST	GO_Cellular_Component_2021	ffar2_M4
lysosomal membrane (GO:0005765)	2/330	0.47191	0.582948	0	0	1.26985	0.953614	GNAI1;AP1M1	GO_Cellular_Component_2021	ffar2_M1
lysosomal membrane (GO:0005765)	2/330	0.303353	0.558808	0	0	1.83912	2.19381	HPS4;ARL8A	GO_Cellular_Component_2021	ffar2_M3
lysosomal membrane (GO:0005765)	2/330	0.321603	0.452425	0	0	1.75771	1.99401	GNB2;TRIM23	GO_Cellular_Component_2021	ffar2_M7
lysosomal membrane (GO:0005765)	3/330	0.207068	0.424789	0	0	1.95233	3.07436	CLCN4;MEAK7;TPCN2	GO_Cellular_Component_2021	ffar2_M5
lysosome (GO:0005764)	1/477	0.911074	0.965467	0	0	0.412189	0.038388	GPC5	GO_Cellular_Component_2021	ffar2_M2
lysosome (GO:0005764)	1/477	0.836969	0.836969	0	0	0.552152	0.098265	UNC13D	GO_Cellular_Component_2021	ffar2_M6
lysosome (GO:0005764)	2/477	0.477054	0.642188	0	0	1.26044	0.932882	HPS4;ARL8A	GO_Cellular_Component_2021	ffar2_M3
lysosome (GO:0005764)	2/477	0.500124	0.628944	0	0	1.20464	0.834697	GNB2;TRIM23	GO_Cellular_Component_2021	ffar2_M7
lysosome (GO:0005764)	3/477	0.395861	0.496018	0	0	1.33675	1.23876	CLCN4;MEAK7;TPCN2	GO_Cellular_Component_2021	ffar2_M5
lysosome (GO:0005764)	4/477	0.19642	0.517743	0	0	1.7861	2.90688	STS;PPT1;GNAI1;AP1M1	GO_Cellular_Component_2021	ffar2_M1
lysosome organization (GO:0007040)	1/38	0.119822	0.302884	0	0	8.14742	17.2867	HPS4	GO_Biological_Process_2021	ffar2_M3
lysosome organization (GO:0007040)	1/38	0.165646	0.30765	0	0	5.71248	10.2705	TPCN2	GO_Biological_Process_2021	ffar2_M5
lytic vacuole (GO:0000323)	1/219	0.522371	0.689924	0	0	1.37024	0.889801	HPS4	GO_Cellular_Component_2021	ffar2_M3
lytic vacuole (GO:0000323)	1/219	0.649524	0.711058	0	0	0.960716	0.414563	TPCN2	GO_Cellular_Component_2021	ffar2_M5
lytic vacuole (GO:0000323)	1/219	0.56278	0.713974	0	0	1.22161	0.702263	UNC13D	GO_Cellular_Component_2021	ffar2_M6
lytic vacuole (GO:0000323)	2/219	0.283203	0.517743	0	0	1.93029	2.43523	STS;PPT1	GO_Cellular_Component_2021	ffar2_M1
lytic vacuole membrane (GO:0098852)	2/267	0.367546	0.517743	0	0	1.5768	1.57823	GNAI1;AP1M1	GO_Cellular_Component_2021	ffar2_M1
lytic vacuole membrane (GO:0098852)	2/267	0.225147	0.471165	0	0	2.28366	3.40494	HPS4;ARL8A	GO_Cellular_Component_2021	ffar2_M3
lytic vacuole membrane (GO:0098852)	2/267	0.239943	0.389619	0	0	2.18257	3.11531	GNB2;TRIM23	GO_Cellular_Component_2021	ffar2_M7
lytic vacuole membrane (GO:0098852)	3/267	0.134116	0.396702	0	0	2.42601	4.87399	CLCN4;MEAK7;TPCN2	GO_Cellular_Component_2021	ffar2_M5
lytic vacuole organization (GO:0080171)	1/33	0.104904	0.301677	0	0	9.42282	21.2458	HPS4	GO_Biological_Process_2021	ffar2_M3
lytic vacuole organization (GO:0080171)	1/33	0.145509	0.299276	0	0	6.60672	12.7346	TPCN2	GO_Biological_Process_2021	ffar2_M5
m7G(5')pppN diphosphatase activity (GO:0050072)	1/12	0.044095	0.206776	0	0	24.4644	76.3633	DCPS	GO_Molecular_Function_2021	ffar2_M6
macroautophagy (GO:0016236)	1/120	0.299235	0.356953	0	0	2.87192	3.46505	MTMR14	GO_Biological_Process_2021	ffar2_M4
macroautophagy (GO:0016236)	1/120	0.363769	0.462811	0	0	2.24915	2.27442	DYNLL1	GO_Biological_Process_2021	ffar2_M6
macroautophagy (GO:0016236)	2/120	0.06133	0.289438	0	0	5.16688	14.4233	CSNK2B;TOMM6	GO_Biological_Process_2021	ffar2_M3
macromolecule biosynthetic process (GO:0009059)	1/6	0.02082	0.189537	0	0	57.7536	223.614	RPS23	GO_Biological_Process_2021	ffar2_M7
macromolecule catabolic process (GO:0009057)	1/28	0.126122	0.245213	0	0	7.74932	16.045	PPT1	GO_Biological_Process_2021	ffar2_M1
macromolecule catabolic process (GO:0009057)	1/28	0.079444	0.19768	0	0	12.7165	32.207	TGFB1	GO_Biological_Process_2021	ffar2_M4
macromolecule depalmitoylation (GO:0098734)	1/8	0.037767	0.191376	0	0	29.9203	98.0282	PPT1	GO_Biological_Process_2021	ffar2_M1
macrophage derived foam cell differentiation (GO:0010742)	1/6	0.017572	0.18148	0	0	68.7448	277.829	TGFB1	GO_Biological_Process_2021	ffar2_M4
macrophage differentiation (GO:0030225)	1/15	0.069654	0.199317	0	0	14.9549	39.8431	SIRT1	GO_Biological_Process_2021	ffar2_M1
magnesium ion binding (GO:0000287)	1/146	0.520256	0.716938	0	0	1.37618	0.899241	EPHX2	GO_Molecular_Function_2021	ffar2_M2
magnesium ion binding (GO:0000287)	1/146	0.502266	0.605674	0	0	1.44974	0.99833	HACL1	GO_Molecular_Function_2021	ffar2_M5
magnesium ion binding (GO:0000287)	1/146	0.40176	0.469472	0	0	1.97751	1.80329	HMGCL	GO_Molecular_Function_2021	ffar2_M7
magnesium ion binding (GO:0000287)	2/146	0.15544	0.281049	0	0	2.91962	5.43485	GCLC;GNAI1	GO_Molecular_Function_2021	ffar2_M1
magnesium ion binding (GO:0000287)	3/146	0.012987	0.247167	0	0	6.48711	28.1786	CERK;TESC;MAP2K7	GO_Molecular_Function_2021	ffar2_M3
maintenance of protein localization in endoplasmic reticulum (GO:0035437)	1/12	0.041212	0.195647	0	0	26.2437	83.6921	RER1	GO_Biological_Process_2021	ffar2_M7
mammary gland development (GO:0030879)	1/24	0.109118	0.230636	0	0	9.09886	20.1569	ZBTB7B	GO_Biological_Process_2021	ffar2_M1
mammary gland development (GO:0030879)	1/24	0.108043	0.299276	0	0	9.19612	20.4635	GLI2	GO_Biological_Process_2021	ffar2_M5
manganese ion binding (GO:0030145)	1/48	0.155063	0.265077	0	0	6.13105	11.4278	HMGCL	GO_Molecular_Function_2021	ffar2_M7
mannosyltransferase activity (GO:0000030)	1/22	0.079371	0.210426	0	0	12.8082	32.4512	PIGB	GO_Molecular_Function_2021	ffar2_M6
mannosyltransferase activity (GO:0000030)	1/22	0.074272	0.188399	0	0	13.7398	35.7237	ALG12	GO_Molecular_Function_2021	ffar2_M7
MAP kinase kinase activity (GO:0004708)	1/15	0.049105	0.247167	0	0	21.5574	64.9694	MAP2K7	GO_Molecular_Function_2021	ffar2_M3
MAP kinase kinase kinase activity (GO:0004709)	1/11	0.040495	0.206776	0	0	26.9122	86.296	MAP3K13	GO_Molecular_Function_2021	ffar2_M6
MAPK cascade (GO:0000165)	1/303	0.641031	0.680278	0	0	0.984899	0.437962	MAP2K7	GO_Biological_Process_2021	ffar2_M3
MAPK cascade (GO:0000165)	1/303	0.594245	0.610539	0	0	1.1212	0.583545	TGFB1	GO_Biological_Process_2021	ffar2_M4
MAPK cascade (GO:0000165)	2/303	0.448911	0.550058	0	0	1.32884	1.06431	FGF18;PTPN3	GO_Biological_Process_2021	ffar2_M2
MAPK cascade (GO:0000165)	2/303	0.42313	0.498283	0	0	1.40064	1.20465	PAQR3;SPTB	GO_Biological_Process_2021	ffar2_M5
MAPK cascade (GO:0000165)	2/303	0.314677	0.428715	0	0	1.78619	2.06521	PSMA6;SPTBN2	GO_Biological_Process_2021	ffar2_M6
maturation of 5.8S rRNA (GO:0000460)	1/17	0.07857	0.206317	0	0	13.0842	33.2831	URB1	GO_Biological_Process_2021	ffar2_M1
maturation of 5.8S rRNA (GO:0000460)	1/17	0.077783	0.286779	0	0	13.2241	33.7721	EIF6	GO_Biological_Process_2021	ffar2_M5
maturation of 5.8S rRNA from tricistronic rRNA transcript (SSU-rRNA, 5.8S rRNA, LSU-rRNA) (GO:0000466)	1/22	0.100494	0.222965	0	0	9.96642	22.8994	URB1	GO_Biological_Process_2021	ffar2_M1
maturation of LSU-rRNA (GO:0000470)	1/26	0.117661	0.240054	0	0	8.37011	17.9116	URB1	GO_Biological_Process_2021	ffar2_M1
maturation of LSU-rRNA (GO:0000470)	1/26	0.116507	0.299276	0	0	8.45957	18.1865	EIF6	GO_Biological_Process_2021	ffar2_M5
maturation of LSU-rRNA from tricistronic rRNA transcript (SSU-rRNA, 5.8S rRNA, LSU-rRNA) (GO:0000463)	1/14	0.065163	0.19549	0	0	16.1061	43.9834	URB1	GO_Biological_Process_2021	ffar2_M1
maturation of SSU-rRNA (GO:0030490)	1/35	0.115576	0.244718	0	0	8.48082	18.3001	RIOK2	GO_Biological_Process_2021	ffar2_M7
maturation of SSU-rRNA (GO:0030490)	3/35	0.000304	0.131712	0	0	25.9023	209.763	RPS14;DHX37;SRFBP1	GO_Biological_Process_2021	ffar2_M6
maturation of SSU-rRNA from tricistronic rRNA transcript (SSU-rRNA, 5.8S rRNA, LSU-rRNA) (GO:0000462)	2/30	0.005639	0.259773	0	0	19.4687	100.809	RPS14;DHX37	GO_Biological_Process_2021	ffar2_M6
mature ribosome assembly (GO:0042256)	1/5	0.023528	0.280847	0	0	52.9282	198.458	EIF6	GO_Biological_Process_2021	ffar2_M5
medium-chain fatty acid metabolic process (GO:0051791)	1/15	0.05125	0.199961	0	0	20.617	61.2537	CRAT	GO_Biological_Process_2021	ffar2_M7
melanosome (GO:0042470)	1/28	0.089736	0.39624	0	0	11.1706	26.931	HPS4	GO_Cellular_Component_2021	ffar2_M3
melanosome assembly (GO:1903232)	1/6	0.019935	0.289438	0	0	60.3879	236.436	HPS4	GO_Biological_Process_2021	ffar2_M3
melanosome localization (GO:0032400)	1/21	0.060185	0.185207	0	0	17.1733	48.2626	RAB11B	GO_Biological_Process_2021	ffar2_M4
melanosome organization (GO:0032438)	1/27	0.121901	0.242499	0	0	8.04777	16.9369	AP1M1	GO_Biological_Process_2021	ffar2_M1
melanosome organization (GO:0032438)	1/27	0.086672	0.289438	0	0	11.6008	28.3712	HPS4	GO_Biological_Process_2021	ffar2_M3
melanosome transport (GO:0032402)	1/18	0.05181	0.183743	0	0	20.2069	59.8157	RAB11B	GO_Biological_Process_2021	ffar2_M4
membrane assembly (GO:0071709)	1/36	0.157648	0.301173	0	0	6.03951	11.1573	FLOT2	GO_Biological_Process_2021	ffar2_M5
membrane depolarization during action potential (GO:0086010)	1/26	0.116507	0.299276	0	0	8.45957	18.1865	ATP1A2	GO_Biological_Process_2021	ffar2_M5
membrane depolarization during cardiac muscle cell action potential (GO:0086012)	1/17	0.077783	0.286779	0	0	13.2241	33.7721	ATP1A2	GO_Biological_Process_2021	ffar2_M5
membrane fusion (GO:0061025)	1/36	0.10098	0.199765	0	0	9.80591	22.4833	VAMP2	GO_Biological_Process_2021	ffar2_M4
membrane lipid biosynthetic process (GO:0046467)	1/58	0.241605	0.365886	0	0	3.70437	5.26187	SGPP1	GO_Biological_Process_2021	ffar2_M5
membrane lipid catabolic process (GO:0046466)	1/10	0.046986	0.191376	0	0	23.269	71.1542	PPT1	GO_Biological_Process_2021	ffar2_M1
membrane lipid metabolic process (GO:0006643)	1/22	0.0712	0.289438	0	0	14.3665	37.96	CERK	GO_Biological_Process_2021	ffar2_M3
membrane organization (GO:0061024)	1/242	0.704893	0.758152	0	0	0.823966	0.288148	REEP1	GO_Biological_Process_2021	ffar2_M2
membrane organization (GO:0061024)	1/242	0.558245	0.617633	0	0	1.23802	0.721715	SAR1A	GO_Biological_Process_2021	ffar2_M3
membrane organization (GO:0061024)	1/242	0.512908	0.540931	0	0	1.40936	0.940969	VAMP2	GO_Biological_Process_2021	ffar2_M4
membrane organization (GO:0061024)	2/242	0.323937	0.392097	0	0	1.74326	1.96502	CAV3;PPT1	GO_Biological_Process_2021	ffar2_M1
membrane organization (GO:0061024)	2/242	0.319496	0.421496	0	0	1.7621	2.01057	CTTN;CLTB	GO_Biological_Process_2021	ffar2_M5
membrane protein intracellular domain proteolysis (GO:0031293)	1/22	0.06296	0.19098	0	0	16.3547	45.2247	TGFB1	GO_Biological_Process_2021	ffar2_M4
membrane protein proteolysis (GO:0033619)	1/39	0.108927	0.208129	0	0	9.0304	20.0211	TGFB1	GO_Biological_Process_2021	ffar2_M4
membrane raft (GO:0045121)	1/163	0.383393	0.477767	0	0	2.10505	2.0181	CAVIN1	GO_Cellular_Component_2021	ffar2_M4
membrane raft (GO:0045121)	1/163	0.436637	0.566263	0	0	1.76847	1.46545	CD226	GO_Cellular_Component_2021	ffar2_M7
membrane raft (GO:0045121)	2/163	0.184377	0.517743	0	0	2.60909	4.41138	CAV3;PPT1	GO_Cellular_Component_2021	ffar2_M1
membrane raft assembly (GO:0001765)	1/6	0.028167	0.280847	0	0	42.3404	151.139	FLOT2	GO_Biological_Process_2021	ffar2_M5
membrane raft organization (GO:0031579)	1/15	0.068952	0.280847	0	0	15.1147	40.422	FLOT2	GO_Biological_Process_2021	ffar2_M5
membrane raft organization (GO:0031579)	2/15	0.002299	0.123434	0	0	32.5548	197.786	CAV3;PPT1	GO_Biological_Process_2021	ffar2_M1
membrane repolarization (GO:0086009)	1/16	0.073378	0.280847	0	0	14.1064	36.8477	ATP1A2	GO_Biological_Process_2021	ffar2_M5
mesenchymal cell development (GO:0014031)	1/19	0.090883	0.334705	0	0	11.1571	26.7569	KBTBD8	GO_Biological_Process_2021	ffar2_M2
mesenchymal cell development (GO:0014031)	1/19	0.064474	0.201929	0	0	16.0322	43.9522	PEF1	GO_Biological_Process_2021	ffar2_M7
mesenchymal cell differentiation (GO:0048762)	1/51	0.140033	0.225255	0	0	6.85897	13.4839	TGFB1	GO_Biological_Process_2021	ffar2_M4
metal ion binding (GO:0046872)	1/517	0.927601	0.970546	0	0	0.379453	0.028517	EPHX2	GO_Molecular_Function_2021	ffar2_M2
metal ion binding (GO:0046872)	1/517	0.787216	0.838334	0	0	0.649058	0.155289	ASPN	GO_Molecular_Function_2021	ffar2_M4
metal ion binding (GO:0046872)	1/517	0.860254	0.883504	0	0	0.508302	0.076513	CALU	GO_Molecular_Function_2021	ffar2_M6
metal ion binding (GO:0046872)	1/517	0.840626	0.857109	0	0	0.545276	0.094664	HMGCL	GO_Molecular_Function_2021	ffar2_M7
metal ion binding (GO:0046872)	2/517	0.713656	0.774209	0	0	0.801033	0.270232	GCLC;GNAI1	GO_Molecular_Function_2021	ffar2_M1
metal ion binding (GO:0046872)	2/517	0.708233	0.806599	0	0	0.809688	0.279327	HACL1;ASTN2	GO_Molecular_Function_2021	ffar2_M5
metal ion binding (GO:0046872)	4/517	0.095132	0.247167	0	0	2.40354	5.6543	CERK;S100A16;TESC;MAP2K7	GO_Molecular_Function_2021	ffar2_M3
metal ion export (GO:0070839)	1/32	0.141424	0.299276	0	0	6.82018	13.3402	ATP1A2	GO_Biological_Process_2021	ffar2_M5
metallocarboxypeptidase activity (GO:0004181)	2/29	0.008508	0.182712	0	0	15.6635	74.6633	AGBL4;AEBP1	GO_Molecular_Function_2021	ffar2_M1
metalloendopeptidase activity (GO:0004222)	1/82	0.250304	0.342521	0	0	3.55144	4.91903	ADAMTSL5	GO_Molecular_Function_2021	ffar2_M7
metalloexopeptidase activity (GO:0008235)	2/55	0.028715	0.182712	0	0	7.96909	28.2928	AGBL4;AEBP1	GO_Molecular_Function_2021	ffar2_M1
metallopeptidase activity (GO:0008237)	1/121	0.346571	0.41911	0	0	2.39251	2.53526	ADAMTSL5	GO_Molecular_Function_2021	ffar2_M7
metaphase/anaphase transition of cell cycle (GO:0044784)	1/6	0.029631	0.317551	0	0	40.1919	141.433	CDC23	GO_Biological_Process_2021	ffar2_M2
metaphase/anaphase transition of mitotic cell cycle (GO:0007091)	1/6	0.029631	0.317551	0	0	40.1919	141.433	CDC23	GO_Biological_Process_2021	ffar2_M2
methionine metabolic process (GO:0006555)	1/8	0.03738	0.280847	0	0	30.2401	99.3874	MTHFD1	GO_Biological_Process_2021	ffar2_M5
methyl-CpG binding (GO:0008327)	1/24	0.109118	0.227118	0	0	9.09886	20.1569	PRMT1	GO_Molecular_Function_2021	ffar2_M1
methyl-CpG binding (GO:0008327)	1/24	0.080749	0.195299	0	0	12.5438	31.5654	TET1	GO_Molecular_Function_2021	ffar2_M7
methylguanosine-cap decapping (GO:0110156)	1/10	0.036881	0.273245	0	0	29.9039	98.6843	DCPS	GO_Biological_Process_2021	ffar2_M6
methyltransferase activity (GO:0008168)	1/50	0.214059	0.333187	0	0	4.26531	6.57499	PRMT1	GO_Molecular_Function_2021	ffar2_M1
methyltransferase activity (GO:0008168)	1/50	0.160981	0.265746	0	0	5.88021	10.74	COQ5	GO_Molecular_Function_2021	ffar2_M7
MHC class I protein complex binding (GO:0023024)	1/5	0.01738	0.141861	0	0	72.1957	292.57	TAPBPL	GO_Molecular_Function_2021	ffar2_M7
microbody lumen (GO:0031907)	1/49	0.210259	0.517743	0	0	4.35439	6.7903	GNPAT	GO_Cellular_Component_2021	ffar2_M1
microbody lumen (GO:0031907)	1/49	0.20831	0.424789	0	0	4.40093	6.90387	HACL1	GO_Cellular_Component_2021	ffar2_M5
microbody lumen (GO:0031907)	2/49	0.024991	0.625127	0	0	8.6205	31.803	EPHX2;CRYM	GO_Cellular_Component_2021	ffar2_M2
microbody lumen (GO:0031907)	2/49	0.012772	0.248563	0	0	12.4424	54.2554	HMGCL;CRAT	GO_Cellular_Component_2021	ffar2_M7
microbody membrane (GO:0031903)	1/52	0.229708	0.689702	0	0	3.93127	5.7827	PEX1	GO_Cellular_Component_2021	ffar2_M2
microbody membrane (GO:0031903)	1/52	0.166859	0.323883	0	0	5.64905	10.1152	GDAP1	GO_Cellular_Component_2021	ffar2_M7
microbody membrane (GO:0031903)	2/52	0.025879	0.298829	0	0	8.44851	30.8736	GNPAT;PEX5L	GO_Cellular_Component_2021	ffar2_M1
microfibril (GO:0001527)	1/11	0.037842	0.248563	0	0	28.8696	94.5284	ADAMTSL5	GO_Cellular_Component_2021	ffar2_M7
microtubule (GO:0005874)	1/182	0.585092	0.667768	0	0	1.14702	0.614787	KIF27	GO_Cellular_Component_2021	ffar2_M1
microtubule (GO:0005874)	1/182	0.600061	0.880108	0	0	1.10045	0.562026	EFHC2	GO_Cellular_Component_2021	ffar2_M2
microtubule anchoring (GO:0034453)	1/12	0.041212	0.195647	0	0	26.2437	83.6921	BICD2	GO_Biological_Process_2021	ffar2_M7
microtubule anchoring at centrosome (GO:0034454)	1/10	0.034461	0.189537	0	0	32.0789	108.039	NINL	GO_Biological_Process_2021	ffar2_M7
microtubule anchoring at microtubule organizing center (GO:0072393)	2/12	0.000779	0.189537	0	0	58.5882	419.337	NINL;BICD2	GO_Biological_Process_2021	ffar2_M7
microtubule binding (GO:0008017)	1/232	0.67463	0.742586	0	0	0.896468	0.352842	KIF27	GO_Molecular_Function_2021	ffar2_M1
microtubule binding (GO:0008017)	1/232	0.689537	0.839733	0	0	0.860073	0.319718	REEP1	GO_Molecular_Function_2021	ffar2_M2
microtubule binding (GO:0008017)	1/232	0.542986	0.597285	0	0	1.29227	0.789154	MARK4	GO_Molecular_Function_2021	ffar2_M3
microtubule bundle formation (GO:0001578)	1/45	0.140298	0.312743	0	0	6.84883	13.451	MARK4	GO_Biological_Process_2021	ffar2_M3
microtubule cytoskeleton (GO:0015630)	1/331	0.799299	0.806984	0	0	0.62437	0.139872	KIF27	GO_Cellular_Component_2021	ffar2_M1
microtubule cytoskeleton (GO:0015630)	1/331	0.812321	0.965467	0	0	0.599021	0.124512	EFHC2	GO_Cellular_Component_2021	ffar2_M2
microtubule cytoskeleton (GO:0015630)	1/331	0.673717	0.786003	0	0	0.900046	0.355469	MARK4	GO_Cellular_Component_2021	ffar2_M3
microtubule cytoskeleton (GO:0015630)	1/331	0.689704	0.773587	0	0	0.860782	0.319775	NINL	GO_Cellular_Component_2021	ffar2_M7
microtubule cytoskeleton organization involved in mitosis (GO:1902850)	1/128	0.474631	0.572872	0	0	1.57266	1.17197	EFHC2	GO_Biological_Process_2021	ffar2_M2
microtubule cytoskeleton organization involved in mitosis (GO:1902850)	1/128	0.382723	0.472407	0	0	2.10662	2.02329	DYNLL1	GO_Biological_Process_2021	ffar2_M6
microtubule motor activity (GO:0003777)	1/56	0.236482	0.355717	0	0	3.79885	5.4775	KIF27	GO_Molecular_Function_2021	ffar2_M1
microvillus (GO:0005902)	1/57	0.155182	0.365982	0	0	6.12223	11.4067	TGFB1	GO_Cellular_Component_2021	ffar2_M4
miRNA mediated inhibition of translation (GO:0035278)	1/11	0.051039	0.280847	0	0	21.1649	62.9691	EIF6	GO_Biological_Process_2021	ffar2_M5
miRNA metabolic process (GO:0010586)	1/20	0.06494	0.289438	0	0	15.8804	43.4217	DROSHA	GO_Biological_Process_2021	ffar2_M3
mitochondrial ATP synthesis coupled electron transport (GO:0042775)	1/71	0.212323	0.341701	0	0	4.29935	6.66247	COX8A	GO_Biological_Process_2021	ffar2_M3
mitochondrial ATP synthesis coupled proton transport (GO:0042776)	2/17	0.002898	0.280847	0	0	28.5161	166.636	ATP5PD;ATP5F1D	GO_Biological_Process_2021	ffar2_M5
mitochondrial calcium ion homeostasis (GO:0051560)	1/22	0.100494	0.222965	0	0	9.96642	22.8994	BCAP31	GO_Biological_Process_2021	ffar2_M1
mitochondrial electron transport, cytochrome c to oxygen (GO:0006123)	1/17	0.05547	0.289438	0	0	18.8608	54.5437	COX8A	GO_Biological_Process_2021	ffar2_M3
mitochondrial envelope (GO:0005740)	3/127	0.023292	0.298829	0	0	5.14568	19.3459	GNPAT;NDUFAF4;BNIP1	GO_Cellular_Component_2021	ffar2_M1
mitochondrial fission (GO:0000266)	1/18	0.082997	0.208145	0	0	12.3139	30.6488	MTFR1L	GO_Biological_Process_2021	ffar2_M1
mitochondrial fission (GO:0000266)	1/18	0.061185	0.199961	0	0	16.9761	47.4287	GDAP1	GO_Biological_Process_2021	ffar2_M7
mitochondrial fusion (GO:0008053)	1/18	0.058637	0.289438	0	0	17.7505	50.3471	MIEF2	GO_Biological_Process_2021	ffar2_M3
mitochondrial fusion (GO:0008053)	1/18	0.061185	0.199961	0	0	16.9761	47.4287	GDAP1	GO_Biological_Process_2021	ffar2_M7
mitochondrial gene expression (GO:0140053)	1/42	0.146114	0.326148	0	0	6.55372	12.6052	PTCD3	GO_Biological_Process_2021	ffar2_M6
mitochondrial gene expression (GO:0140053)	2/42	0.008731	0.289438	0	0	15.3023	72.5462	TFAM;MRPL47	GO_Biological_Process_2021	ffar2_M3
mitochondrial inner membrane (GO:0005743)	1/328	0.711342	0.775181	0	0	0.809902	0.275854	PTCD3	GO_Cellular_Component_2021	ffar2_M6
mitochondrial inner membrane (GO:0005743)	2/328	0.468749	0.582948	0	0	1.27777	0.968151	NDUFAF4;L2HGDH	GO_Cellular_Component_2021	ffar2_M1
mitochondrial inner membrane (GO:0005743)	2/328	0.490077	0.84867	0	0	1.22537	0.873922	BDH1;GCAT	GO_Cellular_Component_2021	ffar2_M2
mitochondrial inner membrane (GO:0005743)	3/328	0.097522	0.39624	0	0	2.82808	6.58284	COX8A;MRPL47;MRPL35	GO_Cellular_Component_2021	ffar2_M3
mitochondrial inner membrane (GO:0005743)	3/328	0.107633	0.287842	0	0	2.70103	6.02067	MRPL43;SLC25A6;COQ5	GO_Cellular_Component_2021	ffar2_M7
mitochondrial inner membrane (GO:0005743)	5/328	0.020112	0.203906	0	0	3.36808	13.1573	ATP5PD;MTG1;TIMM44;RDH13;ATP5F1D	GO_Cellular_Component_2021	ffar2_M5
mitochondrial matrix (GO:0005759)	1/348	0.815323	0.815323	0	0	0.593266	0.121128	SUPV3L1	GO_Cellular_Component_2021	ffar2_M1
mitochondrial matrix (GO:0005759)	1/348	0.732583	0.77837	0	0	0.762443	0.237256	FPGS	GO_Cellular_Component_2021	ffar2_M6
mitochondrial matrix (GO:0005759)	2/348	0.325591	0.569785	0	0	1.74184	1.95454	TFAM;MRPL35	GO_Cellular_Component_2021	ffar2_M3
mitochondrial matrix (GO:0005759)	2/348	0.274107	0.426974	0	0	1.98712	2.57181	NUDT9;DLD	GO_Cellular_Component_2021	ffar2_M4
mitochondrial matrix (GO:0005759)	3/348	0.252567	0.689702	0	0	1.75303	2.4123	NADK2;BDH1;PPM1K	GO_Cellular_Component_2021	ffar2_M2
mitochondrial matrix (GO:0005759)	3/348	0.122612	0.287842	0	0	2.54186	5.33468	HMGCL;MRPL43;COQ5	GO_Cellular_Component_2021	ffar2_M7
mitochondrial matrix (GO:0005759)	4/348	0.084109	0.3214	0	0	2.49949	6.18784	MTG1;TIMM44;ALDH1L2;ATP5F1D	GO_Cellular_Component_2021	ffar2_M5
mitochondrial membrane (GO:0031966)	1/469	0.907346	0.965467	0	0	0.419408	0.04078	GCAT	GO_Cellular_Component_2021	ffar2_M2
mitochondrial membrane (GO:0031966)	2/469	0.527928	0.712284	0	0	1.14153	0.729205	PTCD3;MAOA	GO_Cellular_Component_2021	ffar2_M6
mitochondrial membrane (GO:0031966)	3/469	0.226111	0.375344	0	0	1.87022	2.78051	MRPL43;SLC25A6;COQ5	GO_Cellular_Component_2021	ffar2_M7
mitochondrial membrane (GO:0031966)	5/469	0.07533	0.439422	0	0	2.30201	5.95273	QTRT2;GNPAT;NDUFAF4;BNIP1;L2HGDH	GO_Cellular_Component_2021	ffar2_M1
mitochondrial membrane (GO:0031966)	6/469	0.004807	0.281285	0	0	4.13625	22.0781	COX8A;CISD1;MRPL47;MIEF2;MRPL35;TOMM6	GO_Cellular_Component_2021	ffar2_M3
mitochondrial membrane (GO:0031966)	7/469	0.007009	0.121484	0	0	3.34762	16.6062	QTRT1;RHOT2;ATP5PD;MTG1;TIMM44;RDH13;ATP5F1D	GO_Cellular_Component_2021	ffar2_M5
mitochondrial outer membrane (GO:0005741)	1/126	0.45565	0.582948	0	0	1.6656	1.30921	QTRT2	GO_Cellular_Component_2021	ffar2_M1
mitochondrial outer membrane (GO:0005741)	1/126	0.378038	0.642535	0	0	2.14054	2.08224	MAOA	GO_Cellular_Component_2021	ffar2_M6
mitochondrial outer membrane (GO:0005741)	2/126	0.120667	0.380283	0	0	3.43063	7.25483	QTRT1;RHOT2	GO_Cellular_Component_2021	ffar2_M5
mitochondrial outer membrane (GO:0005741)	3/126	0.008723	0.281285	0	0	7.54954	35.7985	CISD1;MIEF2;TOMM6	GO_Cellular_Component_2021	ffar2_M3
mitochondrial outer membrane permeabilization (GO:0097345)	1/13	0.060038	0.280847	0	0	17.6356	49.6052	RHOT2	GO_Biological_Process_2021	ffar2_M5
mitochondrial proton-transporting ATP synthase complex (GO:0005753)	1/18	0.058637	0.39624	0	0	17.7505	50.3471	ATP5MJ	GO_Cellular_Component_2021	ffar2_M3
mitochondrial proton-transporting ATP synthase complex (GO:0005753)	2/18	0.003251	0.084518	0	0	26.7325	153.148	ATP5PD;ATP5F1D	GO_Cellular_Component_2021	ffar2_M5
mitochondrial proton-transporting ATP synthase complex assembly (GO:0033615)	1/6	0.028167	0.280847	0	0	42.3404	151.139	ATP5F1D	GO_Biological_Process_2021	ffar2_M5
mitochondrial proton-transporting ATP synthase complex, catalytic sector F(1) (GO:0000275)	1/5	0.023528	0.203906	0	0	52.9282	198.458	ATP5F1D	GO_Cellular_Component_2021	ffar2_M5
mitochondrial proton-transporting ATP synthase complex, coupling factor F(o) (GO:0000276)	1/8	0.03738	0.22868	0	0	30.2401	99.3874	ATP5PD	GO_Cellular_Component_2021	ffar2_M5
mitochondrial respiratory chain complex assembly (GO:0033108)	1/90	0.352093	0.416245	0	0	2.34358	2.44637	NDUFAF4	GO_Biological_Process_2021	ffar2_M1
mitochondrial respiratory chain complex I assembly (GO:0032981)	1/58	0.243815	0.331826	0	0	3.66519	5.17285	NDUFAF4	GO_Biological_Process_2021	ffar2_M1
mitochondrial ribosome (GO:0005761)	1/23	0.074315	0.39624	0	0	13.7128	35.6456	MRPL35	GO_Cellular_Component_2021	ffar2_M3
mitochondrial ribosome (GO:0005761)	1/23	0.103781	0.337288	0	0	9.6146	21.7816	MTG1	GO_Cellular_Component_2021	ffar2_M5
mitochondrial ribosome (GO:0005761)	1/23	0.077516	0.279255	0	0	13.1146	33.5376	MRPL43	GO_Cellular_Component_2021	ffar2_M7
mitochondrial RNA 3'-end processing (GO:0000965)	1/5	0.023773	0.191376	0	0	52.3684	195.816	SUPV3L1	GO_Biological_Process_2021	ffar2_M1
mitochondrial RNA metabolic process (GO:0000959)	1/15	0.049105	0.289438	0	0	21.5574	64.9694	TFAM	GO_Biological_Process_2021	ffar2_M3
mitochondrial RNA processing (GO:0000963)	1/8	0.037767	0.191376	0	0	29.9203	98.0282	SUPV3L1	GO_Biological_Process_2021	ffar2_M1
mitochondrial transcription (GO:0006390)	1/11	0.036248	0.289438	0	0	30.1864	100.14	TFAM	GO_Biological_Process_2021	ffar2_M3
mitochondrial translation (GO:0032543)	1/105	0.326671	0.435561	0	0	2.57549	2.88147	PTCD3	GO_Biological_Process_2021	ffar2_M6
mitochondrial translation (GO:0032543)	1/105	0.308648	0.403418	0	0	2.76282	3.24784	MRPL43	GO_Biological_Process_2021	ffar2_M7
mitochondrial translation (GO:0032543)	2/105	0.048409	0.289438	0	0	5.92382	17.9378	MRPL47;MRPL35	GO_Biological_Process_2021	ffar2_M3
mitochondrial translational elongation (GO:0070125)	1/89	0.284745	0.410295	0	0	3.04622	3.82655	PTCD3	GO_Biological_Process_2021	ffar2_M6
mitochondrial translational elongation (GO:0070125)	1/89	0.268557	0.379684	0	0	3.26779	4.29614	MRPL43	GO_Biological_Process_2021	ffar2_M7
mitochondrial translational elongation (GO:0070125)	2/89	0.035917	0.289438	0	0	7.01892	23.3487	MRPL47;MRPL35	GO_Biological_Process_2021	ffar2_M3
mitochondrial translational termination (GO:0070126)	1/89	0.284745	0.410295	0	0	3.04622	3.82655	PTCD3	GO_Biological_Process_2021	ffar2_M6
mitochondrial translational termination (GO:0070126)	1/89	0.268557	0.379684	0	0	3.26779	4.29614	MRPL43	GO_Biological_Process_2021	ffar2_M7
mitochondrial translational termination (GO:0070126)	2/89	0.035917	0.289438	0	0	7.01892	23.3487	MRPL47;MRPL35	GO_Biological_Process_2021	ffar2_M3
mitochondrial transport (GO:0006839)	1/56	0.236482	0.326222	0	0	3.79885	5.4775	BCAP31	GO_Biological_Process_2021	ffar2_M1
mitochondrial transport (GO:0006839)	1/56	0.234328	0.360399	0	0	3.83946	5.57118	TIMM44	GO_Biological_Process_2021	ffar2_M5
mitochondrial transport (GO:0006839)	2/56	0.016465	0.189537	0	0	10.8257	44.4562	GDAP1;SLC25A6	GO_Biological_Process_2021	ffar2_M7
mitochondrion distribution (GO:0048311)	1/12	0.044095	0.279476	0	0	24.4644	76.3633	MTM1	GO_Biological_Process_2021	ffar2_M6
mitochondrion localization (GO:0051646)	1/19	0.068925	0.279476	0	0	14.9452	39.9744	MTM1	GO_Biological_Process_2021	ffar2_M6
mitochondrion morphogenesis (GO:0070584)	1/11	0.051563	0.194407	0	0	20.9411	62.0891	SUPV3L1	GO_Biological_Process_2021	ffar2_M1
mitochondrion morphogenesis (GO:0070584)	2/11	0.000747	0.131712	0	0	60.6271	436.513	MYH14;MTM1	GO_Biological_Process_2021	ffar2_M6
mitochondrion organization (GO:0007005)	1/175	0.40505	0.444091	0	0	1.95868	1.77015	PTCD2	GO_Biological_Process_2021	ffar2_M4
mitochondrion organization (GO:0007005)	2/175	0.116565	0.301677	0	0	3.51445	7.55365	TFAM;MIEF2	GO_Biological_Process_2021	ffar2_M3
mitochondrion organization (GO:0007005)	2/175	0.140003	0.322588	0	0	3.12804	6.15001	MYH14;MTM1	GO_Biological_Process_2021	ffar2_M6
mitochondrion organization (GO:0007005)	2/175	0.125232	0.249911	0	0	3.35889	6.97838	GDAP1;SLC25A6	GO_Biological_Process_2021	ffar2_M7
mitochondrion organization (GO:0007005)	3/175	0.052141	0.19549	0	0	3.70067	10.931	SUPV3L1;BCAP31;MTFR1L	GO_Biological_Process_2021	ffar2_M1
mitochondrion organization (GO:0007005)	4/175	0.009727	0.280847	0	0	5.07268	23.5012	RHOT2;TIMM44;GABPB1;ATP5F1D	GO_Biological_Process_2021	ffar2_M5
mitochondrion transport along microtubule (GO:0047497)	1/13	0.060038	0.280847	0	0	17.6356	49.6052	RHOT2	GO_Biological_Process_2021	ffar2_M5
mitogen-activated protein kinase binding (GO:0051019)	2/29	0.008508	0.182712	0	0	15.6635	74.6633	PRMT1;SIRT1	GO_Molecular_Function_2021	ffar2_M1
mitotic cell cycle phase transition (GO:0044772)	1/209	0.651152	0.717899	0	0	0.956294	0.410262	CDC23	GO_Biological_Process_2021	ffar2_M2
mitotic cell cycle phase transition (GO:0044772)	1/209	0.545856	0.601464	0	0	1.28099	0.775511	DYNLL1	GO_Biological_Process_2021	ffar2_M6
mitotic cell cycle phase transition (GO:0044772)	1/209	0.521273	0.581917	0	0	1.37416	0.895241	NINL	GO_Biological_Process_2021	ffar2_M7
mitotic chromosome condensation (GO:0007076)	1/27	0.086672	0.289438	0	0	11.6008	28.3712	CSNK2B	GO_Biological_Process_2021	ffar2_M3
mitotic chromosome condensation (GO:0007076)	1/27	0.096524	0.294281	0	0	10.3425	24.1804	SMC4	GO_Biological_Process_2021	ffar2_M6
mitotic cytokinesis (GO:0000281)	1/49	0.218007	0.415416	0	0	4.17761	6.36344	EFHC2	GO_Biological_Process_2021	ffar2_M2
mitotic DNA damage checkpoint signaling (GO:0044773)	1/59	0.160174	0.244678	0	0	5.91052	10.8251	NOP53	GO_Biological_Process_2021	ffar2_M4
mitotic DNA damage checkpoint signaling (GO:0044773)	2/59	0.032681	0.191376	0	0	7.40836	25.3437	BLM;DTL	GO_Biological_Process_2021	ffar2_M1
mitotic G1 DNA damage checkpoint signaling (GO:0031571)	1/65	0.268935	0.351031	0	0	3.26316	4.28545	PRMT1	GO_Biological_Process_2021	ffar2_M1
mitotic G1 DNA damage checkpoint signaling (GO:0031571)	1/65	0.216982	0.37934	0	0	4.19362	6.4076	CASP2	GO_Biological_Process_2021	ffar2_M6
mitotic G2 DNA damage checkpoint signaling (GO:0007095)	1/33	0.092963	0.198451	0	0	10.7268	25.4822	NOP53	GO_Biological_Process_2021	ffar2_M4
mitotic G2 DNA damage checkpoint signaling (GO:0007095)	2/33	0.010928	0.191376	0	0	13.6397	61.602	BLM;DTL	GO_Biological_Process_2021	ffar2_M1
mitotic G2/M transition checkpoint (GO:0044818)	1/45	0.124616	0.216295	0	0	7.79663	16.2366	NOP53	GO_Biological_Process_2021	ffar2_M4
mitotic G2/M transition checkpoint (GO:0044818)	2/45	0.019743	0.191376	0	0	9.82731	38.5716	BLM;DTL	GO_Biological_Process_2021	ffar2_M1
mitotic metaphase plate congression (GO:0007080)	1/51	0.225827	0.418775	0	0	4.0101	5.96697	CDC23	GO_Biological_Process_2021	ffar2_M2
mitotic nuclear division (GO:0140014)	1/74	0.243105	0.396166	0	0	3.67494	5.19732	SMC4	GO_Biological_Process_2021	ffar2_M6
mitotic sister chromatid segregation (GO:0000070)	1/102	0.40105	0.50549	0	0	1.9801	1.80916	CDC23	GO_Biological_Process_2021	ffar2_M2
mitotic sister chromatid segregation (GO:0000070)	1/102	0.290462	0.402679	0	0	2.9751	3.67806	CSNK2B	GO_Biological_Process_2021	ffar2_M3
mitotic sister chromatid segregation (GO:0000070)	1/102	0.318999	0.428762	0	0	2.65239	3.03054	SMC4	GO_Biological_Process_2021	ffar2_M6
mitotic spindle (GO:0072686)	1/120	0.452999	0.8297	0	0	1.67906	1.32959	EFHC2	GO_Cellular_Component_2021	ffar2_M2
mitotic spindle (GO:0072686)	2/120	0.074662	0.328183	0	0	4.59879	11.9329	PHLPP2;DYNLL1	GO_Cellular_Component_2021	ffar2_M6
mitotic spindle organization (GO:0007052)	1/157	0.546183	0.620232	0	0	1.27842	0.773194	EFHC2	GO_Biological_Process_2021	ffar2_M2
mitotic spindle organization (GO:0007052)	1/157	0.446876	0.518417	0	0	1.71249	1.37937	DYNLL1	GO_Biological_Process_2021	ffar2_M6
mitral valve development (GO:0003174)	1/7	0.032785	0.280847	0	0	35.2819	120.586	EFNA1	GO_Biological_Process_2021	ffar2_M5
mitral valve morphogenesis (GO:0003183)	1/9	0.041955	0.280847	0	0	26.4588	83.9051	EFNA1	GO_Biological_Process_2021	ffar2_M5
MLL1 complex (GO:0071339)	1/26	0.083598	0.39624	0	0	12.0655	29.9432	TEX10	GO_Cellular_Component_2021	ffar2_M3
MLL1 complex (GO:0071339)	1/26	0.093119	0.328183	0	0	10.7568	25.5352	RUVBL2	GO_Cellular_Component_2021	ffar2_M6
MLL1/2 complex (GO:0044665)	1/26	0.083598	0.39624	0	0	12.0655	29.9432	TEX10	GO_Cellular_Component_2021	ffar2_M3
MLL1/2 complex (GO:0044665)	1/26	0.093119	0.328183	0	0	10.7568	25.5352	RUVBL2	GO_Cellular_Component_2021	ffar2_M6
modification-dependent protein catabolic process (GO:0019941)	1/201	0.636728	0.703599	0	0	0.994949	0.449133	CDC23	GO_Biological_Process_2021	ffar2_M2
modification-dependent protein catabolic process (GO:0019941)	1/201	0.492308	0.556522	0	0	1.49492	1.05938	RNF11	GO_Biological_Process_2021	ffar2_M3
modification-dependent protein catabolic process (GO:0019941)	1/201	0.531853	0.594914	0	0	1.33277	0.841494	KEAP1	GO_Biological_Process_2021	ffar2_M6
modification-dependent protein catabolic process (GO:0019941)	2/201	0.251184	0.338552	0	0	2.10681	2.91071	FBXO10;DTL	GO_Biological_Process_2021	ffar2_M1
modification-dependent protein catabolic process (GO:0019941)	2/201	0.118702	0.214883	0	0	3.48091	7.4183	COPS3;RNF185	GO_Biological_Process_2021	ffar2_M4
modification-dependent protein catabolic process (GO:0019941)	2/201	0.247463	0.372611	0	0	2.12957	2.97394	TRIM25;UBE3B	GO_Biological_Process_2021	ffar2_M5
modulation by host of symbiont process (GO:0051851)	1/32	0.142804	0.258717	0	0	6.74805	13.1336	RRP1B	GO_Biological_Process_2021	ffar2_M1
modulation by host of viral genome replication (GO:0044827)	1/15	0.043362	0.182926	0	0	24.5406	77.0125	FBXL2	GO_Biological_Process_2021	ffar2_M4
modulation by symbiont of entry into host (GO:0052372)	1/20	0.090874	0.292257	0	0	11.1344	26.7034	TRIM25	GO_Biological_Process_2021	ffar2_M5
modulation of chemical synaptic transmission (GO:0050804)	1/109	0.307021	0.41856	0	0	2.78129	3.28425	GRIK1	GO_Biological_Process_2021	ffar2_M3
modulation of chemical synaptic transmission (GO:0050804)	1/109	0.405713	0.485011	0	0	1.95006	1.75917	ATP1A2	GO_Biological_Process_2021	ffar2_M5
modulation of chemical synaptic transmission (GO:0050804)	2/109	0.103383	0.339335	0	0	3.77513	8.56695	GRM8;GRIK2	GO_Biological_Process_2021	ffar2_M2
modulation of chemical synaptic transmission (GO:0050804)	2/109	0.063168	0.279476	0	0	5.07438	14.0152	NRG3;TMEM108	GO_Biological_Process_2021	ffar2_M6
modulation of excitatory postsynaptic potential (GO:0098815)	1/27	0.096524	0.294281	0	0	10.3425	24.1804	TMEM108	GO_Biological_Process_2021	ffar2_M6
molybdopterin cofactor biosynthetic process (GO:0032324)	1/6	0.02846	0.191376	0	0	41.8926	149.107	MOCOS	GO_Biological_Process_2021	ffar2_M1
monocarboxylic acid biosynthetic process (GO:0072330)	1/63	0.2595	0.381988	0	0	3.40477	4.59303	PER2	GO_Biological_Process_2021	ffar2_M5
monocarboxylic acid metabolic process (GO:0032787)	1/143	0.49868	0.532562	0	0	1.46494	1.01929	GNPAT	GO_Biological_Process_2021	ffar2_M1
monocarboxylic acid metabolic process (GO:0032787)	1/143	0.345564	0.39168	0	0	2.40396	2.55439	DLD	GO_Biological_Process_2021	ffar2_M4
monocarboxylic acid metabolic process (GO:0032787)	2/143	0.147955	0.299276	0	0	3.01441	5.76008	PER2;HACL1	GO_Biological_Process_2021	ffar2_M5
monocarboxylic acid transmembrane transporter activity (GO:0008028)	1/28	0.089736	0.247167	0	0	11.1706	26.931	MPC2	GO_Molecular_Function_2021	ffar2_M3
monocyte chemotaxis (GO:0002548)	1/42	0.146114	0.326148	0	0	6.55372	12.6052	PTPRO	GO_Biological_Process_2021	ffar2_M6
monocyte chemotaxis (GO:0002548)	1/42	0.137059	0.258634	0	0	7.0304	13.9718	IL6R	GO_Biological_Process_2021	ffar2_M7
morphogenesis of an endothelium (GO:0003159)	1/6	0.019935	0.289438	0	0	60.3879	236.436	CSNK2B	GO_Biological_Process_2021	ffar2_M3
morphogenesis of an epithelium (GO:0002009)	1/30	0.134503	0.252278	0	0	7.21416	14.4728	TIMELESS	GO_Biological_Process_2021	ffar2_M1
motile cilium (GO:0031514)	1/68	0.289244	0.711602	0	0	2.99005	3.70911	DNAH11	GO_Cellular_Component_2021	ffar2_M2
motile cilium (GO:0031514)	1/68	0.276977	0.433027	0	0	3.14989	4.0439	IFT74	GO_Cellular_Component_2021	ffar2_M5
motor activity (GO:0003774)	1/66	0.272456	0.384012	0	0	3.21279	4.17753	KIF27	GO_Molecular_Function_2021	ffar2_M1
mRNA 3'-end processing (GO:0031124)	1/79	0.316725	0.386494	0	0	2.67557	3.07617	DDX39A	GO_Biological_Process_2021	ffar2_M1
mRNA 3'-end processing (GO:0031124)	2/79	0.054335	0.280847	0	0	5.53777	16.1292	SYMPK;RPRD1B	GO_Biological_Process_2021	ffar2_M5
mRNA 3'-UTR binding (GO:0003730)	1/85	0.336247	0.436146	0	0	2.48371	2.70702	GEMIN5	GO_Molecular_Function_2021	ffar2_M1
mRNA 3'-UTR binding (GO:0003730)	1/85	0.347513	0.571538	0	0	2.38288	2.51859	CSDC2	GO_Molecular_Function_2021	ffar2_M2
mRNA 5'-UTR binding (GO:0048027)	1/25	0.089701	0.21304	0	0	11.2055	27.0195	RPS14	GO_Molecular_Function_2021	ffar2_M6
mRNA 5'-UTR binding (GO:0048027)	1/25	0.08397	0.198474	0	0	12.0205	29.7784	GNL3	GO_Molecular_Function_2021	ffar2_M7
mRNA binding (GO:0003729)	1/263	0.720239	0.774902	0	0	0.789152	0.258978	GEMIN5	GO_Molecular_Function_2021	ffar2_M1
mRNA binding (GO:0003729)	1/263	0.734736	0.85922	0	0	0.757113	0.233376	CSDC2	GO_Molecular_Function_2021	ffar2_M2
mRNA binding (GO:0003729)	1/263	0.588674	0.64113	0	0	1.13758	0.602783	RBM14	GO_Molecular_Function_2021	ffar2_M3
mRNA binding (GO:0003729)	1/263	0.542573	0.664044	0	0	1.29501	0.791814	SNIP1	GO_Molecular_Function_2021	ffar2_M4
mRNA binding (GO:0003729)	1/263	0.630145	0.742536	0	0	1.01418	0.468356	RPS14	GO_Molecular_Function_2021	ffar2_M6
mRNA binding (GO:0003729)	2/263	0.234766	0.325543	0	0	2.21647	3.21204	KHNYN;GNL3	GO_Molecular_Function_2021	ffar2_M7
mRNA catabolic process (GO:0006402)	1/44	0.190984	0.292772	0	0	4.86193	8.04925	SUPV3L1	GO_Biological_Process_2021	ffar2_M1
[truncated: 3,768 more rows]
