# Supplementary material for: The single-cell atlas of short-chain fatty acid receptors in human and mice hearts
Source: Front Immunol. 2025 Apr 16;16:1538384. doi: 10.3389/fimmu.2025.1538384 (PMC12040890; doi:10.3389/fimmu.2025.1538384)
Supplement: Supplementary file 8 [file Table8.xlsx]

## Sheet: Sheet1
Supplemental Table 8
The datasets that included in the mice heart atlas.
Title	DOI	Year	Journal	Database	Accession	Method	Platform for library construction	Platform for RNAseq	Sample	n of normal, control, or sham group	Species	Stage	Sex	Developmental Stage	Disease model	Time after Disease	Developmental Stage at Sample Harvesting
Heart - A single-cell transcriptomic atlas characterizes ageing tissues in the mouse - Smart-seq2	10.1038/s41586-020-2496-1	2020	Nature	cellxgene	GSE132042	scRNA-seq	Smart-seq2	Illumina NovaSeq 6000 (Mus musculus)	unreported	16 heart samples	Mouse	Adult	male & female	3, 18, & 20 months			3, 18, & 20 months
Heart - A single-cell transcriptomic atlas characterizes ageing tissues in the mouse - 10x	10.1038/s41586-020-2496-1	2020	Nature	cellxgene	GSE132042	scRNA-seq	10X Genomics 3′ V2	Illumina NovaSeq 6000 (Mus musculus)	unreported	11 heart samples	Mouse	Adult	male & female	4 weeks, 3, 18, & 20 months			4 weeks, 3, 18, & 20 months
Dynamic Transcriptional Responses to Injury of Regenerative and Non-regenerative Cardiomyocytes Revealed by Single-Nucleus RNA Sequencing	10.1016/j.devcel.2020.02.019.	2020	Developmental Cell	GEO	GSE130699	snRNA-seq	10X Genomics 3′ V2	Illumina NextSeq 500 (Mus musculus)	Ventricle	3 heart samples	Mouse	Neonatal & Adult	unreported	Day1, Day8	MI	d1, d3	Day2, Day4, Day9, Day11
Cell-Type-Specific Gene Regulatory Networks Underlying Murine Neonatal Heart Regeneration at Single-Cell Resolution	10.1016/j.celrep.2020.108472.	2020	Cell Reports	GEO	GSE153480	scRNA-seq	10X Genomics 3′ V2	Illumina NextSeq 500 (Mus musculus)	Ventricle	8 to 12 heart samples	Mouse	Neonatal & Adult	unreported	Day1, Day8	MI	d1, d3	Day2, Day4, Day9, Day11
SiglecF(HI) Marks Late-Stage Neutrophils of the Infarcted Heart: A Single-Cell Transcriptomic Analysis of Neutrophil Diversification	10.1161/JAHA.120.019019.	2021	Journal of the American Heart Association	GEO	GSE157244	scRNA-seq	10X Genomics	Illumina HiSeq 2500 (Mus musculus)	Entire heart	4 heart samples	Mouse	Adult	male	10-14 week	MI	d4	3m
Single-cell RNA sequencing of mouse left ventricle reveals cellular diversity and intercommunication	10.1152/physiolgenomics.00016.2021.	2022	Physiological Genomics	GEO	GSE180821	scRNA-seq	10X Genomics	Illumina NovaSeq 6000 (Mus musculus)	Left Ventricle	unreported	Mouse	Adult	male	12 week			3m
Direct Reprogramming Improves Cardiac Function and Reverses Fibrosis in Chronic Myocardial Infarction	10.1161/CIRCULATIONAHA.121.058655.	2023	Circulation	GEO	GSE185265	scRNA-seq	10X Genomics 3′ V3.1	Illumina NovaSeq 6000 (Mus musculus)	Ventricle	2 heart samples	Mouse	Adult	male	11 week	MI	3m	6m
Single-cell analysis reveals lysyl oxidase (Lox)(+) fibroblast subset involved in cardiac fibrosis of diabetic mice	10.1016/j.jare.2023.01.018.	2023	Journal of Advanced Research	GEO	GSE213337	scRNA-seq	10X Genomics 3′ V3	Illumina NovaSeq 6000 (Mus musculus)	Entire heart	4 heart samples	Mouse	Adult	male	8 week	Diabetes mellitus	8w	4m
Single-cell and spatial transcriptomics of the infarcted heart define the dynamic onset of the border zone in response to mechanical destabilization	10.1038/s44161-022-00160-3	2022	Nature Cardiovascular Research	GEO	GSE214611	snRNA-seq	10X Genomics	Illumina NovaSeq 6000 (Mus musculus)	Entire heart	3 heart samples	Mouse	Adult	male & female	10-14 week	MI	1h, 4h, d1, d3, d7	3m
Single-nucleus ribonucleic acid-sequencing and spatial transcriptomics reveal the cardioprotection of Shexiang Baoxin Pill (SBP) in mice with myocardial ischemia-reperfusion injury	10.3389/fphar.2023.1173649.	2023	Frontiers in pharmacology	GEO	GSE227088	scRNA-seq	10X Genomics 3′ V3	Illumina NovaSeq 6000 (Mus musculus)	Entire heart	3 heart samples	Mouse	Adult	unreported	8 week	I/R	d1	2m
Single-Cell Atlas of Neonatal Mouse Hearts Reveals an Unexpected Cardiomyocyte	10.1161/JAHA.122.028287.	2023	Journal of the American Heart Association	GEO	GSE232466	scRNA-seq	10X Genomics 3′	Illumina NovaSeq 6000 (Mus musculus)	Entire heart	6 to 9 heart samples	Mouse	Neonatal	unreported	Day1, Day2, Day4, and Day6 after birth			Day1, Day2, Day4, and Day6 after birth
ATF3 coordinates the survival and proliferation of cardiac macrophages and protects against ischemia–reperfusion injury	10.1038/s44161-023-00392-x	2024	Nature Cardiovascular Research	GEO	GSE247139	scRNA-seq	10X Genomics 3′ V2	Illumina NovaSeq 6000 (Mus musculus)	Left Ventricle	4 heart samples	Mouse	Adult	male	10-12 week	I/R	6h	3m
Single cell sequencing reveals endothelial plasticity with transient mesenchymal activation after myocardial infarction	10.1038/s41467-021-20905-1.	2021	Nature Communications	ArrayExpress	E-MTAB-9817	scRNA-seq	10X Genomics 3′ V3	Illumina NovaSeq 6000	Entire heart	2 heart samples	Mouse	Adult	male	12 week, 90 week	MI	d28	4m
Single cell sequencing reveals endothelial plasticity with transient mesenchymal activation after myocardial infarction	10.1038/s41467-021-20905-1.	2021	Nature Communications	ArrayExpress	E-MTAB-9816	scRNA-seq	10X Genomics 3′ V3	Illumina NovaSeq 6000	Entire heart	2 heart samples	Mouse	Adult	male	12 week	MI	d1, d3, d7, d14, d28	3.5m
A transcriptional switch governs fibroblast activation in heart disease	10.1038/s41586-021-03674-1.	2021	Nature	GEO	GSE155882	scRNA-seq	10X Genomics 3′ V2	Illumina NovaSeq 6000 (Mus musculus)	Ventricle	2 heart samples	Mouse	Adult	male	8-10 week	TAC	2m	4m
Multilineage contribution of CD34+ cells in cardiac remodeling after ischemia/reperfusion injury	10.1007/s00395-023-00981-8	2023	Basic Research in Cardiology	GSA	CRA005739	scRNA-seq	10X Genomics 3′ V2	Illumina NovaSeq 6000 (Mus musculus)	Left Ventricle	4 heart samples	Mouse	Adult	male	8 week	I/R	d7, d14	3m

## Sheet: Sheet2
n
16	heart	samples
11	heart	samples
3	heart	samples
8	to	12	heart	samples	per	group
4	heart	samples
	unreported
2	heart	samples
4	heart	samples
3	heart	samples
2	heart	samples
3	heart	samples
6	to	9	heart	samples	per	group
4	heart	samples
2	heart	samples
4	heart	samples
6	heart	samples
2	heart	samples
2	heart	samples

## Sheet: Sheet3
																				D1_sc	<-	sce_objs	$	D1_sc
																				D2_sc_1	<-	sce_objs	$	D2_sc_1
																				D4_sc_1	<-	sce_objs	$	D4_sc_1
																				D6_sc	<-	sce_objs	$	D6_sc
																				D2_sc_2	<-	sce_objs	$	D2_sc_2
																				D4_sc_2	<-	sce_objs	$	D4_sc_2
																				D9_sc_1	<-	sce_objs	$	D9_sc_1
																				D11_sc_1	<-	sce_objs	$	D11_sc_1
																				D2_sc_MI_d1	<-	sce_objs	$	D2_sc_MI_d1
																				D4_sc_MI_d3	<-	sce_objs	$	D4_sc_MI_d3
																				D9_sc_MI_d1	<-	sce_objs	$	D9_sc_MI_d1
				10240	9688	16269	18173	9198	9891	1864	11430	202423	4967	32859	13092	3194	8041	3953	4304	D11_sc_MI_d3	<-	sce_objs	$	D11_sc_MI_d3
																				D2_sn_1	<-	sce_objs	$	D2_sn_1
																				D4_sn_1	<-	sce_objs	$	D4_sn_1
																				D9_sn_1	<-	sce_objs	$	D9_sn_1
																				D11_sn_1	<-	sce_objs	$	D11_sn_1
																				D2_sn_MI_d1	<-	sce_objs	$	D2_sn_MI_d1
																				D4_sn_MI_d3	<-	sce_objs	$	D4_sn_MI_d3
																				D9_sn_MI_d1	<-	sce_objs	$	D9_sn_MI_d1
																				D11_sn_MI_d3	<-	sce_objs	$	D11_sn_MI_d3
																				M3_sn_1	<-	sce_objs	$	M3_sn_1
																				M3_sn_2	<-	sce_objs	$	M3_sn_2
																				M3_sn_3	<-	sce_objs	$	M3_sn_3
																				M3_sn_MI_hr1_1	<-	sce_objs	$	M3_sn_MI_hr1_1
																				M3_sn_MI_hr1_2	<-	sce_objs	$	M3_sn_MI_hr1_2
																				M3_sn_MI_hr4_1	<-	sce_objs	$	M3_sn_MI_hr4_1
																				M3_sn_MI_d1_1	<-	sce_objs	$	M3_sn_MI_d1_1
																				M3_sn_MI_d1_3	<-	sce_objs	$	M3_sn_MI_d1_3
																				M3_sn_MI_d1_4	<-	sce_objs	$	M3_sn_MI_d1_4
		10240 9688 16269 18173 9198 9891 1864 11430 202423 4967 32859 13092 3194 8041 3953 4304																		M3_sn_MI_d1_5	<-	sce_objs	$	M3_sn_MI_d1_5
																				M3_sn_MI_d3_1	<-	sce_objs	$	M3_sn_MI_d3_1
																				M3_sn_MI_d3_2	<-	sce_objs	$	M3_sn_MI_d3_2
																				M3_sn_MI_d3_3	<-	sce_objs	$	M3_sn_MI_d3_3
																				M3_sn_MI_d7_1	<-	sce_objs	$	M3_sn_MI_d7_1
																				M3_sn_MI_d7_2	<-	sce_objs	$	M3_sn_MI_d7_2
																				M3_sn_MI_d7_3	<-	sce_objs	$	M3_sn_MI_d7_3
																				M3_sc_1	<-	sce_objs	$	M3_sc_1
																				M3_sc_2	<-	sce_objs	$	M3_sc_2
																				M3_sc_3	<-	sce_objs	$	M3_sc_3
																				M3_sc_4	<-	sce_objs	$	M3_sc_4
			10240 9688 16269 18173 9198 9891 1864 11430 202423 4967 32859 13092 3194 8041 3953 4304																	M3_sc_MI_d4	<-	sce_objs	$	M3_sc_MI_d4
																				M3_sc_IR_h0	<-	sce_objs	$	M3_sc_IR_h0
																				M3_sc_IR_h6	<-	sce_objs	$	M3_sc_IR_h6
					10240															M4_sc_1	<-	sce_objs	$	M4_sc_1
					9688															M4_sc_2	<-	sce_objs	$	M4_sc_2
					16269															M4_sc_3	<-	sce_objs	$	M4_sc_3
					18173															M4_sc_4	<-	sce_objs	$	M4_sc_4
					9198															M4_sc_5	<-	sce_objs	$	M4_sc_5
					9891															M24_sc_MI_d28_1	<-	sce_objs	$	M24_sc_MI_d28_1
					1864															M24_sc_MI_d28_2	<-	sce_objs	$	M24_sc_MI_d28_2
					11430															M24_sc_1	<-	sce_objs	$	M24_sc_1
					202423															M24_sc_2	<-	sce_objs	$	M24_sc_2
					4967															M4_sc_MI_d28_1	<-	sce_objs	$	M4_sc_MI_d28_1
					32859															M4_sc_MI_d28_2	<-	sce_objs	$	M4_sc_MI_d28_2
					13092															M3_sc_MI_d1_2	<-	sce_objs	$	M3_sc_MI_d1_2
					3194															M3_sc_MI_d3_2	<-	sce_objs	$	M3_sc_MI_d3_2
					8041															M3_sc_MI_d7_2	<-	sce_objs	$	M3_sc_MI_d7_2
					3953															M3_sc_MI_d14_2	<-	sce_objs	$	M3_sc_MI_d14_2
					4304															M4_sc_MI_d28_3	<-	sce_objs	$	M4_sc_MI_d28_3
																				M6_sc_ctrl_1	<-	sce_objs	$	M6_sc_ctrl_1
																				M6_sc_ctrl_2	<-	sce_objs	$	M6_sc_ctrl_2
																				M3_sc_MI_m3	<-	sce_objs	$	M3_sc_MI_m3
																				M2_sc_IR_d7	<-	sce_objs	$	M2_sc_IR_d7
																				M2_sc_1	<-	sce_objs	$	M2_sc_1
																				M4_sc_MI_d28_2	<-	sce_objs	$	M4_sc_MI_d28_2
																				M3_sc_MI_d1_2	<-	sce_objs	$	M3_sc_MI_d1_2
																				M3_sc_MI_d3_2	<-	sce_objs	$	M3_sc_MI_d3_2
																				M3_sc_MI_d7_2	<-	sce_objs	$	M3_sc_MI_d7_2
																				M3_sc_MI_d14_2	<-	sce_objs	$	M3_sc_MI_d14_2
																				M4_sc_MI_d28_3	<-	sce_objs	$	M4_sc_MI_d28_3
																				M6_sc_ctrl_1	<-	sce_objs	$	M6_sc_ctrl_1
																				M6_sc_ctrl_2	<-	sce_objs	$	M6_sc_ctrl_2
																				M3_sc_MI_m3	<-	sce_objs	$	M3_sc_MI_m3
																				M2_sc_IR_d7	<-	sce_objs	$	M2_sc_IR_d7
																				M2_sc_1	<-	sce_objs	$	M2_sc_1
